# Supplementary material for: Targeted PPARδ activation reprograms microglial immunometabolism and improves insulin sensitivity in HFD-fed rats
Source: J Lipid Res. 2026 Jan 8;67(2):100978. doi: 10.1016/j.jlr.2026.100978 (PMC12874120; doi:10.1016/j.jlr.2026.100978)
Supplement: Supplemental Table S2 [file mmc2.xlsx]

## Sheet: Results
Protein_ID	norm_rel_fc_X1_DMSO_1_txt	norm_rel_fc_X2_DMSO_1_txt	norm_rel_fc_X3_DMSO_1_txt	norm_rel_fc_X4_DMSO_1_txt	norm_rel_fc_X5_DMSO_1_txt	norm_rel_fc_X6_DMSO_1_txt	norm_rel_fc_X7_DMSO_1_txt	norm_rel_fc_X8_DMSO_1_txt	norm_rel_fc_X1_DMSO_2_txt	norm_rel_fc_X2_DMSO_2_txt	norm_rel_fc_X3_DMSO_2_txt	norm_rel_fc_X4_DMSO_2_txt	norm_rel_fc_X5_DMSO_2_txt	norm_rel_fc_X6_DMSO_2_txt	norm_rel_fc_X7_DMSO_2_txt	norm_rel_fc_X8_DMSO_2_txt	norm_rel_fc_X1_GNF_0242_1_txt	norm_rel_fc_X2_GNF_0242_1_txt	norm_rel_fc_X3_GNF_0242_1_txt	norm_rel_fc_X4_GNF_0242_1_txt	norm_rel_fc_X5_GNF_0242_1_txt	norm_rel_fc_X6_GNF_0242_1_txt	norm_rel_fc_X7_GNF_0242_1_txt	norm_rel_fc_X8_GNF_0242_1_txt	norm_rel_fc_X1_GNF_0242_2_txt	norm_rel_fc_X2_GNF_0242_2_txt	norm_rel_fc_X3_GNF_0242_2_txt	norm_rel_fc_X4_GNF_0242_2_txt	norm_rel_fc_X5_GNF_0242_2_txt	norm_rel_fc_X6_GNF_0242_2_txt	norm_rel_fc_X7_GNF_0242_2_txt	norm_rel_fc_X8_GNF_0242_2_txt	meltPoint_DMSO_1_txt	slope_DMSO_1_txt	plateau_DMSO_1_txt	R_sq_DMSO_1_txt	meltPoint_DMSO_2_txt	slope_DMSO_2_txt	plateau_DMSO_2_txt	R_sq_DMSO_2_txt	meltPoint_GNF_0242_1_txt	slope_GNF_0242_1_txt	plateau_GNF_0242_1_txt	R_sq_GNF_0242_1_txt	meltPoint_GNF_0242_2_txt	slope_GNF_0242_2_txt	plateau_GNF_0242_2_txt	R_sq_GNF_0242_2_txt	diff_meltP_GNF_0242_1_txt_vs_DMSO_1_txt
A2A432	1	0.985406	0.941631	1.04985	0.640119	0.0847013	0.0691937	0.137464	1	0.985406	0.941631	1.04985	0.640119	0.0847013	0.0691937	0.137464	1	1.29479	1.11673	1.16869	0.340467	0.166204	0.224083	0.0705385	1	1.29479	1.11673	1.16869	0.340467	0.166204	0.224083	0.0705385	54.1356	-1.04335	0.0971198	0.993761	54.1356	-1.04335	0.0971198	0.993761	53.8066	-0.98465	0.153608	0.924516	53.8066	-0.98465	0.153608	0.924516	-0.329035
A2A5R2	1	0.925364	0.834869	0.380587	0.168424	0.0750509	0.0651818	0.0705635	1	0.925364	0.834869	0.380587	0.168424	0.0750509	0.0651818	0.0705635	1	1.17099	1.11618	0.839882	0.581892	0.260694	0.310869	0.191323	1	1.17099	1.11618	0.839882	0.581892	0.260694	0.310869	0.191323	49.0204	-0.115039	0.064929	0.995623	49.0204	-0.115039	0.064929	0.995623	54.599	-0.0963487	0.223633	0.949232	54.599	-0.0963487	0.223633	0.949232	5.5786
A2AAY5	1	0.809771	0.793619	0.496575	0.527906	0.0814302	0.119056	0.134732	1	0.809771	0.793619	0.496575	0.527906	0.0814302	0.119056	0.134732	1	1.28206	0.968649	0.421776	0.200555	0.106346	0.142766	0.11376	1	1.28206	0.968649	0.421776	0.200555	0.106346	0.142766	0.11376	50.9677	-0.0500461	0	0.921598	50.9677	-0.0500461	0	0.921598	49.5824	-0.183474	0.133764	0.947978	49.5824	-0.183474	0.133764	0.947978	-1.38536
A2ADY9	1	0.918902	1.12969	0.915649	0.505325	0.120912	0.0766967	0.10927	1	0.918902	1.12969	0.915649	0.505325	0.120912	0.0766967	0.10927	1	1.03114	0.896785	1.23461	0.57586	0.238993	0.202663	0.153184	1	1.03114	0.896785	1.23461	0.57586	0.238993	0.202663	0.153184	53.9698	-0.157559	0.0828261	0.981399	53.9698	-0.157559	0.0828261	0.981399	54.109	-0.717706	0.19828	0.945428	54.109	-0.717706	0.19828	0.945428	0.139181
A2AIV8	1	1.06931	1.51767	0.687806	0.552817	0.187856	0.0837857		1	1.06931	1.51767	0.687806	0.552817	0.187856	0.0837857		1	0.608317	0.202988						1	0.608317	0.202988						53.9947	-0.105608	0.0536291	0.791083	53.9947	-0.105608	0.0536291	0.791083
A2AN08																	1	1.09562	1.3943	1.36113	2.30661	1.98015	4.91125	0.459482	1	1.09562	1.3943	1.36113	2.30661	1.98015	4.91125	0.459482										0.0855861	1.5	-0.0274197		0.0855861	1.5	-0.0274197
A2ASS6	1	1.25311	1.56406	0.48293	0.348065	0.154346	0.127034	0.0318852	1	1.25311	1.56406	0.48293	0.348065	0.154346	0.127034	0.0318852	1	0.993033	0.537462	0.77968	0.328577	0.0677072	0.0533762	0.0973725	1	0.993033	0.537462	0.77968	0.328577	0.0677072	0.0533762	0.0973725	49.9756	-0.737898	0.165332	0.813692	49.9756	-0.737898	0.165332	0.813692	50.7169	-0.0594616	0	0.88534	50.7169	-0.0594616	0	0.88534	0.741312
A2AWA9																	1	0.849158	0.852556	0.619244	0.211571			0.0519777	1	0.849158	0.852556	0.619244	0.211571			0.0519777									50.7822	-0.0913432	0.0245827	0.966904	50.7822	-0.0913432	0.0245827	0.966904
A2BH40	1	0.529343	2.98735		2.62387			0.56996	1	0.529343	2.98735		2.62387			0.56996	1	0.728936	0.946946	0.152832	0.096195	0.0378834	0.0635614		1	0.728936	0.946946	0.152832	0.096195	0.0378834	0.0635614				0	-0.23254			0	-0.23254	48.2413	-0.293081	0.0651211	0.935137	48.2413	-0.293081	0.0651211	0.935137
A3KGF7																	1	0.291787	0.755561	0.867347	1.42263	0.593121	0.961101	0.196375	1	0.291787	0.755561	0.867347	1.42263	0.593121	0.961101	0.196375									65.2594	-0.205467	0	0.171534	65.2594	-0.205467	0	0.171534
A6X8Z5	1	1.49114	1.76058	1.35643	1.85799	1.4615	1.57899	0.63443	1	1.49114	1.76058	1.35643	1.85799	1.4615	1.57899	0.63443																			0	-0.971883			0	-0.971883
A8C756																	1	1.13545	0.187809	0.655044	0.504112		0.24494	0.296537	1	1.13545	0.187809	0.655044	0.504112		0.24494	0.296537									43.5816	-0.897564	0.377688	0.796432	43.5816	-0.897564	0.377688	0.796432
B1AR13	1	0.759673	1.24794	0.61245	0.370376	0.147656		0.172952	1	0.759673	1.24794	0.61245	0.370376	0.147656		0.172952	1	0.874161	1.16911	1.05976	0.128039		0.174527	0.118152	1	0.874161	1.16911	1.05976	0.128039		0.174527	0.118152									52.164	-1.03159	0.140198	0.964191	52.164	-1.03159	0.140198	0.964191
B1AVZ0	1	0.715175	1.12532	1.21893	1.49206	0.291789	0.138954		1	0.715175	1.12532	1.21893	1.49206	0.291789	0.138954		1	0.89184	1.17629	1.1092	1.22415	0.345001	0.607486	0.022317	1	0.89184	1.17629	1.1092	1.22415	0.345001	0.607486	0.022317	57.7194	-0.933637	0.138954	0.738919	57.7194	-0.933637	0.138954	0.738919	60.2892	-0.083864	0	0.739491	60.2892	-0.083864	0	0.739491	2.56979
B1AY13																	1	1.38322	0.607399	0.515632	0.46545	0.521737	0.117838	0.0613271	1	1.38322	0.607399	0.515632	0.46545	0.521737	0.117838	0.0613271									52.8274	-0.0470945	0	0.767534	52.8274	-0.0470945	0	0.767534
B1AZP2	1	0.386432	0.52145	0.238848	0.366417	0.387481	0.195763		1	0.386432	0.52145	0.238848	0.366417	0.387481	0.195763		1	0.226613	0.412963	0.765911	0.450222	0.0358974	0.123111		1	0.226613	0.412963	0.765911	0.450222	0.0358974	0.123111		40.3039	-0.363533	0.341983	0.844926	40.3039	-0.363533	0.341983	0.844926	45.328	-0.0317018	0	0.390231	45.328	-0.0317018	0	0.390231	5.02411
B2RQC6	1	0.995023	0.66227	0.36507	0.789821	0.294163	0.135855	0.159925	1	0.995023	0.66227	0.36507	0.789821	0.294163	0.135855	0.159925	1	0.901588	0.532193	0.233363	0.161068	0.0763118	0.0875168	0.0703828	1	0.901588	0.532193	0.233363	0.161068	0.0763118	0.0875168	0.0703828	52.4562	-0.0382858	0	0.776572	52.4562	-0.0382858	0	0.776572	46.3266	-0.0917374	0.072907	0.998453	46.3266	-0.0917374	0.072907	0.998453	-6.12967
B2RY56	1	0.946361	0.813921	0.461693	0.466165	0.180005	0.252799	0.186324	1	0.946361	0.813921	0.461693	0.466165	0.180005	0.252799	0.186324	1	1.08358	0.736954	0.711117	0.712353	0.0779277	0.257689	0.109711	1	1.08358	0.736954	0.711117	0.712353	0.0779277	0.257689	0.109711	50.7447	-0.0605811	0.177103	0.965533	50.7447	-0.0605811	0.177103	0.965533	54.0486	-0.0548606	0	0.870833	54.0486	-0.0548606	0	0.870833	3.3039
B7ZMP1																	1	1.49299	1.7526	3.35338	2.94987	0.488205		1.01304	1	1.49299	1.7526	3.35338	2.94987	0.488205		1.01304											1.5	-0.0507125			1.5	-0.0507125
B8ZXI1	1	0.912647	0.528392	1.13153	1.95603	0.192513	1.09554	0.0782319	1	0.912647	0.528392	1.13153	1.95603	0.192513	1.09554	0.0782319	1	0.78585	0.75216	0.901728	1.15694	0.927068	0.852971	0.0819008	1	0.78585	0.75216	0.901728	1.15694	0.927068	0.852971	0.0819008	66.2699	-0.853951	0	0.276642	66.2699	-0.853951	0	0.276642	64.0103	-0.208332	0	0.79513	64.0103	-0.208332	0	0.79513	-2.25958
C0HKE6;C0HKE1;C0HKE7;C0HKE2;C0HKE3;C0HKE4;C0HKE5;C0HKE9;C0HKE8;Q8BFU2;Q8CGP7;Q8CGP5;Q8CGP6;Q6GSS7;Q8R1M2;Q64523;P27661;Q64522	1	1.24069	1.13072	1.15424	1.55712	0.667766	0.42706	2.79039	1	1.24069	1.13072	1.15424	1.55712	0.667766	0.42706	2.79039	1	0.843861	0.997487	0.708332	1.84787	0.707543	0.528802	1.66724	1	0.843861	0.997487	0.708332	1.84787	0.707543	0.528802	1.66724		0.0905031	1.5	0.222056		0.0905031	1.5	0.222056		0.449984	1.5	0.258533		0.449984	1.5	0.258533
C0HKG6;C0HKG5	1	0.82478	0.569673	0.891498	0.517738	0.106506	0.313876	0.081144	1	0.82478	0.569673	0.891498	0.517738	0.106506	0.313876	0.081144																	52.7937	-0.0416072	0	0.780804	52.7937	-0.0416072	0	0.780804
D3YXK2;Q80YR5	1	0.900568	1.20351	1.32527	0.771589	0.226844	0.167546	0.288862	1	0.900568	1.20351	1.32527	0.771589	0.226844	0.167546	0.288862	1	1.37127	1.35328	1.09508	1.28732	0.360074	0.213753	0.302716	1	1.37127	1.35328	1.09508	1.28732	0.360074	0.213753	0.302716	54.3195	-0.890774	0.22775	0.886276	54.3195	-0.890774	0.22775	0.886276	57.7414	-0.805288	0.258235	0.794017	57.7414	-0.805288	0.258235	0.794017	3.42194
D3Z6Q9	1	0.935388	0.747119	0.126956	0.113227	0.0721058	0.0477351	0.0859979	1	0.935388	0.747119	0.126956	0.113227	0.0721058	0.0477351	0.0859979	1	1.12627	0.735824	0.368621	0.166274	0.0600889	0.13134	0.0549884	1	1.12627	0.735824	0.368621	0.166274	0.0600889	0.13134	0.0549884	47.1433	-0.225424	0.0780249	0.995094	47.1433	-0.225424	0.0780249	0.995094	48.5206	-0.111114	0.0804931	0.980612	48.5206	-0.111114	0.0804931	0.980612	1.37727
D3Z7P3	1	0.902408	1.05169	0.473236	0.255236	0.0702812	0.0265065	0.0725309	1	0.902408	1.05169	0.473236	0.255236	0.0702812	0.0265065	0.0725309	1	1.03287	1.12943	1.22234	0.263667	0.0261846	0.0462698	0.044192	1	1.03287	1.12943	1.22234	0.263667	0.0261846	0.0462698	0.044192	50.1942	-0.147521	0.0760778	0.972501	50.1942	-0.147521	0.0760778	0.972501	53.7611	-1.11778	0.0388821	0.96743	53.7611	-1.11778	0.0388821	0.96743	3.56691
E9PVA8	1	1.19668	0.717808	0.344761	0.239095	0.107383	0.0677753	0.129175	1	1.19668	0.717808	0.344761	0.239095	0.107383	0.0677753	0.129175	1	1.22893	0.802578	0.379458	0.405238	0.265041	0.282404	0.374178	1	1.22893	0.802578	0.379458	0.405238	0.265041	0.282404	0.374178	48.3503	-0.11165	0.115524	0.95945	48.3503	-0.11165	0.115524	0.95945	48.1565	-0.155159	0.331722	0.929468	48.1565	-0.155159	0.331722	0.929468	-0.19382
E9PVX6	1	1.26586	1.28725	1.22036	0.508418	0.186199	0.139095	0.15878	1	1.26586	1.28725	1.22036	0.508418	0.186199	0.139095	0.15878																	54.009	-0.970136	0.161358	0.894919	54.009	-0.970136	0.161358	0.894919
E9Q1P8	1	1.40902	1.24169	0.826375	0.657815	0.183816	0.0958038	0.216461	1	1.40902	1.24169	0.826375	0.657815	0.183816	0.0958038	0.216461	1	1.66281	1.57553	1.52145	0.98366	0.335818	0.432644	0.205024	1	1.66281	1.57553	1.52145	0.98366	0.335818	0.432644	0.205024	54.8647	-0.131202	0.134313	0.855052	54.8647	-0.131202	0.134313	0.855052	56.5036	-0.313388	0.318694	0.559933	56.5036	-0.313388	0.318694	0.559933	1.63887
E9Q414	1	0.899531	1.70841	1.40303	1.86169	0.958923	0.619646	0.163074	1	0.899531	1.70841	1.40303	1.86169	0.958923	0.619646	0.163074	1	0.669689	0.594726	0.83412	1.03149	0.856569	1.04305		1	0.669689	0.594726	0.83412	1.03149	0.856569	1.04305		62.6406	-0.187291	0.145817	0.360304	62.6406	-0.187291	0.145817	0.360304		-0.264347	0.838273	0.118139		-0.264347	0.838273	0.118139
E9Q555																	1	1.13723	0.961195	0.127975	0.238146	0.147117	0.224835	0.135085	1	1.13723	0.961195	0.127975	0.238146	0.147117	0.224835	0.135085									46.6338	-1.10816	0.174632	0.978791	46.6338	-1.10816	0.174632	0.978791
E9Q5C9	1	0.950217	1.06921	1.21404	1.58841	0.920267	0.859216	0.745203	1	0.950217	1.06921	1.21404	1.58841	0.920267	0.859216	0.745203	1	0.919325	0.980563	1.2454	1.55855	0.840176	0.908441	0.948701	1	0.919325	0.980563	1.2454	1.55855	0.840176	0.908441	0.948701		-0.0437082	0.739739	0.150161		-0.0437082	0.739739	0.150161		-0.0155663	0.918336	-0.00528989		-0.0155663	0.918336	-0.00528989
E9Q634;P70248	1	1.12169	0.844233	0.66518	0.125283	0.0759878	0.0467814	0.0129101	1	1.12169	0.844233	0.66518	0.125283	0.0759878	0.0467814	0.0129101	1	0.942589	0.733416	0.32223	0.186166	0.0652565	0.0280396	0.0748879	1	0.942589	0.733416	0.32223	0.186166	0.0652565	0.0280396	0.0748879	50.8748	-0.134946	0.0221032	0.979059	50.8748	-0.134946	0.0221032	0.979059	48.2703	-0.0971721	0.047142	0.995773	48.2703	-0.0971721	0.047142	0.995773	-2.60447
E9Q6J5																	1	1.34657	1.3091	1.77888	1.80252	0.858179	0.0710006	0.134303	1	1.34657	1.3091	1.77888	1.80252	0.858179	0.0710006	0.134303									58.4418	-0.960604	0.102652	0.524442	58.4418	-0.960604	0.102652	0.524442
E9Q7G0	1	0.85286	0.360347	0.210552	0.159164	0.079654	0.104681	0.0634347	1	0.85286	0.360347	0.210552	0.159164	0.079654	0.104681	0.0634347	1	0.934611	0.311194	0.221428	0.195723	0.0558616	0.0571691	0.0907445	1	0.934611	0.311194	0.221428	0.195723	0.0558616	0.0571691	0.0907445	44.7207	-0.101102	0.0948887	0.994509	44.7207	-0.101102	0.0948887	0.994509	44.6456	-0.139054	0.11093	0.981033	44.6456	-0.139054	0.11093	0.981033	-0.0751433
F6SEU4																	1	1.26989	1.58334	2.39512	1.94022	1.17255	1.76305	1.66334	1	1.26989	1.58334	2.39512	1.94022	1.17255	1.76305	1.66334										0.76273	1.5	0.157589		0.76273	1.5	0.157589
F6ZDS4	1	0.980872	0.974171	0.789024	0.607797	0.182748	0.209526	0.172787	1	0.980872	0.974171	0.789024	0.607797	0.182748	0.209526	0.172787	1	1.03901	0.946408	0.829025	0.497226	0.182634	0.209294	0.180688	1	1.03901	0.946408	0.829025	0.497226	0.182634	0.209294	0.180688	54.3536	-0.0867803	0.139304	0.980021	54.3536	-0.0867803	0.139304	0.980021	53.6526	-0.101686	0.164591	0.9922	53.6526	-0.101686	0.164591	0.9922	-0.701009
O08528	1	0.937909	0.671839	0.216109	0.170851	0.0623091	0.048747	0.0866443	1	0.937909	0.671839	0.216109	0.170851	0.0623091	0.048747	0.0866443	1	0.892758	0.599639	0.215285	0.107106	0.0734083	0.0915001	0.0726036	1	0.892758	0.599639	0.215285	0.107106	0.0734083	0.0915001	0.0726036	47.3043	-0.119695	0.0732815	0.993508	47.3043	-0.119695	0.0732815	0.993508	46.7022	-0.103949	0.0658835	0.996113	46.7022	-0.103949	0.0658835	0.996113	-0.602191
O08529	1	1.34417	1.0168	1.00951	0.814003	0.195839	0.0496258	0.0931516	1	1.34417	1.0168	1.00951	0.814003	0.195839	0.0496258	0.0931516	1	1.19182	1.53811	1.58082	1.7333	0.461179	0.224393	0.147286	1	1.19182	1.53811	1.58082	1.7333	0.461179	0.224393	0.147286	55.8147	-0.194102	0.0690676	0.93161	55.8147	-0.194102	0.0690676	0.93161	57.952	-0.879747	0.18584	0.572687	57.952	-0.879747	0.18584	0.572687	2.13729
O08539	1	0.908924	0.450129	0.21749	0.125248	0.03187	0.0370232	0.0460245	1	0.908924	0.450129	0.21749	0.125248	0.03187	0.0370232	0.0460245	1	0.960264	0.620166	0.327153	0.136547	0.0988188	0.0940531	0.0970154	1	0.960264	0.620166	0.327153	0.136547	0.0988188	0.0940531	0.0970154	45.7381	-0.0971508	0.040921	0.996679	45.7381	-0.0971508	0.040921	0.996679	47.4483	-0.0936556	0.0828465	0.998646	47.4483	-0.0936556	0.0828465	0.998646	1.71015
O08553	1	1.03245	1.13251	1.26582	1.40673	0.740829	0.581063	0.110037	1	1.03245	1.13251	1.26582	1.40673	0.740829	0.581063	0.110037	1	0.943917	1.16285	1.37824	1.14586	0.543007	0.532713	0.0873254	1	0.943917	1.16285	1.37824	1.14586	0.543007	0.532713	0.0873254	62.3433	-0.1125	0	0.76243	62.3433	-0.1125	0	0.76243	60.968	-0.0901007	0.00781196	0.779319	60.968	-0.0901007	0.00781196	0.779319	-1.37522
O08582																	1	0.917071	1.68796	1.31872	0.686211	0.28449	0.296622	0.464598	1	0.917071	1.68796	1.31872	0.686211	0.28449	0.296622	0.464598									54.2751	-0.753797	0.34857	0.655528	54.2751	-0.753797	0.34857	0.655528
O08583;Q9JJW6	1	1.15661	1.43666	1.9278	2.70214	1.09293	0.452119	0.547904	1	1.15661	1.43666	1.9278	2.70214	1.09293	0.452119	0.547904	1	0.901276	1.39259	1.62657	2.1348	0.939306	0.663837	0.422729	1	0.901276	1.39259	1.62657	2.1348	0.939306	0.663837	0.422729	62.5711	-0.233703	0.493669	-0.0456136	62.5711	-0.233703	0.493669	-0.0456136	63.7537	-0.12635	0.415709	0.140342	63.7537	-0.12635	0.415709	0.140342	1.18263
O08585																	1	0.958857	1.33942	2.167	2.77968	1.4422	2.71892	2.79366	1	0.958857	1.33942	2.167	2.77968	1.4422	2.71892	2.79366
O08599																	1	0.91841	0.672372	0.144912	0.0640777	0.0550194	0.0189212	0.0606432	1	0.91841	0.672372	0.144912	0.0640777	0.0550194	0.0189212	0.0606432									47.0131	-0.164358	0.0434398	0.99483	47.0131	-0.164358	0.0434398	0.99483
O08663	1	1.42721	1.42011	1.54123	2.31026	1.0458	0.753176	0.672923	1	1.42721	1.42011	1.54123	2.31026	1.0458	0.753176	0.672923	1	0.927777	0.971932	0.942923	1.54058	0.924111	0.583977	0.637778	1	0.927777	0.971932	0.942923	1.54058	0.924111	0.583977	0.637778		-0.322071	0.672923	-0.215975		-0.322071	0.672923	-0.215975		-0.416975	0.610878	0.481098		-0.416975	0.610878	0.481098
O08709	1	0.964317	1.09342	1.39986	1.5462	0.848832	0.456919	0.102375	1	0.964317	1.09342	1.39986	1.5462	0.848832	0.456919	0.102375	1	1.00608	1.1142	1.5302	1.47606	0.708252	0.496806	0.0907647	1	1.00608	1.1142	1.5302	1.47606	0.708252	0.496806	0.0907647	61.6085	-0.150137	0.075706	0.691652	61.6085	-0.150137	0.075706	0.691652	61.5553	-0.119783	0.0347284	0.658114	61.5553	-0.119783	0.0347284	0.658114	-0.0531748
O08738	1	1.11676	1.25305	1.47591	1.15309	0.849391	1.46609	0.909024	1	1.11676	1.25305	1.47591	1.15309	0.849391	1.46609	0.909024	1	1.01037	0.541423	0.857675	0.927651	0.510368	0.661779	0.445082	1	1.01037	0.541423	0.857675	0.927651	0.510368	0.661779	0.445082		0.145364	1.18443	0.07884		0.145364	1.18443	0.07884		-0.0173372	0	0.507225		-0.0173372	0	0.507225
O08749	1	0.990331	1.04108	1.47587	1.66897	1.03444	1.60048	1.24602	1	0.990331	1.04108	1.47587	1.66897	1.03444	1.60048	1.24602	1	1.05692	1.27211	1.91088	2.11351	1.31311	2.34325	1.98772	1	1.05692	1.27211	1.91088	2.11351	1.31311	2.34325	1.98772		0.545756	1.40516	0.515679		0.545756	1.40516	0.515679		0.679874	1.5	0.194766		0.679874	1.5	0.194766
O08756	1	1.17782	1.05988	1.35379	1.1928	0.267205	0.138736	0.140023	1	1.17782	1.05988	1.35379	1.1928	0.267205	0.138736	0.140023	1	1.13542	1.24258	1.54508	1.13548	0.319145	0.253163	0.159982	1	1.13542	1.24258	1.54508	1.13548	0.319145	0.253163	0.159982	57.6702	-0.933976	0.13938	0.894213	57.6702	-0.933976	0.13938	0.894213	57.7055	-0.861241	0.206573	0.795032	57.7055	-0.861241	0.206573	0.795032	0.0352362
O08759	1	1.45277	0.910544	0.917106	0.565737	0.304135		0.057979	1	1.45277	0.910544	0.917106	0.565737	0.304135		0.057979																	55.0781	-0.0885338	0.0415801	0.838338	55.0781	-0.0885338	0.0415801	0.838338
O08784	1	1.0703	1.21367	1.48188	1.42464	0.547273	0.28542	0.21274	1	1.0703	1.21367	1.48188	1.42464	0.547273	0.28542	0.21274	1	1.05193	1.12172	1.37759	1.40476	0.507379	0.269665	0.178411	1	1.05193	1.12172	1.37759	1.40476	0.507379	0.269665	0.178411	58.0633	-0.810586	0.24908	0.73007	58.0633	-0.810586	0.24908	0.73007	58.0096	-0.838074	0.224038	0.798338	58.0096	-0.838074	0.224038	0.798338	-0.0537051
O08788	1	0.97717	0.866512	0.193853	0.110068	0.103815	0.0639511	0.0729819	1	0.97717	0.866512	0.193853	0.110068	0.103815	0.0639511	0.0729819	1	1.05494	0.588376	0.130197	0.0648229	0.0514527	0.0465719	0.0366817	1	1.05494	0.588376	0.130197	0.0648229	0.0514527	0.0465719	0.0366817	47.9948	-0.215836	0.08586	0.998638	47.9948	-0.215836	0.08586	0.998638	46.5193	-0.182265	0.0504267	0.996717	46.5193	-0.182265	0.0504267	0.996717	-1.47542
O08795	1	0.897962	0.980285	1.05525	0.669066	0.231322	0.325902	0.322463	1	0.897962	0.980285	1.05525	0.669066	0.231322	0.325902	0.322463	1	1.04074	1.13468	1.02239	0.606051	0.275697	0.391431	0.357648	1	1.04074	1.13468	1.02239	0.606051	0.275697	0.391431	0.357648	54.219	-0.817658	0.293229	0.976527	54.219	-0.817658	0.293229	0.976527	54.163	-0.763312	0.341592	0.96936	54.163	-0.763312	0.341592	0.96936	-0.0560289
O08807	1	0.952552	1.13634	1.33851	1.30257	0.679843	0.653162	0.580201	1	0.952552	1.13634	1.33851	1.30257	0.679843	0.653162	0.580201	1	0.947971	1.10921	1.20116	0.896579	0.38136	0.497336	0.481967	1	0.947971	1.10921	1.20116	0.896579	0.38136	0.497336	0.481967		-0.415784	0.616682	0.6236		-0.415784	0.616682	0.6236	54.8355	-0.628841	0.453555	0.909185	54.8355	-0.628841	0.453555	0.909185
O08808	1	0.888103	0.541242	0.147184	0.153053	0.0776391	0.0856077	0.063475	1	0.888103	0.541242	0.147184	0.153053	0.0776391	0.0856077	0.063475	1	1.44131	0.802143	0.514124	0.246192	0.0487115	0.129092	0.0201148	1	1.44131	0.802143	0.514124	0.246192	0.0487115	0.129092	0.0201148	46.0818	-0.107881	0.0731311	0.992359	46.0818	-0.107881	0.0731311	0.992359	50.1376	-0.103324	0.0556969	0.883739	50.1376	-0.103324	0.0556969	0.883739	4.05579
O08810	1	1.19971	1.02796	1.45165	2.85799	1.80965	0.843187	0.229929	1	1.19971	1.02796	1.45165	2.85799	1.80965	0.843187	0.229929	1	0.885607	0.855057	1.26006	2.39853	1.25953	0.742597	0.14557	1	0.885607	0.855057	1.26006	2.39853	1.25953	0.742597	0.14557	62.5115	-0.742846	0.229929	-0.0270186	62.5115	-0.742846	0.229929	-0.0270186	62.3053	-0.827806	0.14557	0.263158	62.3053	-0.827806	0.14557	0.263158	-0.206227
O08848																	1	1.02446	1.08263	1.28545	1.47527	0.644773	0.897101	0.328779	1	1.02446	1.08263	1.28545	1.47527	0.644773	0.897101	0.328779									65.4207	-0.0980318	0	0.518633	65.4207	-0.0980318	0	0.518633
O08915																	1	1.48723	0.484499	0.291897	0.242428	0.0662032			1	1.48723	0.484499	0.291897	0.242428	0.0662032											45.9531	-0.344559	0.199722	0.819166	45.9531	-0.344559	0.199722	0.819166
O08997	1	1.11614	1.90365	1.35637	1.96437	1.14734	1.56675	1.02491	1	1.11614	1.90365	1.35637	1.96437	1.14734	1.56675	1.02491	1	0.905186	1.03366	1.2105	1.38565	0.863805	1.49165	0.983217	1	0.905186	1.03366	1.2105	1.38565	0.863805	1.49165	0.983217		0.749405	1.4939	0.279058		0.749405	1.4939	0.279058		0.252512	1.18696	0.218572		0.252512	1.18696	0.218572
O09061	1	0.989921	1.06105	1.24299	1.42141	0.996302	1.41687	1.12379	1	0.989921	1.06105	1.24299	1.42141	0.996302	1.41687	1.12379	1	0.968211	1.08446	1.43515	1.4909	0.822194	1.38154	1.63856	1	0.968211	1.08446	1.43515	1.4909	0.822194	1.38154	1.63856		0.325076	1.24027	0.412524		0.325076	1.24027	0.412524		0.0184726	1.5	0.308496		0.0184726	1.5	0.308496
O09106	1	1.49007	0.656934	1.04136	0.746065	0.522572	0.194294	0.112219	1	1.49007	0.656934	1.04136	0.746065	0.522572	0.194294	0.112219	1	0.911566	0.792991	0.532225	0.280101	0.0971202	0.139979	0.054682	1	0.911566	0.792991	0.532225	0.280101	0.0971202	0.139979	0.054682	57.8133	-0.0777066	0.0187248	0.749907	57.8133	-0.0777066	0.0187248	0.749907	50.2373	-0.071349	0.0372826	0.992215	50.2373	-0.071349	0.0372826	0.992215	-7.57598
O09131	1	1.06905	1.17559	1.47112	1.49508	0.880888	0.93702	0.343209	1	1.06905	1.17559	1.47112	1.49508	0.880888	0.93702	0.343209	1	0.98388	1.03118	1.3557	1.39379	0.725654	1.02998	0.450236	1	0.98388	1.03118	1.3557	1.39379	0.725654	1.02998	0.450236	65.9248	-0.152371	0	0.447934	65.9248	-0.152371	0	0.447934	66.9392	-0.821342	0	0.456997	66.9392	-0.821342	0	0.456997	1.0144
O09159	1	1.26455	1.09647	1.1236	1.47266	0.886841	0.984951	0.951682	1	1.26455	1.09647	1.1236	1.47266	0.886841	0.984951	0.951682	1	1.09625	1.16064	1.21932	1.25881	0.76702	1.62548	1.35676	1	1.09625	1.16064	1.21932	1.25881	0.76702	1.62548	1.35676		-0.0130094	0.949858	-0.270498		-0.0130094	0.949858	-0.270498		0.012434	1.5	0.198254		0.012434	1.5	0.198254
O09167	1	0.947513	0.933103	1.84974	6.24779	2.5786	0.599541	0.684906	1	0.947513	0.933103	1.84974	6.24779	2.5786	0.599541	0.684906	1	1.38155	1.38373	2.06548	13.2826	6.92016	2.51768	1.63668	1	1.38155	1.38373	2.06548	13.2826	6.92016	2.51768	1.63668		-0.160134	0.625828	-0.222745		-0.160134	0.625828	-0.222745
O09172	1	1.05448	1.02326	0.82526	0.539453	0.154813	0.163581	0.10751	1	1.05448	1.02326	0.82526	0.539453	0.154813	0.163581	0.10751	1	1.16796	1.12228	0.571537	0.58613	0.149589	0.11501	0.156948	1	1.16796	1.12228	0.571537	0.58613	0.149589	0.11501	0.156948	53.9875	-0.105941	0.100972	0.9898	53.9875	-0.105941	0.100972	0.9898	53.1586	-0.0820164	0.0993789	0.909715	53.1586	-0.0820164	0.0993789	0.909715	-0.828871
O09174																	1	0.950688	1.23749	1.15913	0.722076	0.300702	0.261477	0.0868385	1	0.950688	1.23749	1.15913	0.722076	0.300702	0.261477	0.0868385									55.7993	-0.144946	0.17218	0.924624	55.7993	-0.144946	0.17218	0.924624
O35075	1	0.921093	1.39498	0.77041	0.209782	0.0975941	0.0401727	0.0225885	1	0.921093	1.39498	0.77041	0.209782	0.0975941	0.0401727	0.0225885	1	0.6325	1.31432	0.469828	0.33323	0.126325			1	0.6325	1.31432	0.469828	0.33323	0.126325			51.7846	-0.187538	0.0537302	0.912776	51.7846	-0.187538	0.0537302	0.912776	49.9603	-0.863925	0.229777	0.737139	49.9603	-0.863925	0.229777	0.737139	-1.82426
O35127	1	1.43454	2.06764	0.306544	0.788236	0.35613		0.343428	1	1.43454	2.06764	0.306544	0.788236	0.35613		0.343428																	48.5596	-0.716284	0.448579	0.435661	48.5596	-0.716284	0.448579	0.435661
O35143	1	1.43484	1.0031	1.92645	2.06749	1.51517	2.75333	2.19577	1	1.43484	1.0031	1.92645	2.06749	1.51517	2.75333	2.19577	1	0.979011	1.24302	1.56917	1.71066	0.953421	1.86195	2.2037	1	0.979011	1.24302	1.56917	1.71066	0.953421	1.86195	2.2037		0.16365	1.5	-0.0747018		0.16365	1.5	-0.0747018		0.67924	1.5	0.364238		0.67924	1.5	0.364238
O35215	1	0.766673	0.712054	1.19819	1.37556	0.976477	2.42547	1.65704	1	0.766673	0.712054	1.19819	1.37556	0.976477	2.42547	1.65704	1	2.35784	1.48001	2.11532	2.45232	1.9771	5.35298	5.37754	1	2.35784	1.48001	2.11532	2.45232	1.9771	5.35298	5.37754		0.0614453	1.5	0.421063		0.0614453	1.5	0.421063		0.817943	1.5	-0.639644		0.817943	1.5	-0.639644
O35226	1	1.07917	1.26416	1.3669	1.22288	0.648307	0.71885	0.170593	1	1.07917	1.26416	1.3669	1.22288	0.648307	0.71885	0.170593	1	1.12078	1.17939	1.49847	1.09032	0.470976	0.521627	0.176227	1	1.12078	1.17939	1.49847	1.09032	0.470976	0.521627	0.176227	63.2083	-0.0889058	0	0.693637	63.2083	-0.0889058	0	0.693637	57.9371	-0.705773	0.348927	0.736869	57.9371	-0.705773	0.348927	0.736869	-5.27115
O35286	1	0.997758	1.15163	1.58313	1.60766	0.360429	0.154528	0.157158	1	0.997758	1.15163	1.58313	1.60766	0.360429	0.154528	0.157158	1	0.99082	1.16326	1.5571	1.32714	0.335376	0.166888	0.119324	1	0.99082	1.16326	1.5571	1.32714	0.335376	0.166888	0.119324	57.8219	-0.913877	0.155843	0.700444	57.8219	-0.913877	0.155843	0.700444	57.7902	-0.92804	0.143106	0.791065	57.7902	-0.92804	0.143106	0.791065	-0.0317543
O35295	1	0.67075	1.14468	1.12132	2.7313	1.17646	0.354282	0.371313	1	0.67075	1.14468	1.12132	2.7313	1.17646	0.354282	0.371313	1	1.38304	1.58101	1.9322	4.3318	1.45084	0.614862	0.197822	1	1.38304	1.58101	1.9322	4.3318	1.45084	0.614862	0.197822	60.6084	-0.657679	0.362468	0.195581	60.6084	-0.657679	0.362468	0.195581	62.1498	-0.7821	0.197822	-0.158313	62.1498	-0.7821	0.197822	-0.158313	1.54145
O35326	1	1.79059	1.1261	1.42723	2.16999	0.564091	0.730121	1.79253	1	1.79059	1.1261	1.42723	2.16999	0.564091	0.730121	1.79253																		0.60716	1.37152	0.053969		0.60716	1.37152	0.053969
O35343	1	0.862276	1.03459	1.00897	0.507188	0.145929	0.0315921		1	0.862276	1.03459	1.00897	0.507188	0.145929	0.0315921		1	0.888958	0.676905	1.19769	0.309219	0.12466		0.0141442	1	0.888958	0.676905	1.19769	0.309219	0.12466		0.0141442	54.1046	-0.186039	0.0610856	0.977596	54.1046	-0.186039	0.0610856	0.977596	53.8036	-1.08173	0.069402	0.871537	53.8036	-1.08173	0.069402	0.871537	-0.30091
O35344	1	1.01231	0.753583	0.960788	0.434516	0.0494178	0.0724183	0.111132	1	1.01231	0.753583	0.960788	0.434516	0.0494178	0.0724183	0.111132	1	0.909833	0.832663	0.915237	0.464176	0.122931	0.0654929	0.0429978	1	0.909833	0.832663	0.915237	0.464176	0.122931	0.0654929	0.0429978	53.6938	-0.236616	0.0738263	0.951122	53.6938	-0.236616	0.0738263	0.951122	53.723	-0.13011	0.038729	0.972135	53.723	-0.13011	0.038729	0.972135	0.0292205
O35350																	1	1.94091	1.17337	0.913451	1.08145		0.530735	0.482177	1	1.94091	1.17337	0.913451	1.08145		0.530735	0.482177									62.3913	-0.364406	0.482176	0.343445	62.3913	-0.364406	0.482176	0.343445
O35381	1	0.988085	0.691044	0.464868	0.290488	0.132513	0.224617	0.109663	1	0.988085	0.691044	0.464868	0.290488	0.132513	0.224617	0.109663	1	0.853232	0.815808	0.646702	0.385893	0.112722	0.150163	0.140526	1	0.853232	0.815808	0.646702	0.385893	0.112722	0.150163	0.140526	49.2043	-0.0706712	0.129392	0.986919	49.2043	-0.0706712	0.129392	0.986919	51.5467	-0.0637113	0.0586643	0.968416	51.5467	-0.0637113	0.0586643	0.968416	2.34239
O35459																	1	1.15577	1.04474	1.23767	1.91786	0.572716	0.652321	0.253454	1	1.15577	1.04474	1.23767	1.91786	0.572716	0.652321	0.253454									62.547	-0.0927967	0.231384	0.407227	62.547	-0.0927967	0.231384	0.407227
O35551																	1	1.17192	1.01886	0.748356	0.216812	0.063631		0.143734	1	1.17192	1.01886	0.748356	0.216812	0.063631		0.143734									51.5111	-0.175521	0.104512	0.973945	51.5111	-0.175521	0.104512	0.973945
O35593	1	0.926904	1.14158	1.17605	0.804669	0.142105	0.075869	0.104859	1	0.926904	1.14158	1.17605	0.804669	0.142105	0.075869	0.104859	1	0.902958	0.957863	1.13487	0.681615	0.160615	0.0653587	0.0727883	1	0.902958	0.957863	1.13487	0.681615	0.160615	0.0653587	0.0727883	55.3198	-0.257418	0.0938798	0.964582	55.3198	-0.257418	0.0938798	0.964582	54.9463	-0.209551	0.0793272	0.97696	54.9463	-0.209551	0.0793272	0.97696	-0.373481
O35638	1	1.79651	1.85075	1.73522	0.600875	0.227821		0.208648	1	1.79651	1.85075	1.73522	0.600875	0.227821		0.208648	1	1.53295	1.47022	1.68092	0.172577	0.0439608	0.109148		1	1.53295	1.47022	1.68092	0.172577	0.0439608	0.109148		54.115	-0.905032	0.218235	0.416675	54.115	-0.905032	0.218235	0.416675	53.5704	-1.07816	0.0765546	0.698565	53.5704	-1.07816	0.0765546	0.698565	-0.544631
O35639	1	1.00549	0.864446	1.21249	0.749919	0.107543	0.0555203	0.125034	1	1.00549	0.864446	1.21249	0.749919	0.107543	0.0555203	0.125034	1	1.01725	1.11406	1.36628	0.797411	0.118872	0.0725865	0.0625213	1	1.01725	1.11406	1.36628	0.797411	0.118872	0.0725865	0.0625213	54.5803	-0.454774	0.095633	0.957137	54.5803	-0.454774	0.095633	0.957137	55.1752	-0.284192	0.0745548	0.923888	55.1752	-0.284192	0.0745548	0.923888	0.594928
O35643	1	1.2014	1.04476	0.901967	0.536484	0.0943966	0.0767304	0.0736674	1	1.2014	1.04476	0.901967	0.536484	0.0943966	0.0767304	0.0736674	1	1.02288	0.910213	0.744604	0.410905	0.109305	0.0595609	0.076352	1	1.02288	0.910213	0.744604	0.410905	0.109305	0.0595609	0.076352	54.1147	-0.153614	0.0565551	0.971242	54.1147	-0.153614	0.0565551	0.971242	52.6708	-0.0955499	0.0317036	0.995102	52.6708	-0.0955499	0.0317036	0.995102	-1.44389
O35654	1	1.27677	1.22469	0.60575	0.505505	0.166199	0.0476931	0.0254915	1	1.27677	1.22469	0.60575	0.505505	0.166199	0.0476931	0.0254915	1	0.94921	1.05361	0.656632	0.517443	0.124243			1	0.94921	1.05361	0.656632	0.517443	0.124243			53.1949	-0.0928762	0.00940602	0.898691	53.1949	-0.0928762	0.00940602	0.898691	53.1614	-0.0865124	0	0.944831	53.1614	-0.0865124	0	0.944831	-0.0335188
O35658	1	0.979899	1.94967	1.6204	0.670721	0.0968575	0.11378	0.21302	1	0.979899	1.94967	1.6204	0.670721	0.0968575	0.11378	0.21302	1	1.01438	1.22647	1.71399	0.636451	0.0719203	0.124374	0.200456	1	1.01438	1.22647	1.71399	0.636451	0.0719203	0.124374	0.200456	54.1745	-0.992138	0.141219	0.617557	54.1745	-0.992138	0.141219	0.617557	54.1372	-1.00309	0.13225	0.767948	54.1372	-1.00309	0.13225	0.767948	-0.0373583
O35685	1	0.926874	1.09066	1.34538	1.22436	0.336879	0.0833309	0.0844456	1	0.926874	1.09066	1.34538	1.22436	0.336879	0.0833309	0.0844456	1	0.919774	1.02017	1.29256	1.09238	0.298957	0.10355	0.0766001	1	0.919774	1.02017	1.29256	1.09238	0.298957	0.10355	0.0766001	57.8189	-0.991073	0.0838882	0.900783	57.8189	-0.991073	0.0838882	0.900783	57.765	-0.985357	0.0900752	0.938436	57.765	-0.985357	0.0900752	0.938436	-0.0539315
O35737;P70333																	1	1.06804	0.661482	0.212588	0.202348	0.133251	0.0640639	0.080145	1	1.06804	0.661482	0.212588	0.202348	0.133251	0.0640639	0.080145									47.1514	-0.147699	0.113966	0.987044	47.1514	-0.147699	0.113966	0.987044
O35744	1	0.957899	0.919148	1.42354	1.28748	0.233966		0.0275998	1	0.957899	0.919148	1.42354	1.28748	0.233966		0.0275998																	57.7088	-1.05344	0.0275998	0.83247	57.7088	-1.05344	0.0275998	0.83247
O35841	1	1.07922	1.11052	1.41828	0.843693	0.0866157	0.0747053	0.0879672	1	1.07922	1.11052	1.41828	0.843693	0.0866157	0.0747053	0.0879672	1	0.932929	0.96397	1.22174	0.602761	0.0940782	0.0804716	0.0600409	1	0.932929	0.96397	1.22174	0.602761	0.0940782	0.0804716	0.0600409	54.6017	-0.66633	0.0830721	0.90692	54.6017	-0.66633	0.0830721	0.90692	54.1199	-0.861013	0.0781965	0.965371	54.1199	-0.861013	0.0781965	0.965371	-0.481777
O35855	1	0.947764	0.988421	0.973735	0.714522	0.26507	0.219277	0.187678	1	0.947764	0.988421	0.973735	0.714522	0.26507	0.219277	0.187678	1	1.06019	1.38339	1.50943	1.13862	0.410187	0.506071	0.383217	1	1.06019	1.38339	1.50943	1.13862	0.410187	0.506071	0.383217	55.4364	-0.151429	0.197797	0.99659	55.4364	-0.151429	0.197797	0.99659	57.2615	-0.291	0.427576	0.675309	57.2615	-0.291	0.427576	0.675309	1.82513
O35857	1	0.875586	0.956713	0.866783	0.229273	0.087718	0.0285031	0.0976111	1	0.875586	0.956713	0.866783	0.229273	0.087718	0.0285031	0.0976111	1	1.10595	1.14742	1.4437	0.430728	0.217038	0.138476	0.120975	1	1.10595	1.14742	1.4437	0.430728	0.217038	0.138476	0.120975	52.2346	-0.19276	0.0666639	0.985529	52.2346	-0.19276	0.0666639	0.985529	53.9228	-0.976526	0.158829	0.880339	53.9228	-0.976526	0.158829	0.880339	1.68818
O35864	1	0.925168	1.08315	1.27528	1.50174	0.355887	0.221111	0.106872	1	0.925168	1.08315	1.27528	1.50174	0.355887	0.221111	0.106872	1	1.09844	1.18763	1.52245	1.49838	0.352315	0.19166	0.114834	1	1.09844	1.18763	1.52245	1.49838	0.352315	0.19166	0.114834	57.811	-0.905314	0.163991	0.814309	57.811	-0.905314	0.163991	0.814309	57.8109	-0.916834	0.153247	0.751333	57.8109	-0.916834	0.153247	0.751333	-3.41708e-05
O35887	1	1.42611	0.967807	1.2104	1.17256	0.660355	1.10899	0.658221	1	1.42611	0.967807	1.2104	1.17256	0.660355	1.10899	0.658221	1	0.884247	0.994119	1.16213	1.30188	0.74508	1.16324	1.19065	1	0.884247	0.994119	1.16213	1.30188	0.74508	1.16324	1.19065										0.00703357	1.5	0.10406		0.00703357	1.5	0.10406
O35900	1	1.16191	0.683416	1.84666	1.78658	0.782983	1.47637	0.638683	1	1.16191	0.683416	1.84666	1.78658	0.782983	1.47637	0.638683	1	1.18251	1.12766	0.84923	1.43091	0.615411	0.910584	0.633921	1	1.18251	1.12766	0.84923	1.43091	0.615411	0.910584	0.633921			0	-0.0652469			0	-0.0652469		-0.0822129	0.722411	0.382378		-0.0822129	0.722411	0.382378
O35955																	1	1.12938	1.24438	1.47598	1.34729	0.938891	1.55654	1.40689	1	1.12938	1.24438	1.47598	1.34729	0.938891	1.55654	1.40689										0.0455938	1.33918	0.329085		0.0455938	1.33918	0.329085
O54692	1	0.807214	0.423903	0.168621	0.370528	0.079419	0.138742	0.0416456	1	0.807214	0.423903	0.168621	0.370528	0.079419	0.138742	0.0416456	1	1.44571	1.21742	0.777317	0.481757	0.410461	0.0990681	0.288704	1	1.44571	1.21742	0.777317	0.481757	0.410461	0.0990681	0.288704	45.0654	-0.0786345	0.11562	0.933124	45.0654	-0.0786345	0.11562	0.933124	53.8738	-0.0946506	0.232914	0.812085	53.8738	-0.0946506	0.232914	0.812085	8.80839
O54774	1	0.463716	0.837116	0.343343	0.0542564	0.0257821			1	0.463716	0.837116	0.343343	0.0542564	0.0257821			1	1.36191	0.644012	0.325829	0.158086	0.120224	0.0565408	0.0955637	1	1.36191	0.644012	0.325829	0.158086	0.120224	0.0565408	0.0955637	46.3755	-0.0552374	0	0.700613	46.3755	-0.0552374	0	0.700613	47.7001	-0.127264	0.104121	0.908225	47.7001	-0.127264	0.104121	0.908225	1.32465
O54833	1	1.12133	1.04622	1.24976	0.880887	0.26722	0.166729	0.0915634	1	1.12133	1.04622	1.24976	0.880887	0.26722	0.166729	0.0915634	1	1.52962	1.5245	1.93894	1.53154	0.67546	0.793296	0.155479	1	1.52962	1.5245	1.93894	1.53154	0.67546	0.793296	0.155479	56.4129	-0.195657	0.125436	0.946968	56.4129	-0.195657	0.125436	0.946968	63.8832	-0.119919	0	0.250559	63.8832	-0.119919	0	0.250559	7.47033
O54879	1	0.693958	1.23142	1.43265	4.38259	3.02049	1.63989	0.819932	1	0.693958	1.23142	1.43265	4.38259	3.02049	1.63989	0.819932	1	0.518	0.782911	0.838345	1.6962	0.987716	1.1236	0.17181	1	0.518	0.782911	0.838345	1.6962	0.987716	1.1236	0.17181		0.188965	1.5	0.0228331		0.188965	1.5	0.0228331	66.5247	-0.833197	0	0.422223	66.5247	-0.833197	0	0.422223
O54941	1	0.85072	0.276227	0.476817		0.11117		0.0690639	1	0.85072	0.276227	0.476817		0.11117		0.0690639																	45.3384	-0.0695655	0.105269	0.886982	45.3384	-0.0695655	0.105269	0.886982
O54950																	1	1.05844	1.55031	1.7084	0.648898	0.419517	0.343421	0.238511	1	1.05844	1.55031	1.7084	0.648898	0.419517	0.343421	0.238511									54.2348	-0.708388	0.333816	0.615751	54.2348	-0.708388	0.333816	0.615751
O54984	1	0.89604	1.05845	0.977476	0.608001	0.165331	0.0986177	0.0820577	1	0.89604	1.05845	0.977476	0.608001	0.165331	0.0986177	0.0820577	1	0.997287	0.947454	1.14848	0.658878	0.160055	0.137737	0.0689416	1	0.997287	0.947454	1.14848	0.658878	0.160055	0.137737	0.0689416	54.6731	-0.164469	0.087612	0.988985	54.6731	-0.164469	0.087612	0.988985	54.576	-0.284392	0.118193	0.97945	54.576	-0.284392	0.118193	0.97945	-0.0970584
O54988	1	1.34177	1.13867	1.03696	0.470457	0.315789	0.277797	0.24649	1	1.34177	1.13867	1.03696	0.470457	0.315789	0.277797	0.24649	1	0.908955	1.11166	0.848324	0.152936	0.0458159	0.068273	0.0764408	1	0.908955	1.11166	0.848324	0.152936	0.0458159	0.068273	0.0764408	53.946	-0.678907	0.280025	0.899096	53.946	-0.678907	0.280025	0.899096	51.7432	-0.236304	0.0636521	0.986386	51.7432	-0.236304	0.0636521	0.986386	-2.20289
O55013	1	0.733866	0.872684	0.880079	1.27088	0.613377	0.160506	0.0631091	1	0.733866	0.872684	0.880079	1.27088	0.613377	0.160506	0.0631091	1	1.84756	1.36301	0.609371	0.632247	0.18103	0.0791102	0.364541	1	1.84756	1.36301	0.609371	0.632247	0.18103	0.0791102	0.364541	58.2141	-0.532734	0.111724	0.848301	58.2141	-0.532734	0.111724	0.848301	53.6927	-0.0939031	0.203285	0.617672	53.6927	-0.0939031	0.203285	0.617672	-4.52139
O55023	1	0.930924	0.964882	1.27705	1.41453	1.0053	1.63504	1.20478	1	0.930924	0.964882	1.27705	1.41453	1.0053	1.63504	1.20478	1	1.03352	1.11084	1.49582	1.66319	0.919449	1.85126	1.81347	1	1.03352	1.11084	1.49582	1.66319	0.919449	1.85126	1.81347		0.396824	1.31491	0.489315		0.396824	1.31491	0.489315		0.209263	1.5	0.441317		0.209263	1.5	0.441317
O55029	1	1.04688	0.942654	0.783319	0.482904	0.0988368	0.047542	0.0999238	1	1.04688	0.942654	0.783319	0.482904	0.0988368	0.047542	0.0999238	1	0.992716	1.09499	0.941033	0.522662	0.131706	0.106552	0.091598	1	0.992716	1.09499	0.941033	0.522662	0.131706	0.106552	0.091598	53.3008	-0.104135	0.0374799	0.989217	53.3008	-0.104135	0.0374799	0.989217	54.111	-0.165363	0.0916974	0.993014	54.111	-0.165363	0.0916974	0.993014	0.810187
O55106	1	0.626712	1.07941	0.943413	0.624045		0.198264	0.164004	1	0.626712	1.07941	0.943413	0.624045		0.198264	0.164004																	55.0617	-0.120065	0.171429	0.824449	55.0617	-0.120065	0.171429	0.824449
O55126																	1	0.582985	0.75673	0.914568	0.938141	0.238451	0.0917514	0.00597958	1	0.582985	0.75673	0.914568	0.938141	0.238451	0.0917514	0.00597958									56.661	-0.228214	0.0428318	0.784833	56.661	-0.228214	0.0428318	0.784833
O55131	1	1.0044	0.81065	1.15598	0.900219	0.275918	0.278514	0.0561588	1	1.0044	0.81065	1.15598	0.900219	0.275918	0.278514	0.0561588	1	0.953913	1.00243	1.33592	1.25661	0.239016	0.0902337	0.0754251	1	0.953913	1.00243	1.33592	1.25661	0.239016	0.0902337	0.0754251	56.4717	-0.197108	0.161036	0.930507	56.4717	-0.197108	0.161036	0.930507	57.6744	-0.994694	0.0828294	0.905713	57.6744	-0.994694	0.0828294	0.905713	1.20268
O55135	1	1.05474	1.32656	1.77821	2.50819	1.1919	2.03173	0.565446	1	1.05474	1.32656	1.77821	2.50819	1.1919	2.03173	0.565446	1	0.965023	1.32636	1.71274	3.04596	1.52001	2.10518	0.370233	1	0.965023	1.32636	1.71274	3.04596	1.52001	2.10518	0.370233			0	-0.536063			0	-0.536063	65.6498	-0.553843	0.370995	-0.35509	65.6498	-0.553843	0.370995	-0.35509
O55142	1	1.0114	1.17113	1.91034	5.51788	2.4571	0.543867	0.613762	1	1.0114	1.17113	1.91034	5.51788	2.4571	0.543867	0.613762	1	1.03755	0.89541	1.49449	7.08099	3.60983	1.2779	0.574771	1	1.03755	0.89541	1.49449	7.08099	3.60983	1.2779	0.574771			0.00177926	-0.246994			0.00177926	-0.246994		0.636489	1.5	-0.066337		0.636489	1.5	-0.066337
O55201	1	1.54253	1.05473	0.309525	0.386003	0.195813	0.0635982	0.10217	1	1.54253	1.05473	0.309525	0.386003	0.195813	0.0635982	0.10217	1	0.884281	0.734397	0.251129	0.0942732	0.074913	0.155421	0.0609025	1	0.884281	0.734397	0.251129	0.0942732	0.074913	0.155421	0.0609025	49.7475	-1.02352	0.186896	0.827324	49.7475	-1.02352	0.186896	0.827324	47.6792	-0.135246	0.0872819	0.984625	47.6792	-0.135246	0.0872819	0.984625	-2.0683
O55222	1	0.728933	0.398931	0.216071	0.0667139		0.0133168		1	0.728933	0.398931	0.216071	0.0667139		0.0133168		1	1.38487	0.8556	0.419002	0.0548383	0.0387137	0.0199436	0.024697	1	1.38487	0.8556	0.419002	0.0548383	0.0387137	0.0199436	0.024697	44.572	-0.077176	0	0.992062	44.572	-0.077176	0	0.992062	49.309	-0.149826	0.0172215	0.924677	49.309	-0.149826	0.0172215	0.924677	4.73695
O55229	1	0.763412	1.13036	1.3591	1.28029	0.527005	0.560321	0.151066	1	0.763412	1.13036	1.3591	1.28029	0.527005	0.560321	0.151066	1	1.11338	0.878653	0.963238	1.19751	0.678132	0.735257	0.155869	1	1.11338	0.878653	0.963238	1.19751	0.678132	0.735257	0.155869	60.5734	-0.0948093	0.198952	0.684007	60.5734	-0.0948093	0.198952	0.684007	63.2942	-0.0904187	0	0.815346	63.2942	-0.0904187	0	0.815346	2.72084
O55234	1	0.970126	0.987776	1.30254	1.64381	0.95412	1.34841	1.01641	1	0.970126	0.987776	1.30254	1.64381	0.95412	1.34841	1.01641	1	0.914091	0.998962	1.2791	1.65716	1.00723	1.38244	1.50695	1	0.914091	0.998962	1.2791	1.65716	1.00723	1.38244	1.50695		0.330967	1.25306	0.300056		0.330967	1.25306	0.300056		0.487416	1.38845	0.556945		0.487416	1.38845	0.556945
O70145	1	0.938109	0.252415	0.140989	0.158864	0.0590028	0.0656427	0.0604046	1	0.938109	0.252415	0.140989	0.158864	0.0590028	0.0656427	0.0604046	1	0.898476	0.227538	0.110412	0.0859394	0.0325485	0.0278182	0.0388349	1	0.898476	0.227538	0.110412	0.0859394	0.0325485	0.0278182	0.0388349	44.2655	-0.17696	0.0924097	0.992468	44.2655	-0.17696	0.0924097	0.992468	43.9836	-0.162172	0.0519906	0.996954	43.9836	-0.162172	0.0519906	0.996954	-0.281909
O70157																	1	1.02893	1.0138	1.27017	1.87282	1.03848	1.73896	0.795421	1	1.02893	1.0138	1.27017	1.87282	1.03848	1.73896	0.795421										0.453775	1.36142	0.201142		0.453775	1.36142	0.201142
O70194	1	0.830009	0.65136	0.414181	0.249557	0.23786	0.119554	0.176088	1	0.830009	0.65136	0.414181	0.249557	0.23786	0.119554	0.176088	1	0.492108	1.17666	0.697888	0.500982	0.372462	0.210023	0.195375	1	0.492108	1.17666	0.697888	0.500982	0.372462	0.210023	0.195375	48.2225	-0.0572668	0.119619	0.9883	48.2225	-0.0572668	0.119619	0.9883	54.0652	-0.0717993	0.190404	0.643227	54.0652	-0.0717993	0.190404	0.643227	5.84274
O70250																	1	1.07079	1.2111	1.59558	2.34209	1.50686	0.871139	0.355784	1	1.07079	1.2111	1.59558	2.34209	1.50686	0.871139	0.355784
O70251	1	0.965328	0.962976	0.242526	0.11536	0.0524999	0.0488412	0.111632	1	0.965328	0.962976	0.242526	0.11536	0.0524999	0.0488412	0.111632	1	0.988621	0.849424	0.264003	0.142244	0.040205	0.0470732	0.0833302	1	0.988621	0.849424	0.264003	0.142244	0.040205	0.0470732	0.0833302	48.7591	-0.259548	0.0807721	0.996521	48.7591	-0.259548	0.0807721	0.996521	48.3657	-0.165173	0.0694718	0.996645	48.3657	-0.165173	0.0694718	0.996645	-0.393425
O70252	1	0.883128	0.835615	1.3903	1.19474	0.691947	0.88735	0.776865	1	0.883128	0.835615	1.3903	1.19474	0.691947	0.88735	0.776865	1	0.732055	1.02726	1.32342	1.26514	0.664989	1.36191	0.944573	1	0.732055	1.02726	1.32342	1.26514	0.664989	1.36191	0.944573		-0.0553558	0.785249	0.293455		-0.0553558	0.785249	0.293455		0.151503	1.11201	0.105457		0.151503	1.11201	0.105457
O70310	1	1.33264	1.58039	1.10469	1.81845	0.205901	0.0840012	0.170116	1	1.33264	1.58039	1.10469	1.81845	0.205901	0.0840012	0.170116	1	0.787032	0.916745	1.00014	2.14768	0.326393	0.114277	0.21717	1	0.787032	0.916745	1.00014	2.14768	0.326393	0.114277	0.21717	57.5316	-0.949503	0.127058	0.648957	57.5316	-0.949503	0.127058	0.648957	57.7605	-0.904247	0.165723	0.532846	57.7605	-0.904247	0.165723	0.532846	0.228892
O70318	1	0.982308	0.675945	0.628332	0.311726	0.197441	0.128088	0.121158	1	0.982308	0.675945	0.628332	0.311726	0.197441	0.128088	0.121158	1	1.02118	0.764159	0.363214	0.249375	0.137287	0.0862592	0.101788	1	1.02118	0.764159	0.363214	0.249375	0.137287	0.0862592	0.101788	50.7252	-0.0572446	0.0496559	0.979565	50.7252	-0.0572446	0.0496559	0.979565	48.7707	-0.0971581	0.106688	0.993818	48.7707	-0.0971581	0.106688	0.993818	-1.95455
O70370	1	0.899622	1.05042	1.41766	1.1852	1.06343	1.44402	0.763581	1	0.899622	1.05042	1.41766	1.1852	1.06343	1.44402	0.763581
O70378																	1	0.845897	0.964166	0.398722	0.347445	0.157339	0.261487	0.135201	1	0.845897	0.964166	0.398722	0.347445	0.157339	0.261487	0.135201									49.3891	-0.171378	0.219007	0.945103	49.3891	-0.171378	0.219007	0.945103
O70435	1	0.979021	1.18059	1.3937	1.66879	1.02367	1.46131	1.17561	1	0.979021	1.18059	1.3937	1.66879	1.02367	1.46131	1.17561	1	0.955827	0.997633	1.28702	1.33548	0.908045	1.35835	1.34304	1	0.955827	0.997633	1.28702	1.33548	0.908045	1.35835	1.34304		0.46844	1.34462	0.42007		0.46844	1.34462	0.42007		0.323172	1.24639	0.463719		0.323172	1.24639	0.463719
O70456	1	0.957225	0.962441	1.11731	0.892409	0.415988	0.347586	0.129251	1	0.957225	0.962441	1.11731	0.892409	0.415988	0.347586	0.129251	1	1.09835	0.995774	1.13655	1.03213	0.401066	0.260348	0.0811932	1	1.09835	0.995774	1.13655	1.03213	0.401066	0.260348	0.0811932	57.4753	-0.127629	0.210574	0.961028	57.4753	-0.127629	0.210574	0.961028	57.7161	-0.396448	0.170524	0.96458	57.7161	-0.396448	0.170524	0.96458	0.240823
O70475	1	0.300314	1.44926	0.906862	1.69674	0.0658432	0.250059	0.175239	1	0.300314	1.44926	0.906862	1.69674	0.0658432	0.250059	0.175239	1	0.911307	0.761799	0.754979	0.691996	0.0569319	0.155516		1	0.911307	0.761799	0.754979	0.691996	0.0569319	0.155516		56.2456	-0.930902	0.163636	0.557785	56.2456	-0.930902	0.163636	0.557785	53.9354	-0.0704253	0	0.856982	53.9354	-0.0704253	0	0.856982	-2.3102
O70492	1	0.928243	0.336922	0.110445	0.0979517	0.0630944	0.0738999	0.0905232	1	0.928243	0.336922	0.110445	0.0979517	0.0630944	0.0738999	0.0905232	1	0.806566	0.338944	0.239086	0.191154	0.0459829	0.0188369	0.0790552	1	0.806566	0.338944	0.239086	0.191154	0.0459829	0.0188369	0.0790552	44.7653	-0.151222	0.0787015	0.999403	44.7653	-0.151222	0.0787015	0.999403	44.6041	-0.0857026	0.0649326	0.981436	44.6041	-0.0857026	0.0649326	0.981436	-0.161217
O70493	1	0.978019	1.07768	0.472648	0.322131	0.115182	0.0910656	0.106171	1	0.978019	1.07768	0.472648	0.322131	0.115182	0.0910656	0.106171	1	0.813541	0.78968	0.353181	0.175133	0.0313683	0.0405863	0.118896	1	0.813541	0.78968	0.353181	0.175133	0.0313683	0.0405863	0.118896	50.079	-0.171065	0.143364	0.96875	50.079	-0.171065	0.143364	0.96875	48.576	-0.095453	0.0484825	0.966911	48.576	-0.095453	0.0484825	0.966911	-1.50304
O70591	1	0.928667	1.04708	1.41195	1.40097	0.550802	0.411696	0.412403	1	0.928667	1.04708	1.41195	1.40097	0.550802	0.411696	0.412403	1	1.07572	1.38431	1.49829	1.41674	0.549203	0.597204	0.394344	1	1.07572	1.38431	1.49829	1.41674	0.549203	0.597204	0.394344	58.1315	-0.636599	0.412049	0.704601	58.1315	-0.636599	0.412049	0.704601	58.6246	-0.548057	0.495774	0.543943	58.6246	-0.548057	0.495774	0.543943	0.493018
O88271	1	0.921309	0.881341	1.01856	1.28352	0.822627	1.2464	1.10102	1	0.921309	0.881341	1.01856	1.28352	0.822627	1.2464	1.10102	1	1.01282	1.06352	1.28855	1.29564	0.809351	1.26179	1.53947	1	1.01282	1.06352	1.28855	1.29564	0.809351	1.26179	1.53947		0.140828	1.11339	0.218301		0.140828	1.11339	0.218301		0.0138528	1.5	0.28395		0.0138528	1.5	0.28395
O88342	1	0.980942	1.00917	1.43759	1.47982	0.668195	0.199589	0.0789291	1	0.980942	1.00917	1.43759	1.47982	0.668195	0.199589	0.0789291	1	0.96032	1.0535	1.37541	1.35787	0.511437	0.223696	0.0899935	1	0.96032	1.0535	1.37541	1.35787	0.511437	0.223696	0.0899935	58.3461	-0.492936	0.139109	0.768773	58.3461	-0.492936	0.139109	0.768773	58.013	-0.909797	0.156845	0.832723	58.013	-0.909797	0.156845	0.832723	-0.333048
O88447	1	1.16715	0.986434	0.799795	0.458047	0.101064	0.11226	0.0204875	1	1.16715	0.986434	0.799795	0.458047	0.101064	0.11226	0.0204875	1	1.08311	0.662391	0.385425	0.237496	0.0884887	0.0640262	0.0833247	1	1.08311	0.662391	0.385425	0.237496	0.0884887	0.0640262	0.0833247	53.3226	-0.108226	0.0304663	0.976944	53.3226	-0.108226	0.0304663	0.976944	48.4709	-0.087733	0.0714917	0.982012	48.4709	-0.087733	0.0714917	0.982012	-4.85165
O88487																	1	0.949292	1.09674	1.1481	0.589871	0.243051	0.134287	0.13296	1	0.949292	1.09674	1.1481	0.589871	0.243051	0.134287	0.13296									54.3228	-0.292451	0.168074	0.969328	54.3228	-0.292451	0.168074	0.969328
O88513																	1	1.00333	0.842573	0.912662	0.94571	0.593107	0.871865	0.513481	1	1.00333	0.842573	0.912662	0.94571	0.593107	0.871865	0.513481										-0.0203096	0	0.611666		-0.0203096	0	0.611666
O88522	1	0.853276		0.513419		0.20697		0.127009	1	0.853276		0.513419		0.20697		0.127009	1	0.624382	1.16476	0.352619	0.555274	0.134778	0.110679	0.206105	1	0.624382	1.16476	0.352619	0.555274	0.134778	0.110679	0.206105	49.8789	-0.0488192	0.04737	0.994552	49.8789	-0.0488192	0.04737	0.994552	49.7676	-0.94243	0.251709	0.73106	49.7676	-0.94243	0.251709	0.73106	-0.111338
O88532	1	0.795611	2.17454	1.38776	1.55775	0.126384		0.246161	1	0.795611	2.17454	1.38776	1.55775	0.126384		0.246161	1	0.858836	1.40204	2.14328	1.95986	0.948283	0.253611	0.270435	1	0.858836	1.40204	2.14328	1.95986	0.948283	0.253611	0.270435	56.6704	-0.398579	0.168694	0.405761	56.6704	-0.398579	0.168694	0.405761	58.7744	-0.787145	0.262023	0.294168	58.7744	-0.787145	0.262023	0.294168	2.10396
O88543	1	0.814861	1.02	1.28975	1.30923	0.423399	0.86996	0.211992	1	0.814861	1.02	1.28975	1.30923	0.423399	0.86996	0.211992	1	0.953547	1.10048	1.57713	1.281	0.303694	0.809837	0.191527	1	0.953547	1.10048	1.57713	1.281	0.303694	0.809837	0.191527	63.8039	-0.0713145	0	0.523565	63.8039	-0.0713145	0	0.523565	62.6677	-0.0687415	0.0286107	0.477783	62.6677	-0.0687415	0.0286107	0.477783	-1.13617
O88544	1	1.06473	0.967877	1.28845	1.32493	0.308437	0.121735	0.0909439	1	1.06473	0.967877	1.28845	1.32493	0.308437	0.121735	0.0909439	1	1.01433	1.10199	1.32763	1.2642	0.27738	0.0492641	0.0573608	1	1.01433	1.10199	1.32763	1.2642	0.27738	0.0492641	0.0573608	57.7699	-0.967821	0.106339	0.894881	57.7699	-0.967821	0.106339	0.894881	57.7544	-1.025	0.0533124	0.908284	57.7544	-1.025	0.0533124	0.908284	-0.0154978
O88545	1	0.854868	0.98815	1.21182	1.05004	0.237376	0.115612	0.0774807	1	0.854868	0.98815	1.21182	1.05004	0.237376	0.115612	0.0774807	1	0.847293	1.02094	1.41106	1.27992	0.258682	0.122045	0.0723202	1	0.847293	1.02094	1.41106	1.27992	0.258682	0.122045	0.0723202	57.6576	-0.980235	0.0965462	0.954526	57.6576	-0.980235	0.0965462	0.954526	57.6963	-0.978893	0.0971825	0.86093	57.6963	-0.978893	0.0971825	0.86093	0.0387524
O88569	1	1.05093	0.988014	0.477339	0.402928	0.158411	0.140514	0.478818	1	1.05093	0.988014	0.477339	0.402928	0.158411	0.140514	0.478818	1	1.01574	0.884503	0.47443	0.323513	0.103574	0.128913	0.371693	1	1.01574	0.884503	0.47443	0.323513	0.103574	0.128913	0.371693	49.9102	-0.169058	0.29074	0.909474	49.9102	-0.169058	0.29074	0.909474	49.8465	-0.113234	0.214093	0.94916	49.8465	-0.113234	0.214093	0.94916	-0.0636739
O88587	1	1.06933	1.04398	1.16277	0.622879	0.169101	0.109243	0.0513274	1	1.06933	1.04398	1.16277	0.622879	0.169101	0.109243	0.0513274	1	0.932303	0.774934	1.08965	0.407081	0.146971	0.138737	0.193696	1	0.932303	0.774934	1.08965	0.407081	0.146971	0.138737	0.193696	54.508	-0.257309	0.103198	0.975105	54.508	-0.257309	0.103198	0.975105	53.8941	-0.975928	0.159801	0.943908	53.8941	-0.975928	0.159801	0.943908	-0.613921
O88653	1	0.7935	0.914279	0.851597	1.38189	0.767943	0.886961	0.338931	1	0.7935	0.914279	0.851597	1.38189	0.767943	0.886961	0.338931	1	1.12729	1.79256	2.90252	2.21633	1.49395	1.39161	0.452357	1	1.12729	1.79256	2.90252	2.21633	1.49395	1.39161	0.452357	65.5582	-0.10915	0	0.54195	65.5582	-0.10915	0	0.54195	66.9389	-0.782922	0	-0.517615	66.9389	-0.782922	0	-0.517615	1.38066
O88668	1	0.954257	0.927845	1.40424	1.6856	1.12013	1.80049	0.832793	1	0.954257	0.927845	1.40424	1.6856	1.12013	1.80049	0.832793	1	0.849507	1.02737	1.3711	1.45661	0.8204	1.42437	0.697609	1	0.849507	1.02737	1.3711	1.45661	0.8204	1.42437	0.697609		0.48012	1.36865	0.322969		0.48012	1.36865	0.322969			0	0.0629881			0	0.0629881
O88685	1	0.937251	0.871413	0.967528	0.620422	0.094039	0.0626956	0.073325	1	0.937251	0.871413	0.967528	0.620422	0.094039	0.0626956	0.073325	1	0.914007	0.942718	0.969097	0.696262	0.0910017	0.0478872	0.0389744	1	0.914007	0.942718	0.969097	0.696262	0.0910017	0.0478872	0.0389744	54.5422	-0.218997	0.063657	0.983789	54.5422	-0.218997	0.063657	0.983789	54.8992	-0.222847	0.0401932	0.991935	54.8992	-0.222847	0.0401932	0.991935	0.356981
O88696	1	0.904668	1.29329	1.44167	1.63964	0.768116	0.486321	0.0911552	1	0.904668	1.29329	1.44167	1.63964	0.768116	0.486321	0.0911552	1	1.12181	1.2486	1.47427	1.62714	0.854632	0.376019	0.110509	1	1.12181	1.2486	1.47427	1.62714	0.854632	0.376019	0.110509	61.6614	-0.134245	0.048667	0.601969	61.6614	-0.134245	0.048667	0.601969	61.0783	-0.167039	0.103798	0.62912	61.0783	-0.167039	0.103798	0.62912	-0.583116
O88712	1	0.772172	0.660417	0.836091	1.17663	0.411959	0.381567	0.117805	1	0.772172	0.660417	0.836091	1.17663	0.411959	0.381567	0.117805	1	1.16944	1.03735	1.44804	1.24216	0.659534	0.501589	0.171441	1	1.16944	1.03735	1.44804	1.24216	0.659534	0.501589	0.171441	57.8614	-0.812766	0.249686	0.697023	57.8614	-0.812766	0.249686	0.697023	61.1453	-0.100191	0.156148	0.737656	61.1453	-0.100191	0.156148	0.737656	3.28389
O88738	1	1.41799	1.88762	1.1667	0.441716	0.221501	0.377973	0.217457	1	1.41799	1.88762	1.1667	0.441716	0.221501	0.377973	0.217457	1	1.52981	1.28813	1.60173	0.721481	0.211806	0.214694	0.0982603	1	1.52981	1.28813	1.60173	0.721481	0.211806	0.214694	0.0982603	53.9121	-0.846325	0.27231	0.627831	53.9121	-0.846325	0.27231	0.627831	54.4164	-0.54647	0.174891	0.720889	54.4164	-0.54647	0.174891	0.720889	0.504355
O88746	1	1.88289	1.93308	0.687705	0.720449			0.0368528	1	1.88289	1.93308	0.687705	0.720449			0.0368528	1	1.07316	0.77971	0.3916	0.422532	0.0146581	0.166686	0.0377673	1	1.07316	0.77971	0.3916	0.422532	0.0146581	0.166686	0.0377673	55.7807	-0.104309	0.0222154	0.37023	55.7807	-0.104309	0.0222154	0.37023	49.8369	-0.0754025	0.0568698	0.941931	49.8369	-0.0754025	0.0568698	0.941931	-5.94388
O88796	1	1.00125	0.921742	1.10659	2.15234	1.22859	0.427795	0.436779	1	1.00125	0.921742	1.10659	2.15234	1.22859	0.427795	0.436779	1	1.18407	1.13875	1.37808	1.71165	0.716976	0.669354	0.34261	1	1.18407	1.13875	1.37808	1.71165	0.716976	0.669354	0.34261	61.067	-0.472435	0.430355	0.312396	61.067	-0.472435	0.430355	0.312396	63.4978	-0.087755	0.307598	0.427867	63.4978	-0.087755	0.307598	0.427867	2.43077
O88811	1	1.0617	1.15659	0.56836	0.6379	0.183146	0.172239	0.156809	1	1.0617	1.15659	0.56836	0.6379	0.183146	0.172239	0.156809	1	0.507125	1.21181	0.674063	0.660018		0.0812213	0.0497342	1	0.507125	1.21181	0.674063	0.660018		0.0812213	0.0497342	53.7346	-0.0754238	0.114497	0.900446	53.7346	-0.0754238	0.114497	0.900446	54.9827	-0.0765805	0	0.698402	54.9827	-0.0765805	0	0.698402	1.24809
O88844	1	0.943304	1.00573	1.21283	1.23555	0.69167	0.315438	0.0810968	1	0.943304	1.00573	1.21283	1.23555	0.69167	0.315438	0.0810968	1	0.885654	0.910583	1.324	1.29992	0.667937	0.379747	0.0828378	1	0.885654	0.910583	1.324	1.29992	0.667937	0.379747	0.0828378	59.9001	-0.141162	0.0955806	0.900988	59.9001	-0.141162	0.0955806	0.900988	60.2815	-0.126801	0.0888909	0.808007	60.2815	-0.126801	0.0888909	0.808007	0.381376
O88878																	1	0.46783	0.477886	1.43987	1.66344	0.99352	0.726476	0.787884	1	0.46783	0.477886	1.43987	1.66344	0.99352	0.726476	0.787884										-0.257966	0.75718	0.072717		-0.257966	0.75718	0.072717
O88958	1	1.01363	1.15728	1.29172	1.50988	0.917976	1.40317	1.16211	1	1.01363	1.15728	1.29172	1.50988	0.917976	1.40317	1.16211	1	0.962735	1.05686	1.27905	1.33381	0.801716	1.28396	1.40231	1	0.962735	1.05686	1.27905	1.33381	0.801716	1.28396	1.40231										0.0111237	1.5	0.24993		0.0111237	1.5	0.24993
O88986	1	1.10306	0.974835	0.876282	1.50631	0.879529	0.95562	0.289751	1	1.10306	0.974835	0.876282	1.50631	0.879529	0.95562	0.289751	1	1.10319	0.947148	1.03623	0.795913	1.25117	0.459708	0.313533	1	1.10319	0.947148	1.03623	0.795913	1.25117	0.459708	0.313533	65.7593	-0.183678	0	0.620228	65.7593	-0.183678	0	0.620228	61.9179	-0.676983	0.313533	0.837046	61.9179	-0.676983	0.313533	0.837046	-3.8414
O89017	1	1.13653	1.66384	1.37577	1.04878	0.526088	0.35653	0.244774	1	1.13653	1.66384	1.37577	1.04878	0.526088	0.35653	0.244774	1	0.894928	1.01777	1.15854	0.870236	0.261694	0.142162	0.0549635	1	0.894928	1.01777	1.15854	0.870236	0.261694	0.142162	0.0549635	58.0656	-0.475385	0.300641	0.653789	58.0656	-0.475385	0.300641	0.653789	56.4166	-0.186869	0.0913819	0.970774	56.4166	-0.186869	0.0913819	0.970774	-1.64905
O89023	1	0.874832	0.825893	0.849581	0.753959	0.243197	0.434559	0.293639	1	0.874832	0.825893	0.849581	0.753959	0.243197	0.434559	0.293639	1	1.27487	0.528973	0.848898	0.413667	0.262299	0.155525	0.153406	1	1.27487	0.528973	0.848898	0.413667	0.262299	0.155525	0.153406									52.8886	-0.0542148	0.0517335	0.806992	52.8886	-0.0542148	0.0517335	0.806992
O89053	1	0.989143	0.820771	0.21248	0.136118	0.0676548	0.0505378	0.0868337	1	0.989143	0.820771	0.21248	0.136118	0.0676548	0.0505378	0.0868337	1	0.993505	0.925	0.212575	0.112574	0.0435911	0.0460996	0.0584152	1	0.993505	0.925	0.212575	0.112574	0.0435911	0.0460996	0.0584152	47.9345	-0.181638	0.0805174	0.997535	47.9345	-0.181638	0.0805174	0.997535	48.4356	-0.233227	0.0628655	0.998185	48.4356	-0.233227	0.0628655	0.998185	0.501174
O89079	1	0.710301	0.934109	0.832732	0.325835		0.0195658	0.0676355	1	0.710301	0.934109	0.832732	0.325835		0.0195658	0.0676355	1	0.921014	0.834548	0.68122	0.256858	0.0501636	0.016047	0.0549101	1	0.921014	0.834548	0.68122	0.256858	0.0501636	0.016047	0.0549101	52.6235	-0.137675	0.0378637	0.913522	52.6235	-0.137675	0.0378637	0.913522	51.3049	-0.0981006	0	0.985878	51.3049	-0.0981006	0	0.985878	-1.31861
O89090	1	1.73011	1.18517	0.901926	0.333139	0.589181	0.337334	0.214141	1	1.73011	1.18517	0.901926	0.333139	0.589181	0.337334	0.214141	1	1.38983	1.38514	1.03415	0.625578	0.229486	0.279566	0.446284	1	1.38983	1.38514	1.03415	0.625578	0.229486	0.279566	0.446284	50.609	-0.784177	0.368449	0.658835	50.609	-0.784177	0.368449	0.658835	54.1767	-0.789512	0.318446	0.787092	54.1767	-0.789512	0.318446	0.787092	3.56771
O89110	1	1.05492	0.667433	0.67702	0.209598	0.0584766	0.0392071	0.118862	1	1.05492	0.667433	0.67702	0.209598	0.0584766	0.0392071	0.118862	1	1.05581	1.0287	0.939097	0.191904	0.105041	0.0302043		1	1.05581	1.0287	0.939097	0.191904	0.105041	0.0302043		50.3814	-0.0784944	0.0188259	0.947834	50.3814	-0.0784944	0.0188259	0.947834	52.4111	-0.258826	0.0652546	0.995325	52.4111	-0.258826	0.0652546	0.995325	2.02963
O89112	1	1.09021	1.30496	1.5473	1.42029	0.246587	0.167521	0.0366813	1	1.09021	1.30496	1.5473	1.42029	0.246587	0.167521	0.0366813	1	0.675246	0.928566	1.13322	1.02666	0.25664	0.10712	0.143722	1	0.675246	0.928566	1.13322	1.02666	0.25664	0.10712	0.143722	57.6696	-0.97406	0.102101	0.773792	57.6696	-0.97406	0.102101	0.773792	57.6643	-0.949079	0.125421	0.898774	57.6643	-0.949079	0.125421	0.898774	-0.00531254
P00375	1	0.884713	0.951033	0.818756	0.259219	0.0807504	0.0837682	0.0948299	1	0.884713	0.951033	0.818756	0.259219	0.0807504	0.0837682	0.0948299	1	1.04401	0.974106	0.756625	0.264817	0.0710368	0.0857298	0.102498	1	1.04401	0.974106	0.756625	0.264817	0.0710368	0.0857298	0.102498	52.1395	-0.16256	0.0797738	0.98781	52.1395	-0.16256	0.0797738	0.98781	51.8761	-0.14496	0.0790175	0.997313	51.8761	-0.14496	0.0790175	0.997313	-0.263435
P00493	1	1.09172	1.16345	1.59586	1.76223	1.1998	1.7774	1.52912	1	1.09172	1.16345	1.59586	1.76223	1.1998	1.7774	1.52912	1	1.07963	1.15929	1.49017	1.66287	0.991498	1.69031	1.81454	1	1.07963	1.15929	1.49017	1.66287	0.991498	1.69031	1.81454		0.677434	1.5	0.62547		0.677434	1.5	0.62547		0.162988	1.5	0.472446		0.162988	1.5	0.472446
P01899;P14430;P14429;P01897;P14431;P14428;P14426;P01900;P03991;P04223;P01901	1	3.84586		7.15086	2.76466	4.8205	1.79199	5.26369	1	3.84586		7.15086	2.76466	4.8205	1.79199	5.26369	1	0.599599	0.558597	0.590556	1.24929	0.616792	0.972319	0.784818	1	0.599599	0.558597	0.590556	1.24929	0.616792	0.972319	0.784818										-0.379905	0.767425	0.105751		-0.379905	0.767425	0.105751
P02340	1	0.640271	0.364178	0.200838	0.40857	0.226883	0.124198	0.113471	1	0.640271	0.364178	0.200838	0.40857	0.226883	0.124198	0.113471	1	0.42922	0.147673	0.277733	0.226311	0.118157	0.1298	0.17751	1	0.42922	0.147673	0.277733	0.226311	0.118157	0.1298	0.17751	43.2828	-0.0822526	0.19971	0.906364	43.2828	-0.0822526	0.19971	0.906364	40.9372	-1.25495	0.179531	0.968778	40.9372	-1.25495	0.179531	0.968778	-2.3456
P04117	1	1.09838	1.08064	1.24779	0.499254	0.123699	0.099492	0.0781479	1	1.09838	1.08064	1.24779	0.499254	0.123699	0.099492	0.0781479	1	1.074	1.09629	1.2316	0.530211	0.108714	0.0893887	0.0832251	1	1.074	1.09629	1.2316	0.530211	0.108714	0.0893887	0.0832251	53.9993	-1.04217	0.100446	0.956226	53.9993	-1.04217	0.100446	0.956226	54.029	-1.04925	0.0937758	0.961437	54.029	-1.04925	0.0937758	0.961437	0.0297262
P04441	1	1.40108	1.11773	1.99759	1.1792	0.783427	0.797543	0.305856	1	1.40108	1.11773	1.99759	1.1792	0.783427	0.797543	0.305856	1	0.494799	0.351696	0.453506	0.32165	0.47639	0.515306	0.28787	1	0.494799	0.351696	0.453506	0.32165	0.47639	0.515306	0.28787	64.8586	-0.0934336	0	0.285976	64.8586	-0.0934336	0	0.285976	40.9874	-0.777452	0.40107	0.877249	40.9874	-0.777452	0.40107	0.877249	-23.8712
P05063	1	1.02736	1.08007	1.47817	1.85351	1.01134	0.718255	0.143827	1	1.02736	1.08007	1.47817	1.85351	1.01134	0.718255	0.143827	1	1.1336	1.2654	1.43408	1.50084	0.811402	0.743739	0.0761199	1	1.1336	1.2654	1.43408	1.50084	0.811402	0.743739	0.0761199	62.2707	-0.830382	0.143827	0.453474	62.2707	-0.830382	0.143827	0.453474	63.4157	-0.159968	0	0.623823	63.4157	-0.159968	0	0.623823	1.145
P05064	1	0.979108	1.06786	1.41951	1.56077	0.994995	1.04909	0.101518	1	0.979108	1.06786	1.41951	1.56077	0.994995	1.04909	0.101518	1	1.03491	1.10848	1.43917	1.51718	0.914736	1.1013	0.0996151	1	1.03491	1.10848	1.43917	1.51718	0.914736	1.1013	0.0996151	66.3374	-0.831001	0	0.617406	66.3374	-0.831001	0	0.617406	66.3476	-0.851952	0	0.621176	66.3476	-0.851952	0	0.621176	0.0101571
P05132	1	0.959419	0.861965	0.968528	0.623132	0.150208	0.0645004	0.0580928	1	0.959419	0.861965	0.968528	0.623132	0.150208	0.0645004	0.0580928	1	1.09952	0.962124	1.08037	0.582324	0.106777	0.015709	0.0467315	1	1.09952	0.962124	1.08037	0.582324	0.106777	0.015709	0.0467315	54.7708	-0.158062	0.0533543	0.983971	54.7708	-0.158062	0.0533543	0.983971	54.3618	-0.246271	0.0467049	0.987115	54.3618	-0.246271	0.0467049	0.987115	-0.409026
P05201	1	0.985888	1.15748	1.39415	1.55691	1.10619	1.79946	1.4993	1	0.985888	1.15748	1.39415	1.55691	1.10619	1.79946	1.4993	1	0.985942	1.07549	1.41277	1.51696	1.00213	1.89468	2.00453	1	0.985942	1.07549	1.41277	1.51696	1.00213	1.89468	2.00453		0.0670073	1.49722	0.592285		0.0670073	1.49722	0.592285		0.0973799	1.5	0.454628		0.0973799	1.5	0.454628
P05202	1	1.11872	1.28061	1.72143	2.00237	1.35063	1.97593	0.40806	1	1.11872	1.28061	1.72143	2.00237	1.35063	1.97593	0.40806	1	1.06932	1.36081	1.96659	2.20147	1.29458	2.10887	0.649323	1	1.06932	1.36081	1.96659	2.20147	1.29458	2.10887	0.649323	66.8849	-0.809309	0	-0.331418	66.8849	-0.809309	0	-0.331418			1.5	1.44943e-09			1.5	1.44943e-09
P05213;P68368	1	0.910873	0.850146	0.912668	0.880117	0.373936	0.190099	0.104448	1	0.910873	0.850146	0.912668	0.880117	0.373936	0.190099	0.104448	1	0.896225	0.853266	0.922279	0.739737	0.446788	0.184263	0.0771365	1	0.896225	0.853266	0.922279	0.739737	0.446788	0.184263	0.0771365	57.07	-0.132991	0.118544	0.959272	57.07	-0.132991	0.118544	0.959272	57.0972	-0.0742006	0	0.96821	57.0972	-0.0742006	0	0.96821	0.0272184
P06151	1	1.02311	1.07022	1.39212	1.51831	1.06299	1.67568	0.530354	1	1.02311	1.07022	1.39212	1.51831	1.06299	1.67568	0.530354	1	0.983692	1.07188	1.44896	1.55768	1.01084	1.77152	0.71145	1	0.983692	1.07188	1.44896	1.55768	1.01084	1.77152	0.71145			0	0.0199335			0	0.0199335			0	-0.245406			0	-0.245406
P06745	1	0.998271	1.08332	1.34131	0.953486	0.23225	0.0600522	0.0596227	1	0.998271	1.08332	1.34131	0.953486	0.23225	0.0600522	0.0596227	1	0.956777	1.0188	1.29022	0.874893	0.181095	0.0526251	0.0465031	1	0.956777	1.0188	1.29022	0.874893	0.181095	0.0526251	0.0465031	56.7386	-0.261783	0.0580441	0.932735	56.7386	-0.261783	0.0580441	0.932735	56.0947	-0.22859	0.0486374	0.949966	56.0947	-0.22859	0.0486374	0.949966	-0.643828
P06797	1	1.04204	1.3729	1.23211	1.43438	0.495316	0.210628	0.145312	1	1.04204	1.3729	1.23211	1.43438	0.495316	0.210628	0.145312	1	1.02779	1.03185	1.38321	1.2421	0.547676	0.216936	0.217668	1	1.02779	1.03185	1.38321	1.2421	0.547676	0.216936	0.217668	57.9944	-0.887512	0.17797	0.791532	57.9944	-0.887512	0.17797	0.791532	58.0595	-0.84454	0.217302	0.853538	58.0595	-0.84454	0.217302	0.853538	0.0651111
P06801	1	1.20774	1.06419	1.31225	1.64859	1.0568	1.49345	0.39362	1	1.20774	1.06419	1.31225	1.64859	1.0568	1.49345	0.39362	1	1.00913	1.08634	1.20706	1.31218	0.76292	1.19517	0.287321	1	1.00913	1.08634	1.20706	1.31218	0.76292	1.19517	0.287321	66.869	-0.826605	0	0.193318	66.869	-0.826605	0	0.193318	66.7292	-0.842235	0	0.676087	66.7292	-0.842235	0	0.676087	-0.139805
P07091	1	1.08683	0.979982	1.01598	0.77277	0.276428	0.276593	0.19969	1	1.08683	0.979982	1.01598	0.77277	0.276428	0.276593	0.19969	1	1.03731	1.02191	1.10447	0.937443	0.427552	0.465827	0.351899	1	1.03731	1.02191	1.10447	0.937443	0.427552	0.465827	0.351899	55.5317	-0.186969	0.23705	0.989166	55.5317	-0.186969	0.23705	0.989166	56.7093	-0.208637	0.40869	0.972765	56.7093	-0.208637	0.40869	0.972765	1.17758
P07356	1	1.30133	1.72098	1.88459	0.87785	0.546404	0.226448	0.404566	1	1.30133	1.72098	1.88459	0.87785	0.546404	0.226448	0.404566	1	0.833376	1.5465	2.4068	1.20499	0.423063	0.524999	0.826471	1	0.833376	1.5465	2.4068	1.20499	0.423063	0.524999	0.826471	58.1786	-0.139693	0.316391	0.44692	58.1786	-0.139693	0.316391	0.44692		-0.133645	0.59209	0.141429		-0.133645	0.59209	0.141429
P07607	1	0.931669	0.931841	0.596279	0.2273	0.210052	0.181905	0.0994655	1	0.931669	0.931841	0.596279	0.2273	0.210052	0.181905	0.0994655																	50.769	-0.118352	0.149471	0.990299	50.769	-0.118352	0.149471	0.990299
P07742	1	0.900133	0.839568	0.838835	0.513665	0.151573	0.151117	0.0582757	1	0.900133	0.839568	0.838835	0.513665	0.151573	0.151117	0.0582757	1	0.97268	0.869803	0.810114	0.342316	0.0809608	0.10471	0.0682873	1	0.97268	0.869803	0.810114	0.342316	0.0809608	0.10471	0.0682873	53.8106	-0.0832236	0.0319639	0.96882	53.8106	-0.0832236	0.0319639	0.96882	52.5242	-0.121373	0.0609452	0.987632	52.5242	-0.121373	0.0609452	0.987632	-1.28641
P07901	1	0.97127	0.979094	0.64575	0.199314	0.0629927	0.0558532	0.0625446	1	0.97127	0.979094	0.64575	0.199314	0.0629927	0.0558532	0.0625446	1	0.934109	0.991108	0.650819	0.167752	0.0454181	0.0417549	0.0544676	1	0.934109	0.991108	0.650819	0.167752	0.0454181	0.0417549	0.0544676	51.0656	-0.143364	0.0539124	0.999057	51.0656	-0.143364	0.0539124	0.999057	50.9854	-0.159877	0.0435523	0.996512	50.9854	-0.159877	0.0435523	0.996512	-0.0801974
P08003	1	0.939454	1.0475	0.629353	0.377106	0.163643	0.192519	0.141278	1	0.939454	1.0475	0.629353	0.377106	0.163643	0.192519	0.141278	1	0.938346	0.942998	0.653325	0.291445	0.122501	0.160143	0.171145	1	0.938346	0.942998	0.653325	0.291445	0.122501	0.160143	0.171145	51.7762	-0.104898	0.159213	0.980712	51.7762	-0.104898	0.159213	0.980712	51.3333	-0.116037	0.143951	0.993469	51.3333	-0.116037	0.143951	0.993469	-0.442917
P08030	1	1.00794	0.990628	1.45882	1.47849	0.930293	1.00454	0.134232	1	1.00794	0.990628	1.45882	1.47849	0.930293	1.00454	0.134232	1	0.976858	1.06186	1.3876	1.41497	0.742757	0.959928	0.166935	1	0.976858	1.06186	1.3876	1.41497	0.742757	0.959928	0.166935	66.4468	-0.849411	0	0.627738	66.4468	-0.849411	0	0.627738	65.1701	-0.224854	0	0.635788	65.1701	-0.224854	0	0.635788	-1.27667
P08113	1	0.995062	1.13904	1.14087	0.698868	0.186812	0.220595	0.167429	1	0.995062	1.13904	1.14087	0.698868	0.186812	0.220595	0.167429	1	0.973984	1.09098	1.14527	0.59454	0.169876	0.182174	0.199209	1	0.973984	1.09098	1.14527	0.59454	0.169876	0.182174	0.199209	54.2174	-0.933746	0.191612	0.969681	54.2174	-0.933746	0.191612	0.969681	54.102	-0.944741	0.183753	0.976897	54.102	-0.944741	0.183753	0.976897	-0.115488
P08226	1	0.509079	0.771758	0.445105	0.623316	0.251094	0.350937	0.644202	1	0.509079	0.771758	0.445105	0.623316	0.251094	0.350937	0.644202	1	1.35375	1.50819	1.45441	1.02166	0.427186	0.62484	0.226764	1	1.35375	1.50819	1.45441	1.02166	0.427186	0.62484	0.226764		-0.790266	0.513642	0.513847		-0.790266	0.513642	0.513847	57.0498	-0.633959	0.425777	0.591405	57.0498	-0.633959	0.425777	0.591405
P08228	1	1.02249	1.03231	1.41538	0.9706	1.08536	1.88452	1.39353	1	1.02249	1.03231	1.41538	0.9706	1.08536	1.88452	1.39353	1	1.21427	1.2096	1.52106	2.06137	1.03426	2.27891	2.31213	1	1.21427	1.2096	1.52106	2.06137	1.03426	2.27891	2.31213		0.535442	1.5	0.531082		0.535442	1.5	0.531082		0.0580381	1.5	0.145615		0.0580381	1.5	0.145615
P08249	1	1.03121	1.34212	1.7825	2.08238	0.934237	0.181043	0.0903208	1	1.03121	1.34212	1.7825	2.08238	0.934237	0.181043	0.0903208	1	1.05549	1.28384	1.90973	2.15864	0.9143	0.267243	0.118069	1	1.05549	1.28384	1.90973	2.15864	0.9143	0.267243	0.118069	60.2754	-0.280791	0.0925527	0.437122	60.2754	-0.280791	0.0925527	0.437122	60.6301	-0.229342	0.120572	0.357997	60.6301	-0.229342	0.120572	0.357997	0.354721
P08556;P32883;Q61411																	1	2.13824	2.31001	3.67121	3.94214	1.64654	2.05774	0.0668526	1	2.13824	2.31001	3.67121	3.94214	1.64654	2.05774	0.0668526									65.2817	-0.821815	0.0672904	-0.775075	65.2817	-0.821815	0.0672904	-0.775075
P08752;Q9DC51;B2RSH2	1	0.849346	1.41894	1.65755	0.631243	0.324639	0.197395	0.422907	1	0.849346	1.41894	1.65755	0.631243	0.324639	0.197395	0.422907	1	1.17146	0.831124	1.25854	0.571477	0.170107	0.243845	0.118726	1	1.17146	0.831124	1.25854	0.571477	0.170107	0.243845	0.118726	54.1823	-0.793385	0.31498	0.658147	54.1823	-0.793385	0.31498	0.658147	54.0767	-0.95228	0.177559	0.910224	54.0767	-0.95228	0.177559	0.910224	-0.105591
P08775	1	0.986684	0.723872	0.766685	0.740677	0.444338	0.5465	0.147519	1	0.986684	0.723872	0.766685	0.740677	0.444338	0.5465	0.147519	1	0.945001	0.814434	0.664115	0.636463	0.257623	0.449957	0.0988927	1	0.945001	0.814434	0.664115	0.636463	0.257623	0.449957	0.0988927	58.3519	-0.0324024	0	0.860245	58.3519	-0.0324024	0	0.860245	55.0891	-0.0391143	0	0.908901	55.0891	-0.0391143	0	0.908901	-3.26285
P09103	1	1.04368	1.14552	1.46675	1.5381	0.696605	0.496516	0.295486	1	1.04368	1.14552	1.46675	1.5381	0.696605	0.496516	0.295486	1	0.970365	1.0968	1.55245	1.55083	0.627468	0.5081	0.353533	1	0.970365	1.0968	1.55245	1.55083	0.627468	0.5081	0.353533	58.4756	-0.499803	0.395999	0.595013	58.4756	-0.499803	0.395999	0.595013	58.3131	-0.614955	0.430816	0.550395	58.3131	-0.614955	0.430816	0.550395	-0.162445
P09242																	1	2.36656	0.362203	2.57289	2.98954	1.32883	2.5487	0.612609	1	2.36656	0.362203	2.57289	2.98954	1.32883	2.5487	0.612609										0.817739	1.5	-0.020409		0.817739	1.5	-0.020409
P09405	1	0.940565	1.01452	0.922167	0.63565	0.177204	0.104775	0.250177	1	0.940565	1.01452	0.922167	0.63565	0.177204	0.104775	0.250177	1	0.930904	0.996206	0.926451	0.575593	0.155719	0.107121	0.174279	1	0.930904	0.996206	0.926451	0.575593	0.155719	0.107121	0.174279	54.6918	-0.186835	0.166606	0.982086	54.6918	-0.186835	0.166606	0.982086	54.402	-0.159758	0.128091	0.991488	54.402	-0.159758	0.128091	0.991488	-0.289863
P09411	1	0.908219	1.07491	1.29105	0.452971	0.0511419	0.0358038	0.0497722	1	0.908219	1.07491	1.29105	0.452971	0.0511419	0.0358038	0.0497722	1	0.934946	0.999471	1.30119	0.440158	0.0621096	0.0625316	0.0758122	1	0.934946	0.999471	1.30119	0.440158	0.0621096	0.0625316	0.0758122
P09528	1	0.861116	1.01066	1.39872	1.4367	1.08788	1.62026	1.41688	1	0.861116	1.01066	1.39872	1.4367	1.08788	1.62026	1.41688	1	0.97058	1.08326	1.45159	1.54287	1.04459	2.17973	2.30345	1	0.97058	1.08326	1.45159	1.54287	1.04459	2.17973	2.30345		0.525245	1.39209	0.677048		0.525245	1.39209	0.677048		0.123469	1.5	0.341329		0.123469	1.5	0.341329
P09671	1	1.18287	1.1572	1.60411	2.07868	1.22922	1.98874	1.632	1	1.18287	1.1572	1.60411	2.07868	1.22922	1.98874	1.632	1	0.990727	1.35473	1.93598	2.24742	1.34685	2.59022	2.58201	1	0.990727	1.35473	1.93598	2.24742	1.34685	2.59022	2.58201		0.677279	1.5	0.379029		0.677279	1.5	0.379029		0.64787	1.5	0.00194818		0.64787	1.5	0.00194818
P0C7N9	1	1.1334	1.40374	1.2314	1.34079	0.870684	0.991603	0.518096	1	1.1334	1.40374	1.2314	1.34079	0.870684	0.991603	0.518096	1	0.615656	0.64423	0.57283	0.617262	0.350546	0.562671	0.421853	1	0.615656	0.64423	0.57283	0.617262	0.350546	0.562671	0.421853		-0.195852	0	0.355326		-0.195852	0	0.355326		-0.162248	0.528029	0.739297		-0.162248	0.528029	0.739297
P0DP28;P0DP27;P0DP26	1	1.01163	1.017	1.07477	1.06339	0.820005	1.16841	0.739778	1	1.01163	1.017	1.07477	1.06339	0.820005	1.16841	0.739778	1	0.976216	1.07227	1.22692	1.35911	0.949228	1.54949	1.63166	1	0.976216	1.07227	1.22692	1.35911	0.949228	1.54949	1.63166			0.000193922	0.483748			0.000193922	0.483748		0.0254045	1.5	0.543275		0.0254045	1.5	0.543275
P10107	1	0.939222	1.11507	0.748261	0.288983	0.0763385	0.0445722	0.0583317	1	0.939222	1.11507	0.748261	0.288983	0.0763385	0.0445722	0.0583317	1	1.02895	1.11617	0.859367	0.449546	0.164493	0.0494628	0.0887872	1	1.02895	1.11617	0.859367	0.449546	0.164493	0.0494628	0.0887872	52.0926	-0.1427	0.0491014	0.98488	52.0926	-0.1427	0.0491014	0.98488	53.5749	-0.127474	0.0672135	0.987102	53.5749	-0.127474	0.0672135	0.987102	1.48225
P10126	1	0.890586	0.838283	0.845126	0.534487	0.0847473	0.0492783	0.0683533	1	0.890586	0.838283	0.845126	0.534487	0.0847473	0.0492783	0.0683533	1	0.886646	0.869507	0.862997	0.505325	0.0821609	0.0582764	0.0643824	1	0.886646	0.869507	0.862997	0.505325	0.0821609	0.0582764	0.0643824	53.8186	-0.110867	0.0152434	0.963239	53.8186	-0.110867	0.0152434	0.963239	53.7423	-0.122049	0.0280374	0.972702	53.7423	-0.122049	0.0280374	0.972702	-0.0762368
P10518	1	0.824756	1.10943	1.36328	1.41429	1.32913	1.93455	1.41536	1	0.824756	1.10943	1.36328	1.41429	1.32913	1.93455	1.41536	1	0.813425	1.05149	1.08493	1.06462	0.736186	1.13657	1.2356	1	0.813425	1.05149	1.08493	1.06462	0.736186	1.13657	1.2356		0.0658026	1.5	0.669453		0.0658026	1.5	0.669453		0.230466	1.2356	0.378943		0.230466	1.2356	0.378943
P10605	1	0.760681	0.863849	1.06671	0.871836	0.392079	0.365706	0.182	1	0.760681	0.863849	1.06671	0.871836	0.392079	0.365706	0.182	1	0.822834	1.06515	1.16846	0.847704	0.335646	0.428799	0.178625	1	0.822834	1.06515	1.16846	0.847704	0.335646	0.428799	0.178625	57.0487	-0.136018	0.260148	0.873617	57.0487	-0.136018	0.260148	0.873617	55.9358	-0.199862	0.304505	0.899453	55.9358	-0.199862	0.304505	0.899453	-1.1129
P10639	1	1.08156	1.03918	1.32537	1.34247	0.944223	1.42101	0.973253	1	1.08156	1.03918	1.32537	1.34247	0.944223	1.42101	0.973253	1	1.01905	1.1791	1.50406	1.55553	0.884182	1.74189	1.64166	1	1.01905	1.1791	1.50406	1.55553	0.884182	1.74189	1.64166		0.27193	1.20126	0.17857		0.27193	1.20126	0.17857		0.631281	1.46547	0.411302		0.631281	1.46547	0.411302
P10649	1	0.917302	1.01587	1.08158	0.567022	0.109433	0.0776582	0.0673259	1	0.917302	1.01587	1.08158	0.567022	0.109433	0.0776582	0.0673259	1	1.03105	1.0724	1.01781	0.415981	0.0873348	0.0821832	0.0855433	1	1.03105	1.0724	1.01781	0.415981	0.0873348	0.0821832	0.0855433	54.1525	-0.441974	0.084528	0.989955	54.1525	-0.441974	0.084528	0.989955	53.9175	-1.06148	0.0850204	0.995844	53.9175	-1.06148	0.0850204	0.995844	-0.234957
P10711	1	1.05417	1.48406	1.31085	1.52263	0.642259	0.610138	0.477223	1	1.05417	1.48406	1.31085	1.52263	0.642259	0.610138	0.477223	1	0.975262	1.08991	1.35952	1.19128	0.598361	0.664528	0.499247	1	0.975262	1.08991	1.35952	1.19128	0.598361	0.664528	0.499247		-0.494303	0.543681	0.468637		-0.494303	0.543681	0.468637		-0.456412	0.581887	0.710826		-0.456412	0.581887	0.710826
P10852	1	1.26301	0.598829	2.26424	4.37836	1.97013	2.07241	1.4682	1	1.26301	0.598829	2.26424	4.37836	1.97013	2.07241	1.4682	1	0.457607	0.627671	1.87665	3.65648	1.50696	1.14857	1.55771	1	0.457607	0.627671	1.87665	3.65648	1.50696	1.14857	1.55771		0.652952	1.5	-0.0264114		0.652952	1.5	-0.0264114		0.652122	1.5	0.236863		0.652122	1.5	0.236863
P10923	1	1.5034	0.431607	0.562013	0.688246	0.277146	2.54467	0.488198	1	1.5034	0.431607	0.562013	0.688246	0.277146	2.54467	0.488198	1	1.13238	1.31124	1.25627	1.60799	1.33098	1.91889	1.84515	1	1.13238	1.31124	1.25627	1.60799	1.33098	1.91889	1.84515	66.9859	-0.835794	0	0.0574652	66.9859	-0.835794	0	0.0574652		0.0445258	1.5	0.515011		0.0445258	1.5	0.515011
P11031	1	1.22391	1.63808	1.49865	0.599589	1.04246	0.115542	0.11787	1	1.22391	1.63808	1.49865	0.599589	1.04246	0.115542	0.11787	1	0.861494	1.01899	1.17058	0.920872	0.478654	0.318539	0.256847	1	0.861494	1.01899	1.17058	0.920872	0.478654	0.318539	0.256847	60.3862	-0.910901	0.116181	0.631477	60.3862	-0.910901	0.116181	0.631477	57.8242	-0.138189	0.27714	0.941122	57.8242	-0.138189	0.27714	0.941122	-2.56208
P11103	1	1.22402	0.970612	0.361452	0.187326	0.0970986	0.0805984	0.165151	1	1.22402	0.970612	0.361452	0.187326	0.0970986	0.0805984	0.165151	1	1.0583	1.16119	0.316881	0.103994	0.0388477	0.0506076	0.0935107	1	1.0583	1.16119	0.316881	0.103994	0.0388477	0.0506076	0.0935107	49.2771	-0.212206	0.128967	0.963285	49.2771	-0.212206	0.128967	0.963285	49.8259	-1.16518	0.0717401	0.98163	49.8259	-1.16518	0.0717401	0.98163	0.548784
P11157	1	0.888046	1.11724	1.25248	1.11912	0.657989	0.966363	0.560112	1	0.888046	1.11724	1.25248	1.11912	0.657989	0.966363	0.560112	1	1.01857	1.09211	1.34996	1.28528	0.796786	0.845899	0.588287	1	1.01857	1.09211	1.34996	1.28528	0.796786	0.845899	0.588287			0	0.467067			0	0.467067		-0.0484252	0.486781	0.457541		-0.0484252	0.486781	0.457541
P11404	1	1.09783	1.31505	1.47472	1.5225	0.590191	0.270584	0.16211	1	1.09783	1.31505	1.47472	1.5225	0.590191	0.270584	0.16211	1	0.982256	1.04204	1.42397	1.43333	0.403992	0.207697	0.212511	1	0.982256	1.04204	1.42397	1.43333	0.403992	0.207697	0.212511	58.1105	-0.844818	0.216347	0.688646	58.1105	-0.844818	0.216347	0.688646	57.8656	-0.855076	0.210104	0.790387	57.8656	-0.855076	0.210104	0.790387	-0.244838
P11440	1	0.951859	0.805855	0.498541	0.374069	0.108683	0.103829	0.119158	1	0.951859	0.805855	0.498541	0.374069	0.108683	0.103829	0.119158	1	1.0276	0.797575	0.554714	0.374055	0.13774	0.130216	0.144963	1	1.0276	0.797575	0.554714	0.374055	0.13774	0.130216	0.144963	50.4818	-0.0691104	0.0630677	0.987963	50.4818	-0.0691104	0.0630677	0.987963	50.8862	-0.0712125	0.0969749	0.989529	50.8862	-0.0712125	0.0969749	0.989529	0.404317
P11499	1	0.947159	1.01352	0.680243	0.175817	0.0531351	0.0534276	0.0637242	1	0.947159	1.01352	0.680243	0.175817	0.0531351	0.0534276	0.0637242	1	1.00098	1.05358	0.740962	0.181968	0.0494488	0.048368	0.0629033	1	1.00098	1.05358	0.740962	0.181968	0.0494488	0.048368	0.0629033	51.141	-0.167414	0.0546737	0.997058	51.141	-0.167414	0.0546737	0.997058	51.4619	-0.180053	0.0520646	0.997062	51.4619	-0.180053	0.0520646	0.997062	0.320926
P11983	1	0.857593	0.903423	1.08115	0.954922	0.317287	0.166064	0.0924182	1	0.857593	0.903423	1.08115	0.954922	0.317287	0.166064	0.0924182	1	0.952095	1.01817	1.2227	0.968554	0.286282	0.185009	0.046886	1	0.952095	1.01817	1.2227	0.968554	0.286282	0.185009	0.046886	57.0097	-0.218585	0.124606	0.966824	57.0097	-0.218585	0.124606	0.966824	56.9505	-0.246437	0.112468	0.958066	56.9505	-0.246437	0.112468	0.958066	-0.0592031
P12265	1	1.08297	1.14076	1.36141	1.55924	1.14319	1.85101	1.59477	1	1.08297	1.14076	1.36141	1.55924	1.14319	1.85101	1.59477	1	0.842889	1.00871	1.28305	1.36831	0.843836	1.77087	1.93732	1	0.842889	1.00871	1.28305	1.36831	0.843836	1.77087	1.93732		0.0535657	1.5	0.576399		0.0535657	1.5	0.576399		0.0357475	1.5	0.447396		0.0357475	1.5	0.447396
P12367																	1	0.777868	0.627504	0.497012	0.908537				1	0.777868	0.627504	0.497012	0.908537													-0.462812	0.677684	0.469311		-0.462812	0.677684	0.469311
P12382	1	0.921356	0.973766	1.14776	1.18522	0.734909	0.627668	0.124218	1	0.921356	0.973766	1.14776	1.18522	0.734909	0.627668	0.124218	1	1.1904	1.20657	1.56019	1.42041	0.811901	0.866474	0.143729	1	1.1904	1.20657	1.56019	1.42041	0.811901	0.866474	0.143729	62.6005	-0.0993067	0	0.882993	62.6005	-0.0993067	0	0.882993	64.4062	-0.172786	0	0.553853	64.4062	-0.172786	0	0.553853	1.80579
P12970	1	1.01349	1.19527	2.15383	8.22408	3.36423	1.24257	1.57857	1	1.01349	1.19527	2.15383	8.22408	3.36423	1.24257	1.57857	1	1.00468	1.025	2.26826	12.7144	6.59681	2.88291	2.47327	1	1.00468	1.025	2.26826	12.7144	6.59681	2.88291	2.47327										0.671483	1.5	-0.342859		0.671483	1.5	-0.342859
P13439	1	1.00658	1.14082	1.34088	1.19177	0.412275	0.116474	0.0937451	1	1.00658	1.14082	1.34088	1.19177	0.412275	0.116474	0.0937451	1	0.910356	1.08891	1.27575	1.01086	0.374273	0.106128	0.0650718	1	0.910356	1.08891	1.27575	1.01086	0.374273	0.106128	0.0650718	57.9041	-0.966893	0.10511	0.901644	57.9041	-0.966893	0.10511	0.901644	57.7048	-0.45733	0.0854507	0.94076	57.7048	-0.45733	0.0854507	0.94076	-0.199373
P13864	1	0.943195	0.819503	0.729939	0.59923	0.192126	0.116866	0.120405	1	0.943195	0.819503	0.729939	0.59923	0.192126	0.116866	0.120405	1	0.877058	1.06542	0.981038	0.714632	0.0847663	0.0734138	0.0329877	1	0.877058	1.06542	0.981038	0.714632	0.0847663	0.0734138	0.0329877	53.8003	-0.0605713	0	0.966851	53.8003	-0.0605713	0	0.966851	54.8843	-0.251482	0.0512629	0.986166	54.8843	-0.251482	0.0512629	0.986166	1.08397
P14115	1	0.598753	0.707384	1.66455	5.90645	2.11077	0.494488	0.830783	1	0.598753	0.707384	1.66455	5.90645	2.11077	0.494488	0.830783	1	1.05841	1.64786	1.97726	10.775	5.63659	1.6391	1.49809	1	1.05841	1.64786	1.97726	10.775	5.63659	1.6391	1.49809		-0.0372275	0.760362	-0.151211		-0.0372275	0.760362	-0.151211		0.519594	1.5	-0.261598		0.519594	1.5	-0.261598
P14131	1	0.896014	1.19761	2.12085	5.84357	2.33189	0.502771	0.51788	1	0.896014	1.19761	2.12085	5.84357	2.33189	0.502771	0.51788	1	0.883655	1.16848	1.97816	6.15609	3.05449	0.79679	0.511804	1	0.883655	1.16848	1.97816	6.15609	3.05449	0.79679	0.511804		-0.481094	0.508969	-0.212835		-0.481094	0.508969	-0.212835		-0.47496	0.511804	-0.274224		-0.47496	0.511804	-0.274224
P14148	1	1.14569	1.70159	3.24617	11.1747	4.76905	1.47518	2.22375	1	1.14569	1.70159	3.24617	11.1747	4.76905	1.47518	2.22375	1	1.27132	1.41928	2.28261	11.9233	6.55796	2.58388	2.385	1	1.27132	1.41928	2.28261	11.9233	6.55796	2.58388	2.385		0.509409	1.5	-0.329938		0.509409	1.5	-0.329938
P14152	1	0.923548	1.01895	1.33018	1.3307	0.576465	0.11038	0.0540008	1	0.923548	1.01895	1.33018	1.3307	0.576465	0.11038	0.0540008	1	1.02205	1.10736	1.42802	1.42412	0.56511	0.137404	0.0966402	1	1.02205	1.10736	1.42802	1.42412	0.56511	0.137404	0.0966402	58.0776	-0.988471	0.0821903	0.870579	58.0776	-0.988471	0.0821903	0.870579	58.0689	-0.951432	0.117022	0.806078	58.0689	-0.951432	0.117022	0.806078	-0.00868456
P14206	1	1.04713	1.19131	1.61028	3.32241	1.33342	0.315316	0.237286	1	1.04713	1.19131	1.61028	3.32241	1.33342	0.315316	0.237286	1	0.980285	1.14476	1.50587	3.41913	1.52246	0.526776	0.180045	1	0.980285	1.14476	1.50587	3.41913	1.52246	0.526776	0.180045	61.6108	-0.757534	0.237284	0.0810157	61.6108	-0.757534	0.237284	0.0810157	62.0347	-0.802016	0.180045	0.0371245	62.0347	-0.802016	0.180045	0.0371245	0.423912
P14211	1	0.914943	0.668315	0.451963	0.367591	0.154624	0.177627	0.157524	1	0.914943	0.668315	0.451963	0.367591	0.154624	0.177627	0.157524	1	0.878671	0.663326	0.466293	0.329545	0.150748	0.190563	0.188203	1	0.878671	0.663326	0.466293	0.329545	0.150748	0.190563	0.188203	49.2825	-0.0570994	0.116399	0.989008	49.2825	-0.0570994	0.116399	0.989008	49.0102	-0.0570807	0.133455	0.989407	49.0102	-0.0570807	0.133455	0.989407	-0.272278
P14576	1	1.02156	0.65715	0.179622	0.0473078			0.0618943	1	1.02156	0.65715	0.179622	0.0473078			0.0618943	1	0.903309	0.454817	0.258253	0.0751327	0.00722344	0.0115647	0.0818843	1	0.903309	0.454817	0.258253	0.0751327	0.00722344	0.0115647	0.0818843	47.0388	-0.158277	0.0507213	0.99842	47.0388	-0.158277	0.0507213	0.99842	45.8658	-0.0940354	0.026481	0.99131	45.8658	-0.0940354	0.026481	0.99131	-1.17303
P14685	1	0.960602	1.0055	0.990744	0.785126	0.101968	0.0566759	0.0853932	1	0.960602	1.0055	0.990744	0.785126	0.101968	0.0566759	0.0853932	1	0.831914	0.968373	1.09448	0.711824	0.121682	0.0533882	0.0810789	1	0.831914	0.968373	1.09448	0.711824	0.121682	0.0533882	0.0810789	55.1271	-0.274796	0.0707965	0.998565	55.1271	-0.274796	0.0707965	0.998565	54.9114	-0.245319	0.0728252	0.971781	54.9114	-0.245319	0.0728252	0.971781	-0.21565
P14824	1	1.18695	1.55898	1.07368	0.351426	0.152241	0.158348	0.153022	1	1.18695	1.55898	1.07368	0.351426	0.152241	0.158348	0.153022	1	1.44698	1.3326	1.26542	0.492675	0.151221	0.13366	0.173911	1	1.44698	1.3326	1.26542	0.492675	0.151221	0.13366	0.173911	53.8221	-0.983297	0.154537	0.840953	53.8221	-0.983297	0.154537	0.840953
P14869	1	0.916912	1.06387	2.03662	8.11698	2.55466	0.489878	0.700784	1	0.916912	1.06387	2.03662	8.11698	2.55466	0.489878	0.700784	1	0.904114	0.993888	1.53194	7.7183	3.06401	0.734106	0.618232	1	0.904114	0.993888	1.53194	7.7183	3.06401	0.734106	0.618232			1.61596e-12	-0.220722			1.61596e-12	-0.220722			1.6604e-14	-0.225034			1.6604e-14	-0.225034
P14901	1	0.887218	1.08637	0.89153	0.503299	0.12377	0.0700424	0.140097	1	0.887218	1.08637	0.89153	0.503299	0.12377	0.0700424	0.140097	1	1.26351	1.47765	1.2873	0.380946	0.27991	0.260243	0.388429	1	1.26351	1.47765	1.2873	0.380946	0.27991	0.260243	0.388429	53.8953	-0.145409	0.0904596	0.979519	53.8953	-0.145409	0.0904596	0.979519	53.741	-0.806173	0.309527	0.790262	53.741	-0.806173	0.309527	0.790262	-0.15437
P15105	1	1.20807	0.481843	0.976549	0.44182	0.134826	0.240549	0.103246	1	1.20807	0.481843	0.976549	0.44182	0.134826	0.240549	0.103246	1	1.1481	0.927065	0.694635	0.413269	0.205322	0.0804619	0.175215	1	1.1481	0.927065	0.694635	0.413269	0.205322	0.0804619	0.175215	53.3475	-0.055879	0.00603959	0.756195	53.3475	-0.055879	0.00603959	0.756195	52.4988	-0.0870077	0.114234	0.97424	52.4988	-0.0870077	0.114234	0.97424	-0.848717
P15379	1	1.58763	1.18955	2.52276	2.77952	1.46293	1.9047	2.05944	1	1.58763	1.18955	2.52276	2.77952	1.46293	1.9047	2.05944	1	1.14309	1.76285	1.29782	3.3804	2.06833	2.41985	4.96852	1	1.14309	1.76285	1.29782	3.3804	2.06833	2.41985	4.96852		0.815443	1.5	-0.196092		0.815443	1.5	-0.196092		0.579608	1.5	-0.330458		0.579608	1.5	-0.330458
P15532	1	1.01862	0.969798	1.45828	1.62632	1.09448	1.66174	0.958111	1	1.01862	0.969798	1.45828	1.62632	1.09448	1.66174	0.958111	1	0.923137	1.05727	1.47373	1.3281	0.745385	1.59784	1.15021	1	0.923137	1.05727	1.47373	1.3281	0.745385	1.59784	1.15021		0.47035	1.35979	0.37974		0.47035	1.35979	0.37974		0.350232	1.25905	0.232398		0.350232	1.25905	0.232398
P16045	1	0.974403	1.02784	1.22377	1.27929	0.64094	0.58625	0.261417	1	0.974403	1.02784	1.22377	1.27929	0.64094	0.58625	0.261417	1	1.05429	1.24069	1.64564	1.65052	0.748538	0.713079	0.333973	1	1.05429	1.24069	1.64564	1.65052	0.748538	0.713079	0.333973	61.8387	-0.0847511	0.25797	0.779427	61.8387	-0.0847511	0.25797	0.779427	64.0523	-0.0892321	0.24885	0.357003	64.0523	-0.0892321	0.24885	0.357003	2.2136
P16110	1	0.897118	0.894899	0.888681	0.36197	0.09363	0.0905219	0.129386	1	0.897118	0.894899	0.888681	0.36197	0.09363	0.0905219	0.129386	1	0.891939	0.899764	0.789021	0.343625	0.0801159	0.0958544	0.119763	1	0.891939	0.899764	0.789021	0.343625	0.0801159	0.0958544	0.119763	52.9667	-0.157509	0.0948968	0.980671	52.9667	-0.157509	0.0948968	0.980671	52.4051	-0.121874	0.0810953	0.98097	52.4051	-0.121874	0.0810953	0.98097	-0.56159
P16254																	1	1.081	1.36993	0.786576	0.890805	0.853733	1.6521	0.876429	1	1.081	1.36993	0.786576	0.890805	0.853733	1.6521	0.876429											1.28645	0.00152952			1.28645	0.00152952
P16332	1	2.07994	1.46113	0.88949	0.612964	0.285641	0.461803	0.156738	1	2.07994	1.46113	0.88949	0.612964	0.285641	0.461803	0.156738																	54.9427	-0.115277	0.285566	0.508371	54.9427	-0.115277	0.285566	0.508371
P16627	1	0.720563	1.33342	1.26277	1.12901	0.165392	0.270756	0.290314	1	0.720563	1.33342	1.26277	1.12901	0.165392	0.270756	0.290314	1	0.939695	0.933992	0.901469	1.04424	0.353303	0.147322	0.125197	1	0.939695	0.933992	0.901469	1.04424	0.353303	0.147322	0.125197	56.3181	-0.446631	0.239999	0.819585	56.3181	-0.446631	0.239999	0.819585	57.8203	-0.934897	0.13626	0.982138	57.8203	-0.934897	0.13626	0.982138	1.50216
P16675	1	0.917636	1.05806	1.28889	1.50526	0.633942	0.560924	0.280841	1	0.917636	1.05806	1.28889	1.50526	0.633942	0.560924	0.280841	1	0.993057	1.01024	1.45602	1.23292	0.66338	0.618222	0.273965	1	0.993057	1.01024	1.45602	1.23292	0.66338	0.618222	0.273965	58.3044	-0.625443	0.420882	0.653995	58.3044	-0.625443	0.420882	0.653995	62.4765	-0.0803199	0.231603	0.676823	62.4765	-0.0803199	0.231603	0.676823	4.17205
P16858	1	1.04838	1.08961	1.07578	0.427833	0.0761514	0.0501212	0.061413	1	1.04838	1.08961	1.07578	0.427833	0.0761514	0.0501212	0.061413	1	0.968951	1.00093	1.07668	0.36747	0.0510329	0.0475766	0.0457329	1	0.968951	1.00093	1.07668	0.36747	0.0510329	0.0475766	0.0457329	53.9319	-1.08702	0.0625619	0.990453	53.9319	-1.08702	0.0625619	0.990453	53.8742	-1.10481	0.0481141	0.995829	53.8742	-1.10481	0.0481141	0.995829	-0.0577132
P17047	1	0.95929	0.873017	0.867255	0.910619	0.830295	2.05325	2.26418	1	0.95929	0.873017	0.867255	0.910619	0.830295	2.05325	2.26418	1	0.761956	1.48515	1.03604	2.01608	0.910433	3.62227	3.6919	1	0.761956	1.48515	1.03604	2.01608	0.910433	3.62227	3.6919		0.181179	1.5	0.583156		0.181179	1.5	0.583156		0.454913	1.5	-0.00571634		0.454913	1.5	-0.00571634
P17095	1	1.02163	0.974623	1.49051	0.96816	0.897554	0.717399	1.70016	1	1.02163	0.974623	1.49051	0.96816	0.897554	0.717399	1.70016																		0.451416	1.5	0.501856		0.451416	1.5	0.501856
P17182	1	1.0058	1.06458	1.38962	1.4842	1.01338	1.20403	0.115775	1	1.0058	1.06458	1.38962	1.4842	1.01338	1.20403	0.115775	1	0.947287	1.05316	1.41295	1.46594	0.953746	1.35189	0.12419	1	0.947287	1.05316	1.41295	1.46594	0.953746	1.35189	0.12419	66.3971	-0.850683	0	0.641125	66.3971	-0.850683	0	0.641125	66.409	-0.833629	0	0.59256	66.409	-0.833629	0	0.59256	0.0118979
P17225;Q8BHD7	1	1.23941	0.442256	0.334434	0.427023	0.175341		0.438368	1	1.23941	0.442256	0.334434	0.427023	0.175341		0.438368	1	1.01284	0.409447	0.497455	0.174668	0.0745272	0.113929	0.168318	1	1.01284	0.409447	0.497455	0.174668	0.0745272	0.113929	0.168318	45.8745	-0.756611	0.343792	0.886764	45.8745	-0.756611	0.343792	0.886764	46.9144	-0.0770271	0.120296	0.921416	46.9144	-0.0770271	0.120296	0.921416	1.03989
P17427;P17426																	1	0.848975	0.86556	1.04193	0.412219	0.142844	0.114225	0.382039	1	0.848975	0.86556	1.04193	0.412219	0.142844	0.114225	0.382039									53.8859	-0.914856	0.213036	0.915421	53.8859	-0.914856	0.213036	0.915421
P17439	1	1.05453	1.02354	1.1391	1.16816	0.644592	0.920602	0.308998	1	1.05453	1.02354	1.1391	1.16816	0.644592	0.920602	0.308998	1	0.80265	0.999811	1.13468	1.22415	0.661454	1.06354	0.434681	1	0.80265	0.999811	1.13468	1.22415	0.661454	1.06354	0.434681	65.3492	-0.0974261	0	0.71318	65.3492	-0.0974261	0	0.71318	66.9214	-0.837404	0	0.536858	66.9214	-0.837404	0	0.536858	1.57229
P17563;Q63836	1	1.03255	1.44826	0.696604	0.9355	0.310334	0.493619	0.232501	1	1.03255	1.44826	0.696604	0.9355	0.310334	0.493619	0.232501	1	0.993932	0.989127	0.713411	0.58378	0.301714	0.347906	0.202659	1	0.993932	0.989127	0.713411	0.58378	0.301714	0.347906	0.202659	54.7352	-0.750941	0.345485	0.72298	54.7352	-0.750941	0.345485	0.72298	54.6292	-0.0609819	0.212597	0.976036	54.6292	-0.0609819	0.212597	0.976036	-0.106055
P17710	1	1.04075	0.979383	1.11595	0.742935	0.190962	0.145985	0.0869827	1	1.04075	0.979383	1.11595	0.742935	0.190962	0.145985	0.0869827	1	0.997148	0.99905	1.18886	0.775703	0.167665	0.0900351	0.138784	1	0.997148	0.99905	1.18886	0.775703	0.167665	0.0900351	0.138784	55.2882	-0.203159	0.119857	0.986557	55.2882	-0.203159	0.119857	0.986557	55.2023	-0.248699	0.120621	0.974295	55.2023	-0.248699	0.120621	0.974295	-0.0858996
P17742	1	0.953509	0.840723	0.614483	0.223533	0.0627913	0.0548218	0.118999	1	0.953509	0.840723	0.614483	0.223533	0.0627913	0.0548218	0.118999	1	1.01428	0.959891	0.722541	0.214791	0.0596399	0.0706496	0.106505	1	1.01428	0.959891	0.722541	0.214791	0.0596399	0.0706496	0.106505	50.7123	-0.10111	0.0541804	0.989534	50.7123	-0.10111	0.0541804	0.989534	51.4679	-0.154978	0.0739047	0.99803	51.4679	-0.154978	0.0739047	0.99803	0.755616
P17751	1	0.98358	1.06272	1.23021	0.94521	0.187047	0.0619867	0.0650359	1	0.98358	1.06272	1.23021	0.94521	0.187047	0.0619867	0.0650359	1	0.97005	1.04281	1.26353	0.891196	0.150633	0.0641817	0.0423264	1	0.97005	1.04281	1.26353	0.891196	0.150633	0.0641817	0.0423264	56.4475	-0.272714	0.0625914	0.966592	56.4475	-0.272714	0.0625914	0.966592	55.9874	-0.254553	0.0528986	0.95884	55.9874	-0.254553	0.0528986	0.95884	-0.460091
P17918	1	1.00639	1.19394	1.3824	1.32618	0.615595	0.382361	0.105591	1	1.00639	1.19394	1.3824	1.32618	0.615595	0.382361	0.105591	1	1.02307	1.12657	1.45336	1.30684	0.559876	0.44391	0.10903	1	1.02307	1.12657	1.45336	1.30684	0.559876	0.44391	0.10903	58.3377	-0.360332	0.243467	0.780607	58.3377	-0.360332	0.243467	0.780607	58.1106	-0.600742	0.27647	0.750732	58.1106	-0.600742	0.27647	0.750732	-0.227135
P18155	1	1.05064	1.295	1.08734	0.982085	0.268115	0.13029	0.184673	1	1.05064	1.295	1.08734	0.982085	0.268115	0.13029	0.184673	1	1.28539	1.337	2.06693	1.49271	0.24578	0.1307	0.141506	1	1.28539	1.337	2.06693	1.49271	0.24578	0.1307	0.141506	56.9006	-0.298851	0.157275	0.936435	56.9006	-0.298851	0.157275	0.936435	57.6259	-0.93822	0.136103	0.565363	57.6259	-0.93822	0.136103	0.565363	0.72527
P18242	1	1.05802	1.19034	1.31146	1.28937	0.74598	0.665665	0.222858	1	1.05802	1.19034	1.31146	1.28937	0.74598	0.665665	0.222858	1	0.902797	1.09256	1.31392	1.14211	0.699391	0.74673	0.280529	1	0.902797	1.09256	1.31392	1.14211	0.699391	0.74673	0.280529	63.3571	-0.0920373	0.0337237	0.73536	63.3571	-0.0920373	0.0337237	0.73536	64.1632	-0.076797	0	0.737577	64.1632	-0.076797	0	0.737577	0.806134
P18653	1	1.09838	1.05233	0.76011	0.778808	0.250241	0.241697	0.255867	1	1.09838	1.05233	0.76011	0.778808	0.250241	0.241697	0.255867																	55.8101	-0.0939295	0.202038	0.930557	55.8101	-0.0939295	0.202038	0.930557
P18654	1	0.874063	0.775218	0.402341	0.169885	0.0343609	0.0225766	0.0972679	1	0.874063	0.775218	0.402341	0.169885	0.0343609	0.0225766	0.0972679	1	1.10096	0.950771	0.34667	0.208255	0.0652269	0.125386	0.0752355	1	1.10096	0.950771	0.34667	0.208255	0.0652269	0.125386	0.0752355	48.8538	-0.0923673	0.0296564	0.985968	48.8538	-0.0923673	0.0296564	0.985968	49.1458	-0.187058	0.111446	0.985486	49.1458	-0.187058	0.111446	0.985486	0.291961
P18760	1	0.95711	1.07516	1.18626	0.9457	0.213663	0.103043	0.0718395	1	0.95711	1.07516	1.18626	0.9457	0.213663	0.103043	0.0718395	1	0.990951	1.0532	1.26347	0.837975	0.176413	0.10649	0.084929	1	0.990951	1.0532	1.26347	0.837975	0.176413	0.10649	0.084929	56.521	-0.25991	0.0860009	0.972995	56.521	-0.25991	0.0860009	0.972995	55.7081	-0.231822	0.0976762	0.955138	55.7081	-0.231822	0.0976762	0.955138	-0.812837
P19096	1	0.914447	0.927906	0.803084	0.1916	0.0628923	0.0496052	0.0686333	1	0.914447	0.927906	0.803084	0.1916	0.0628923	0.0496052	0.0686333	1	0.957867	0.971272	0.809294	0.179248	0.0537387	0.0504778	0.0566527	1	0.957867	0.971272	0.809294	0.179248	0.0537387	0.0504778	0.0566527	51.7804	-0.18253	0.055241	0.991386	51.7804	-0.18253	0.055241	0.991386	51.7606	-0.193868	0.0501696	0.998382	51.7606	-0.193868	0.0501696	0.998382	-0.0198444
P19157;P46425	1	0.888386	0.831298	1.07283	0.662659	0.150407	0.116423	0.060222	1	0.888386	0.831298	1.07283	0.662659	0.150407	0.116423	0.060222	1	0.963215	0.98026	1.00914	0.547626	0.107556	0.117839	0.0728525	1	0.963215	0.98026	1.00914	0.547626	0.107556	0.117839	0.0728525	54.788	-0.216969	0.0945346	0.960635	54.788	-0.216969	0.0945346	0.960635	54.1501	-0.321052	0.0978757	0.997855	54.1501	-0.321052	0.0978757	0.997855	-0.637888
P19253	1	0.920348	1.22133	1.95617	6.68007	2.60085	0.820826	1.178	1	0.920348	1.22133	1.95617	6.68007	2.60085	0.820826	1.178	1	1.0271	1.23467	2.01661	9.49323	5.07699	2.00297	1.84294	1	1.0271	1.23467	2.01661	9.49323	5.07699	2.00297	1.84294		0.678766	1.5	-0.0641695		0.678766	1.5	-0.0641695
P19426																	1	3.01458	1.86538	2.07575	1.58234	0.0212587	0.365448	0.313532	1	3.01458	1.86538	2.07575	1.58234	0.0212587	0.365448	0.313532									56.7298	-0.263324	0.226282	0.142044	56.7298	-0.263324	0.226282	0.142044
P19973	1	1.11351	0.981678	1.93799	1.96779	0.974858	0.99232	0.486462	1	1.11351	0.981678	1.93799	1.96779	0.974858	0.99232	0.486462	1	1.0096	1.10263	1.32839	1.76845	0.918637	0.906895	0.698809	1	1.0096	1.10263	1.32839	1.76845	0.918637	0.906895	0.698809	66.94	-0.225968	0	-0.000382946	66.94	-0.225968	0	-0.000382946		-0.0526991	0.663727	0.0439579		-0.0526991	0.663727	0.0439579
P20029	1	0.992561	1.03842	1.1995	1.24692	0.451838	0.294796	0.213866	1	0.992561	1.03842	1.1995	1.24692	0.451838	0.294796	0.213866	1	0.949091	1.05635	1.22342	1.14101	0.382239	0.294277	0.24654	1	0.949091	1.05635	1.22342	1.14101	0.382239	0.294277	0.24654	57.9278	-0.806868	0.254331	0.912968	57.9278	-0.806868	0.254331	0.912968	57.7834	-0.791661	0.270408	0.933797	57.7834	-0.791661	0.270408	0.933797	-0.144445
P20060	1	1.13511	1.29567	1.41128	2.14941	1.15739	1.16812	0.339348	1	1.13511	1.29567	1.41128	2.14941	1.15739	1.16812	0.339348	1	0.984	0.913511	1.34593	1.64201	0.900259	1.01092	0.368865	1	0.984	0.913511	1.34593	1.64201	0.900259	1.01092	0.368865	66.7984	-0.828497	0	0.0536783	66.7984	-0.828497	0	0.0536783	66.8396	-0.839455	0	0.41809	66.8396	-0.839455	0	0.41809	0.041265
P20108	1	1.07267	1.51539	1.75497	2.07322	1.23414	0.958648	0.136053	1	1.07267	1.51539	1.75497	2.07322	1.23414	0.958648	0.136053	1	1.1427	1.43125	1.84086	2.06357	1.06935	1.04296	0.195682	1	1.1427	1.43125	1.84086	2.06357	1.06935	1.04296	0.195682									66.5764	-0.839619	0	0.107879	66.5764	-0.839619	0	0.107879
P20152	1	1.08687	0.973581	2.28269	3.92397	0.875486	0.390579	1.48494	1	1.08687	0.973581	2.28269	3.92397	0.875486	0.390579	1.48494	1	0.829214	0.861822	1.55017	3.75625	0.946183	1.06457	1.37158	1	0.829214	0.861822	1.55017	3.75625	0.946183	1.06457	1.37158		0.65659	1.5	0.0782897		0.65659	1.5	0.0782897		0.650878	1.5	0.151666		0.650878	1.5	0.151666
P20664	1	0.777989	0.723416	0.0869418	0.0809871	0.0295738	0.110946	0.0321482	1	0.777989	0.723416	0.0869418	0.0809871	0.0295738	0.110946	0.0321482	1	0.772999	0.996883	0.0991816	0.0575425	0.0685113	0.0305725	0.0654853	1	0.772999	0.996883	0.0991816	0.0575425	0.0685113	0.0305725	0.0654853	46.8994	-0.255807	0.0612385	0.95318	46.8994	-0.255807	0.0612385	0.95318	48.5923	-0.503431	0.0555206	0.96308	48.5923	-0.503431	0.0555206	0.96308	1.69292
P21107	1	1.03702	1.10063	1.40834	1.59414	1.05234	1.61941	1.44045	1	1.03702	1.10063	1.40834	1.59414	1.05234	1.61941	1.44045	1	0.984662	1.07601	1.45839	1.56327	0.942316	1.5918	1.83422	1	0.984662	1.07601	1.45839	1.56327	0.942316	1.5918	1.83422		0.130723	1.42543	0.566568		0.130723	1.42543	0.566568		0.146408	1.48249	0.478141		0.146408	1.48249	0.478141
P21126	1	1.97464	0.483421	0.650544	0.51992	0.506261	0.442035	0.150581	1	1.97464	0.483421	0.650544	0.51992	0.506261	0.442035	0.150581	1	0.548817	0.470211	0.516027		0.106447	0.247736		1	0.548817	0.470211	0.516027		0.106447	0.247736		45.8981	-0.656379	0.453868	0.505619	45.8981	-0.656379	0.453868	0.505619	45.7904	-0.0437722	0.128961	0.820104	45.7904	-0.0437722	0.128961	0.820104	-0.107768
P21300	1	1.11106	0.79848	1.37508	0.459518				1	1.11106	0.79848	1.37508	0.459518				1	0.894624	1.69294	0.716048	0.111653	0.159262	0.311462		1	0.894624	1.69294	0.716048	0.111653	0.159262	0.311462		53.9645	-1.14392	0	0.590337	53.9645	-1.14392	0	0.590337	50.2205	-1.00496	0.194126	0.730475	50.2205	-1.00496	0.194126	0.730475	-3.74404
P21550	1	1.01499	1.13457	1.37282	1.69088	1.06566	1.39085	0.372533	1	1.01499	1.13457	1.37282	1.69088	1.06566	1.39085	0.372533	1	1.01482	1.16035	1.51638	2.04543	1.27468	1.52994	0.428862	1	1.01482	1.16035	1.51638	2.04543	1.27468	1.52994	0.428862	66.8443	-0.839337	0	0.245716	66.8443	-0.839337	0	0.245716	66.9076	-0.776651	0	-0.100554	66.9076	-0.776651	0	-0.100554	0.063317
P22315	1	1.02287	0.927528	1.01215	1.13523	0.318908	0.138455	0.0902832	1	1.02287	0.927528	1.01215	1.13523	0.318908	0.138455	0.0902832																	57.7809	-0.959019	0.114369	0.981412	57.7809	-0.959019	0.114369	0.981412
P22682																	1	0.821781	0.490885	1.4878	1.24725	0.281367	0.428833	0.420623	1	0.821781	0.490885	1.4878	1.24725	0.281367	0.428833	0.420623									57.0844	-0.239569	0.368743	0.539924	57.0844	-0.239569	0.368743	0.539924
P22892	1	1.12436	0.883141	0.444383	0.408586	0.226291	0.118258	0.130597	1	1.12436	0.883141	0.444383	0.408586	0.226291	0.118258	0.130597	1	0.921153	0.841939	0.3915	0.321381	0.167764	0.0978732	0.0762242	1	0.921153	0.841939	0.3915	0.321381	0.167764	0.0978732	0.0762242	50.5943	-0.0809001	0.145247	0.959142	50.5943	-0.0809001	0.145247	0.959142	49.7064	-0.0773814	0.0831247	0.981329	49.7064	-0.0773814	0.0831247	0.981329	-0.887879
P22907	1	0.523122	1.13047	0.861486	0.756621	0.792075	1.64016	1.02433	1	0.523122	1.13047	0.861486	0.756621	0.792075	1.64016	1.02433	1	0.990843	0.87156	1.62701	2.02034	1.06329	1.63051	2.57766	1	0.990843	0.87156	1.62701	2.02034	1.06329	1.63051	2.57766		0.0617714	1.29459	0.199903		0.0617714	1.29459	0.199903		0.652091	1.5	0.345163		0.652091	1.5	0.345163
P23116	1	1.0172	0.786895	0.170022	0.271813			0.169989	1	1.0172	0.786895	0.170022	0.271813			0.169989	1	0.890791	1.14993	0.396556	0.477795	0.026799	0.168122	0.255464	1	0.890791	1.14993	0.396556	0.477795	0.026799	0.168122	0.255464	46.2822	-1.07733	0.203941	0.99143	46.2822	-1.07733	0.203941	0.99143	49.8645	-0.965022	0.232045	0.883345	49.8645	-0.965022	0.232045	0.883345	3.58232
P23198	1	0.696511	0.81276	0.503907	0.282723	0.142766	0.139761	0.201898	1	0.696511	0.81276	0.503907	0.282723	0.142766	0.139761	0.201898	1	1.00388	0.829407	0.578657	0.222852	0.0827443	0.0575488	0.228593	1	1.00388	0.829407	0.578657	0.222852	0.0827443	0.0575488	0.228593	49.5992	-0.0501003	0.0594613	0.908973	49.5992	-0.0501003	0.0594613	0.908973	50.3605	-0.102434	0.108436	0.976962	50.3605	-0.102434	0.108436	0.976962	0.761277
P23492	1	0.975584	1.22367	1.58734	1.75589	0.923362	1.49046	0.27493	1	0.975584	1.22367	1.58734	1.75589	0.923362	1.49046	0.27493	1	1.09943	1.15244	1.44557	1.56192	0.912764	1.59447	0.193464	1	1.09943	1.15244	1.44557	1.56192	0.912764	1.59447	0.193464	66.711	-0.842695	0	0.216977	66.711	-0.842695	0	0.216977	66.5628	-0.821744	0	0.370772	66.5628	-0.821744	0	0.370772	-0.14826
P23506	1	1.14581	1.07706	0.847954	1.05808	0.207524	0.056227	0.130128	1	1.14581	1.07706	0.847954	1.05808	0.207524	0.056227	0.130128	1	1.03755	0.960288	1.33937	0.907907	0.167622	0.106613	0.108243	1	1.03755	0.960288	1.33937	0.907907	0.167622	0.106613	0.108243	57.5984	-0.984869	0.0931774	0.963879	57.5984	-0.984869	0.0931774	0.963879	55.9292	-0.274886	0.108116	0.930727	55.9292	-0.274886	0.108116	0.930727	-1.66911
P23591	1	1.16641	1.06873	1.2675	1.43534	0.804178	0.559222	0.112412	1	1.16641	1.06873	1.2675	1.43534	0.804178	0.559222	0.112412	1	0.971428	0.966897	1.29485	1.24518	0.684701	0.862383	0.145097	1	0.971428	0.966897	1.29485	1.24518	0.684701	0.862383	0.145097	62.3029	-0.123609	0.0239288	0.754151	62.3029	-0.123609	0.0239288	0.754151	64.3152	-0.155044	0	0.733182	64.3152	-0.155044	0	0.733182	2.01227
P23780	1	1.03776	0.795394	1.49803	1.25418	0.786044	1.39719	0.233153	1	1.03776	0.795394	1.49803	1.25418	0.786044	1.39719	0.233153	1	0.98819	1.04229	1.27096	1.49149	0.843797	1.27923	0.362836	1	0.98819	1.04229	1.27096	1.49149	0.843797	1.27923	0.362836	66.6456	-0.844351	0	0.512455	66.6456	-0.844351	0	0.512455	66.8319	-0.839649	0	0.48589	66.8319	-0.839649	0	0.48589	0.186318
P24270	1	1.15581	1.57964	1.29475	1.42396	0.521866	0.136826	0.198227	1	1.15581	1.57964	1.29475	1.42396	0.521866	0.136826	0.198227	1	0.953754	1.18152	1.57259	1.313	0.342488	0.177897	0.143374	1	0.953754	1.18152	1.57259	1.313	0.342488	0.177897	0.143374	58.0252	-0.898196	0.167526	0.712115	58.0252	-0.898196	0.167526	0.712115	57.7914	-0.90922	0.160635	0.778822	57.7914	-0.90922	0.160635	0.778822	-0.233805
P24288	1	1.03602	0.856617	1.48777	1.64746	0.982489	1.45267	0.28237	1	1.03602	0.856617	1.48777	1.64746	0.982489	1.45267	0.28237	1	0.97346	1.06184	1.37907	1.4317	0.852492	1.36931	0.348368	1	0.97346	1.06184	1.37907	1.4317	0.852492	1.36931	0.348368	66.7176	-0.829173	0	0.335059	66.7176	-0.829173	0	0.335059	66.8116	-0.833301	0	0.449891	66.8116	-0.833301	0	0.449891	0.094009
P24369	1	0.938659	0.929517	0.798121	0.503598	0.17806	0.208784	0.182971	1	0.938659	0.929517	0.798121	0.503598	0.17806	0.208784	0.182971	1	0.892139	1.08179	0.84487	0.490649	0.148533	0.173023	0.250904	1	0.892139	1.08179	0.84487	0.490649	0.148533	0.173023	0.250904	53.5649	-0.0907759	0.15655	0.986029	53.5649	-0.0907759	0.15655	0.986029	53.5825	-0.125167	0.181472	0.968399	53.5825	-0.125167	0.181472	0.968399	0.0176804
P24452	1	0.915705	0.922343	0.852679	0.223359	0.0630452	0.0562882	0.0507464	1	0.915705	0.922343	0.852679	0.223359	0.0630452	0.0562882	0.0507464	1	0.968244	0.972751	0.785808	0.201756	0.0467064	0.0456467	0.0352069	1	0.968244	0.972751	0.785808	0.201756	0.0467064	0.0456467	0.0352069	52.1644	-0.186122	0.0510178	0.99101	52.1644	-0.186122	0.0510178	0.99101	51.7966	-0.171697	0.0359549	0.999059	51.7966	-0.171697	0.0359549	0.999059	-0.367779
P24527	1	0.885723	1.03225	1.07078	0.631851	0.0784829	0.113066	0.0605456	1	0.885723	1.03225	1.07078	0.631851	0.0784829	0.113066	0.0605456	1	0.988822	1.04384	1.24893	0.697259	0.107906	0.102744	0.0881569	1	0.988822	1.04384	1.24893	0.697259	0.107906	0.102744	0.0881569	54.1257	-1.05853	0.0840315	0.985844	54.1257	-1.05853	0.0840315	0.985844	54.2464	-0.822479	0.0996017	0.96135	54.2464	-0.822479	0.0996017	0.96135	0.120711
P24547	1	1.00979	1.1185	1.93946	1.44646	0.184978	0.1537	0.206372	1	1.00979	1.1185	1.93946	1.44646	0.184978	0.1537	0.206372	1	0.895492	1.04204	1.51256	1.22087	0.153979	0.144595	0.136347	1	0.895492	1.04204	1.51256	1.22087	0.153979	0.144595	0.136347	56.928	-0.901973	0.179958	0.63367	56.928	-0.901973	0.179958	0.63367	57.1158	-0.941864	0.140465	0.843301	57.1158	-0.941864	0.140465	0.843301	0.18778
P24788																	1	1.36209	0.695793	0.626184	0.161991	0.130047	0.177181	0.197769	1	1.36209	0.695793	0.626184	0.161991	0.130047	0.177181	0.197769									50.0632	-0.0947138	0.142361	0.870764	50.0632	-0.0947138	0.142361	0.870764
P25206	1	0.829816	0.723014	0.719951	0.203111	0.076652	0.0306261	0.0617732	1	0.829816	0.723014	0.719951	0.203111	0.076652	0.0306261	0.0617732	1	0.961565	0.886835	0.832004	0.254276	0.0715744	0.0827449	0.0719847	1	0.961565	0.886835	0.832004	0.254276	0.0715744	0.0827449	0.0719847	50.6989	-0.076142	0	0.937306	50.6989	-0.076142	0	0.937306	52.183	-0.163509	0.0671877	0.990097	52.183	-0.163509	0.0671877	0.990097	1.48414
P25444	1	1.02891	1.23096	2.2982	5.67581	2.19456	0.471298	0.556317	1	1.02891	1.23096	2.2982	5.67581	2.19456	0.471298	0.556317	1	0.955806	1.0322	1.45637	4.16809	1.9072	0.584885	0.380076	1	0.955806	1.0322	1.45637	4.16809	1.9072	0.584885	0.380076		0.678977	1.5	-0.0103745		0.678977	1.5	-0.0103745	62.1854	-0.608343	0.380076	-0.0950754	62.1854	-0.608343	0.380076	-0.0950754
P25911;P08103;P39688;Q04736;P05480	1	0.787645		0.243515	0.135934	0.0838262		0.111403	1	0.787645		0.243515	0.135934	0.0838262		0.111403	1	0.896209	0.693522	0.406624		0.107669		0.207501	1	0.896209	0.693522	0.406624		0.107669		0.207501	45.0024	-0.0809508	0.0871895	0.995858	45.0024	-0.0809508	0.0871895	0.995858	48.384	-0.0767682	0.141106	0.98335	48.384	-0.0767682	0.141106	0.98335	3.38158
P26039	1	0.96291	0.995669	0.606425	0.36188	0.162949	0.213154	0.132674	1	0.96291	0.995669	0.606425	0.36188	0.162949	0.213154	0.132674	1	1.01362	0.996353	0.508129	0.190548	0.0716854	0.0844432	0.0664396	1	1.01362	0.996353	0.508129	0.190548	0.0716854	0.0844432	0.0664396	51.503	-0.100618	0.161568	0.987668	51.503	-0.100618	0.161568	0.987668	50.1785	-0.157412	0.0821837	0.996403	50.1785	-0.157412	0.0821837	0.996403	-1.32455
P26040	1	0.844471	0.75848	1.08962	0.264511	0.0958231	0.0713319	0.0538999	1	0.844471	0.75848	1.08962	0.264511	0.0958231	0.0713319	0.0538999	1	0.954485	1.11926	1.10279	0.272267	0.138604	0.127015	0.165276	1	0.954485	1.11926	1.10279	0.272267	0.138604	0.127015	0.165276	53.7428	-1.07801	0.0736849	0.933774	53.7428	-1.07801	0.0736849	0.933774	53.6984	-0.99815	0.143632	0.982061	53.6984	-0.99815	0.143632	0.982061	-0.0444214
P26041	1	0.940415	1.07807	1.27206	0.335592	0.0958054	0.0461673	0.06407	1	0.940415	1.07807	1.27206	0.335592	0.0958054	0.0461673	0.06407	1	0.921826	1.03905	1.19222	0.405334	0.144001	0.0683486	0.0763506	1	0.921826	1.03905	1.19222	0.405334	0.144001	0.0683486	0.0763506	53.8348	-1.08193	0.0686809	0.954684	53.8348	-1.08193	0.0686809	0.954684	53.9048	-1.04884	0.0962333	0.970152	53.9048	-1.04884	0.0962333	0.970152	0.069926
P26043	1	1.15422	1.30831	1.1034	1.41613	0.840333	0.119985	0.105853	1	1.15422	1.30831	1.1034	1.41613	0.840333	0.119985	0.105853	1	1.11116	1.32588	1.50133	1.87756	0.996696	0.281356	0.165513	1	1.11116	1.32588	1.50133	1.87756	0.996696	0.281356	0.165513	58.7996	-0.487186	0.11246	0.830737	58.7996	-0.487186	0.11246	0.830737	61.1959	-0.376907	0.165476	0.513738	61.1959	-0.376907	0.165476	0.513738	2.39622
P26350	1	1.03729	1.16463	1.81412	2.17585	1.51006	2.36868	1.66898	1	1.03729	1.16463	1.81412	2.17585	1.51006	2.36868	1.66898	1	1.05952	1.15649	1.65882	2.00698	1.54991	2.75671	3.01876	1	1.05952	1.15649	1.65882	2.00698	1.54991	2.75671	3.01876		0.677463	1.5	0.274407		0.677463	1.5	0.274407		0.677261	1.5	-0.0122404		0.677261	1.5	-0.0122404
P26369	1	0.55519	0.87709	0.700287	0.407257	0.163263	0.207387	0.159958	1	0.55519	0.87709	0.700287	0.407257	0.163263	0.207387	0.159958	1	0.602458	0.638128	0.383093	0.363427	0.30231		0.0613651	1	0.602458	0.638128	0.383093	0.363427	0.30231		0.0613651	51.7103	-0.0398549	0	0.774714	51.7103	-0.0398549	0	0.774714	47.9974	-0.037341	0	0.896545	47.9974	-0.037341	0	0.896545	-3.71294
P26443	1	1.17092	1.4219	1.70531	1.64783	0.633666	0.161466	0.127327	1	1.17092	1.4219	1.70531	1.64783	0.633666	0.161466	0.127327	1	1.01966	1.33859	1.79484	1.53857	0.518578	0.13474	0.0954155	1	1.01966	1.33859	1.79484	1.53857	0.518578	0.13474	0.0954155	58.1464	-0.92098	0.144396	0.586584	58.1464	-0.92098	0.144396	0.586584	58.0197	-0.954315	0.115078	0.628943	58.0197	-0.954315	0.115078	0.628943	-0.12665
P26516	1	0.952144	1.07546	1.0758	0.773363	0.163347	0.126864	0.0996853	1	0.952144	1.07546	1.0758	0.773363	0.163347	0.126864	0.0996853	1	1.03333	1.11404	1.23081	0.810426	0.19475	0.12906	0.128891	1	1.03333	1.11404	1.23081	0.810426	0.19475	0.12906	0.128891	55.2618	-0.232607	0.114964	0.989651	55.2618	-0.232607	0.114964	0.989651	55.517	-0.229177	0.133215	0.956454	55.517	-0.229177	0.133215	0.956454	0.255182
P26638	1	0.915557	0.985452	1.3034	1.26201	0.327567	0.0876472	0.0792525	1	0.915557	0.985452	1.3034	1.26201	0.327567	0.0876472	0.0792525	1	0.982123	1.09349	1.37118	1.24346	0.262866	0.0889054	0.0502904	1	0.982123	1.09349	1.37118	1.24346	0.262866	0.0889054	0.0502904	57.8072	-0.991745	0.0834498	0.905606	57.8072	-0.991745	0.0834498	0.905606	57.724	-1.00805	0.0695979	0.897933	57.724	-1.00805	0.0695979	0.897933	-0.083113
P26645	1	0.638028	0.724002	1.2561	1.13042	0.799176	0.779526	0.677064	1	0.638028	0.724002	1.2561	1.13042	0.799176	0.779526	0.677064	1	1.49475	1.07186	1.19805	1.5837	1.13539	1.40913	1.33014	1	1.49475	1.07186	1.19805	1.5837	1.13539	1.40913	1.33014		-0.29403	0.728295	0.178376		-0.29403	0.728295	0.178376		0.518583	1.31757	0.287587		0.518583	1.31757	0.287587
P26883																	1	0.981726	1.12846	1.1034	0.936533	0.372693	0.278792	0.200038	1	0.981726	1.12846	1.1034	0.936533	0.372693	0.278792	0.200038									57.0669	-0.18365	0.235361	0.972032	57.0669	-0.18365	0.235361	0.972032
P27048;P63163	1	1.10475	1.32499	1.73793	2.6207	1.4781	2.04234	1.46074	1	1.10475	1.32499	1.73793	2.6207	1.4781	2.04234	1.46074	1	0.916281	1.02547	1.41851	1.81112	1.03377	1.32105	1.31001	1	0.916281	1.02547	1.41851	1.81112	1.03377	1.32105	1.31001		0.681077	1.5	0.178463		0.681077	1.5	0.178463		0.509471	1.37889	0.479335		0.509471	1.37889	0.479335
P27546	1	0.743127	0.953745	0.884831	0.808216	0.658088	0.864523	0.52148	1	0.743127	0.953745	0.884831	0.808216	0.658088	0.864523	0.52148	1	1.11404	1.1829	1.41698	1.72454	1.17899	1.45629	1.63329	1	1.11404	1.1829	1.41698	1.72454	1.17899	1.45629	1.63329		-0.0125083	0	0.468432		-0.0125083	0	0.468432		0.0836427	1.49429	0.600649		0.0836427	1.49429	0.600649
P27612	1	1.11657	1.07726	1.03944	0.756299	0.210952	0.0959231	0.098008	1	1.11657	1.07726	1.03944	0.756299	0.210952	0.0959231	0.098008	1	0.987115	1.04556	1.07092	0.782986	0.212022	0.144338	0.0876291	1	0.987115	1.04556	1.07092	0.782986	0.212022	0.144338	0.0876291	55.577	-0.175576	0.0949712	0.985095	55.577	-0.175576	0.0949712	0.985095	55.6582	-0.186342	0.113928	0.992939	55.6582	-0.186342	0.113928	0.992939	0.081169
P27659	1	0.956449	1.27462	2.38193	8.42697	3.55197	1.16339	1.78008	1	0.956449	1.27462	2.38193	8.42697	3.55197	1.16339	1.78008	1	0.993039	0.94568	1.33454	5.30774	2.76706	1.21308	0.936397	1	0.993039	0.94568	1.33454	5.30774	2.76706	1.21308	0.936397										0.626805	1.5	0.0035581		0.626805	1.5	0.0035581
P27773	1	0.935625	0.863372	0.319856	0.255834	0.113891	0.119139	0.114204	1	0.935625	0.863372	0.319856	0.255834	0.113891	0.119139	0.114204	1	0.929179	0.863079	0.354813	0.225539	0.103031	0.110207	0.111273	1	0.929179	0.863079	0.354813	0.225539	0.103031	0.110207	0.111273	48.7085	-0.141419	0.137004	0.986635	48.7085	-0.141419	0.137004	0.986635	48.9494	-0.128921	0.118698	0.991154	48.9494	-0.128921	0.118698	0.991154	0.240864
P28063	1	0.959833	1.03829	1.19328	1.59119	0.936191	1.22409	0.935907	1	0.959833	1.03829	1.19328	1.59119	0.936191	1.22409	0.935907	1	0.970217	0.987575	1.21524	1.60919	1.02665	1.49494	1.43663	1	0.970217	0.987575	1.21524	1.60919	1.02665	1.49494	1.43663		0.238104	1.17613	0.170679		0.238104	1.17613	0.170679		0.490237	1.39185	0.591983		0.490237	1.39185	0.591983
P28271	1	0.955231	1.2875	1.2771	1.22393	0.172202	0.110722	0.0855565	1	0.955231	1.2875	1.2771	1.22393	0.172202	0.110722	0.0855565	1	1.07539	1.04964	1.57979	1.37068	0.208372	0.143009	0.0257881	1	1.07539	1.04964	1.57979	1.37068	0.208372	0.143009	0.0257881	57.4902	-0.981371	0.0981391	0.898045	57.4902	-0.981371	0.0981391	0.898045	57.6125	-0.994075	0.0843983	0.80399	57.6125	-0.994075	0.0843983	0.80399	0.122239
P28352	1	0.884013	0.811901	0.328047	0.180414	0.0907463	0.0879032	0.119487	1	0.884013	0.811901	0.328047	0.180414	0.0907463	0.0879032	0.119487	1	0.984441	0.916081	0.37061	0.103408	0.0352825	0.0749709	0.0616069	1	0.984441	0.916081	0.37061	0.103408	0.0352825	0.0749709	0.0616069	48.5443	-0.121487	0.100362	0.987087	48.5443	-0.121487	0.100362	0.987087	49.187	-0.169056	0.0584473	0.999057	49.187	-0.169056	0.0584473	0.999057	0.642684
P28474	1	0.863457	1.00746	1.27689	1.34627	0.428878	0.139613	0.0934595	1	0.863457	1.00746	1.27689	1.34627	0.428878	0.139613	0.0934595	1	0.926483	1.14397	1.33059	1.33831	0.440481	0.152248	0.0574502	1	0.926483	1.14397	1.33059	1.33831	0.440481	0.152248	0.0574502	57.9215	-0.954373	0.116536	0.871113	57.9215	-0.954373	0.116536	0.871113	57.936	-0.96664	0.104849	0.862192	57.936	-0.96664	0.104849	0.862192	0.0144864
P28650	1	0.760468	0.825223	1.09746	0.955729	0.860498	0.766025	0.181637	1	0.760468	0.825223	1.09746	0.955729	0.860498	0.766025	0.181637	1	1.00793	1.08689	1.39836	1.2038	0.92052	0.962126	0.104713	1	1.00793	1.08689	1.39836	1.2038	0.92052	0.962126	0.104713	64.0006	-0.11862	0	0.795582	64.0006	-0.11862	0	0.795582	64.9017	-0.26388	0	0.786886	64.9017	-0.26388	0	0.786886	0.90115
P28656	1	0.994523	0.997806	0.624692	0.258083	0.0412088	0.0529047	0.0742549	1	0.994523	0.997806	0.624692	0.258083	0.0412088	0.0529047	0.0742549	1	0.916778	0.803743	0.525991	0.225879	0.0645264	0.063784	0.0775102	1	0.916778	0.803743	0.525991	0.225879	0.0645264	0.063784	0.0775102	51.1973	-0.126794	0.0492813	0.995424	51.1973	-0.126794	0.0492813	0.995424	49.9917	-0.0849795	0.0312172	0.993292	49.9917	-0.0849795	0.0312172	0.993292	-1.2056
P28658	1	0.886865	0.754103	0.368882	0.156318	0.0576521	0.0441666	0.0647762	1	0.886865	0.754103	0.368882	0.156318	0.0576521	0.0441666	0.0647762	1	0.970676	0.972026	0.506382	0.199134	0.0807261	0.0934802	0.0764241	1	0.970676	0.972026	0.506382	0.199134	0.0807261	0.0934802	0.0764241	48.5416	-0.0919213	0.0321796	0.993024	48.5416	-0.0919213	0.0321796	0.993024	50.1736	-0.144049	0.0876499	0.996956	50.1736	-0.144049	0.0876499	0.996956	1.63204
P28798	1	1.16926	1.13199	1.33719	1.09833	0.661672	1.03221	0.881056	1	1.16926	1.13199	1.33719	1.09833	0.661672	1.03221	0.881056	1	0.863883	1.00913	1.29565	1.15873	0.743426	1.2402	1.3648	1	0.863883	1.00913	1.29565	1.15873	0.743426	1.2402	1.3648		-0.158532	0.858322	0.167521		-0.158532	0.858322	0.167521		0.357836	1.3648	0.404204		0.357836	1.3648	0.404204
P28867	1	1.38839	1.23037	0.865324	0.296271	0.137475	0.0538679		1	1.38839	1.23037	0.865324	0.296271	0.137475	0.0538679		1	1.17145	0.969372	0.53084	0.279517	0.0799161	0.106196	0.0540187	1	1.17145	0.969372	0.53084	0.279517	0.0799161	0.106196	0.0540187	52.6132	-0.174268	0.0845989	0.882363	52.6132	-0.174268	0.0845989	0.882363	50.6672	-0.115741	0.0779541	0.972925	50.6672	-0.115741	0.0779541	0.972925	-1.94596
P29341	1	0.934296	1.09134	1.23124	0.79924	0.148316	0.100436	0.194198	1	0.934296	1.09134	1.23124	0.79924	0.148316	0.100436	0.194198	1	0.926283	1.02245	1.15385	1.05933	0.167031	0.145842	0.205873	1	0.926283	1.02245	1.15385	1.05933	0.167031	0.145842	0.205873	54.3304	-0.981955	0.14765	0.953246	54.3304	-0.981955	0.14765	0.953246	56.2864	-0.920133	0.172804	0.975269	56.2864	-0.920133	0.172804	0.975269	1.956
P29351	1	1.06031	0.409966	0.218014	0.216176	0.0769344	0.0566842	0.078696	1	1.06031	0.409966	0.218014	0.216176	0.0769344	0.0566842	0.078696	1	0.978834	0.267343	0.147223	0.11957	0.0601337	0.0808744	0.0834223	1	0.978834	0.267343	0.147223	0.11957	0.0601337	0.0808744	0.0834223	45.5644	-0.1888	0.12272	0.976153	45.5644	-0.1888	0.12272	0.976153	44.6269	-0.206958	0.0953856	0.99646	44.6269	-0.206958	0.0953856	0.99646	-0.937505
P29391;P49945	1	1.09804	1.12308	1.49852	1.62886	1.07614	1.77685	1.4917	1	1.09804	1.12308	1.49852	1.62886	1.07614	1.77685	1.4917	1	1.12906	1.16554	1.55682	1.9913	1.08842	2.58413	2.93709	1	1.12906	1.16554	1.55682	1.9913	1.08842	2.58413	2.93709		0.668848	1.49441	0.539371		0.668848	1.49441	0.539371		0.673906	1.5	0.056328		0.673906	1.5	0.056328
P29416	1	1.06394	0.641406	1.37369	1.57503	0.873883	0.819845	0.150357	1	1.06394	0.641406	1.37369	1.57503	0.873883	0.819845	0.150357	1	1.40515	1.08383	1.30735	1.78717	0.918212	0.866953	0.270022	1	1.40515	1.08383	1.30735	1.78717	0.918212	0.866953	0.270022	64.2002	-0.157474	0	0.540533	64.2002	-0.157474	0	0.540533	65.0503	-0.140678	0.0637559	0.359622	65.0503	-0.140678	0.0637559	0.359622	0.850047
P29452	1	1.14368	0.212345	0.235018	0.168404		0.0546696	0.0312571	1	1.14368	0.212345	0.235018	0.168404		0.0546696	0.0312571	1	0.983554	0.325154	0.131594	0.0538682	0.0720012	0.0571492		1	0.983554	0.325154	0.131594	0.0538682	0.0720012	0.0571492		45.283	-0.58986	0.122332	0.962357	45.283	-0.58986	0.122332	0.962357	44.9883	-0.187068	0.0714391	0.997875	44.9883	-0.187068	0.0714391	0.997875	-0.294683
P29595	1	1.09644	0.837019	0.930821	0.757659	0.425355	0.336451	0.200445	1	1.09644	0.837019	0.930821	0.757659	0.425355	0.336451	0.200445	1	0.907743	1.02031	1.29091	0.903617	0.353249	0.347955	0.380416	1	0.907743	1.02031	1.29091	0.903617	0.353249	0.347955	0.380416	57.5893	-0.0625192	0.147592	0.954301	57.5893	-0.0625192	0.147592	0.954301	54.6526	-0.735079	0.36054	0.898434	54.6526	-0.735079	0.36054	0.898434	-2.93672
P29758	1	1.19002	1.36265	1.52287	1.57027	0.653035	0.191653	0.0925499	1	1.19002	1.36265	1.52287	1.57027	0.653035	0.191653	0.0925499	1	1.13648	1.39995	1.91361	1.92333	0.741787	0.256071	0.11482	1	1.13648	1.39995	1.91361	1.92333	0.741787	0.256071	0.11482	58.2207	-0.700853	0.142098	0.670703	58.2207	-0.700853	0.142098	0.670703	58.5889	-0.425727	0.185044	0.421047	58.5889	-0.425727	0.185044	0.421047	0.368133
P30285	1	1.05617	0.567977	0.370198	0.227993	0.113978	0.0426101	0.0555694	1	1.05617	0.567977	0.370198	0.227993	0.113978	0.0426101	0.0555694	1	1.03268	0.61322	0.337194	0.411102	0.137371	0.0223458	0.0652111	1	1.03268	0.61322	0.337194	0.411102	0.137371	0.0223458	0.0652111	47.8347	-0.0810345	0.0586655	0.977069	47.8347	-0.0810345	0.0586655	0.977069	48.7351	-0.0639278	0.0342205	0.946207	48.7351	-0.0639278	0.0342205	0.946207	0.900355
P30412	1	1.14523	1.65296	1.35778	0.845246	0.372514	0.103104	0.0463454	1	1.14523	1.65296	1.35778	0.845246	0.372514	0.103104	0.0463454																	57.0583	-0.156727	0.0543071	0.761106	57.0583	-0.156727	0.0543071	0.761106
P30416	1	1.05513	1.05073	0.35331	0.165665	0.0766276	0.0541666	0.07946	1	1.05513	1.05073	0.35331	0.165665	0.0766276	0.0541666	0.07946	1	1.03985	0.994471	0.373069	0.219671	0.0913799	0.0888147	0.0828125	1	1.03985	0.994471	0.373069	0.219671	0.0913799	0.0888147	0.0828125	49.7244	-0.585025	0.0939687	0.991691	49.7244	-0.585025	0.0939687	0.991691	49.3992	-0.215559	0.11576	0.990354	49.3992	-0.215559	0.11576	0.990354	-0.325205
P30681	1	0.889792	0.759235	1.12814	0.980706	0.515509	0.679368	0.459715	1	0.889792	0.759235	1.12814	0.980706	0.515509	0.679368	0.459715	1	0.872251	0.9512	1.31851	1.23423	0.600687	0.772597	0.782069	1	0.872251	0.9512	1.31851	1.23423	0.600687	0.772597	0.782069		-0.512733	0.55153	0.719416		-0.512733	0.55153	0.719416		-0.314184	0.718448	0.517804		-0.314184	0.718448	0.517804
P31230	1	0.7442	0.655614	0.264699	0.264636	0.0834	0.0395323	0.0802247	1	0.7442	0.655614	0.264699	0.264636	0.0834	0.0395323	0.0802247	1	0.858298	0.529935	0.223138	0.165073	0.047944	0.0690016	0.0938562	1	0.858298	0.529935	0.223138	0.165073	0.047944	0.0690016	0.0938562	47.0768	-0.0588421	0.00192703	0.963386	47.0768	-0.0588421	0.00192703	0.963386	46.1306	-0.0856533	0.0615714	0.9946	46.1306	-0.0856533	0.0615714	0.9946	-0.946257
P31750;Q60823																	1	0.970748	0.733715	0.325575	0.23594	0.0881506	0.0808473	0.119154	1	0.970748	0.733715	0.325575	0.23594	0.0881506	0.0808473	0.119154									48.3039	-0.0986469	0.0980285	0.99366	48.3039	-0.0986469	0.0980285	0.99366
P31786	1	1.06569	1.24465	1.21666	0.94047	0.488088	0.644047	0.367284	1	1.06569	1.24465	1.21666	0.94047	0.488088	0.644047	0.367284	1	0.885706	0.937692	1.16952	0.799541	0.379309	0.616544	0.435341	1	0.885706	0.937692	1.16952	0.799541	0.379309	0.616544	0.435341	56.1984	-0.574366	0.499806	0.805776	56.1984	-0.574366	0.499806	0.805776	54.778	-0.604139	0.477065	0.859127	54.778	-0.604139	0.477065	0.859127	-1.42045
P31938	1	0.840598	1.02137	1.05479	0.343233	0.0742904	0.0628245	0.0673806	1	0.840598	1.02137	1.05479	0.343233	0.0742904	0.0628245	0.0673806	1	0.806839	0.964054	1.22224	0.42734	0.0470322	0.0284405	0.0537898	1	0.806839	0.964054	1.22224	0.42734	0.0470322	0.0284405	0.0537898	53.8436	-1.08235	0.0681652	0.980746	53.8436	-1.08235	0.0681652	0.980746
P31996	1	3.00272	2.31117	5.95401	5.28039	3.06288	2.54327	4.12714	1	3.00272	2.31117	5.95401	5.28039	3.06288	2.54327	4.12714	1	1.05463	0.864946	1.06269	2.09031	0.894477	0.675159	0.491918	1	1.05463	0.864946	1.06269	2.09031	0.894477	0.675159	0.491918		0.818276	1.5	-1.56118		0.818276	1.5	-1.56118	66.453	-0.0990006	0.488524	0.230389	66.453	-0.0990006	0.488524	0.230389
P32020	1	1.27295	1.50566	1.806	2.03138	0.955149	0.822084	0.324537	1	1.27295	1.50566	1.806	2.03138	0.955149	0.822084	0.324537	1	0.81934	1.0607	1.49067	1.12466	0.695246	0.490341	0.533112	1	0.81934	1.0607	1.49067	1.12466	0.695246	0.490341	0.533112	64.4034	-0.143856	0.281948	0.0551549	64.4034	-0.143856	0.281948	0.0551549		-0.527261	0.511726	0.626559		-0.527261	0.511726	0.626559
P32067	1	0.895732	0.743232	0.441224	0.174587	0.0479928	0.0277925	0.0848713	1	0.895732	0.743232	0.441224	0.174587	0.0479928	0.0277925	0.0848713	1	0.979709	0.8091	0.520782	0.23974	0.0429147	0.0362549	0.0655127	1	0.979709	0.8091	0.520782	0.23974	0.0429147	0.0362549	0.0655127	48.9475	-0.0834319	0.0185782	0.991364	48.9475	-0.0834319	0.0185782	0.991364	50.0839	-0.0890113	0.0160487	0.996015	50.0839	-0.0890113	0.0160487	0.996015	1.13636
P32233	1	1.16617	1.09623	1.27648	1.53276	0.369864	0.149511	0.177059	1	1.16617	1.09623	1.27648	1.53276	0.369864	0.149511	0.177059	1	1.12028	0.80739	1.09353	1.3589	0.37845	0.0892971	0.0865654	1	1.12028	0.80739	1.09353	1.3589	0.37845	0.0892971	0.0865654	57.8327	-0.905731	0.163285	0.801741	57.8327	-0.905731	0.163285	0.801741	57.8683	-0.985895	0.0879312	0.889132	57.8683	-0.985895	0.0879312	0.889132	0.0355953
P32921	1	0.930314	0.979876	1.30181	1.27068	0.682216	0.671182	0.312039	1	0.930314	0.979876	1.30181	1.27068	0.682216	0.671182	0.312039	1	0.998171	1.03922	1.29721	1.26096	0.604957	0.731835	0.424612	1	0.998171	1.03922	1.29721	1.26096	0.604957	0.731835	0.424612	63.4117	-0.0744595	0.222531	0.705458	63.4117	-0.0744595	0.222531	0.705458		-0.45948	0.578223	0.69163		-0.45948	0.578223	0.69163
P33609	1	1.36717	0.530465	0.118039	0.0511771	0.0966669	0.119742	0.0276234	1	1.36717	0.530465	0.118039	0.0511771	0.0966669	0.119742	0.0276234	1	1.31116	1.20119	0.372732	0.355992	0.0621172	0.165491	0.148343	1	1.31116	1.20119	0.372732	0.355992	0.0621172	0.165491	0.148343	46.0897	-0.350443	0.0819155	0.922267	46.0897	-0.350443	0.0819155	0.922267	49.8246	-0.868524	0.182986	0.899055	49.8246	-0.868524	0.182986	0.899055	3.73483
P33610	1	0.776275	0.800549		0.0764921			0.0421365	1	0.776275	0.800549		0.0764921			0.0421365	1	1.79507	1.24446	0.371183	0.670976				1	1.79507	1.24446	0.371183	0.670976				48.5355	-0.107113	0.00991618	0.943521	48.5355	-0.107113	0.00991618	0.943521		-0.624042	0.521076	0.382992		-0.624042	0.521076	0.382992
P33611	1	1.25172	0.542133	0.248619	0.418566	0.220859	0.168543	0.0814175	1	1.25172	0.542133	0.248619	0.418566	0.220859	0.168543	0.0814175	1	0.940215	0.812576	0.51666	0.232012	0.0895705	0.106513	0.118601	1	0.940215	0.812576	0.51666	0.232012	0.0895705	0.106513	0.118601	46.1239	-0.366488	0.227483	0.899794	46.1239	-0.366488	0.227483	0.899794	49.9472	-0.0888433	0.0804204	0.995017	49.9472	-0.0888433	0.0804204	0.995017	3.82331
P34022	1	1.03408	1.16131	0.929504	0.554736	0.193761	0.314697	0.203705	1	1.03408	1.16131	0.929504	0.554736	0.193761	0.314697	0.203705	1	1.07062	1.14509	1.06681	0.661809	0.210227	0.338098	0.305324	1	1.07062	1.14509	1.06681	0.661809	0.210227	0.338098	0.305324	54.2847	-0.160945	0.231519	0.964508	54.2847	-0.160945	0.231519	0.964508	54.2061	-0.827759	0.28455	0.963696	54.2061	-0.827759	0.28455	0.963696	-0.0786004
P34884	1	1.31084	1.19391	1.2381	1.2134	0.660682	0.692742	0.129963	1	1.31084	1.19391	1.2381	1.2134	0.660682	0.692742	0.129963	1	1.34098	1.21997	1.70118	1.53488	0.722913	0.693367	0.0921802	1	1.34098	1.21997	1.70118	1.53488	0.722913	0.693367	0.0921802	62.8605	-0.0931159	0	0.733581	62.8605	-0.0931159	0	0.733581	63.0574	-0.124639	0	0.480204	63.0574	-0.124639	0	0.480204	0.196877
P35235	1	1.02875	1.16813	1.10592	0.259392	0.141204	0.338902	0.174028	1	1.02875	1.16813	1.10592	0.259392	0.141204	0.338902	0.174028	1	0.565922	0.847397	0.949126	0.283643	0.0598886		0.20067	1	0.565922	0.847397	0.949126	0.283643	0.0598886		0.20067	53.4993	-0.915668	0.218044	0.957507	53.4993	-0.915668	0.218044	0.957507	52.7883	-0.236018	0.129992	0.748496	52.7883	-0.236018	0.129992	0.748496	-0.711005
P35278	1	0.905325	0.869827	1.14626	0.946173	0.185054	0.147537	0.15265	1	0.905325	0.869827	1.14626	0.946173	0.185054	0.147537	0.15265	1	0.87987	0.948498	1.38998	0.948894	0.249224	0.212826	0.168047	1	0.87987	0.948498	1.38998	0.948894	0.249224	0.212826	0.168047	56.0156	-0.313763	0.150149	0.963109	56.0156	-0.313763	0.150149	0.963109	56.3625	-0.267571	0.190306	0.881843	56.3625	-0.267571	0.190306	0.881843	0.346946
P35279;P61294	1	1.34497	1.94044	1.91865	1.58514	0.203666		0.219308	1	1.34497	1.94044	1.91865	1.58514	0.203666		0.219308	1	1.12401	1.20222	1.26284	1.10198	0.331691	0.144494	0.283082	1	1.12401	1.20222	1.26284	1.10198	0.331691	0.144494	0.283082	56.538	-0.873661	0.211072	0.320639	56.538	-0.873661	0.211072	0.320639	57.7263	-0.853186	0.213788	0.904876	57.7263	-0.853186	0.213788	0.904876	1.18835
P35282	1	0.937912	1.37849	1.90697	1.33654	0.307089	0.427345		1	0.937912	1.37849	1.90697	1.33654	0.307089	0.427345																		56.4293	-0.704737	0.367128	0.419667	56.4293	-0.704737	0.367128	0.419667
P35486	1	1.13032	1.02118	1.34224	1.35002	0.296101	0.209934	0.293737	1	1.13032	1.02118	1.34224	1.35002	0.296101	0.209934	0.293737	1	1.13073	1.13904	1.37667	0.842531	0.185975	0.126885	0.168955	1	1.13073	1.13904	1.37667	0.842531	0.185975	0.126885	0.168955	57.5194	-0.815285	0.251835	0.841643	57.5194	-0.815285	0.251835	0.841643	55.3977	-0.278895	0.152802	0.900358	55.3977	-0.278895	0.152802	0.900358	-2.12162
P35550																	1	1.02137	1.14522	0.9311	0.424375	0.0742301	0.16551	0.152979	1	1.02137	1.14522	0.9311	0.424375	0.0742301	0.16551	0.152979									53.513	-0.194684	0.127476	0.979481	53.513	-0.194684	0.127476	0.979481
P35585	1	1.19324	0.861409	0.597615	0.536178	0.107067	0.376591	0.178936	1	1.19324	0.861409	0.597615	0.536178	0.107067	0.376591	0.178936	1	0.88639	0.929885	0.491398	0.232898	0.121679	0.0839176		1	0.88639	0.929885	0.491398	0.232898	0.121679	0.0839176		52.2693	-0.0694257	0.209747	0.891398	52.2693	-0.0694257	0.209747	0.891398	50.1437	-0.114345	0.0947539	0.984526	50.1437	-0.114345	0.0947539	0.984526	-2.12558
P35700	1	0.946177	1.01249	1.26314	0.790895	0.175329	0.132722	0.0960339	1	0.946177	1.01249	1.26314	0.790895	0.175329	0.132722	0.0960339	1	0.943407	1.05147	1.28507	0.733154	0.140537	0.10285	0.0912975	1	0.943407	1.05147	1.28507	0.733154	0.140537	0.10285	0.0912975	55.335	-0.241125	0.120315	0.95149	55.335	-0.241125	0.120315	0.95149	54.7345	-0.332764	0.108985	0.946391	54.7345	-0.332764	0.108985	0.946391	-0.600447
P35979	1	0.852213	0.975977	1.30034	5.72587	2.17328	0.494946	0.442092	1	0.852213	0.975977	1.30034	5.72587	2.17328	0.494946	0.442092	1	1.03659	1.12897	1.73526	6.49393	3.37146	1.10385	0.623991	1	1.03659	1.12897	1.73526	6.49393	3.37146	1.10385	0.623991			1.5	-0.00545963			1.5	-0.00545963			1.67862e-12	-0.327916			1.67862e-12	-0.327916
P35980	1	1.08801	1.72915	3.7939	17.9192	7.51973	2.04479	2.80658	1	1.08801	1.72915	3.7939	17.9192	7.51973	2.04479	2.80658	1	1.11804	1.30647	2.16931	12.2554	6.88366	2.55063	2.10359	1	1.11804	1.30647	2.16931	12.2554	6.88366	2.55063	2.10359
P35991	1	1.12583	0.29249	0.200866	0.13896	0.0486011	0.0167392	0.053244	1	1.12583	0.29249	0.200866	0.13896	0.0486011	0.0167392	0.053244	1	1.08433	0.481568	0.0894335	0.0968213	0.106013		0.0648296	1	1.08433	0.481568	0.0894335	0.0968213	0.106013		0.0648296	45.3493	-0.374315	0.0913939	0.971899	45.3493	-0.374315	0.0913939	0.971899	45.98	-0.939334	0.0892743	0.993405	45.98	-0.939334	0.0892743	0.993405	0.630781
P36552	1	1.37199	0.695737	1.06107	2.80584	0.296068	0.258204	0.517714	1	1.37199	0.695737	1.06107	2.80584	0.296068	0.258204	0.517714																	56.5982	-0.713443	0.357207	0.259518	56.5982	-0.713443	0.357207	0.259518
P36916	1	0.745019	0.50848	0.0951973	0.144591		0.10665		1	0.745019	0.50848	0.0951973	0.144591		0.10665		1	3.37754	5.63222	5.17063	3.53637	2.53475	1.86064	1.40839	1	3.37754	5.63222	5.17063	3.53637	2.53475	1.86064	1.40839	44.9113	-0.0836117	0.0668454	0.962112	44.9113	-0.0836117	0.0668454	0.962112			1.5	-0.975658			1.5	-0.975658
P37913	1	1.12802	0.938025	0.443245	0.17453	0.100228	0.0934521	0.128132	1	1.12802	0.938025	0.443245	0.17453	0.100228	0.0934521	0.128132	1	1.29342	1.08411	0.396897	0.146979	0.0714778	0.0661541	0.0501355	1	1.29342	1.08411	0.396897	0.146979	0.0714778	0.0661541	0.0501355	49.6569	-0.15757	0.111519	0.987203	49.6569	-0.15757	0.111519	0.987203	49.8274	-0.630457	0.0836799	0.948795	49.8274	-0.630457	0.0836799	0.948795	0.170548
P38060	1	1.18661	1.64707	1.58639	1.52546	0.260762	0.146995	0.069969	1	1.18661	1.64707	1.58639	1.52546	0.260762	0.146995	0.069969	1	1.21112	1.42393	1.59735	1.45631	0.405616	0.365935	0.310628	1	1.21112	1.42393	1.59735	1.45631	0.405616	0.365935	0.310628	57.6899	-0.966859	0.108482	0.660528	57.6899	-0.966859	0.108482	0.660528	57.7555	-0.719371	0.338281	0.607188	57.7555	-0.719371	0.338281	0.607188	0.0656054
P38647	1	1.03948	1.0151	1.2117	0.960495	0.160572	0.0592816	0.104573	1	1.03948	1.0151	1.2117	0.960495	0.160572	0.0592816	0.104573	1	1.04236	1.11528	1.39982	1.04776	0.148826	0.0850096	0.0846008	1	1.04236	1.11528	1.39982	1.04776	0.148826	0.0850096	0.0846008	56.3361	-0.313736	0.0818652	0.971779	56.3361	-0.313736	0.0818652	0.971779	57.4424	-0.996579	0.0848052	0.913041	57.4424	-0.996579	0.0848052	0.913041	1.10638
P39054	1	1.06787	1.18678	0.866936	0.218312	0.0806238	0.0621236	0.103838	1	1.06787	1.18678	0.866936	0.218312	0.0806238	0.0621236	0.103838	1	1.1151	1.14061	0.79784	0.353899	0.116906	0.106211	0.0904865	1	1.1151	1.14061	0.79784	0.353899	0.116906	0.106211	0.0904865	52.1559	-0.208995	0.0809963	0.976266	52.1559	-0.208995	0.0809963	0.976266	52.642	-0.137879	0.09212	0.975554	52.642	-0.137879	0.09212	0.975554	0.486151
P39749	1	0.830197	1.02042	0.744455	0.471036	0.0265478	0.0787476	0.0954607	1	0.830197	1.02042	0.744455	0.471036	0.0265478	0.0787476	0.0954607	1	0.913512	0.874183	0.68149	0.232301	0.0502775	0.0344734	0.0342801	1	0.913512	0.874183	0.68149	0.232301	0.0502775	0.0344734	0.0342801	52.9772	-0.110983	0.0403246	0.955694	52.9772	-0.110983	0.0403246	0.955694	51.3271	-0.110918	0.00905213	0.990006	51.3271	-0.110918	0.00905213	0.990006	-1.65012
P40124	1	0.866203	0.916281	1.05086	0.291721	0.0740211	0.0765138	0.0723679	1	0.866203	0.916281	1.05086	0.291721	0.0740211	0.0765138	0.0723679	1	0.897715	1.02808	1.05863	0.205318	0.0435073	0.0361124	0.0420768	1	0.897715	1.02808	1.05863	0.205318	0.0435073	0.0361124	0.0420768	53.7795	-1.07657	0.0743009	0.980802	53.7795	-1.07657	0.0743009	0.980802	53.6783	-1.11756	0.0405655	0.991378	53.6783	-1.11756	0.0405655	0.991378	-0.101246
P40142	1	0.944054	0.969149	1.40784	1.49736	0.909435	1.06168	0.220992	1	0.944054	0.969149	1.40784	1.49736	0.909435	1.06168	0.220992	1	0.969883	1.04849	1.42984	1.45553	0.842152	1.04593	0.218463	1	0.969883	1.04849	1.42984	1.45553	0.842152	1.04593	0.218463	66.6251	-0.844871	0	0.585396	66.6251	-0.844871	0	0.585396	66.6207	-0.844981	0	0.591079	66.6207	-0.844981	0	0.591079	-0.00436328
P40336	1	1.20836	1.35962	1.3068	0.988199	0.254822	0.185144	0.167106	1	1.20836	1.35962	1.3068	0.988199	0.254822	0.185144	0.167106	1	0.950178	1.05079	1.17801	0.548859	0.126634	0.11592	0.0932739	1	0.950178	1.05079	1.17801	0.548859	0.126634	0.11592	0.0932739	56.8252	-0.327558	0.175952	0.858522	56.8252	-0.327558	0.175952	0.858522	54.0492	-1.00073	0.111943	0.975587	54.0492	-1.00073	0.111943	0.975587	-2.77602
P41105	1	0.847159	1.27948	1.9949	8.02587	2.88537	0.824861	1.19838	1	0.847159	1.27948	1.9949	8.02587	2.88537	0.824861	1.19838	1	1.07798	1.17439	2.06946	8.96787	4.73975	1.56862	0.939998	1	1.07798	1.17439	2.06946	8.96787	4.73975	1.56862	0.939998		0.674448	1.5	-0.0937041		0.674448	1.5	-0.0937041		0.669037	1.5	-0.193397		0.669037	1.5	-0.193397
P41241																	1	1.05256	1.10587	0.217195	0.114399	0.0519322	0.0696495	0.196325	1	1.05256	1.10587	0.217195	0.114399	0.0519322	0.0696495	0.196325									49.6543	-1.12383	0.108076	0.983733	49.6543	-1.12383	0.108076	0.983733
P41731																	1	0.34163	0.380392	0.440599	0.986888	0.553865	0.751619	0.979566	1	0.34163	0.380392	0.440599	0.986888	0.553865	0.751619	0.979566										-0.598785	0.633509	0.206575		-0.598785	0.633509	0.206575
P42125	1	1.06273	1.224	1.62383	2.07733	1.35374	2.34297	1.55136	1	1.06273	1.224	1.62383	2.07733	1.35374	2.34297	1.55136	1	1.08756	1.3481	1.97019	2.58074	1.56348	2.68919	2.57287	1	1.08756	1.3481	1.97019	2.58074	1.56348	2.68919	2.57287		0.678824	1.5	0.317806		0.678824	1.5	0.317806
P42208	1	0.90674	1.00982	1.31423	1.29649	0.639213	0.840072	0.181589	1	0.90674	1.00982	1.31423	1.29649	0.639213	0.840072	0.181589	1	1.0206	1.00819	1.2867	1.27548	0.587628	0.621399	0.098043	1	1.0206	1.00819	1.2867	1.27548	0.587628	0.621399	0.098043	64.1675	-0.108278	0	0.667739	64.1675	-0.108278	0	0.667739	61.9955	-0.0920464	0	0.774191	61.9955	-0.0920464	0	0.774191	-2.17201
P42669	1	2.07659	2.0337	2.21338	3.66791	1.49154	0.496296	0.275218	1	2.07659	2.0337	2.21338	3.66791	1.49154	0.496296	0.275218	1	1.14895	0.570591	0.570775	0.523774	0.319194	0.294226		1	1.14895	0.570591	0.570775	0.523774	0.319194	0.294226		61.9939	-0.711928	0.275218	-0.318637	61.9939	-0.711928	0.275218	-0.318637	46.6493	-0.197755	0.42598	0.87167	46.6493	-0.197755	0.42598	0.87167	-15.3445
P42932	1	0.932264	1.02942	1.317	1.23082	0.600387	0.454911	0.0827806	1	0.932264	1.02942	1.317	1.23082	0.600387	0.454911	0.0827806	1	0.969249	1.06063	1.38835	1.29069	0.508077	0.512687	0.0864599	1	0.969249	1.06063	1.38835	1.29069	0.508077	0.512687	0.0864599	60.5663	-0.105457	0.0611309	0.824202	60.5663	-0.105457	0.0611309	0.824202	60.3137	-0.101302	0.113795	0.744998	60.3137	-0.101302	0.113795	0.744998	-0.252632
P43247	1	0.889894	0.667137	0.241818	0.100628	0.0277291	0.010411	0.0692101	1	0.889894	0.667137	0.241818	0.100628	0.0277291	0.010411	0.0692101	1	0.974056	0.735827	0.300967	0.0957261	0.0260556	0.0149537	0.0183353	1	0.974056	0.735827	0.300967	0.0957261	0.0260556	0.0149537	0.0183353	47.3205	-0.10557	0.0242752	0.992953	47.3205	-0.10557	0.0242752	0.992953	48.1071	-0.115663	0.011383	0.999883	48.1071	-0.115663	0.011383	0.999883	0.78657
P43274	1	1.27547	2.19132	3.04842	8.7251	4.00118	3.11236	3.9766	1	1.27547	2.19132	3.04842	8.7251	4.00118	3.11236	3.9766	1	0.498552	0.950059	1.18479	4.17861	2.98447	2.29509	2.31743	1	0.498552	0.950059	1.18479	4.17861	2.98447	2.29509	2.31743			1.5	-0.716719			1.5	-0.716719		0.623708	1.5	-0.00477121		0.623708	1.5	-0.00477121
P43276	1	1.09116	1.49861	1.64839	3.49121	1.66238	1.27623	2.09335	1	1.09116	1.49861	1.64839	3.49121	1.66238	1.27623	2.09335	1	0.770226	1.10915	1.61113	4.34357	2.38415	2.50378	2.93261	1	0.770226	1.10915	1.61113	4.34357	2.38415	2.50378	2.93261		0.232405	1.5	0.00660487		0.232405	1.5	0.00660487		0.675942	1.5	-0.179563		0.675942	1.5	-0.179563
P43277	1	0.985392	1.27538	2.51128	5.41853	2.92153	1.94347	2.80902	1	0.985392	1.27538	2.51128	5.41853	2.92153	1.94347	2.80902	1	0.943147	1.17536	1.67913	3.6582	2.26803	2.3162	2.63681	1	0.943147	1.17536	1.67913	3.6582	2.26803	2.3162	2.63681		0.679945	1.5	-0.355411		0.679945	1.5	-0.355411		0.677722	1.5	-0.165387		0.677722	1.5	-0.165387
P43346	1	1.01819	0.539815	0.985852	0.838085	0.484573	0.361425	0.180819	1	1.01819	0.539815	0.985852	0.838085	0.484573	0.361425	0.180819																	58.765	-0.0459324	0	0.729048	58.765	-0.0459324	0	0.729048
P45376	1	1.00736	1.10744	1.38901	1.17085	0.188675	0.0792283	0.0944555	1	1.00736	1.10744	1.38901	1.17085	0.188675	0.0792283	0.0944555	1	0.939002	1.08916	1.37599	0.917142	0.108269	0.0602966	0.0506841	1	0.939002	1.08916	1.37599	0.917142	0.108269	0.0602966	0.0506841	57.5625	-0.992307	0.0868419	0.905608	57.5625	-0.992307	0.0868419	0.905608	55.8279	-0.312102	0.0559882	0.92273	55.8279	-0.312102	0.0559882	0.92273	-1.73454
P45377	1	0.95501	1.05986	1.43933	1.06683	0.0897775	0.0684964	0.100002	1	0.95501	1.05986	1.43933	1.06683	0.0897775	0.0684964	0.100002	1	0.892546	0.885965	1.23746	0.904422	0.245396	0.0992169	0.0859676	1	0.892546	0.885965	1.23746	0.904422	0.245396	0.0992169	0.0859676	56.8595	-1.00742	0.0842365	0.902726	56.8595	-1.00742	0.0842365	0.902726	56.4709	-0.215719	0.0899661	0.942927	56.4709	-0.215719	0.0899661	0.942927	-0.388566
P45878	1	1.12815	0.783269	1.28596	0.893518	0.199822	0.265379	0.177087	1	1.12815	0.783269	1.28596	0.893518	0.199822	0.265379	0.177087	1	0.959464	0.956395	1.04908	0.749353	0.195169	0.174715	0.20094	1	0.959464	0.956395	1.04908	0.749353	0.195169	0.174715	0.20094	54.5222	-0.902976	0.214096	0.891075	54.5222	-0.902976	0.214096	0.891075	54.6899	-0.375026	0.189718	0.994322	54.6899	-0.375026	0.189718	0.994322	0.167673
P45952	1	1.03846	1.25081	1.3844	1.21152	0.261121	0.138384	0.0978495	1	1.03846	1.25081	1.3844	1.21152	0.261121	0.138384	0.0978495	1	1.20252	1.40736	1.93723	1.40542	0.296935	0.0935869	0.106713	1	1.20252	1.40736	1.93723	1.40542	0.296935	0.0935869	0.106713	57.6812	-0.95665	0.118117	0.873179	57.6812	-0.95665	0.118117	0.873179	57.7562	-0.974692	0.10015	0.6242	57.7562	-0.974692	0.10015	0.6242	0.0750509
P46061	1	1.12182	1.00641	0.674554	0.273344	0.0764521	0.0697746	0.0860764	1	1.12182	1.00641	0.674554	0.273344	0.0764521	0.0697746	0.0860764	1	0.938612	0.905321	0.625141	0.268854	0.0905602	0.0802592	0.0446364	1	0.938612	0.905321	0.625141	0.268854	0.0905602	0.0802592	0.0446364	51.5422	-0.128966	0.0686451	0.987494	51.5422	-0.128966	0.0686451	0.987494	51.1989	-0.0992002	0.0391733	0.996836	51.1989	-0.0992002	0.0391733	0.996836	-0.343276
P46460	1	1.13115	1.04784	0.388951	0.289706	0.0781541	0.0507766	0.0787709	1	1.13115	1.04784	0.388951	0.289706	0.0781541	0.0507766	0.0787709	1	0.935329	0.902976	0.415441	0.227785	0.0714996	0.0631329	0.0990795	1	0.935329	0.902976	0.415441	0.227785	0.0714996	0.0631329	0.0990795	49.5664	-0.257679	0.12123	0.964085	49.5664	-0.257679	0.12123	0.964085	49.5555	-0.121062	0.0834208	0.990807	49.5555	-0.121062	0.0834208	0.990807	-0.010892
P46467	1	1.05327	0.985293	0.407284	0.188468	0.0707672	0.0446337	0.0769913	1	1.05327	0.985293	0.407284	0.188468	0.0707672	0.0446337	0.0769913	1	0.444166	0.403681	0.222439	0.321983	0.100533	0.0429052	0.166801	1	0.444166	0.403681	0.222439	0.321983	0.100533	0.0429052	0.166801	49.567	-0.182569	0.0841226	0.991874	49.567	-0.182569	0.0841226	0.991874	42.2576	-0.0752154	0.154166	0.862067	42.2576	-0.0752154	0.154166	0.862067	-7.30947
P46471	1	0.963737	1.10461	0.978417	0.693585	0.11639	0.0720934	0.0960102	1	0.963737	1.10461	0.978417	0.693585	0.11639	0.0720934	0.0960102	1	1.00165	1.04729	1.11704	0.77026	0.184941	0.161504	0.0794865	1	1.00165	1.04729	1.11704	0.77026	0.184941	0.161504	0.0794865	54.8417	-0.234415	0.0826225	0.991187	54.8417	-0.234415	0.0826225	0.991187	55.3665	-0.213948	0.122375	0.985759	55.3665	-0.213948	0.122375	0.985759	0.524849
P46638;P62492	1	0.948788	0.8904	1.31053	1.03791	0.300102	0.0786876	0.0884515	1	0.948788	0.8904	1.31053	1.03791	0.300102	0.0786876	0.0884515	1	0.98788	1.07052	1.35571	1.01685	0.277991	0.134211	0.138659	1	0.98788	1.07052	1.35571	1.01685	0.277991	0.134211	0.138659	57.7701	-0.992252	0.0835695	0.92942	57.7701	-0.992252	0.0835695	0.92942	57.6955	-0.93673	0.136435	0.919329	57.6955	-0.93673	0.136435	0.919329	-0.074553
P46664	1	0.82636	1.08703	1.36149	1.31542	0.839461	1.15978	0.131269	1	0.82636	1.08703	1.36149	1.31542	0.839461	1.15978	0.131269	1	0.950863	1.0274	1.26265	1.35678	0.872491	1.15268	0.134125	1	0.950863	1.0274	1.26265	1.35678	0.872491	1.15268	0.134125	66.4392	-0.849604	0	0.700047	66.4392	-0.849604	0	0.700047	66.4465	-0.849418	0	0.756452	66.4465	-0.849418	0	0.756452	0.00730208
P46737	1	0.614864	1.13443	0.9284	0.337507	0.529148	0.358104		1	0.614864	1.13443	0.9284	0.337507	0.529148	0.358104		1	0.721061	0.849514	1.09854	1.14019	0.550443	0.570843	0.190392	1	0.721061	0.849514	1.09854	1.14019	0.550443	0.570843	0.190392	50.7407	-0.733909	0.408253	0.693749	50.7407	-0.733909	0.408253	0.693749	61.2407	-0.0762195	0.143504	0.715341	61.2407	-0.0762195	0.143504	0.715341	10.4999
P47199	1	0.908582	0.938129	1.29642	0.915494	0.102049	0.0680821	0.0550079	1	0.908582	0.938129	1.29642	0.915494	0.102049	0.0680821	0.0550079	1	1.27291	1.04083	1.31177	0.675814	0.0728696	0.0572463	0.0728217	1	1.27291	1.04083	1.31177	0.675814	0.0728696	0.0572463	0.0728217	55.728	-0.325111	0.0619986	0.942817	55.728	-0.325111	0.0619986	0.942817	54.1674	-1.07647	0.0676458	0.917685	54.1674	-1.07647	0.0676458	0.917685	-1.56063
P47713	1	1.22545	1.3126	1.09694	0.749444	0.165727	0.241986	0.200476	1	1.22545	1.3126	1.09694	0.749444	0.165727	0.241986	0.200476	1	1.38337	1.04264	0.551851	0.0734711	0.181709			1	1.38337	1.04264	0.551851	0.0734711	0.181709			54.2814	-0.919955	0.20273	0.901123	54.2814	-0.919955	0.20273	0.901123	50.048	-1.09082	0.12759	0.886065	50.048	-1.09082	0.12759	0.886065	-4.2334
P47738	1	1.02474	1.21894	1.56254	0.558056	0.0754331	0.0486131	0.0650389	1	1.02474	1.21894	1.56254	0.558056	0.0754331	0.0486131	0.0650389	1	1.07155	1.26999	1.72941	0.432156	0.0463437	0.0533262	0.0533744	1	1.07155	1.26999	1.72941	0.432156	0.0463437	0.0533262	0.0533744	54.0537	-1.08404	0.0630284	0.850637	54.0537	-1.08404	0.0630284	0.850637	53.9371	-1.10019	0.0510147	0.793019	53.9371	-1.10019	0.0510147	0.793019	-0.116534
P47753	1	0.862439	1.01447	1.14563	1.11029	0.398109	0.192221	0.102041	1	0.862439	1.01447	1.14563	1.11029	0.398109	0.192221	0.102041	1	0.84602	0.931261	1.14933	1.00804	0.378108	0.197184	0.0521131	1	0.84602	0.931261	1.14933	1.00804	0.378108	0.197184	0.0521131	57.8777	-0.922325	0.147131	0.955886	57.8777	-0.922325	0.147131	0.955886	57.5088	-0.268469	0.121412	0.950636	57.5088	-0.268469	0.121412	0.950636	-0.368934
P47754	1	0.955524	1.08149	1.22647	1.13033	0.348023	0.116806	0.0647118	1	0.955524	1.08149	1.22647	1.13033	0.348023	0.116806	0.0647118	1	1.0071	1.07587	1.3068	1.12016	0.354283	0.161184	0.0944818	1	1.0071	1.07587	1.3068	1.12016	0.354283	0.161184	0.0944818	57.8306	-0.983506	0.0907591	0.951629	57.8306	-0.983506	0.0907591	0.951629	57.8252	-0.943852	0.127833	0.927716	57.8252	-0.943852	0.127833	0.927716	-0.00538093
P47757	1	0.929886	0.948639	1.1411	1.18212	0.437692	0.185067	0.0802014	1	0.929886	0.948639	1.1411	1.18212	0.437692	0.185067	0.0802014	1	0.929536	1.04992	1.21673	1.12279	0.411258	0.250845	0.112674	1	0.929536	1.04992	1.21673	1.12279	0.411258	0.250845	0.112674	57.9295	-0.937013	0.132634	0.950581	57.9295	-0.937013	0.132634	0.950581	57.886	-0.885117	0.181759	0.939678	57.886	-0.885117	0.181759	0.939678	-0.0434971
P47791	1	1.27561	0.769806	2.60001	2.10303	0.44417	0.319955	0.139488	1	1.27561	0.769806	2.60001	2.10303	0.44417	0.319955	0.139488	1	1.16115	1.31927	1.51684	1.08635	0.613996	1.12877	0.764107	1	1.16115	1.31927	1.51684	1.08635	0.613996	1.12877	0.764107	57.9216	-0.833269	0.229721	0.268893	57.9216	-0.833269	0.229721	0.268893			0	0.0207901			0	0.0207901
P47811	1	0.783267	0.762692	0.286339	0.0773307	0.0537103	0.114907	0.0423339	1	0.783267	0.762692	0.286339	0.0773307	0.0537103	0.114907	0.0423339	1	1.15785	0.832083	0.432212	0.356059	0.14	0.0707151	0.145176	1	1.15785	0.832083	0.432212	0.356059	0.14	0.0707151	0.145176	47.9624	-0.113542	0.050359	0.958237	47.9624	-0.113542	0.050359	0.958237	49.9372	-0.090335	0.119158	0.959998	49.9372	-0.090335	0.119158	0.959998	1.97482
P47856	1	0.760167	0.761572	1.004	0.837335	0.174029	0.0593002	0.0491039	1	0.760167	0.761572	1.004	0.837335	0.174029	0.0593002	0.0491039	1	0.890009	0.817129	1.02999	0.831676	0.127159	0.121372	0.0613365	1	0.890009	0.817129	1.02999	0.831676	0.127159	0.121372	0.0613365	55.8658	-0.208315	0.0506084	0.905097	55.8658	-0.208315	0.0506084	0.905097	55.3797	-0.272506	0.0909549	0.962057	55.3797	-0.272506	0.0909549	0.962057	-0.486123
P47857	1	1.21571	1.10021	1.16928	1.45588	0.795123	1.08943	0.361286	1	1.21571	1.10021	1.16928	1.45588	0.795123	1.08943	0.361286	1	0.926214	0.981594	1.07288	1.32695	0.753571	0.967635	0.484775	1	0.926214	0.981594	1.07288	1.32695	0.753571	0.967635	0.484775	66.8299	-0.8397	0	0.540558	66.8299	-0.8397	0	0.540558	66.9163	-0.118715	0	0.573659	66.9163	-0.118715	0	0.573659	0.0864047
P47911	1	1.03907	1.44131	2.93974	11.7638	4.96424	1.15625	1.99928	1	1.03907	1.44131	2.93974	11.7638	4.96424	1.15625	1.99928	1	0.992028	1.25521	2.01532	8.70425	4.45834	1.82142	1.41484	1	0.992028	1.25521	2.01532	8.70425	4.45834	1.82142	1.41484		0.164306	1.5	-0.26523		0.164306	1.5	-0.26523
P47915	1	0.850697	1.11191	2.7523	9.00242	3.94393	1.56936	1.20439	1	0.850697	1.11191	2.7523	9.00242	3.94393	1.56936	1.20439	1	0.969467	1.45714	2.97753	11.5894	6.60409	2.59388	2.05566	1	0.969467	1.45714	2.97753	11.5894	6.60409	2.59388	2.05566		0.676029	1.5	-0.192625		0.676029	1.5	-0.192625
P47955	1	0.957043	0.977289	1.60169	4.67418	1.42801	0.763536	0.585557	1	0.957043	0.977289	1.60169	4.67418	1.42801	0.763536	0.585557	1	1.21828	0.749586	1.7149	6.02327	1.97795	0.945213	0.365239	1	1.21828	0.749586	1.7149	6.02327	1.97795	0.945213	0.365239		-0.405287	0.585557	-0.143206		-0.405287	0.585557	-0.143206			0	-0.196402			0	-0.196402
P47962	1	0.903454	0.90576	1.14972	2.52045	1.06796	0.326124	0.282281	1	0.903454	0.90576	1.14972	2.52045	1.06796	0.326124	0.282281	1	0.977589	1.13667	1.30566	2.66022	1.33915	0.510709	0.270035	1	0.977589	1.13667	1.30566	2.66022	1.33915	0.510709	0.270035	61.5166	-0.716121	0.28228	0.290744	61.5166	-0.716121	0.28228	0.290744	62.0172	-0.716346	0.270035	0.165606	62.0172	-0.716346	0.270035	0.165606	0.500577
P47963	1	1.32584	1.54974	2.83495	9.38864	4.06739	1.25497	1.59604	1	1.32584	1.54974	2.83495	9.38864	4.06739	1.25497	1.59604	1	1.31144	1.38112	2.49022	9.91741	5.31668	2.02184	1.41183	1	1.31144	1.38112	2.49022	9.91741	5.31668	2.02184	1.41183
P47964	1	0.903724	1.25147	2.82712	11.8379	5.21027	1.27379	1.97202	1	0.903724	1.25147	2.82712	11.8379	5.21027	1.27379	1.97202	1	1.04693	1.11471	2.21043	8.49375	4.07644	1.8378	1.16324	1	1.04693	1.11471	2.21043	8.49375	4.07644	1.8378	1.16324		0.655572	1.5	-0.253601		0.655572	1.5	-0.253601
P47968	1	1.14706	1.08456	0.873702	1.47185	0.889045	1.49176	1.35686	1	1.14706	1.08456	0.873702	1.47185	0.889045	1.49176	1.35686	1	0.943782	1.21284	1.63423	1.98754	0.920786	1.78406	2.2203	1	0.943782	1.21284	1.63423	1.98754	0.920786	1.78406	2.2203		0.0205298	1.5	0.260877		0.0205298	1.5	0.260877		0.678578	1.5	0.344588		0.678578	1.5	0.344588
P48024;Q9CXU9	1	1.67535	2.05962	2.05798	2.35551	1.4188	0.958605	0.59275	1	1.67535	2.05962	2.05798	2.35551	1.4188	0.958605	0.59275	1	0.971579	1.22735	1.80797	0.968639	0.833472	0.838984	0.271277	1	0.971579	1.22735	1.80797	0.968639	0.833472	0.838984	0.271277									64.8947	-0.111318	0	0.436504	64.8947	-0.111318	0	0.436504
P48036	1	1.00939	0.99499	0.597665	0.185916	0.0462267	0.044345	0.0609641	1	1.00939	0.99499	0.597665	0.185916	0.0462267	0.044345	0.0609641	1	1.00563	1.03421	0.604283	0.187389	0.0624908	0.0586348	0.0613836	1	1.00563	1.03421	0.604283	0.187389	0.0624908	0.0586348	0.0613836	50.7567	-0.148158	0.0488689	0.998262	50.7567	-0.148158	0.0488689	0.998262	50.7744	-0.15949	0.0632725	0.996276	50.7744	-0.15949	0.0632725	0.996276	0.0176791
P48193	1	1.3792	2.11226	2.24142	2.34215	1.6809	2.45275	0.811707	1	1.3792	2.11226	2.24142	2.34215	1.6809	2.45275	0.811707	1	0.773466	0.779915	0.662286	0.389977	0.0678552	0.0843887	0.0719109	1	0.773466	0.779915	0.662286	0.389977	0.0678552	0.0843887	0.0719109		0.705073	1.5	-0.0876619		0.705073	1.5	-0.0876619	51.2326	-0.0620864	0	0.939385	51.2326	-0.0620864	0	0.939385
P48428	1	0.835451	1.16447	1.45044	1.58982	0.703832	0.815446	0.694706	1	0.835451	1.16447	1.45044	1.58982	0.703832	0.815446	0.694706	1	1.12103	1.3676	1.52914	1.47913	0.773879	1.14695	1.11594	1	1.12103	1.3676	1.52914	1.47913	0.773879	1.14695	1.11594		-0.134986	0.733015	0.240627		-0.134986	0.733015	0.240627		0.284915	1.23544	0.117883		0.284915	1.23544	0.117883
P48678	1	1.15987	1.21696	1.35797	0.844546	0.21317	0.171419	0.339678	1	1.15987	1.21696	1.35797	0.844546	0.21317	0.171419	0.339678	1	0.973002	1.0199	1.1223	0.746491	0.195008	0.146935	0.3522	1	0.973002	1.0199	1.1223	0.746491	0.195008	0.146935	0.3522	54.4364	-0.873304	0.241422	0.865499	54.4364	-0.873304	0.241422	0.865499	54.2881	-0.887146	0.231381	0.965338	54.2881	-0.887146	0.231381	0.965338	-0.148372
P48722																	1	1.22202	0.657201	0.135174	0.255828	0.0678004	0.0913844		1	1.22202	0.657201	0.135174	0.255828	0.0678004	0.0913844										46.1359	-1.16994	0.137547	0.947619	46.1359	-1.16994	0.137547	0.947619
P48758	1	1.07035	1.05147	1.27669	0.856059	0.362666	0.456235	0.0571679	1	1.07035	1.05147	1.27669	0.856059	0.362666	0.456235	0.0571679	1	0.94455	1.19558	1.22372	0.477418	0.108266	0.0876868	0.0470183	1	0.94455	1.19558	1.22372	0.477418	0.108266	0.0876868	0.0470183	56.9255	-0.139793	0.236688	0.870864	56.9255	-0.139793	0.236688	0.870864	53.9785	-1.06491	0.0809903	0.949211	53.9785	-1.06491	0.0809903	0.949211	-2.94704
P49138	1	1.7643	1.24074	1.72683	0.441518	0.131568	0.064764	0.17819	1	1.7643	1.24074	1.72683	0.441518	0.131568	0.064764	0.17819	1	0.8968	0.775318	0.678197	0.514614	0.186722	0.0655434	0.0138909	1	0.8968	0.775318	0.678197	0.514614	0.186722	0.0655434	0.0138909	53.9394	-1.01528	0.12484	0.665935	53.9394	-1.01528	0.12484	0.665935	52.5259	-0.0617161	0	0.970008	52.5259	-0.0617161	0	0.970008	-1.41358
P49312	1	2.11794	0.80624	0.814236	1.42162				1	2.11794	0.80624	0.814236	1.42162				1	1.04274	1.03246	0.83703	0.437178	0.0914094	0.0595909	0.167757	1	1.04274	1.03246	0.83703	0.437178	0.0914094	0.0595909	0.167757		0.582662	1.5	-0.0742578		0.582662	1.5	-0.0742578	53.2366	-0.133548	0.0906282	0.988216	53.2366	-0.133548	0.0906282	0.988216
P49443																	1	0.691597	1.06177	0.941314	0.687675	0.20587	0.259335	0.111802	1	0.691597	1.06177	0.941314	0.687675	0.20587	0.259335	0.111802									55.1007	-0.165868	0.172722	0.889317	55.1007	-0.165868	0.172722	0.889317
P49615	1	0.933632	0.42078	0.414075	0.318754	0.107275		0.0273776	1	0.933632	0.42078	0.414075	0.318754	0.107275		0.0273776																	47.3248	-0.0579931	0.0261967	0.941596	47.3248	-0.0579931	0.0261967	0.941596
P49710	1	0.941442	1.09232	1.16029	1.28171	0.706964	1.12842	0.863432	1	0.941442	1.09232	1.16029	1.28171	0.706964	1.12842	0.863432	1	1.06899	1.17798	1.32077	1.44618	0.814453	1.20577	1.24052	1	1.06899	1.17798	1.32077	1.44618	0.814453	1.20577	1.24052			0	0.0633666			0	0.0633666		0.0448341	1.20222	0.163266		0.0448341	1.20222	0.163266
P49717	1	0.877421	0.719216	0.607519	0.165738	0.06857	0.0668957	0.0752142	1	0.877421	0.719216	0.607519	0.165738	0.06857	0.0668957	0.0752142	1	0.959509	0.880944	0.681463	0.22024	0.101777	0.0841495	0.0239814	1	0.959509	0.880944	0.681463	0.22024	0.101777	0.0841495	0.0239814	49.8075	-0.0731314	0.00086223	0.968269	49.8075	-0.0731314	0.00086223	0.968269	51.3126	-0.110657	0.0387643	0.993669	51.3126	-0.110657	0.0387643	0.993669	1.50518
P49718	1	1.03037	0.801746	0.7285	0.27202	0.110608	0.06908	0.0777514	1	1.03037	0.801746	0.7285	0.27202	0.110608	0.06908	0.0777514	1	1.00256	0.89207	0.871382	0.352611	0.154754	0.202694	0.0867218	1	1.00256	0.89207	0.871382	0.352611	0.154754	0.202694	0.0867218	51.6364	-0.0930599	0.0387703	0.981709	51.6364	-0.0930599	0.0387703	0.981709	52.827	-0.143212	0.136251	0.985386	52.827	-0.143212	0.136251	0.985386	1.19054
P49722	1	0.970749	1.5874	1.41665	1.69875	1.02076	1.51788	1.20018	1	0.970749	1.5874	1.41665	1.69875	1.02076	1.51788	1.20018	1	1.03847	0.920907	1.14083	1.35619	0.918288	1.42796	1.36038	1	1.03847	0.920907	1.14083	1.35619	0.918288	1.42796	1.36038		0.588663	1.40694	0.45185		0.588663	1.40694	0.45185		0.0181529	1.5	0.435899		0.0181529	1.5	0.435899
P49935	1	0.99302	0.970459	1.35429	1.3219	0.593974	0.294569	0.0889798	1	0.99302	0.970459	1.35429	1.3219	0.593974	0.294569	0.0889798	1	0.784114	0.951184	1.35199	1.13569	0.468008	0.54193	0.0591246	1	0.784114	0.951184	1.35199	1.13569	0.468008	0.54193	0.0591246	58.2036	-0.473133	0.19168	0.830674	58.2036	-0.473133	0.19168	0.830674	60.5492	-0.0877199	0	0.738043	60.5492	-0.0877199	0	0.738043	2.34558
P49962																	1	0.75207	0.616489	0.615421	0.770651	0.510821	1.2444	1.27694	1	0.75207	0.616489	0.615421	0.770651	0.510821	1.2444	1.27694										-0.28295	0.826684	0.0437482		-0.28295	0.826684	0.0437482
P50247	1	0.95585	0.991526	1.45246	1.61838	1.02292	1.31215	0.11298	1	0.95585	0.991526	1.45246	1.61838	1.02292	1.31215	0.11298	1	0.953832	1.02989	1.34331	1.42013	0.966339	1.3053	0.0915464	1	0.953832	1.02989	1.34331	1.42013	0.966339	1.3053	0.0915464	66.3695	-0.824871	0	0.525067	66.3695	-0.824871	0	0.525067	66.3202	-0.852656	0	0.677718	66.3202	-0.852656	0	0.677718	-0.0492973
P50396	1	1.20016	1.27519	0.551876	0.507545				1	1.20016	1.27519	0.551876	0.507545				1	1.36866	1.32587	1.41854	0.749097	0.180734			1	1.36866	1.32587	1.41854	0.749097	0.180734				-0.621358	0.507545	0.775521		-0.621358	0.507545	0.775521	54.274	-0.945194	0.180734	0.637505	54.274	-0.945194	0.180734	0.637505
P50429	1	0.804185	1.12914	1.33403	1.40683	1.15563	1.44575	0.90491	1	0.804185	1.12914	1.33403	1.40683	1.15563	1.44575	0.90491	1	0.695233	0.989923	1.28056	1.26338	0.788869	1.44356	1.24884	1	0.695233	0.989923	1.28056	1.26338	0.788869	1.44356	1.24884		0.339016	1.24943	0.393878		0.339016	1.24943	0.393878		0.0136891	1.38434	0.245219		0.0136891	1.38434	0.245219
P50431	1	1.04232	1.07662	1.339	1.54867	0.993552	1.47765	0.39834	1	1.04232	1.07662	1.339	1.54867	0.993552	1.47765	0.39834	1	0.915349	0.996661	1.26988	1.35431	0.843277	1.37322	0.591663	1	0.915349	0.996661	1.26988	1.35431	0.843277	1.37322	0.591663	66.8768	-0.838522	0	0.289847	66.8768	-0.838522	0	0.289847			0	0.291406			0	0.291406
P50516	1	0.948053	0.970186	1.04235	0.932153	0.537687	0.582448	0.202007	1	0.948053	0.970186	1.04235	0.932153	0.537687	0.582448	0.202007	1	0.933975	0.899369	0.949616	0.795484	0.447312	0.500661	0.127643	1	0.933975	0.899369	0.949616	0.795484	0.447312	0.500661	0.127643	61.3782	-0.0575281	0	0.917369	61.3782	-0.0575281	0	0.917369	59.1951	-0.052119	0	0.930187	59.1951	-0.052119	0	0.930187	-2.1831
P50518	1	0.851761	0.947765	1.15286	1.00867	0.260518	0.0855045	0.0875756	1	0.851761	0.947765	1.15286	1.00867	0.260518	0.0855045	0.0875756	1	0.887618	0.901979	1.07941	0.843399	0.229611	0.0819763	0.0737778	1	0.887618	0.901979	1.07941	0.843399	0.229611	0.0819763	0.0737778	57.7082	-0.990126	0.0865401	0.965982	57.7082	-0.990126	0.0865401	0.965982	56.1341	-0.189308	0.0734383	0.977402	56.1341	-0.189308	0.0734383	0.977402	-1.57406
P50543	1	1.29899	1.42514	1.36281	1.30947	0.553039	0.350989	0.228207	1	1.29899	1.42514	1.36281	1.30947	0.553039	0.350989	0.228207	1	1.37482	1.50102	1.64496	1.65286	0.749736	0.370094	0.295446	1	1.37482	1.50102	1.64496	1.65286	0.749736	0.370094	0.295446	58.0784	-0.767191	0.289598	0.700504	58.0784	-0.767191	0.289598	0.700504	58.4563	-0.588761	0.332769	0.423856	58.4563	-0.588761	0.332769	0.423856	0.377862
P50544	1	1.03907	0.961504	1.02563	0.991062	0.146192	0.137621	0.0606997	1	1.03907	0.961504	1.02563	0.991062	0.146192	0.137621	0.0606997	1	0.998542	1.09057	1.38236	0.786964	0.209906	0.0989517	0.0731626	1	0.998542	1.09057	1.38236	0.786964	0.209906	0.0989517	0.0731626	56.5017	-0.41446	0.0990663	0.995554	56.5017	-0.41446	0.0990663	0.995554	55.7021	-0.200753	0.0916757	0.911568	55.7021	-0.200753	0.0916757	0.911568	-0.799624
P50580	1	0.92066	0.949634	1.09406	1.26988	0.282183	0.0851698	0.211622	1	0.92066	0.949634	1.09406	1.26988	0.282183	0.0851698	0.211622	1	1.03833	0.983515	0.97507	1.33685	0.337464	0.084155	0.185469	1	1.03833	0.983515	0.97507	1.33685	0.337464	0.084155	0.185469	57.6915	-0.923945	0.148396	0.932826	57.6915	-0.923945	0.148396	0.932826	57.7978	-0.936813	0.134812	0.920785	57.7978	-0.936813	0.134812	0.920785	0.106302
P51125	1	1.17646	1.22902	0.967923	1.49162	0.837552	1.12062	1.10198	1	1.17646	1.22902	0.967923	1.49162	0.837552	1.12062	1.10198	1	1.03227	1.25606	1.48842	1.6536	1.0109	1.75394	1.70906	1	1.03227	1.25606	1.48842	1.6536	1.0109	1.75394	1.70906		0.215632	1.13217	0.0564745		0.215632	1.13217	0.0564745		0.12992	1.5	0.503485		0.12992	1.5	0.503485
P51150	1	0.91694	1.09688	1.32587	1.22597	0.448772	0.241591	0.328704	1	0.91694	1.09688	1.32587	1.22597	0.448772	0.241591	0.328704	1	0.980476	1.00667	1.31852	1.1556	0.41281	0.377114	0.281567	1	0.980476	1.00667	1.31852	1.1556	0.41281	0.377114	0.281567	57.9139	-0.774125	0.285148	0.858456	57.9139	-0.774125	0.285148	0.858456	57.7959	-0.728424	0.32934	0.881854	57.7959	-0.728424	0.32934	0.881854	-0.117973
P51174	1	1.47032	1.6934	1.55331	1.58781	0.465477	0.107655	0.116553	1	1.47032	1.6934	1.55331	1.58781	0.465477	0.107655	0.116553	1	1.08558	1.2723	1.80622	1.38442	0.278393	0.17111	0.118471	1	1.08558	1.2723	1.80622	1.38442	0.278393	0.17111	0.118471	57.9628	-0.958432	0.112104	0.579088	57.9628	-0.958432	0.112104	0.579088	57.6876	-0.927881	0.14479	0.681684	57.6876	-0.927881	0.14479	0.681684	-0.275239
P51410	1	1.00485	1.06509	1.95051	8.70719	3.46798	0.864441	0.967338	1	1.00485	1.06509	1.95051	8.70719	3.46798	0.864441	0.967338	1	1.16842	1.4698	2.41112	16.5837	8.78137	1.71866	1.31971	1	1.16842	1.4698	2.41112	16.5837	8.78137	1.71866	1.31971		0.674268	1.5	-0.107163		0.674268	1.5	-0.107163
P51569	1	1.07517	1.06982	1.29291	1.09558	0.677571	1.50223	0.765442	1	1.07517	1.06982	1.29291	1.09558	0.677571	1.50223	0.765442	1	0.860886	0.718117	1.02472	0.788349	0.530245	0.614035	0.256451	1	0.860886	0.718117	1.02472	0.788349	0.530245	0.614035	0.256451			1.81076e-08	0.0540342			1.81076e-08	0.0540342	61.6359	-0.0340122	0	0.733806	61.6359	-0.0340122	0	0.733806
P51660	1	0.841897	1.4907	1.3565	1.99793	0.0587799	0.0938376	0.232026	1	0.841897	1.4907	1.3565	1.99793	0.0587799	0.0938376	0.232026	1	1.12173	1.44769	1.66118	1.59639	0.219409	0.0751058	0.139757	1	1.12173	1.44769	1.66118	1.59639	0.219409	0.0751058	0.139757	56.3008	-0.969121	0.128093	0.607125	56.3008	-0.969121	0.128093	0.607125	57.6052	-0.969411	0.107431	0.678764	57.6052	-0.969411	0.107431	0.678764	1.30446
P51855	1	1.01	1.32815	1.57786	2.59897	1.30469	0.251965	0.223734	1	1.01	1.32815	1.57786	2.59897	1.30469	0.251965	0.223734	1	0.975122	1.24819	1.36384	1.23921	0.962931	0.401114	0.0564593	1	0.975122	1.24819	1.36384	1.23921	0.962931	0.401114	0.0564593	61.32	-0.777995	0.223722	0.23553	61.32	-0.777995	0.223722	0.23553	61.5354	-0.222777	0.048729	0.823909	61.5354	-0.222777	0.048729	0.823909	0.21545
P51859	1	1.09823	1.23806	1.22315	0.900201	0.438574	0.509824	0.363779	1	1.09823	1.23806	1.22315	0.900201	0.438574	0.509824	0.363779	1	0.969093	1.14865	1.29742	0.986672	0.363074	0.445451	0.436378	1	0.969093	1.14865	1.29742	0.986672	0.363074	0.445451	0.436378	54.9469	-0.538023	0.437392	0.858777	54.9469	-0.538023	0.437392	0.858777	55.203	-0.667135	0.414967	0.87348	55.203	-0.667135	0.414967	0.87348	0.256175
P51863	1	1.15955	1.1185	1.09814	1.60722	0.633127	0.407038	0.685148	1	1.15955	1.1185	1.09814	1.60722	0.633127	0.407038	0.685148	1	0.194542	0.0905617	0.504083	0.244905		0.572897		1	0.194542	0.0905617	0.504083	0.244905		0.572897			-0.491987	0.546093	0.540064		-0.491987	0.546093	0.540064	38.4922	-1.10648	0.321398	0.690689	38.4922	-1.10648	0.321398	0.690689
P51881	1	1.96845	1.75626	3.4624	6.75772	4.17601	4.19432	12.5164	1	1.96845	1.75626	3.4624	6.75772	4.17601	4.19432	12.5164	1	1.04502	0.832398	1.27802	4.05866	3.04764	3.08288	7.25523	1	1.04502	0.832398	1.27802	4.05866	3.04764	3.08288	7.25523		0.816919	1.5	-0.730681		0.816919	1.5	-0.730681		0.625603	1.5	-0.311677		0.625603	1.5	-0.311677
P51943	1	1.1153	0.864724	1.46355	1.21136	0.418856	0.407817	0.179338	1	1.1153	0.864724	1.46355	1.21136	0.418856	0.407817	0.179338	1	0.853488	0.239872	0.342787	0.789691	0.118376	0.0868165		1	0.853488	0.239872	0.342787	0.789691	0.118376	0.0868165		57.8487	-0.765981	0.293578	0.777978	57.8487	-0.765981	0.293578	0.777978	41.3783	-1.0381	0.315509	0.628028	41.3783	-1.0381	0.315509	0.628028	-16.4704
P52293	1	1.01282	0.354644	0.184696	0.114534	0.0331263	0.0603152	0.0639219	1	1.01282	0.354644	0.184696	0.114534	0.0331263	0.0603152	0.0639219	1	0.863154	0.368611	0.110617	0.101933	0.0178909	0.0246351	0.034332	1	0.863154	0.368611	0.110617	0.101933	0.0178909	0.0246351	0.034332	45.2009	-0.175813	0.0825016	0.990096	45.2009	-0.175813	0.0825016	0.990096	44.7337	-0.113597	0.0321654	0.997332	44.7337	-0.113597	0.0321654	0.997332	-0.467209
P52431	1	1.20684	0.736441	0.599899	0.600626	0.36727	0.158388	0.152984	1	1.20684	0.736441	0.599899	0.600626	0.36727	0.158388	0.152984	1	0.883349	0.648691	0.495841	0.435903	0.231578	0.0994664	0.0350485	1	0.883349	0.648691	0.495841	0.435903	0.231578	0.0994664	0.0350485	53.9831	-0.0471031	0.0123361	0.902294	53.9831	-0.0471031	0.0123361	0.902294	50.1602	-0.0480642	0	0.979306	50.1602	-0.0480642	0	0.979306	-3.82295
P52432																	1	1.12285	0.222191	0.20827	0.121251	0.119303			1	1.12285	0.222191	0.20827	0.121251	0.119303											45.346	-0.668352	0.149607	0.981271	45.346	-0.668352	0.149607	0.981271
P52480	1	0.939024	1.06882	1.34008	1.43758	0.896282	0.657712	0.0665622	1	0.939024	1.06882	1.34008	1.43758	0.896282	0.657712	0.0665622	1	1.01313	1.06795	1.41236	1.46077	0.887543	0.595617	0.0549867	1	1.01313	1.06795	1.41236	1.46077	0.887543	0.595617	0.0549867	62.9271	-0.1609	0	0.74642	62.9271	-0.1609	0	0.74642	62.536	-0.157954	0	0.723352	62.536	-0.157954	0	0.723352	-0.391083
P52482;Q91W82;P52483																	1	1.01137	1.02302	0.478115	0.209711	0.0964711	0.101858	0.0334113	1	1.01137	1.02302	0.478115	0.209711	0.0964711	0.101858	0.0334113									50.0165	-0.170957	0.0944165	0.990324	50.0165	-0.170957	0.0944165	0.990324
P52503	1	0.863485	1.56867	1.78721	2.75633	1.71888	2.65184	1.90683	1	0.863485	1.56867	1.78721	2.75633	1.71888	2.65184	1.90683	1	4.63326	5.35423	9.92003	19.3194	15.355	17.4929	27.2823	1	4.63326	5.35423	9.92003	19.3194	15.355	17.4929	27.2823		0.720014	1.5	0.000581022		0.720014	1.5	0.000581022
P52633	1	1.41839	0.558592	0.252717	0.349678	0.133828		0.0519822	1	1.41839	0.558592	0.252717	0.349678	0.133828		0.0519822																	46.2125	-0.294654	0.19605	0.849625	46.2125	-0.294654	0.19605	0.849625
P52760	1	1.12619	0.796193	1.26118	0.687167	1.02129	0.949704	0.863547	1	1.12619	0.796193	1.26118	0.687167	1.02129	0.949704	0.863547	1	0.803887	0.977908	1.07297	1.18477	0.72762	1.08258	1.11952	1	0.803887	0.977908	1.07297	1.18477	0.72762	1.08258	1.11952		-0.143827	0.880431	0.197734		-0.143827	0.880431	0.197734		0.117384	1.11952	0.120895		0.117384	1.11952	0.120895
P53026	1	0.850624	1.37883	2.74692	11.0012	4.21551	0.768546	1.4055	1	0.850624	1.37883	2.74692	11.0012	4.21551	0.768546	1.4055	1	0.780533	1.16928	1.93396	9.08986	5.18274	1.309	1.14386	1	0.780533	1.16928	1.93396	9.08986	5.18274	1.309	1.14386		0.626996	1.5	-0.18376		0.626996	1.5	-0.18376		0.641661	1.5	-0.176047		0.641661	1.5	-0.176047
P53395	1	1.23395	1.77741	0.463797	0.314325				1	1.23395	1.77741	0.463797	0.314325				1	1.85692	1.07018	0.259623	1.18793	0.453749			1	1.85692	1.07018	0.259623	1.18793	0.453749			49.9424	-0.861551	0.314325	0.531856	49.9424	-0.861551	0.314325	0.531856	59.6742	-0.0454279	0	0.1604	59.6742	-0.0454279	0	0.1604	9.73182
P53564	1	0.748524	1.21924	1.9507	1.3983	0.726704	0.446734	0.250458	1	0.748524	1.21924	1.9507	1.3983	0.726704	0.446734	0.250458																	59.0035	-0.251724	0.346525	0.434063	59.0035	-0.251724	0.346525	0.434063
P53612																	1	1.41779	0.907878	0.858655	0.338612	0.207675	0.237686	0.143559	1	1.41779	0.907878	0.858655	0.338612	0.207675	0.237686	0.143559									52.6126	-0.147673	0.189026	0.878969	52.6126	-0.147673	0.189026	0.878969
P53810	1	1.02315	1.16205	1.46773	1.43111	0.399635	0.136963	0.0876095	1	1.02315	1.16205	1.46773	1.43111	0.399635	0.136963	0.0876095	1	1.12844	1.18632	1.43919	1.38954	0.414442	0.110128	0.0752516	1	1.12844	1.18632	1.43919	1.38954	0.414442	0.110128	0.0752516	57.8879	-0.959478	0.112286	0.799757	57.8879	-0.959478	0.112286	0.799757	57.9086	-0.980115	0.09269	0.818834	57.9086	-0.980115	0.09269	0.818834	0.0206496
P53811	1	1.11557	1.21513	1.33003	0.759708	0.115284	0.0818576	0.088042	1	1.11557	1.21513	1.33003	0.759708	0.115284	0.0818576	0.088042	1	1.13379	1.13018	1.16744	0.542662	0.150141	0.0868813	0.115023	1	1.13379	1.13018	1.16744	0.542662	0.150141	0.0868813	0.115023	54.7161	-0.38628	0.093715	0.916489	54.7161	-0.38628	0.093715	0.916489	54.0604	-0.713232	0.117346	0.962219	54.0604	-0.713232	0.117346	0.962219	-0.655681
P53994;P59279	1	2.38368	1.17895	2.405	2.52463	0.237777	0.434961	0.251118	1	2.38368	1.17895	2.405	2.52463	0.237777	0.434961	0.251118																	56.8052	-0.49043	0.305283	0.100931	56.8052	-0.49043	0.305283	0.100931
P53996																	1	0.844545	0.89147	0.898035	1.1606	0.314561	0.633625	0.341002	1	0.844545	0.89147	0.898035	1.1606	0.314561	0.633625	0.341002									57.3255	-0.217133	0.424202	0.768957	57.3255	-0.217133	0.424202	0.768957
P54071	1	0.951466	1.05221	1.53808	1.44555	0.147729	0.05891	0.0725671	1	0.951466	1.05221	1.53808	1.44555	0.147729	0.05891	0.0725671	1	1.07841	1.27401	1.84478	1.68145	0.191921	0.0620084	0.0687771	1	1.07841	1.27401	1.84478	1.68145	0.191921	0.0620084	0.0687771	57.4892	-1.01633	0.0657383	0.809542	57.4892	-1.01633	0.0657383	0.809542	57.6021	-1.01471	0.0653925	0.648198	57.6021	-1.01471	0.0653925	0.648198	0.112886
P54103	1	1.20993	0.598614	0.681103	0.950282	0.411137	0.120618	0.234885	1	1.20993	0.598614	0.681103	0.950282	0.411137	0.120618	0.234885	1	0.958348	0.490308	0.192056	0.27386	0.151168		0.164339	1	0.958348	0.490308	0.192056	0.27386	0.151168		0.164339	56.6896	-0.044139	0	0.704861	56.6896	-0.044139	0	0.704861	45.8802	-0.142109	0.185468	0.988201	45.8802	-0.142109	0.185468	0.988201	-10.8094
P54227	1	0.972758	0.957812	1.23258	1.25658	0.815445	1.33964	1.14035	1	0.972758	0.957812	1.23258	1.25658	0.815445	1.33964	1.14035	1	0.978771	1.06042	1.38426	1.55242	0.774945	1.40186	1.68618	1	0.978771	1.06042	1.38426	1.55242	0.774945	1.40186	1.68618		0.204914	1.15692	0.260002		0.204914	1.15692	0.260002		0.0199133	1.5	0.294274		0.0199133	1.5	0.294274
P54276	1	0.998056	0.70024	0.205095	0.167472	0.0923649	0.0931666	0.0612355	1	0.998056	0.70024	0.205095	0.167472	0.0923649	0.0931666	0.0612355	1	0.974086	0.767396	0.208067	0.160242	0.082995	0.0463959	0.0483233	1	0.974086	0.767396	0.208067	0.160242	0.082995	0.0463959	0.0483233	47.3456	-0.149672	0.0957522	0.996185	47.3456	-0.149672	0.0957522	0.996185	47.7266	-0.158717	0.0754617	0.994548	47.7266	-0.158717	0.0754617	0.994548	0.381049
P54726	1	0.677788	0.711295	0.891466	1.07393	0.271605	0.723602	0.253053	1	0.677788	0.711295	0.891466	1.07393	0.271605	0.723602	0.253053	1	1.01859	0.765576	1.12539	1.32662	0.500285	0.594861	0.494145	1	1.01859	0.765576	1.12539	1.32662	0.500285	0.594861	0.494145	62.5185	-0.0240256	0	0.344179	62.5185	-0.0240256	0	0.344179		-0.285015	0.526638	0.725128		-0.285015	0.526638	0.725128
P54728	1	0.959293	1.08718	1.2623	1.29759	0.67847	0.98455	0.619488	1	0.959293	1.08718	1.2623	1.29759	0.67847	0.98455	0.619488	1	0.965772	1.05966	1.27851	1.32905	0.614985	0.862101	0.778627	1	0.965772	1.05966	1.27851	1.32905	0.614985	0.862101	0.778627			0	0.358296			0	0.358296		-0.0517818	0.761737	0.36986		-0.0517818	0.761737	0.36986
P54729	1	1.07991	0.717345	0.815313	0.686882	0.160239	0.102246	0.108881	1	1.07991	0.717345	0.815313	0.686882	0.160239	0.102246	0.108881	1	0.823667	0.396456	0.351193	0.191211	0.125709		0.09039	1	0.823667	0.396456	0.351193	0.191211	0.125709		0.09039	54.5813	-0.072378	0	0.910797	54.5813	-0.072378	0	0.910797	45.5115	-0.0715658	0.106142	0.980513	45.5115	-0.0715658	0.106142	0.980513	-9.0698
P54731																	1	1.10274	0.734349	0.771772	0.327568	0.155335	0.113754		1	1.10274	0.734349	0.771772	0.327568	0.155335	0.113754										52.156	-0.0732231	0.00103367	0.945315	52.156	-0.0732231	0.00103367	0.945315
P54775	1	0.819966	0.908481	1.02972	0.757586	0.0675803	0.0694905	0.052794	1	0.819966	0.908481	1.02972	0.757586	0.0675803	0.0694905	0.052794	1	0.999826	1.02183	1.062	0.762126	0.167669	0.182258	0.0842318	1	0.999826	1.02183	1.062	0.762126	0.167669	0.182258	0.0842318	54.6947	-0.39688	0.0618555	0.96961	54.6947	-0.39688	0.0618555	0.96961	55.1394	-0.243149	0.134406	0.993003	55.1394	-0.243149	0.134406	0.993003	0.444732
P54822	1	0.994078	1.05944	1.34057	1.45405	0.970266	1.26715	0.143471	1	0.994078	1.05944	1.34057	1.45405	0.970266	1.26715	0.143471	1	0.916179	1.01426	1.301	1.39154	0.827642	1.3388	0.200777	1	0.916179	1.01426	1.301	1.39154	0.827642	1.3388	0.200777	66.4521	-0.822045	0	0.646267	66.4521	-0.822045	0	0.646267	66.5869	-0.841237	0	0.617521	66.5869	-0.841237	0	0.617521	0.134789
P54823	1	0.954243	0.686601	0.960653	0.420347	0.132175	0.123417	0.130874	1	0.954243	0.686601	0.960653	0.420347	0.132175	0.123417	0.130874	1	1.02286	1.21134	1.32929	0.939641	0.429906	0.371493	0.173686	1	1.02286	1.21134	1.32929	0.939641	0.429906	0.371493	0.173686	53.5309	-0.185314	0.121528	0.909208	53.5309	-0.185314	0.121528	0.909208	57.5153	-0.160089	0.262927	0.864549	57.5153	-0.160089	0.262927	0.864549	3.98442
P54923	1	0.913709	0.834089	0.484536	0.1742	0.0332258	0.0764754	0.0727381	1	0.913709	0.834089	0.484536	0.1742	0.0332258	0.0764754	0.0727381	1	1.28684	1.20678	0.704775	0.567419	0.36412	0.251685	0.16656	1	1.28684	1.20678	0.704775	0.567419	0.36412	0.251685	0.16656	49.6797	-0.103571	0.0429531	0.992051	49.6797	-0.103571	0.0429531	0.992051	54.6825	-0.0749714	0.189096	0.87762	54.6825	-0.0749714	0.189096	0.87762	5.00282
P55097	1	0.6519	0.713038	0.444322	0.558145	0.205594	0.156783	0.0899527	1	0.6519	0.713038	0.444322	0.558145	0.205594	0.156783	0.0899527	1	0.873997	1.02033	1.17359	1.12674	0.45037	0.216451	0.106891	1	0.873997	1.02033	1.17359	1.12674	0.45037	0.216451	0.106891	49.8874	-0.0376441	0	0.874198	49.8874	-0.0376441	0	0.874198	57.9386	-0.867817	0.161671	0.945653	57.9386	-0.867817	0.161671	0.945653	8.05117
P55194	1	3.55042	2.06283				0.977049		1	3.55042	2.06283				0.977049																		66.9177	-0.177	0	-0.730252	66.9177	-0.177	0	-0.730252
P55264	1	0.964482	1.06067	1.27248	1.34267	0.535924	0.142865	0.093286	1	0.964482	1.06067	1.27248	1.34267	0.535924	0.142865	0.093286	1	1.03193	1.01274	1.30067	1.22633	0.448875	0.108675	0.0781947	1	1.03193	1.01274	1.30067	1.22633	0.448875	0.108675	0.0781947	58.0382	-0.95081	0.118075	0.880366	58.0382	-0.95081	0.118075	0.880366	57.9462	-0.978682	0.0934347	0.915174	57.9462	-0.978682	0.0934347	0.915174	-0.092003
P55302	1	0.901309	1.00507	1.11924	0.773203	0.350714	0.365863	0.154834	1	0.901309	1.00507	1.11924	0.773203	0.350714	0.365863	0.154834	1	1.09798	0.995651	1.35109	1.07689	0.374973	0.46508	0.163408	1	1.09798	0.995651	1.35109	1.07689	0.374973	0.46508	0.163408	56.2378	-0.135997	0.253791	0.949285	56.2378	-0.135997	0.253791	0.949285	57.6876	-0.745965	0.314244	0.851796	57.6876	-0.745965	0.314244	0.851796	1.44983
P55821	1	0.9328	1.28337	1.33502	1.53064	0.989754	1.66834	1.3498	1	0.9328	1.28337	1.33502	1.53064	0.989754	1.66834	1.3498	1	1.17984	1.10698	1.749	2.02089	1.18215	2.14355	2.31701	1	1.17984	1.10698	1.749	2.02089	1.18215	2.14355	2.31701		0.162398	1.3748	0.471161		0.162398	1.3748	0.471161		0.675873	1.5	0.210761		0.675873	1.5	0.210761
P55937	1	1.60373	0.831488	1.04116	0.371588	0.0730004	0.103346	0.212411	1	1.60373	0.831488	1.04116	0.371588	0.0730004	0.103346	0.212411	1	1.02451	0.752632	0.914686	0.296545	0.0430564		0.101615	1	1.02451	0.752632	0.914686	0.296545	0.0430564		0.101615									52.75	-0.191696	0.0657976	0.942766	52.75	-0.191696	0.0657976	0.942766
P56212	1	1.04753	1.63558	1.70598	1.90143	0.807384	1.49741	1.09943	1	1.04753	1.63558	1.70598	1.90143	0.807384	1.49741	1.09943	1	0.727612	1.0008	1.32426	1.30226	0.616227	1.13104	0.728072	1	0.727612	1.0008	1.32426	1.30226	0.616227	1.13104	0.728072		0.666964	1.4412	0.237802		0.666964	1.4412	0.237802
P56376	1	1.01813	0.871139	0.888983	0.495709	0.188879	0.11525	0.0832279	1	1.01813	0.871139	0.888983	0.495709	0.188879	0.11525	0.0832279	1	0.923424	1.25844	1.48516	0.713653	0.100386	0.135647	0.0727482	1	0.923424	1.25844	1.48516	0.713653	0.100386	0.135647	0.0727482	53.9649	-0.105005	0.0735837	0.988154	53.9649	-0.105005	0.0735837	0.988154	54.2136	-1.03521	0.102927	0.855057	54.2136	-1.03521	0.102927	0.855057	0.248653
P56380	1	0.979935	0.60483	0.663946	0.266448	0.0883974		0.109364	1	0.979935	0.60483	0.663946	0.266448	0.0883974		0.109364	1	0.493212	0.648586	1.22947	0.587033	0.0938241		0.0593976	1	0.493212	0.648586	1.22947	0.587033	0.0938241		0.0593976	50.1009	-0.060389	0.0124921	0.935987	50.1009	-0.060389	0.0124921	0.935987	54.0975	-0.894943	0.0766105	0.612017	54.0975	-0.894943	0.0766105	0.612017	3.99663
P56382																	1	0.519672	1.7872	1.02214	1.45651	1.27132	3.30582	1.20268	1	0.519672	1.7872	1.02214	1.45651	1.27132	3.30582	1.20268										0.719924	1.5	0.195174		0.719924	1.5	0.195174
P56394																	1	1.07028	0.561788	2.12313	3.07229	0.7101	2.24855	1.57089	1	1.07028	0.561788	2.12313	3.07229	0.7101	2.24855	1.57089										0.652584	1.5	0.206027		0.652584	1.5	0.206027
P56399	1	0.855453	0.854623	0.798549	0.49127	0.162783	0.0620001	0.0656057	1	0.855453	0.854623	0.798549	0.49127	0.162783	0.0620001	0.0656057	1	0.998443	0.949459	0.91853	0.57982	0.167229	0.0782921	0.0931113	1	0.998443	0.949459	0.91853	0.57982	0.167229	0.0782921	0.0931113	53.4664	-0.080598	0	0.969378	53.4664	-0.080598	0	0.969378	54.5129	-0.132614	0.0706217	0.997286	54.5129	-0.132614	0.0706217	0.997286	1.04649
P56480	1	1.10424	1.28371	1.69347	2.38152	1.97526	4.12982	0.392023	1	1.10424	1.28371	1.69347	2.38152	1.97526	4.12982	0.392023	1	1.12818	1.32804	1.75325	2.5066	2.22452	5.82896	0.400732	1	1.12818	1.32804	1.75325	2.5066	2.22452	5.82896	0.400732		0.64948	1.5	-0.00411473		0.64948	1.5	-0.00411473		0.0898176	1.5	-0.0897253		0.0898176	1.5	-0.0897253
P56542	1	0.930719	1.05635	1.34399	1.63284	1.04681	1.90423	0.725205	1	0.930719	1.05635	1.34399	1.63284	1.04681	1.90423	0.725205	1	0.888676	0.677026	1.16657	1.09534	0.591306	0.968774	0.854848	1	0.888676	0.677026	1.16657	1.09534	0.591306	0.968774	0.854848		0.446407	1.33061	0.19657		0.446407	1.33061	0.19657			0.37058	0.0190806			0.37058	0.0190806
P56546	1	0.59011	0.440224	0.856726	0.772029	0.332626	0.146583	0.166746	1	0.59011	0.440224	0.856726	0.772029	0.332626	0.146583	0.166746	1	0.875063	0.866174	0.981738	0.886393	0.340716	0.0606269	0.160808	1	0.875063	0.866174	0.981738	0.886393	0.340716	0.0606269	0.160808	52.7979	-0.0271761	0	0.539288	52.7979	-0.0271761	0	0.539288	56.8347	-0.171441	0.105199	0.961604	56.8347	-0.171441	0.105199	0.961604	4.03682
P56812	1	1.1856	1.21788	1.28322	1.79577	0.907133	1.58548	1.33331	1	1.1856	1.21788	1.28322	1.79577	0.907133	1.58548	1.33331	1	1.45101	1.42096	2.01595	1.86116	1.23339	1.98085	1.92774	1	1.45101	1.42096	2.01595	1.86116	1.23339	1.98085	1.92774		0.033979	1.38736	0.222146		0.033979	1.38736	0.222146		0.255722	1.5	0.147082		0.255722	1.5	0.147082
P56873	1	0.844331	1.08996	1.20792	0.889231	0.57956	0.485997	0.251627	1	0.844331	1.08996	1.20792	0.889231	0.57956	0.485997	0.251627	1	0.930029	1.21208	1.6271	1.41135	0.68698	0.970596	0.560121	1	0.930029	1.21208	1.6271	1.41135	0.68698	0.970596	0.560121	59.8411	-0.079196	0.284323	0.872632	59.8411	-0.079196	0.284323	0.872632			0	0.201619			0	0.201619
P56959	1	0.96559	0.990127	1.27328	1.4354	0.630529	0.461737	0.497797	1	0.96559	0.990127	1.27328	1.4354	0.630529	0.461737	0.497797	1	1.05129	0.958636	1.22883	1.59105	0.611145	0.404714	0.522576	1	1.05129	0.958636	1.22883	1.59105	0.611145	0.404714	0.522576	58.5431	-0.562649	0.479767	0.695611	58.5431	-0.562649	0.479767	0.695611	58.3873	-0.580256	0.463645	0.620991	58.3873	-0.580256	0.463645	0.620991	-0.155814
P57080	1	1.40512	1.56286	1.8165	2.08373	1.11296	0.947342	0.82802	1	1.40512	1.56286	1.8165	2.08373	1.11296	0.947342	0.82802																		-0.166654	0.828019	-0.64729		-0.166654	0.828019	-0.64729
P57746	1	1.18781	1.33077	1.18315	1.83976	0.665098	0.598503	0.279191	1	1.18781	1.33077	1.18315	1.83976	0.665098	0.598503	0.279191	1	0.930559	1.02787	1.37941	1.38786	0.83428	0.351846	0.198538	1	0.930559	1.02787	1.37941	1.38786	0.83428	0.351846	0.198538	62.1687	-0.0996589	0.28794	0.430767	62.1687	-0.0996589	0.28794	0.430767	60.5553	-0.161208	0.205872	0.764121	60.5553	-0.161208	0.205872	0.764121	-1.61337
P57759	1	0.948292	1.04274	1.18913	0.695161	0.155282	0.140095	0.152337	1	0.948292	1.04274	1.18913	0.695161	0.155282	0.140095	0.152337	1	1.03467	1.10952	1.31149	0.706803	0.171359	0.165786	0.100254	1	1.03467	1.10952	1.31149	0.706803	0.171359	0.165786	0.100254	54.2318	-0.859259	0.149238	0.971325	54.2318	-0.859259	0.149238	0.971325	54.4396	-0.481836	0.145678	0.932056	54.4396	-0.481836	0.145678	0.932056	0.207821
P57776	1	0.906855	0.767822	0.213337	0.146401	0.0411735	0.0450661	0.0574414	1	0.906855	0.767822	0.213337	0.146401	0.0411735	0.0450661	0.0574414	1	0.929652	0.876528	0.234126	0.0751824	0.0184842	0.0312117	0.0570781	1	0.929652	0.876528	0.234126	0.0751824	0.0184842	0.0312117	0.0570781	47.7788	-0.149448	0.0604676	0.989673	47.7788	-0.149448	0.0604676	0.989673	48.3516	-0.192114	0.0405007	0.995637	48.3516	-0.192114	0.0405007	0.995637	0.572854
P57780	1	0.966716	1.12164	1.29301	1.86033	0.771199	0.125391	0.0813635	1	0.966716	1.12164	1.29301	1.86033	0.771199	0.125391	0.0813635	1	0.819924	1.02995	1.23458	1.63551	0.656964	0.108828	0.080181	1	0.819924	1.02995	1.23458	1.63551	0.656964	0.108828	0.080181	58.4341	-0.669652	0.10336	0.652698	58.4341	-0.669652	0.10336	0.652698	58.1635	-0.973886	0.0945043	0.752828	58.1635	-0.973886	0.0945043	0.752828	-0.270616
P57784	1	0.969065	1.19574	1.36627	1.50307	0.604958	0.279976	0.182584	1	0.969065	1.19574	1.36627	1.50307	0.604958	0.279976	0.182584	1	1.09791	1.1668	1.48178	1.65972	0.685872	0.198444	0.136818	1	1.09791	1.1668	1.48178	1.65972	0.685872	0.198444	0.136818	58.1315	-0.8286	0.23128	0.741503	58.1315	-0.8286	0.23128	0.741503	58.23	-0.822018	0.16763	0.67133	58.23	-0.822018	0.16763	0.67133	0.0985334
P58044	1	0.880274	0.988799	1.11833	1.15299	0.65257	0.818883	0.370602	1	0.880274	0.988799	1.11833	1.15299	0.65257	0.818883	0.370602	1	0.966278	0.995621	1.38352	1.45776	0.720109	1.22624	0.688132	1	0.966278	0.995621	1.38352	1.45776	0.720109	1.22624	0.688132	65.3261	-0.0624473	0	0.718931	65.3261	-0.0624473	0	0.718931			0.0015828	0.130778			0.0015828	0.130778
P58058																	1	1.17147	1.32731	1.72376	1.86653	1.04995	1.58173	1.35651	1	1.17147	1.32731	1.72376	1.86653	1.04995	1.58173	1.35651										0.0728576	1.5	0.377067		0.0728576	1.5	0.377067
P58137	1	0.415517	1.49873	0.638898	0.998151		1.32813	0.803914	1	0.415517	1.49873	0.638898	0.998151		1.32813	0.803914
P58242																	1	1.32303	0.916284	1.58702	1.75467	1.10296	1.67578	2.12113	1	1.32303	0.916284	1.58702	1.75467	1.10296	1.67578	2.12113										0.652155	1.5	0.386189		0.652155	1.5	0.386189
P58252	1	0.973276	1.03142	1.33164	1.59108	0.89474	0.56234	0.0906355	1	0.973276	1.03142	1.33164	1.59108	0.89474	0.56234	0.0906355	1	0.987114	1.04447	1.3582	1.51082	0.779483	0.530952	0.0825565	1	0.987114	1.04447	1.3582	1.51082	0.779483	0.530952	0.0825565	62.358	-0.156924	0.041998	0.679424	62.358	-0.156924	0.041998	0.679424	62.0328	-0.128325	0.00361304	0.710781	62.0328	-0.128325	0.00361304	0.710781	-0.325245
P58389	1	1.06028	1.0479	0.888205	0.397276	0.171501	0.0925655	0.115064	1	1.06028	1.0479	0.888205	0.397276	0.171501	0.0925655	0.115064	1	1.20415	1.12839	1.02097	0.268795	0.113349	0.0469755	0.0843605	1	1.20415	1.12839	1.02097	0.268795	0.113349	0.0469755	0.0843605	53.2512	-0.144155	0.109173	0.994559	53.2512	-0.144155	0.109173	0.994559	53.7125	-0.952539	0.0815616	0.967976	53.7125	-0.952539	0.0815616	0.967976	0.461279
P58468	1	0.918292	1.1937	0.889507	0.592502	0.187028	0.0607541	0.0723387	1	0.918292	1.1937	0.889507	0.592502	0.187028	0.0607541	0.0723387	1	1.1848	1.21323	0.522721	0.229411	0.107757	0.0650361	0.104718	1	1.1848	1.21323	0.522721	0.229411	0.107757	0.0650361	0.104718	54.6501	-0.126913	0.0517486	0.966161	54.6501	-0.126913	0.0517486	0.966161	50.0549	-0.430471	0.126542	0.946677	50.0549	-0.430471	0.126542	0.946677	-4.59519
P58771	1	1.17948	0.597259	1.81998	1.97571	1.56074	2.14478	1.82198	1	1.17948	0.597259	1.81998	1.97571	1.56074	2.14478	1.82198	1	1.02159	1.37222	1.5801	1.83073	1.38614	1.97534	2.74434	1	1.02159	1.37222	1.5801	1.83073	1.38614	1.97534	2.74434		0.651941	1.5	0.48161		0.651941	1.5	0.48161		0.656982	1.5	0.170444		0.656982	1.5	0.170444
P59235	1	1.25999	0.482801	1.03564	0.467684	0.640484	0.128503	0.103955	1	1.25999	0.482801	1.03564	0.467684	0.640484	0.128503	0.103955																	56.1799	-0.049178	0	0.673944	56.1799	-0.049178	0	0.673944
P59325	1	1.07632	1.32483	1.23651	0.425628	0.0730197	0.0294278	0.107094	1	1.07632	1.32483	1.23651	0.425628	0.0730197	0.0294278	0.107094	1	1.02636	1.0803	1.08257	0.465613	0.0817614	0.0793589	0.0908463	1	1.02636	1.0803	1.08257	0.465613	0.0817614	0.0793589	0.0908463	53.929	-1.0787	0.0698471	0.921376	53.929	-1.0787	0.0698471	0.921376
P59999	1	1.05346	1.11037	1.365	1.68164	0.961751	0.788381	0.0973677	1	1.05346	1.11037	1.365	1.68164	0.961751	0.788381	0.0973677	1	0.964757	1.0893	1.44996	1.62362	0.892672	0.90948	0.0883603	1	0.964757	1.0893	1.44996	1.62362	0.892672	0.90948	0.0883603	63.6931	-0.187438	0.0178208	0.583288	63.6931	-0.187438	0.0178208	0.583288	64.3778	-0.229863	0	0.578453	64.3778	-0.229863	0	0.578453	0.684663
P60122	1	0.933877	0.969918	1.13002	1.33636	0.696738	0.5433	0.121927	1	0.933877	0.969918	1.13002	1.33636	0.696738	0.5433	0.121927	1	0.898449	0.870005	1.08461	1.19327	0.526656	0.466859	0.0877631	1	0.898449	0.870005	1.08461	1.19327	0.526656	0.466859	0.0877631	61.9181	-0.103321	0.0178434	0.823345	61.9181	-0.103321	0.0178434	0.823345	60.0754	-0.0981541	0.0950569	0.846932	60.0754	-0.0981541	0.0950569	0.846932	-1.84267
P60229	1	0.836961	0.741051	0.298222	0.162402	0.0223389		0.199955	1	0.836961	0.741051	0.298222	0.162402	0.0223389		0.199955	1	1.5923	1.20447	0.816057	0.394193	0.139325	0.0781877	0.319255	1	1.5923	1.20447	0.816057	0.394193	0.139325	0.0781877	0.319255	47.9263	-0.110222	0.105449	0.955995	47.9263	-0.110222	0.105449	0.955995	52.7782	-0.142246	0.178219	0.793659	52.7782	-0.142246	0.178219	0.793659	4.85191
P60335	1	0.910313	0.936202	0.438683	0.214344	0.054259	0.0585281	0.0841886	1	0.910313	0.936202	0.438683	0.214344	0.054259	0.0585281	0.0841886	1	0.93714	0.806769	0.473839	0.215666	0.0782998	0.0722812	0.101384	1	0.93714	0.806769	0.473839	0.215666	0.0782998	0.0722812	0.101384	49.7611	-0.130037	0.072246	0.988041	49.7611	-0.130037	0.072246	0.988041	49.6105	-0.09108	0.0614389	0.996183	49.6105	-0.09108	0.0614389	0.996183	-0.150598
P60487	1	0.878866	0.910156	0.83023	0.978986	0.78913	1.08684	1.20695	1	0.878866	0.910156	0.83023	0.978986	0.78913	1.08684	1.20695	1	1.36204	1.70025	1.59107	1.86666	1.13785	1.82222	1.77185	1	1.36204	1.70025	1.59107	1.86666	1.13785	1.82222	1.77185										0.598854	1.5	0.346831		0.598854	1.5	0.346831
P60521	1	0.914247	0.886655	0.881476	0.834904	0.18491	0.0597105	0.146026	1	0.914247	0.886655	0.881476	0.834904	0.18491	0.0597105	0.146026	1	0.942926	0.906773	0.73759	0.866859	0.275486	0.149192	0.0397419	1	0.942926	0.906773	0.73759	0.866859	0.275486	0.149192	0.0397419	55.7441	-0.212759	0.100772	0.967094	55.7441	-0.212759	0.100772	0.967094	56.4078	-0.0929082	0	0.9266	56.4078	-0.0929082	0	0.9266	0.66366
P60670																	1	0.651256	0.65055	0.265021	0.563752	0.0778391			1	0.651256	0.65055	0.265021	0.563752	0.0778391											47.8582	-0.0405232	0	0.726525	47.8582	-0.0405232	0	0.726525
P60710	1	1.03854	0.914866	1.24927	1.23888	0.640466	0.391808	0.183781	1	1.03854	0.914866	1.24927	1.23888	0.640466	0.391808	0.183781	1	0.958239	1.03797	1.30761	1.18119	0.531947	0.463351	0.237144	1	0.958239	1.03797	1.30761	1.18119	0.531947	0.463351	0.237144	58.47	-0.321875	0.287152	0.85998	58.47	-0.321875	0.287152	0.85998	58.0605	-0.702869	0.350248	0.845939	58.0605	-0.702869	0.350248	0.845939	-0.409543
P60766	1	0.984319	1.03827	1.37295	1.24363	0.415776	0.178216	0.113086	1	0.984319	1.03827	1.37295	1.24363	0.415776	0.178216	0.113086	1	0.935841	0.924781	1.3384	1.29991	0.436764	0.223912	0.124046	1	0.935841	0.924781	1.3384	1.29991	0.436764	0.223912	0.124046	57.9008	-0.923543	0.145651	0.87826	57.9008	-0.923543	0.145651	0.87826	57.9222	-0.892888	0.173979	0.856983	57.9222	-0.892888	0.173979	0.856983	0.0214316
P60840	1	0.754429	1.20702	1.08239	1.11723	0.793199	0.523298	0.670942	1	0.754429	1.20702	1.08239	1.11723	0.793199	0.523298	0.670942	1	1.33912	0.995847	2.31587	0.773621	0.199388	1.13017	0.902128	1	1.33912	0.995847	2.31587	0.773621	0.199388	1.13017	0.902128		-0.434258	0.59712	0.672802		-0.434258	0.59712	0.672802		-0.042525	0.735219	0.0487987		-0.042525	0.735219	0.0487987
P60843	1	0.932618	0.813743	0.607158	0.237517	0.0777763	0.0515617	0.0731528	1	0.932618	0.813743	0.607158	0.237517	0.0777763	0.0515617	0.0731528	1	0.902098	0.830286	0.578464	0.141057	0.0344609	0.0347726	0.0498227	1	0.902098	0.830286	0.578464	0.141057	0.0344609	0.0347726	0.0498227	50.6535	-0.0866807	0.0221247	0.991381	50.6535	-0.0866807	0.0221247	0.991381	50.2273	-0.107642	0.0105753	0.986243	50.2273	-0.107642	0.0105753	0.986243	-0.426246
P60867	1	1.12127	1.31543	1.8905	4.68545	1.87283	0.477645	0.48356	1	1.12127	1.31543	1.8905	4.68545	1.87283	0.477645	0.48356	1	1.37385	1.39773	2.05722	5.29299	2.87313	0.954303	0.542831	1	1.37385	1.39773	2.05722	5.29299	2.87313	0.954303	0.542831	61.3821	-0.531558	0.47969	-0.186449	61.3821	-0.531558	0.47969	-0.186449		0.156856	1.5	-0.0760367		0.156856	1.5	-0.0760367
P60898																	1	0.693345	1.29964	0.493668	0.193286	0.413994	0.171481	0.266589	1	0.693345	1.29964	0.493668	0.193286	0.413994	0.171481	0.266589									49.9921	-0.926273	0.261338	0.809702	49.9921	-0.926273	0.261338	0.809702
P61079	1	0.853658	0.736419	0.666398	0.407266	0.153218	0.0513745	0.0433715	1	0.853658	0.736419	0.666398	0.407266	0.153218	0.0513745	0.0433715	1	0.96955	0.909581	0.799822	0.425561	0.133532	0.0749454	0.0289437	1	0.96955	0.909581	0.799822	0.425561	0.133532	0.0749454	0.0289437	51.4192	-0.0596666	0	0.9693	51.4192	-0.0596666	0	0.9693	53.1325	-0.0968338	0.0129909	0.996412	53.1325	-0.0968338	0.0129909	0.996412	1.71332
P61082	1	0.699017	0.977072	0.799144	0.282582	0.0261726	0.0105355	0.0511127	1	0.699017	0.977072	0.799144	0.282582	0.0261726	0.0105355	0.0511127	1	0.882913	0.885513	0.799969	0.181012	0.0566847	0.0317548	0.0334225	1	0.882913	0.885513	0.799969	0.181012	0.0566847	0.0317548	0.0334225	52.2575	-0.148659	0.0158096	0.929405	52.2575	-0.148659	0.0158096	0.929405	51.7647	-0.177276	0.032536	0.981608	51.7647	-0.177276	0.032536	0.981608	-0.492891
P61087	1	1.03983	1.29273	1.38494	1.09569	0.169891	0.117959	0.100186	1	1.03983	1.29273	1.38494	1.09569	0.169891	0.117959	0.100186	1	1.04246	1.21072	1.3738	0.960023	0.155614	0.111319	0.074657	1	1.04246	1.21072	1.3738	0.960023	0.155614	0.111319	0.074657	57.4502	-0.970256	0.109073	0.884372	57.4502	-0.970256	0.109073	0.884372	56.2501	-0.32199	0.0928017	0.907158	56.2501	-0.32199	0.0928017	0.907158	-1.20009
P61089	1	0.926014	0.975366	0.902041	0.293405	0.0948803	0.090692	0.0720499	1	0.926014	0.975366	0.902041	0.293405	0.0948803	0.090692	0.0720499	1	0.919049	0.988135	0.916923	0.349939	0.140453	0.121096	0.118516	1	0.919049	0.988135	0.916923	0.349939	0.140453	0.121096	0.118516	52.6988	-0.186811	0.0800597	0.995498	52.6988	-0.186811	0.0800597	0.995498	53.0165	-0.176129	0.119974	0.99463	53.0165	-0.176129	0.119974	0.99463	0.317655
P61161	1	0.890394	0.84901	1.03149	1.21107	0.669276	0.482877	0.0718298	1	0.890394	0.84901	1.03149	1.21107	0.669276	0.482877	0.0718298	1	0.901919	1.02833	1.20963	1.20923	0.587475	0.597544	0.097259	1	0.901919	1.02833	1.20963	1.20923	0.587475	0.597544	0.097259	61.1959	-0.102904	0	0.871263	61.1959	-0.102904	0	0.871263	61.7441	-0.0889927	0	0.817842	61.7441	-0.0889927	0	0.817842	0.548188
P61164	1	0.971489	0.941974	1.03218	1.05699	0.495127	0.295625	0.0932024	1	0.971489	0.941974	1.03218	1.05699	0.495127	0.295625	0.0932024	1	0.925121	1.06612	0.973882	0.885235	0.496079	0.421011	0.121107	1	0.925121	1.06612	0.973882	0.885235	0.496079	0.421011	0.121107	58.0027	-0.245605	0.189794	0.971881	58.0027	-0.245605	0.189794	0.971881	59.2745	-0.0707898	0.0534343	0.962323	59.2745	-0.0707898	0.0534343	0.962323	1.2718
P61202	1	0.987421	0.856927	1.07057	1.02263	0.257796	0.0932635	0.0684408	1	0.987421	0.856927	1.07057	1.02263	0.257796	0.0932635	0.0684408	1	0.989945	1.05962	1.41192	1.26926	0.259079	0.0777753	0.0643076	1	0.989945	1.05962	1.41192	1.26926	0.259079	0.0777753	0.0643076	57.7081	-0.996238	0.0808521	0.981039	57.7081	-0.996238	0.0808521	0.981039	57.7172	-1.00662	0.0710414	0.882029	57.7172	-1.00662	0.0710414	0.882029	0.00917326
P61211	1	0.779461	0.716742	0.939154	0.989147	0.318589	0.233955	0.113592	1	0.779461	0.716742	0.939154	0.989147	0.318589	0.233955	0.113592	1	0.965893	0.888475	1.26214	1.58948	0.891516	0.543154	0.0880522	1	0.965893	0.888475	1.26214	1.58948	0.891516	0.543154	0.0880522	57.141	-0.273247	0.172382	0.846782	57.141	-0.273247	0.172382	0.846782	62.2324	-0.157608	0.0439075	0.690468	62.2324	-0.157608	0.0439075	0.690468	5.0914
P61222	1	0.916534	1.06421	1.45424	2.03548	1.2498	1.4599	0.310028	1	0.916534	1.06421	1.45424	2.03548	1.2498	1.4599	0.310028	1	0.952912	1.00954	1.5105	1.8884	1.0949	1.45416	0.352408	1	0.952912	1.00954	1.5105	1.8884	1.0949	1.45416	0.352408	66.7614	-0.841423	0	0.112642	66.7614	-0.841423	0	0.112642	66.8145	-0.822333	0	0.147927	66.8145	-0.822333	0	0.147927	0.0530266
P61255	1	1.09821	1.27929	2.11017	6.92595	3.14906	0.659121	0.978913	1	1.09821	1.27929	2.11017	6.92595	3.14906	0.659121	0.978913	1	1.23763	1.24078	1.52335	5.18362	2.58741	0.888612	0.734469	1	1.23763	1.24078	1.52335	5.18362	2.58741	0.888612	0.734469		0.680032	1.5	-0.095795		0.680032	1.5	-0.095795		0.0862384	1.5	-0.0254316		0.0862384	1.5	-0.0254316
P61290	1	0.863919	1.1945	1.35238	1.50563	0.817335	1.32795	1.3237	1	0.863919	1.1945	1.35238	1.50563	0.817335	1.32795	1.3237	1	1.05556	1.05154	1.34091	1.38932	0.86826	1.39982	1.15475	1	1.05556	1.05154	1.34091	1.38932	0.86826	1.39982	1.15475		0.346956	1.2654	0.339605		0.346956	1.2654	0.339605		0.3118	1.23061	0.25369		0.3118	1.23061	0.25369
P61358	1	0.904758	1.20065	1.9892	7.02713	3.18047	0.989364	1.27538	1	0.904758	1.20065	1.9892	7.02713	3.18047	0.989364	1.27538	1	1.11735	1.54595	2.37957	10.9096	5.1409	2.86481	1.30753	1	1.11735	1.54595	2.37957	10.9096	5.1409	2.86481	1.30753		0.667825	1.5	-0.103729		0.667825	1.5	-0.103729		0.476707	1.5	-0.315278		0.476707	1.5	-0.315278
P61514	1	0.998829		2.92393	12.5265	7.26316	2.44344	1.69932	1	0.998829		2.92393	12.5265	7.26316	2.44344	1.69932	1			1.98982	8.43401	3.61067		1.1161	1			1.98982	8.43401	3.61067		1.1161		0.444113	1.5	-0.432498		0.444113	1.5	-0.432498			1.5	-0.391732			1.5	-0.391732
P61600	1	1.43798	1.78692	1.62302	1.14986	0.560265	1.05	0.53442	1	1.43798	1.78692	1.62302	1.14986	0.560265	1.05	0.53442	1	1.13707	1.3698	1.96444	1.52111	0.978876	1.70017	1.43563	1	1.13707	1.3698	1.96444	1.52111	0.978876	1.70017	1.43563										0.0922015	1.5	0.345214		0.0922015	1.5	0.345214
P61750	1	0.974608	1.01881	0.756677	0.470638	0.144473	0.117279	0.178636	1	0.974608	1.01881	0.756677	0.470638	0.144473	0.117279	0.178636	1	0.985424	1.03913	0.778816	0.396751	0.0935316	0.178156	0.232194	1	0.985424	1.03913	0.778816	0.396751	0.0935316	0.178156	0.232194	53.1308	-0.101682	0.121142	0.987719	53.1308	-0.101682	0.121142	0.987719	52.5697	-0.126775	0.16635	0.982285	52.5697	-0.126775	0.16635	0.982285	-0.561138
P61759	1	1.08293	1.22654	1.30646	1.48452	0.868524	1.1312	0.177296	1	1.08293	1.22654	1.30646	1.48452	0.868524	1.1312	0.177296	1	0.995878	0.945516	1.10736	1.28339	0.693285	0.88826	0.248463	1	0.995878	0.945516	1.10736	1.28339	0.693285	0.88826	0.248463	66.5438	-0.846935	0	0.612916	66.5438	-0.846935	0	0.612916	64.935	-0.12356	0	0.731176	64.935	-0.12356	0	0.731176	-1.60878
P61924																	1	1.05208	1.03878	1.10662	0.828744	0.104003	0.0884251	0.105661	1	1.05208	1.03878	1.10662	0.828744	0.104003	0.0884251	0.105661									54.9055	-0.410923	0.0981685	0.990052	54.9055	-0.410923	0.0981685	0.990052
P61957	1	0.924211	1.0794	1.16532	1.24442	0.777486	1.20631	0.870792	1	0.924211	1.0794	1.16532	1.24442	0.777486	1.20631	0.870792	1	0.821437	0.886465	1.2495	1.16044	0.942001	1.43416	1.12732	1	0.821437	0.886465	1.2495	1.16044	0.942001	1.43416	1.12732			0	0.0388158			0	0.0388158		0.238012	1.18268	0.405391		0.238012	1.18268	0.405391
P61961	1	0.98025	1.07795	1.24116	1.13161	0.454522	0.322404	0.138414	1	0.98025	1.07795	1.24116	1.13161	0.454522	0.322404	0.138414	1	1.01465	1.0584	1.10868	0.835226	0.328505	0.370726	0.166663	1	1.01465	1.0584	1.10868	0.835226	0.328505	0.370726	0.166663	57.934	-0.797233	0.230409	0.920207	57.934	-0.797233	0.230409	0.920207	56.1879	-0.168963	0.265492	0.964467	56.1879	-0.168963	0.265492	0.964467	-1.74613
P61965	1	0.880558	0.56468	0.522447	0.506293	0.200101	0.574154	0.483512	1	0.880558	0.56468	0.522447	0.506293	0.200101	0.574154	0.483512	1	0.972179	0.531419	0.780956	0.603348	0.320753	0.378906	0.419426	1	0.972179	0.531419	0.780956	0.603348	0.320753	0.378906	0.419426	48.6733	-0.066837	0.444569	0.803264	48.6733	-0.066837	0.444569	0.803264	54.9911	-0.0323437	0.312302	0.782304	54.9911	-0.0323437	0.312302	0.782304	6.31789
P61967;Q9DB50	1	0.800626	1.01251	0.990253	1.23602	0.691	0.396672	0.221696	1	0.800626	1.01251	0.990253	1.23602	0.691	0.396672	0.221696	1	1.03236	1.10194	1.45536	1.15682	0.634189	0.350759	0.236876	1	1.03236	1.10194	1.45536	1.15682	0.634189	0.350759	0.236876	59.0829	-0.198817	0.30023	0.864886	59.0829	-0.198817	0.30023	0.864886	58.3506	-0.412895	0.293748	0.799789	58.3506	-0.412895	0.293748	0.799789	-0.732236
P61971	1	1.08408	1.26678	1.43357	1.5819	0.970634	1.41882	0.661734	1	1.08408	1.26678	1.43357	1.5819	0.970634	1.41882	0.661734	1	0.940029	1.06808	1.38538	1.29065	0.864832	1.33062	0.847143	1	0.940029	1.06808	1.38538	1.29065	0.864832	1.33062	0.847143			0	-0.212222			0	-0.212222			0	-0.130772			0	-0.130772
P61979	1	0.90155	0.840952	0.473457	0.22348	0.0740083	0.0354688	0.120709	1	0.90155	0.840952	0.473457	0.22348	0.0740083	0.0354688	0.120709	1	0.933846	0.844766	0.449619	0.211623	0.0580135	0.0423381	0.0853233	1	0.933846	0.844766	0.449619	0.211623	0.0580135	0.0423381	0.0853233	49.759	-0.0954979	0.0584576	0.988299	49.759	-0.0954979	0.0584576	0.988299	49.6176	-0.100882	0.0480929	0.994739	49.6176	-0.100882	0.0480929	0.994739	-0.141392
P61982	1	1.0547	1.21932	1.408	1.38105	0.715385	0.524691	0.168221	1	1.0547	1.21932	1.408	1.38105	0.715385	0.524691	0.168221	1	0.967297	1.02833	1.31225	1.27897	0.595544	0.440116	0.116924	1	0.967297	1.02833	1.31225	1.27897	0.595544	0.440116	0.116924	61.7348	-0.106889	0.125096	0.699215	61.7348	-0.106889	0.125096	0.699215	59.9963	-0.116455	0.164608	0.811715	59.9963	-0.116455	0.164608	0.811715	-1.73855
P62073	1	0.89687	1.27095	1.65038	2.16023	1.86908	3.29363	2.15568	1	0.89687	1.27095	1.65038	2.16023	1.86908	3.29363	2.15568	1	1.03676	1.61641	1.87688	2.54869	2.26454	4.04357	3.53527	1	1.03676	1.61641	1.87688	2.54869	2.26454	4.04357	3.53527		0.679848	1.5	-0.00089995		0.679848	1.5	-0.00089995		0.614875	1.5	-0.459337		0.614875	1.5	-0.459337
P62075	1	1.6129	1.30767	1.31741	1.06735	1.12096	0.859861	0.417102	1	1.6129	1.30767	1.31741	1.06735	1.12096	0.859861	0.417102	1	1.39044	1.78399	1.90221	1.57024	0.70423	1.22468	0.761303	1	1.39044	1.78399	1.90221	1.57024	0.70423	1.22468	0.761303	62.7646	-0.563288	0.417102	0.335193	62.7646	-0.563288	0.417102	0.335193
P62077																	1	1.26818	1.53707	1.88596	1.97927	0.603874	0.489639	0.425277	1	1.26818	1.53707	1.88596	1.97927	0.603874	0.489639	0.425277									58.3442	-0.58701	0.457458	0.212632	58.3442	-0.58701	0.457458	0.212632
P62082	1	1.11144	1.16985	2.02806	5.09719	1.89958	0.514199	0.479553	1	1.11144	1.16985	2.02806	5.09719	1.89958	0.514199	0.479553	1	1.06461	1.03274	1.56767	4.74825	2.30347	0.578539	0.385464	1	1.06461	1.03274	1.56767	4.74825	2.30347	0.578539	0.385464		0.67759	1.5	0.0182505		0.67759	1.5	0.0182505		0.672244	1.5	0.0428861		0.672244	1.5	0.0428861
P62137	1	0.914242	0.958769	0.988155	0.835929	0.29755	0.113309	0.0839823	1	0.914242	0.958769	0.988155	0.835929	0.29755	0.113309	0.0839823	1	0.966407	0.928669	1.05114	0.79519	0.289779	0.170216	0.0956947	1	0.966407	0.928669	1.05114	0.79519	0.289779	0.170216	0.0956947	56.45	-0.153738	0.0842242	0.992248	56.45	-0.153738	0.0842242	0.992248	56.2022	-0.147579	0.120711	0.989803	56.2022	-0.147579	0.120711	0.989803	-0.247841
P62141	1	0.921877	1.07702	1.03151	0.862009	0.247778	0.149928	0.10174	1	0.921877	1.07702	1.03151	0.862009	0.247778	0.149928	0.10174	1	1.17508	1.07093	1.14939	0.667165	0.208628	0.157254	0.0882749	1	1.17508	1.07093	1.14939	0.667165	0.208628	0.157254	0.0882749	56.2031	-0.190824	0.121365	0.988977	56.2031	-0.190824	0.121365	0.988977	54.856	-0.211496	0.138229	0.958887	54.856	-0.211496	0.138229	0.958887	-1.3471
P62192	1	0.911022	0.913469	0.892047	0.612734	0.101598	0.0600098	0.0855147	1	0.911022	0.913469	0.892047	0.612734	0.101598	0.0600098	0.0855147	1	0.952186	1.00134	0.962148	0.603891	0.131959	0.0941281	0.0900992	1	0.952186	1.00134	0.962148	0.603891	0.131959	0.0941281	0.0900992	54.5524	-0.158856	0.0527652	0.981092	54.5524	-0.158856	0.0527652	0.981092	54.5505	-0.183504	0.0864936	0.997953	54.5505	-0.183504	0.0864936	0.997953	-0.00197129
P62196	1	0.973703	1.0338	1.06405	0.917246	0.201962	0.0842543	0.102335	1	0.973703	1.0338	1.06405	0.917246	0.201962	0.0842543	0.102335	1	1.10163	1.09759	1.16256	0.830387	0.137017	0.0718117	0.066208	1	1.10163	1.09759	1.16256	0.830387	0.137017	0.0718117	0.066208	56.2694	-0.244071	0.0922761	0.995653	56.2694	-0.244071	0.0922761	0.995653	55.5411	-0.248095	0.0703678	0.973246	55.5411	-0.248095	0.0703678	0.973246	-0.728272
P62242	1	0.841626	1.2549	2.0753	6.17531	2.53971	0.546785	0.600409	1	0.841626	1.2549	2.0753	6.17531	2.53971	0.546785	0.600409	1	1.11439	1.19685	1.81487	5.24538	2.33565	0.631697	0.509405	1	1.11439	1.19685	1.81487	5.24538	2.33565	0.631697	0.509405		0.667723	1.5	-0.0175838		0.667723	1.5	-0.0175838		-0.483003	0.509404	-0.234534		-0.483003	0.509404	-0.234534
P62245	1	0.897681	1.05061	2.06447	4.55283	1.82503	0.413858	0.417733	1	0.897681	1.05061	2.06447	4.55283	1.82503	0.413858	0.417733	1	1.0723	1.15647	1.85844	6.23735	2.9768	0.676734	0.472015	1	1.0723	1.15647	1.85844	6.23735	2.9768	0.676734	0.472015	61.0475	-0.597523	0.414666	-0.119797	61.0475	-0.597523	0.414666	-0.119797	62.628	-0.517056	0.472015	-0.256551	62.628	-0.517056	0.472015	-0.256551	1.58049
P62259	1	1.02703	1.09123	1.38257	1.50431	0.754589	0.387088	0.111433	1	1.02703	1.09123	1.38257	1.50431	0.754589	0.387088	0.111433	1	1.02628	1.13088	1.4125	1.43261	0.640578	0.367246	0.111505	1	1.02628	1.13088	1.4125	1.43261	0.640578	0.367246	0.111505	60.7562	-0.141036	0.110942	0.7255	60.7562	-0.141036	0.110942	0.7255	58.3765	-0.387797	0.239045	0.74474	58.3765	-0.387797	0.239045	0.74474	-2.37968
P62264	1	1.20699	1.07482	2.14769	5.1074	1.96624	0.436333	0.564248	1	1.20699	1.07482	2.14769	5.1074	1.96624	0.436333	0.564248	1	0.745951	0.961478	1.41388	4.8658	2.26665	0.574505	0.377194	1	0.745951	0.961478	1.41388	4.8658	2.26665	0.574505	0.377194	62.4407	-0.262736	0.488161	-0.207338	62.4407	-0.262736	0.488161	-0.207338	62.1633	-0.611483	0.377194	-0.10841	62.1633	-0.611483	0.377194	-0.10841	-0.277392
P62267	1	1.00326	1.22064	1.94929	5.76222	1.84862	0.429175	0.529807	1	1.00326	1.22064	1.94929	5.76222	1.84862	0.429175	0.529807	1	0.986978	1.11031	1.75233	4.3075	1.86468	0.418	0.335285	1	0.986978	1.11031	1.75233	4.3075	1.86468	0.418	0.335285		0.678751	1.5	0.00938854		0.678751	1.5	0.00938854		0.675979	1.5	0.0584618		0.675979	1.5	0.0584618
P62270	1	0.954863	1.09438	1.89748	4.92818	1.70655	0.392464	0.487402	1	0.954863	1.09438	1.89748	4.92818	1.70655	0.392464	0.487402	1	0.979347	1.14361	1.73506	4.821	2.48204	0.675082	0.381385	1	0.979347	1.14361	1.73506	4.821	2.48204	0.675082	0.381385		0.675452	1.5	0.0458737		0.675452	1.5	0.0458737	62.3447	-0.604033	0.381385	-0.201793	62.3447	-0.604033	0.381385	-0.201793
P62281	1	1.00204	0.895036	1.92998	4.40059	1.69796	0.44434	0.459439	1	1.00204	0.895036	1.92998	4.40059	1.69796	0.44434	0.459439	1	1.22635	1.20199	1.89489	5.2731	2.05245	0.580994	0.593144	1	1.22635	1.20199	1.89489	5.2731	2.05245	0.580994	0.593144	61.0478	-0.562668	0.451295	-0.105363	61.0478	-0.562668	0.451295	-0.105363		-0.423051	0.586471	-0.238183		-0.423051	0.586471	-0.238183
P62301	1	1.01936	1.69587	2.5848	6.58977	2.72333	1.01355	1.26815	1	1.01936	1.69587	2.5848	6.58977	2.72333	1.01355	1.26815	1	0.930106	1.09582	1.7154	5.6906	2.73552	0.733942	0.542304	1	0.930106	1.09582	1.7154	5.6906	2.73552	0.733942	0.542304		0.583034	1.5	-0.154225		0.583034	1.5	-0.154225		-0.447746	0.542304	-0.238		-0.447746	0.542304	-0.238
P62305	1	1.07236	1.07447	1.47383	2.27325	1.27573	1.67956	1.19205	1	1.07236	1.07447	1.47383	2.27325	1.27573	1.67956	1.19205	1	0.744587	0.979207	1.27866	2.11221	0.999628	1.52902	1.20303	1	0.744587	0.979207	1.27866	2.11221	0.999628	1.52902	1.20303		0.176138	1.5	0.387538		0.176138	1.5	0.387538		0.577233	1.46097	0.393252		0.577233	1.46097	0.393252
P62307																	1	0.836815	1.10402	1.39678	2.3997	1.0541	1.02217	0.987291	1	0.836815	1.10402	1.39678	2.3997	1.0541	1.02217	0.987291											0.995784	-0.231358			0.995784	-0.231358
P62309																	1	1.05575	1.16522	1.60403	2.38469	1.54655	2.03084	1.96437	1	1.05575	1.16522	1.60403	2.38469	1.54655	2.03084	1.96437										0.677478	1.5	0.272591		0.677478	1.5	0.272591
P62311	1	1.29426	1.57774	1.85296	1.9892	1.5692	1.74079	1.42853	1	1.29426	1.57774	1.85296	1.9892	1.5692	1.74079	1.42853	1	1.24903	1.3062	1.40128	1.91253	1.16305	2.17605	1.83204	1	1.24903	1.3062	1.40128	1.91253	1.16305	2.17605	1.83204		0.583787	1.5	0.378566		0.583787	1.5	0.378566		0.0540535	1.5	0.273594		0.0540535	1.5	0.273594
P62313	1	1.07396	1.60322	1.42684	2.13095	1.42307	1.95834	1.25067	1	1.07396	1.60322	1.42684	2.13095	1.42307	1.95834	1.25067	1	0.980832	1.21962	1.58607	1.61414	1.23001	1.68912	1.71356	1	0.980832	1.21962	1.58607	1.61414	1.23001	1.68912	1.71356		0.699581	1.5	0.382766		0.699581	1.5	0.382766		0.678728	1.5	0.733143		0.678728	1.5	0.733143
P62315	1	0.977316	0.949449	1.54783	2.29256	1.25893	1.2784	1.17702	1	0.977316	0.949449	1.54783	2.29256	1.25893	1.2784	1.17702	1	1.05809	1.15206	1.43264	2.46564	1.34977	1.53516	1.7619	1	1.05809	1.15206	1.43264	2.46564	1.34977	1.53516	1.7619		0.652042	1.5	0.387669		0.652042	1.5	0.387669		0.138674	1.5	0.350433		0.138674	1.5	0.350433
P62317	1	0.883808	1.13298	1.29682	2.52164	1.2348	1.37251	1.24741	1	0.883808	1.13298	1.29682	2.52164	1.2348	1.37251	1.24741	1	1.02779	1.3929	1.63727	2.34757	1.08758	1.3612	1.36134	1	1.02779	1.3929	1.63727	2.34757	1.08758	1.3612	1.36134		0.109634	1.5	0.307318		0.109634	1.5	0.307318		0.682942	1.5	0.300575		0.682942	1.5	0.300575
P62320	1	0.990728	1.06885	1.48129	2.25615	1.2199	1.58802	1.33784	1	0.990728	1.06885	1.48129	2.25615	1.2199	1.58802	1.33784	1	0.984519	1.02479	1.38893	1.8901	1.02055	1.37129	1.25291	1	0.984519	1.02479	1.38893	1.8901	1.02055	1.37129	1.25291		0.189224	1.5	0.448019		0.189224	1.5	0.448019		0.517261	1.38475	0.402766		0.517261	1.38475	0.402766
P62331	1	0.882367	0.807122	0.863431	0.486505	0.0950796	0.0334185	0.0965064	1	0.882367	0.807122	0.863431	0.486505	0.0950796	0.0334185	0.0965064	1	1.04066	0.823937	1.10863	0.583872	0.0969591	0.0538139	0.105215	1	1.04066	0.823937	1.10863	0.583872	0.0969591	0.0538139	0.105215	53.584	-0.114945	0.0324421	0.954005	53.584	-0.114945	0.0324421	0.954005	54.1086	-0.774734	0.0853282	0.968498	54.1086	-0.774734	0.0853282	0.968498	0.524597
P62334	1	0.967052	0.897258	1.02734	0.743218	0.145685	0.085012	0.08132	1	0.967052	0.897258	1.02734	0.743218	0.145685	0.085012	0.08132	1	1.01279	0.972959	0.974839	0.625637	0.112409	0.0604936	0.0830516	1	1.01279	0.972959	0.974839	0.625637	0.112409	0.0604936	0.0830516	55.1913	-0.21576	0.0832308	0.990399	55.1913	-0.21576	0.0832308	0.990399	54.608	-0.205523	0.0691116	0.999028	54.608	-0.205523	0.0691116	0.999028	-0.583239
P62482	1	0.830142	1.19386	1.43111	2.1417	1.07879	1.99159	0.978215	1	0.830142	1.19386	1.43111	2.1417	1.07879	1.99159	0.978215	1	1.13093	0.893154	1.35401	1.34927	0.87252	1.12425	0.545341	1	1.13093	0.893154	1.35401	1.34927	0.87252	1.12425	0.545341		0.132269	1.5	0.320266		0.132269	1.5	0.320266
P62488	1	0.913424	1.04473	1.74791	1.72519	1.24015	1.68725	0.211209	1	0.913424	1.04473	1.74791	1.72519	1.24015	1.68725	0.211209	1	1.5389	1.43905	1.78238	2.21397	1.12743	2.19898	0.0973756	1	1.5389	1.43905	1.78238	2.21397	1.12743	2.19898	0.0973756	66.608	-0.845304	0	0.162016	66.608	-0.845304	0	0.162016	66.3402	-0.852142	0	-0.185212	66.3402	-0.852142	0	-0.185212	-0.267786
P62627	1	0.812635	0.782809	0.90429	1.01843	0.549053	0.587737	0.391994	1	0.812635	0.782809	0.90429	1.01843	0.549053	0.587737	0.391994	1	1.28073	1.18005	1.35968	0.982058	0.731912	0.804847	0.978251	1	1.28073	1.18005	1.35968	0.982058	0.731912	0.804847	0.978251	63.9215	-0.0310975	0	0.650512	63.9215	-0.0310975	0	0.650512		-0.185578	0.838337	0.195201		-0.185578	0.838337	0.195201
P62631	1	0.36386	0.16704	0.358357	0.107943	0.0834465		0.0515992	1	0.36386	0.16704	0.358357	0.107943	0.0834465		0.0515992	1	0.427274	0.483739	0.469719	0.380091	0.203231	0.630666	0.34005	1	0.427274	0.483739	0.469719	0.380091	0.203231	0.630666	0.34005	40.557	-0.361412	0.153636	0.909895	40.557	-0.361412	0.153636	0.909895	40.3127	-0.510071	0.417916	0.736035	40.3127	-0.510071	0.417916	0.736035	-0.244312
P62702	1	1.07877	1.30859	2.05612	4.88623	1.99273	0.631583	0.583041	1	1.07877	1.30859	2.05612	4.88623	1.99273	0.631583	0.583041	1	0.910815	1.08596	1.88458	6.33682	2.67527	0.676059	0.521554	1	0.910815	1.08596	1.88458	6.33682	2.67527	0.676059	0.521554		-0.413637	0.583038	-0.255603		-0.413637	0.583038	-0.255603		-0.469639	0.521554	-0.227728		-0.469639	0.521554	-0.227728
P62717	1	1.24735	1.54908	1.75121	6.99901	3.01887	0.957807	1.12644	1	1.24735	1.54908	1.75121	6.99901	3.01887	0.957807	1.12644	1	1.05716	1.09274	2.17421	10.5193	5.44218	2.04074	1.58946	1	1.05716	1.09274	2.17421	10.5193	5.44218	2.04074	1.58946		0.444085	1.5	-0.125171		0.444085	1.5	-0.125171		0.675394	1.5	-0.261534		0.675394	1.5	-0.261534
P62748																	1	1.33448	0.80546	1.00967	0.597067	0.0828354	0.116336	0.14783	1	1.33448	0.80546	1.00967	0.597067	0.0828354	0.116336	0.14783									54.0954	-1.02287	0.115667	0.905316	54.0954	-1.02287	0.115667	0.905316
P62751	1	1.02843	1.32051	2.10063	5.5365	2.20764	0.665244	0.878871	1	1.02843	1.32051	2.10063	5.5365	2.20764	0.665244	0.878871	1	1.00513	1.34174	1.93514	6.31275	3.29173	1.20468	0.958912	1	1.00513	1.34174	1.93514	6.31275	3.29173	1.20468	0.958912		0.680971	1.5	-0.0243289		0.680971	1.5	-0.0243289		0.631431	1.5	-0.109911		0.631431	1.5	-0.109911
P62754	1	0.866629	0.845503	1.2702	2.96096	0.995077	0.252744	0.287242	1	0.866629	0.845503	1.2702	2.96096	0.995077	0.252744	0.287242	1	0.935648	1.07575	1.65541	4.58251	2.18313	0.714727	0.626598	1	0.935648	1.07575	1.65541	4.58251	2.18313	0.714727	0.626598	59.3414	-0.771313	0.269989	0.207537	59.3414	-0.771313	0.269989	0.207537		-0.367842	0.626598	-0.21815		-0.367842	0.626598	-0.21815
P62774	1	1.02234	1.02627	0.909397	0.484117	0.163891	0.126505	0.0956349	1	1.02234	1.02627	0.909397	0.484117	0.163891	0.126505	0.0956349	1	1.18639	1.15141	1.02506	0.486213	0.188493	0.144328	0.0989002	1	1.18639	1.15141	1.02506	0.486213	0.188493	0.144328	0.0989002	53.8616	-0.13641	0.103102	0.998638	53.8616	-0.13641	0.103102	0.998638	53.9544	-0.259717	0.141095	0.961169	53.9544	-0.259717	0.141095	0.961169	0.0927474
P62806	1	0.817189	0.690474	0.956021	1.17947	0.465105	0.413153	3.61475	1	0.817189	0.690474	0.956021	1.17947	0.465105	0.413153	3.61475	1	1.00235	0.953552	0.880588	1.84214	0.863157	0.923968	3.49135	1	1.00235	0.953552	0.880588	1.84214	0.863157	0.923968	3.49135		0.0670362	1.5	0.223649		0.0670362	1.5	0.223649		0.603069	1.5	0.175229		0.603069	1.5	0.175229
P62814	1	0.938373	0.97638	1.05468	0.836949	0.371138	0.320872	0.0816464	1	0.938373	0.97638	1.05468	0.836949	0.371138	0.320872	0.0816464	1	0.938656	0.926455	1.0206	0.733891	0.381695	0.353356	0.074462	1	0.938656	0.926455	1.0206	0.733891	0.381695	0.353356	0.074462	57.1169	-0.11425	0.156632	0.969372	57.1169	-0.11425	0.156632	0.969372	57.2961	-0.0762399	0.0848194	0.959804	57.2961	-0.0762399	0.0848194	0.959804	0.179204
P62821	1	0.967327	0.912014	1.28845	1.06768	0.299683	0.24244	0.242448	1	0.967327	0.912014	1.28845	1.06768	0.299683	0.24244	0.242448	1	0.879911	0.949557	1.25903	0.855312	0.298519	0.226171	0.224817	1	0.879911	0.949557	1.25903	0.855312	0.298519	0.226171	0.224817	57.5718	-0.824645	0.242444	0.922402	57.5718	-0.824645	0.242444	0.922402	56.084	-0.195896	0.228102	0.924818	56.084	-0.195896	0.228102	0.924818	-1.48781
P62827	1	0.923634	1.07337	1.33457	1.47524	0.742355	0.26818	0.0730842	1	0.923634	1.07337	1.33457	1.47524	0.742355	0.26818	0.0730842	1	0.922552	1.05161	1.32937	1.36478	0.677945	0.303072	0.0608333	1	0.922552	1.05161	1.32937	1.36478	0.677945	0.303072	0.0608333	59.8328	-0.174614	0.0981655	0.781182	59.8328	-0.174614	0.0981655	0.781182	59.7333	-0.153571	0.0932309	0.818908	59.7333	-0.153571	0.0932309	0.818908	-0.0994823
P62830	1	0.881294	0.897184	1.19437	3.47162	1.19159	0.304932	0.420773	1	0.881294	0.897184	1.19437	3.47162	1.19159	0.304932	0.420773	1	0.906048	0.836311	1.19276	4.14106	1.99314	0.579149	0.432355	1	0.906048	0.836311	1.19276	4.14106	1.99314	0.579149	0.432355	60.4344	-0.615508	0.361928	0.0853583	60.4344	-0.615508	0.361928	0.0853583		0.623877	1.5	0.0973236		0.623877	1.5	0.0973236
P62843																	1	0.884177	0.796717	1.9546	3.88493	1.87116	0.815438	0.316762	1	0.884177	0.796717	1.9546	3.88493	1.87116	0.815438	0.316762									64.4227	-0.175576	0.211776	-0.118103	64.4227	-0.175576	0.211776	-0.118103
P62849	1	0.890635	0.592029	1.34171	3.00406	0.996185	0.295279	0.400047	1	0.890635	0.592029	1.34171	3.00406	0.996185	0.295279	0.400047	1	1.02981	1.00896	1.84381	5.99846	2.37422	0.687368	0.486535	1	1.02981	1.00896	1.84381	5.99846	2.37422	0.687368	0.486535	59.4684	-0.688915	0.347659	0.159188	59.4684	-0.688915	0.347659	0.159188	62.8237	-0.502777	0.486535	-0.210941	62.8237	-0.502777	0.486535	-0.210941	3.35531
P62852	1	0.954214	1.25402	2.23507	5.65645	2.32483	0.719439	0.769987	1	0.954214	1.25402	2.23507	5.65645	2.32483	0.719439	0.769987	1	1.04347	0.995534	1.74028	4.48116	2.32265	0.745543	0.529586	1	1.04347	0.995534	1.74028	4.48116	2.32265	0.745543	0.529586			0.0760782	-0.311424			0.0760782	-0.311424			0	-0.249643			0	-0.249643
P62855	1	1.00446	1.28235	1.97928	4.90913	1.85333	0.664809	0.636812	1	1.00446	1.28235	1.97928	4.90913	1.85333	0.664809	0.636812	1	1.19504	1.44286	2.82245	8.27065	4.1915	1.36695	1.06429	1	1.19504	1.44286	2.82245	8.27065	4.1915	1.36695	1.06429		-0.361645	0.636805	-0.24067		-0.361645	0.636805	-0.24067		0.165057	1.5	-0.238312		0.165057	1.5	-0.238312
P62858																	1	0.983379	1.32986	1.43484	2.39601	1.22268	1.81273	2.53376	1	0.983379	1.32986	1.43484	2.39601	1.22268	1.81273	2.53376										0.144015	1.5	0.190397		0.144015	1.5	0.190397
P62862	1	0.658601	1.30251	2.32224	6.40329	3.20813	1.12533	1.02399	1	0.658601	1.30251	2.32224	6.40329	3.20813	1.12533	1.02399	1	0.822981	1.09734	2.52571	9.78448	5.60668	2.40587	1.9548	1	0.822981	1.09734	2.52571	9.78448	5.60668	2.40587	1.9548		0.680552	1.5	-0.089078		0.680552	1.5	-0.089078
P62869	1	0.891743	0.891077	0.870807	0.473955	0.0976933	0.0800608	0.101967	1	0.891743	0.891077	0.870807	0.473955	0.0976933	0.0800608	0.101967	1	0.984767	0.945871	0.946807	0.375125	0.0879796	0.0864261	0.118168	1	0.984767	0.945871	0.946807	0.375125	0.0879796	0.0864261	0.118168	53.5824	-0.127327	0.0650471	0.977749	53.5824	-0.127327	0.0650471	0.977749	53.3006	-0.200907	0.0924006	0.996832	53.3006	-0.200907	0.0924006	0.996832	-0.281823
P62889	1	0.713642	0.425154	1.33159	4.03571	1.8687	0.401505	0.567874	1	0.713642	0.425154	1.33159	4.03571	1.8687	0.401505	0.567874	1	1.40001	1.53154	2.25949	11.4599	6.04281	2.40278	1.1037	1	1.40001	1.53154	2.25949	11.4599	6.04281	2.40278	1.1037		0.626739	1.5	0.125292		0.626739	1.5	0.125292		0.763628	1.5	-0.308529		0.763628	1.5	-0.308529
P62892	1	3.06539	3.65362	3.53411	15.7493	3.85541	1.92932	2.64089	1	3.06539	3.65362	3.53411	15.7493	3.85541	1.92932	2.64089	1	1.09535	1.30052	2.79781	13.6755	8.00798	2.73664	2.24434	1	1.09535	1.30052	2.79781	13.6755	8.00798	2.73664	2.24434		0.820287	1.5	-0.446957		0.820287	1.5	-0.446957
P62897	1	1.04526	1.51022	1.99868	2.3729	1.40007	2.05074	1.61555	1	1.04526	1.51022	1.99868	2.3729	1.40007	2.05074	1.61555	1	0.995137	1.24059	1.90483	2.21474	1.35015	2.29785	2.25411	1	0.995137	1.24059	1.90483	2.21474	1.35015	2.29785	2.25411		0.581341	1.5	0.199563		0.581341	1.5	0.199563		0.679187	1.5	0.164482		0.679187	1.5	0.164482
P62900	1	1.16755	1.52217	3.41903	11.8413	4.42073	1.44946	1.38075	1	1.16755	1.52217	3.41903	11.8413	4.42073	1.44946	1.38075	1	1.08021	1.26567	2.1063	9.45017	3.76634	1.55809	1.41619	1	1.08021	1.26567	2.1063	9.45017	3.76634	1.55809	1.41619		0.446011	1.5	-0.26343		0.446011	1.5	-0.26343		0.679733	1.5	-0.193629		0.679733	1.5	-0.193629
P62908	1	0.941211	1.13564	1.81349	4.26378	1.81569	0.481238	0.512598	1	0.941211	1.13564	1.81349	4.26378	1.81569	0.481238	0.512598	1	1.02119	1.13332	1.7397	4.78261	2.33476	0.732078	0.693576	1	1.02119	1.13332	1.7397	4.78261	2.33476	0.732078	0.693576	61.9072	-0.428557	0.495307	-0.138264	61.9072	-0.428557	0.495307	-0.138264		0.676653	1.5	0.0270513		0.676653	1.5	0.0270513
P62911	1	1.33004	1.60865	3.30756	12.4603	4.80432	1.24478	1.62743	1	1.33004	1.60865	3.30756	12.4603	4.80432	1.24478	1.62743	1	1.53085	1.84453	2.92462	15.8088	7.71692	2.43146	1.90419	1	1.53085	1.84453	2.92462	15.8088	7.71692	2.43146	1.90419
P62915	1	0.409752	0.428557	0.248104					1	0.409752	0.428557	0.248104					1	0.770467	0.848113	0.391437	0.393181	0.143272			1	0.770467	0.848113	0.391437	0.393181	0.143272			40.4863	-0.329683	0.338299	0.949882	40.4863	-0.329683	0.338299	0.949882	49.9679	-0.0536942	0	0.893478	49.9679	-0.0536942	0	0.893478	9.48161
P62918	1	0.734466	1.06125	2.82612	12.5572	4.89924	1.54663	1.86273	1	0.734466	1.06125	2.82612	12.5572	4.89924	1.54663	1.86273	1	1.23833	1.14835	1.93553	7.85677	4.54126	1.53826	1.52945	1	1.23833	1.14835	1.93553	7.85677	4.54126	1.53826	1.52945		0.674082	1.5	-0.228762		0.674082	1.5	-0.228762
P62960	1	0.890965	0.928135	1.26841	2.29922	1.16381	0.66512	0.458882	1	0.890965	0.928135	1.26841	2.29922	1.16381	0.66512	0.458882	1	0.997524	1.02717	1.41092	2.72954	1.33367	0.819808	0.840917	1	0.997524	1.02717	1.41092	2.72954	1.33367	0.819808	0.840917	62.5203	-0.530039	0.458882	0.161747	62.5203	-0.530039	0.458882	0.161747		-0.0900436	0.825732	-0.191499		-0.0900436	0.825732	-0.191499
P62983;P62984;P0CG49;P0CG50	1	1.03802	1.03686	1.18839	1.28008	0.773229	1.06026	0.862389	1	1.03802	1.03686	1.18839	1.28008	0.773229	1.06026	0.862389	1	1.3046	1.16623	1.37207	1.80965	1.27383	1.51258	1.35853	1	1.3046	1.16623	1.37207	1.80965	1.27383	1.51258	1.35853			0	0.0641825			0	0.0641825		0.0350492	1.47183	0.419195		0.0350492	1.47183	0.419195
P63001	1	1.01078	0.943072	1.31132	1.09339	0.511253	0.190812	0.0849271	1	1.01078	0.943072	1.31132	1.09339	0.511253	0.190812	0.0849271	1	0.923803	0.933344	1.10264	1.72137	0.765323	0.265691	0.150464	1	0.923803	0.933344	1.10264	1.72137	0.765323	0.265691	0.150464	58.0239	-0.486332	0.137776	0.918728	58.0239	-0.486332	0.137776	0.918728	58.848	-0.329649	0.206031	0.67693	58.848	-0.329649	0.206031	0.67693	0.824135
P63005	1	0.967178	1.02642	1.07805	1.11707	0.652952	0.708876	0.300288	1	0.967178	1.02642	1.07805	1.11707	0.652952	0.708876	0.300288	1	0.867667	0.991165	1.04352	1.00018	0.599256	0.573446	0.173924	1	0.867667	0.991165	1.04352	1.00018	0.599256	0.573446	0.173924	63.8889	-0.0642493	0	0.855236	63.8889	-0.0642493	0	0.855236	61.6336	-0.0676752	0	0.909933	61.6336	-0.0676752	0	0.909933	-2.25529
P63017	1	0.962516	0.952306	1.03248	1.06416	0.276719	0.0852392	0.0948462	1	0.962516	0.952306	1.03248	1.06416	0.276719	0.0852392	0.0948462	1	0.979097	0.882146	1.01672	1.00335	0.221658	0.0813941	0.0648837	1	0.979097	0.882146	1.01672	1.00335	0.221658	0.0813941	0.0648837	57.7316	-0.985962	0.0900427	0.993585	57.7316	-0.985962	0.0900427	0.993585	57.6522	-1.0055	0.0731389	0.989408	57.6522	-1.0055	0.0731389	0.989408	-0.0794511
P63028	1	1.00236	0.734656	1.04287	0.823668	0.157628	0.0912887	0.0810061	1	1.00236	0.734656	1.04287	0.823668	0.157628	0.0912887	0.0810061	1	0.911366	1.00293	1.16971	0.734687	0.131438	0.140153	0.114668	1	0.911366	1.00293	1.16971	0.734687	0.131438	0.140153	0.114668	55.593	-0.229017	0.08546	0.944577	55.593	-0.229017	0.08546	0.944577	54.2539	-0.961839	0.128753	0.973721	54.2539	-0.961839	0.128753	0.973721	-1.33908
P63037	1	0.887633	0.620925	0.669495	0.50151	0.119288	0.0640612	0.0990741	1	0.887633	0.620925	0.669495	0.50151	0.119288	0.0640612	0.0990741	1	0.884252	0.819878	0.598274	0.395828	0.12545	0.0441318	0.0582584	1	0.884252	0.819878	0.598274	0.395828	0.12545	0.0441318	0.0582584	51.1701	-0.0505992	0	0.925941	51.1701	-0.0505992	0	0.925941	51.3606	-0.0670373	0	0.985781	51.3606	-0.0670373	0	0.985781	0.19049
P63038	1	1.03986	1.13288	1.2332	1.11675	0.195878	0.096865	0.100918	1	1.03986	1.13288	1.2332	1.11675	0.195878	0.096865	0.100918	1	1.13157	1.254	1.66287	1.42518	0.209118	0.0975727	0.067865	1	1.13157	1.254	1.66287	1.42518	0.209118	0.0975727	0.067865	57.56	-0.97937	0.0988914	0.951925	57.56	-0.97937	0.0988914	0.951925	57.6163	-0.995817	0.0827187	0.753089	57.6163	-0.995817	0.0827187	0.753089	0.0562412
P63073	1	0.935941	1.03187	1.05951	0.804778	0.256042	0.0532297	0.0727224	1	0.935941	1.03187	1.05951	0.804778	0.256042	0.0532297	0.0727224	1	0.779775	0.960834	0.865937	0.734382	0.170369	0.0459817	0.0932484	1	0.779775	0.960834	0.865937	0.734382	0.170369	0.0459817	0.0932484	56.1301	-0.165358	0.0553271	0.992213	56.1301	-0.165358	0.0553271	0.992213	55.3608	-0.161073	0.0565122	0.942974	55.3608	-0.161073	0.0565122	0.942974	-0.769379
P63085	1	0.992365	0.801951	1.05946	1.13954	0.39652	0.139782	0.147613	1	0.992365	0.801951	1.05946	1.13954	0.39652	0.139782	0.147613	1	0.93662	0.791437	0.97099	0.838292	0.310367	0.169947	0.0494522	1	0.93662	0.791437	0.97099	0.838292	0.310367	0.169947	0.0494522	57.8766	-0.926021	0.143697	0.948861	57.8766	-0.926021	0.143697	0.948861	56.5945	-0.138049	0.0809063	0.951377	56.5945	-0.138049	0.0809063	0.951377	-1.28209
P63087	1	0.940438	0.448044	0.952772	0.573132	0.1994	0.0431161	0.0103038	1	0.940438	0.448044	0.952772	0.573132	0.1994	0.0431161	0.0103038	1	0.950781	1.13608	1.17458	1.10591	0.407273	0.11446	0.183006	1	0.950781	1.13608	1.17458	1.10591	0.407273	0.11446	0.183006	53.317	-0.0575897	0	0.760817	53.317	-0.0575897	0	0.760817	57.8893	-0.920427	0.148733	0.953617	57.8893	-0.920427	0.148733	0.953617	4.5723
P63101	1	0.936469	0.926331	1.32445	1.35626	0.597777	0.213728	0.0891674	1	0.936469	0.926331	1.32445	1.35626	0.597777	0.213728	0.0891674	1	0.950935	1.07459	1.40454	1.48077	0.568618	0.232983	0.0758654	1	0.950935	1.07459	1.40454	1.48077	0.568618	0.232983	0.0758654	58.1542	-0.640651	0.15144	0.838956	58.1542	-0.640651	0.15144	0.838956	58.0897	-0.776412	0.154423	0.775335	58.0897	-0.776412	0.154423	0.775335	-0.0645105
P63158	1	0.889608	0.784252	1.02283	0.844117	0.402233	0.475874	0.35968	1	0.889608	0.784252	1.02283	0.844117	0.402233	0.475874	0.35968	1	0.831387	0.968914	1.20352	0.94636	0.469798	0.655794	0.556904	1	0.831387	0.968914	1.20352	0.94636	0.469798	0.655794	0.556904	54.6009	-0.677151	0.412596	0.869947	54.6009	-0.677151	0.412596	0.869947		-0.50435	0.560832	0.797816		-0.50435	0.560832	0.797816
P63166	1	1.02812	1.16499	0.824844	0.693934	0.375684	0.438001	0.300822	1	1.02812	1.16499	0.824844	0.693934	0.375684	0.438001	0.300822																	56.3918	-0.073297	0.333684	0.932282	56.3918	-0.073297	0.333684	0.932282
P63168	1	0.98221	0.691147	0.834	0.434656	0.165083	0.0827905	0.132049	1	0.98221	0.691147	0.834	0.434656	0.165083	0.0827905	0.132049	1	0.941771	0.919828	0.933686	0.630189	0.291602	0.447597	0.370098	1	0.941771	0.919828	0.933686	0.630189	0.291602	0.447597	0.370098	52.8682	-0.0637368	0.00360446	0.932183	52.8682	-0.0637368	0.00360446	0.932183	54.216	-0.730509	0.369765	0.955663	54.216	-0.730509	0.369765	0.955663	1.34778
P63242	1	1.0285	0.774536	0.364921	0.206984	0.065907	0.095439	0.0971689	1	1.0285	0.774536	0.364921	0.206984	0.065907	0.095439	0.0971689	1	0.918692	0.837474	0.445899	0.184432	0.0515276	0.0765095	0.0906588	1	0.918692	0.837474	0.445899	0.184432	0.0515276	0.0765095	0.0906588	48.7197	-0.107468	0.0872202	0.995219	48.7197	-0.107468	0.0872202	0.995219	49.4576	-0.105693	0.0610908	0.993641	49.4576	-0.105693	0.0610908	0.993641	0.737938
P63276	1	0.928852	1.14546	1.6393	3.52638	1.2813	0.379067	0.35951	1	0.928852	1.14546	1.6393	3.52638	1.2813	0.379067	0.35951	1	0.9394	1.16094	1.67194	4.04164	1.90139	0.707184	0.558182	1	0.9394	1.16094	1.67194	4.04164	1.90139	0.707184	0.558182		0.592291	1.43711	0.0479319		0.592291	1.43711	0.0479319		-0.433454	0.558182	-0.192166		-0.433454	0.558182	-0.192166
P63280	1	0.987221	0.885239	0.983116	0.448346	0.0456448	0.0528816	0.0714632	1	0.987221	0.885239	0.983116	0.448346	0.0456448	0.0528816	0.0714632	1	1.07591	1.06537	1.18203	0.463202	0.0738557	0.0367301	0.128	1	1.07591	1.06537	1.18203	0.463202	0.0738557	0.0367301	0.128	53.8377	-0.327907	0.0554052	0.990259	53.8377	-0.327907	0.0554052	0.990259
P63323	1	1.02971	1.15498	1.49978	2.20051	1.05239	0.52894	0.302451	1	1.02971	1.15498	1.49978	2.20051	1.05239	0.52894	0.302451	1	0.9509	1.23706	1.63735	3.0447	1.40983	0.747313	0.349366	1	0.9509	1.23706	1.63735	3.0447	1.40983	0.747313	0.349366	62.0504	-0.684664	0.302451	0.26967	62.0504	-0.684664	0.302451	0.26967	62.4268	-0.632386	0.349366	-0.047621	62.4268	-0.632386	0.349366	-0.047621	0.376409
P63325	1	0.851	1.00352	2.08801	5.44264	2.18499	0.364483	0.443925	1	0.851	1.00352	2.08801	5.44264	2.18499	0.364483	0.443925	1	1.01214	1.14807	1.92724	6.00614	2.63572	0.670627	0.442813	1	1.01214	1.14807	1.92724	6.00614	2.63572	0.670627	0.442813		-0.078581	0.54418	-0.162067		-0.078581	0.54418	-0.162067	62.4646	-0.545257	0.442812	-0.234375	62.4646	-0.545257	0.442812	-0.234375
P63328																	1	1.02288	0.872132	0.953659	0.894947	0.382572	0.222424	0.2002	1	1.02288	0.872132	0.953659	0.894947	0.382572	0.222424	0.2002									57.0368	-0.150557	0.202007	0.979294	57.0368	-0.150557	0.202007	0.979294
P63330;P62715	1	1.11688	1.42732	1.22757	0.96999	0.50602	0.469736	0.10889	1	1.11688	1.42732	1.22757	0.96999	0.50602	0.469736	0.10889	1	1.28761	1.35748	1.40255	1.00215	0.407027	0.417431	0.138047	1	1.28761	1.35748	1.40255	1.00215	0.407027	0.417431	0.138047	59.5011	-0.0895776	0.142477	0.784618	59.5011	-0.0895776	0.142477	0.784618	57.4939	-0.251828	0.276135	0.755759	57.4939	-0.251828	0.276135	0.755759	-2.00726
P67871	1	0.925239	1.05183	1.19814	0.849412	0.383493	0.24614	0.0384342	1	0.925239	1.05183	1.19814	0.849412	0.383493	0.24614	0.0384342	1	0.785089	0.866382	0.935744	0.576752	0.191035	0.0873521	0.108798	1	0.785089	0.866382	0.935744	0.576752	0.191035	0.0873521	0.108798	57.2286	-0.129068	0.100546	0.9489	57.2286	-0.129068	0.100546	0.9489	54.5606	-0.12712	0.0843933	0.938809	54.5606	-0.12712	0.0843933	0.938809	-2.66791
P67984	1	0.966807	1.34318	2.42671	9.75145	3.65708	1.05322	0.88582	1	0.966807	1.34318	2.42671	9.75145	3.65708	1.05322	0.88582	1	1.16907	1.43813	3.34509	16.1196	7.2683	2.05174	2.00161	1	1.16907	1.43813	3.34509	16.1196	7.2683	2.05174	2.00161		0.629954	1.5	-0.151474		0.629954	1.5	-0.151474
P68037	1	0.984717	1.10439	1.39679	1.33933	0.561771	0.392409	0.248287	1	0.984717	1.10439	1.39679	1.33933	0.561771	0.392409	0.248287	1	0.96951	1.05167	1.42279	1.32083	0.561908	0.527671	0.295299	1	0.96951	1.05167	1.42279	1.32083	0.561908	0.527671	0.295299	58.0996	-0.734181	0.320348	0.772335	58.0996	-0.734181	0.320348	0.772335	58.1548	-0.63694	0.411485	0.717779	58.1548	-0.63694	0.411485	0.717779	0.0551991
P68040	1	1.07069	1.14726	1.63314	3.46602	1.45841	0.306192	0.201052	1	1.07069	1.14726	1.63314	3.46602	1.45841	0.306192	0.201052	1	0.889732	0.953514	1.34747	3.41806	1.60062	0.359753	0.155104	1	0.889732	0.953514	1.34747	3.41806	1.60062	0.359753	0.155104	61.6502	-0.79167	0.201051	0.0651584	61.6502	-0.79167	0.201051	0.0651584	61.8035	-0.832082	0.155104	0.10601	61.8035	-0.832082	0.155104	0.10601	0.15327
P68134;P68033;P63268;P62737	1	0.885458	0.895572	1.1751	1.20434	0.572928	0.38775	0.157829	1	0.885458	0.895572	1.1751	1.20434	0.572928	0.38775	0.157829	1	0.945797	1.01148	1.30016	1.20645	0.571673	0.509757	0.23287	1	0.945797	1.01148	1.30016	1.20645	0.571673	0.509757	0.23287	58.171	-0.467543	0.272759	0.876226	58.171	-0.467543	0.272759	0.876226	58.1617	-0.586376	0.371313	0.818905	58.1617	-0.586376	0.371313	0.818905	-0.00923887
P68181																	1	0.875152	0.702019	0.634599	0.396099	0.0336435	0.0475207		1	0.875152	0.702019	0.634599	0.396099	0.0336435	0.0475207										50.7047	-0.06424	0	0.945685	50.7047	-0.06424	0	0.945685
P68254	1	0.938237	0.957257	1.2867	0.772339	0.128059	0.079549	0.0591806	1	0.938237	0.957257	1.2867	0.772339	0.128059	0.079549	0.0591806	1	1.00468	1.15954	1.31182	0.787665	0.182108	0.101978	0.0744158	1	1.00468	1.15954	1.31182	0.787665	0.182108	0.101978	0.0744158	55.1338	-0.264969	0.0769395	0.946327	55.1338	-0.264969	0.0769395	0.946327	55.5111	-0.218059	0.0940669	0.929905	55.5111	-0.218059	0.0940669	0.929905	0.377341
P68372;Q9D6F9	1	0.920688	0.783224	0.840458	0.826363	0.366412	0.192173	0.105405	1	0.920688	0.783224	0.840458	0.826363	0.366412	0.192173	0.105405	1	0.897832	0.820916	0.800983	0.672944	0.469921	0.199746	0.0663167	1	0.897832	0.820916	0.800983	0.672944	0.469921	0.199746	0.0663167	56.8917	-0.069589	0	0.922306	56.8917	-0.069589	0	0.922306	56.2294	-0.0537064	0	0.958116	56.2294	-0.0537064	0	0.958116	-0.662337
P68373;Q9JJZ2	1	0.804679	0.640066	0.888119	0.894955	0.298316	0.142536	0.0885764	1	0.804679	0.640066	0.888119	0.894955	0.298316	0.142536	0.0885764	1	0.876381	0.737126	0.875767	0.732206	0.451799	0.166421	0.0565841	1	0.876381	0.737126	0.875767	0.732206	0.451799	0.166421	0.0565841	56.6556	-0.173812	0.104501	0.807144	56.6556	-0.173812	0.104501	0.807144	56.6831	-0.0651052	0	0.910178	56.6831	-0.0651052	0	0.910178	0.0275829
P68510	1	0.885063	1.27145	1.35642	1.09701	0.331312	0.119933	0.0888426	1	0.885063	1.27145	1.35642	1.09701	0.331312	0.119933	0.0888426	1	1.01372	1.0517	1.36565	1.23985	0.341349	0.33783	0.265899	1	1.01372	1.0517	1.36565	1.23985	0.341349	0.33783	0.265899	57.8034	-0.969351	0.104388	0.878843	57.8034	-0.969351	0.104388	0.878843	57.5602	-0.760915	0.301864	0.856004	57.5602	-0.760915	0.301864	0.856004	-0.243198
P70122																	1	0.752048	0.751844	0.83481	0.254975	0.105914	0.197212	0.549141	1	0.752048	0.751844	0.83481	0.254975	0.105914	0.197212	0.549141									50.4061	-0.899664	0.27681	0.698508	50.4061	-0.899664	0.27681	0.698508
P70168	1	1.06739	0.983194	0.49736	0.199772	0.080806	0.0780601	0.0980304	1	1.06739	0.983194	0.49736	0.199772	0.080806	0.0780601	0.0980304	1	1.02789	0.900576	0.474968	0.161702	0.0451787	0.0483893	0.0571486	1	1.02789	0.900576	0.474968	0.161702	0.0451787	0.0483893	0.0571486	50.1054	-0.15419	0.0940669	0.993623	50.1054	-0.15419	0.0940669	0.993623	49.8461	-0.128491	0.0452933	0.998714	49.8461	-0.128491	0.0452933	0.998714	-0.259292
P70195	1	0.975618	1.13975	1.48247	1.70233	1.10477	1.70179	1.28723	1	0.975618	1.13975	1.48247	1.70233	1.10477	1.70179	1.28723	1	1.07562	1.12812	1.41193	1.6291	0.986344	1.61478	1.65	1	1.07562	1.12812	1.41193	1.6291	0.986344	1.61478	1.65		0.617208	1.45572	0.554658		0.617208	1.45572	0.554658		0.0976526	1.46822	0.476627		0.0976526	1.46822	0.476627
P70202	1	0.960318	0.841735	1.39319	0.718215	0.189177	0.0247868		1	0.960318	0.841735	1.39319	0.718215	0.189177	0.0247868		1	1.19489	1.18609	0.951579	0.911227	0.107541	0.0654043		1	1.19489	1.18609	0.951579	0.911227	0.107541	0.0654043		55.3362	-0.200682	0.0544004	0.86008	55.3362	-0.200682	0.0544004	0.86008	55.74	-0.312562	0.0646824	0.946271	55.74	-0.312562	0.0646824	0.946271	0.403799
P70288																	1	0.851762	0.829665	0.750439	0.407045	0.151111	0.0723497	0.16716	1	0.851762	0.829665	0.750439	0.407045	0.151111	0.0723497	0.16716									52.4808	-0.0767649	0.0674658	0.956838	52.4808	-0.0767649	0.0674658	0.956838
P70290	1	0.764579	0.522866	0.242368	0.138588	0.0641309	0.0479462	0.0700764	1	0.764579	0.522866	0.242368	0.138588	0.0641309	0.0479462	0.0700764	1	0.758774	0.618633	0.276751	0.101457	0.102068	0.034507	0.0396255	1	0.758774	0.618633	0.276751	0.101457	0.102068	0.034507	0.0396255	45.7536	-0.0709912	0.0268608	0.99171	45.7536	-0.0709912	0.0268608	0.99171	46.5815	-0.0683962	0	0.980439	46.5815	-0.0683962	0	0.980439	0.827953
P70296	1	1.10282	1.16064	1.17372	0.919034	0.315883	0.26561	0.14455	1	1.10282	1.16064	1.17372	0.919034	0.315883	0.26561	0.14455	1	1.18953	1.2174	1.37462	0.941027	0.306814	0.237867	0.120283	1	1.18953	1.2174	1.37462	0.941027	0.306814	0.237867	0.120283	56.6827	-0.196824	0.201512	0.945507	56.6827	-0.196824	0.201512	0.945507	56.8011	-0.216888	0.176184	0.867414	56.8011	-0.216888	0.176184	0.867414	0.118454
P70303	1	1.58425	1.72996	1.64767	1.7716	0.881767	0.657767	0.300065	1	1.58425	1.72996	1.64767	1.7716	0.881767	0.657767	0.300065	1	1.02109	1.20993	1.42728	1.38145	0.678578	0.613278	0.174672	1	1.02109	1.20993	1.42728	1.38145	0.678578	0.613278	0.174672	63.3168	-0.119833	0.265147	0.137544	63.3168	-0.119833	0.265147	0.137544	62.5422	-0.0964635	0.0515042	0.662337	62.5422	-0.0964635	0.0515042	0.662337	-0.774641
P70315	1	0.717696	1.06984	0.888533	0.464393	0.145567	0.0915869	0.117044	1	0.717696	1.06984	0.888533	0.464393	0.145567	0.0915869	0.117044	1	1.39526	2.11383	0.686141	0.34641	0.285927		0.457431	1	1.39526	2.11383	0.686141	0.34641	0.285927		0.457431	53.6653	-0.138302	0.0956899	0.926972	53.6653	-0.138302	0.0956899	0.926972	50.2663	-0.795891	0.363256	0.467937	50.2663	-0.795891	0.363256	0.467937	-3.39896
P70349	1	1.11134	1.2667	1.34087	1.30783	0.879881	1.06054	0.238846	1	1.11134	1.2667	1.34087	1.30783	0.879881	1.06054	0.238846	1	1.20706	1.27752	1.59341	1.40562	0.911332	1.24985	0.314123	1	1.20706	1.27752	1.59341	1.40562	0.911332	1.24985	0.314123	66.6549	-0.844114	0	0.647458	66.6549	-0.844114	0	0.647458	66.7671	-0.84128	0	0.334626	66.7671	-0.84128	0	0.334626	0.112181
P70362	1	0.946356	0.689939	0.770851	1.05246	0.183631	0.0621508	0.040022	1	0.946356	0.689939	0.770851	1.05246	0.183631	0.0621508	0.040022	1	1.28209	1.39241	0.565279	0.972342	0.43643	0.347351		1	1.28209	1.39241	0.565279	0.972342	0.43643	0.347351		57.6031	-1.03009	0.0510864	0.880936	57.6031	-1.03009	0.0510864	0.880936	58.4091	-0.0656676	0.135111	0.582014	58.4091	-0.0656676	0.135111	0.582014	0.805999
P70398																	1	1.17368	0.993186	0.777491	0.887813	0.213092	0.531772	0.169672	1	1.17368	0.993186	0.777491	0.887813	0.213092	0.531772	0.169672									54.5613	-0.799359	0.304845	0.839777	54.5613	-0.799359	0.304845	0.839777
P70399																	1	0.80776	0.785815	0.679906	0.334706	0.102044	0.201608	0.369746	1	0.80776	0.785815	0.679906	0.334706	0.102044	0.201608	0.369746									51.1165	-0.0682156	0.202738	0.871245	51.1165	-0.0682156	0.202738	0.871245
P70404	1	0.904568	1.01049	1.17599	1.07828	0.246254	0.11677	0.141841	1	0.904568	1.01049	1.17599	1.07828	0.246254	0.11677	0.141841	1	1.07929	1.38867	1.68009	1.3688	0.126231	0.0859271	0.100558	1	1.07929	1.38867	1.68009	1.3688	0.126231	0.0859271	0.100558	57.6367	-0.945354	0.129305	0.967947	57.6367	-0.945354	0.129305	0.967947	57.2871	-0.99015	0.0932412	0.747383	57.2871	-0.99015	0.0932412	0.747383	-0.349583
P70441	1	1.1965	1.20622	0.941982	0.814463	0.508653	0.860592	0.708738	1	1.1965	1.20622	0.941982	0.814463	0.508653	0.860592	0.708738	1	0.860715	1.0295	1.24153	1.02699	0.579361	0.620854	0.865134	1	0.860715	1.0295	1.24153	1.02699	0.579361	0.620854	0.865134		-0.356339	0.692661	0.625331		-0.356339	0.692661	0.625331		-0.34911	0.688447	0.629602		-0.34911	0.688447	0.629602
P70444	1	0.917446	1.17083	1.03151	1.38193	0.687543	1.0444	0.763347	1	0.917446	1.17083	1.03151	1.38193	0.687543	1.0444	0.763347	1	0.947489	0.970894	1.38069	1.18429	0.818751	0.940958	0.899047	1	0.947489	0.970894	1.38069	1.18429	0.818751	0.940958	0.899047			0.000441984	0.165461			0.000441984	0.165461		-0.0217138	0.890987	0.120419		-0.0217138	0.890987	0.120419
P70445	1	1.58652	2.85069	2.39643	1.81685	1.8961	1.90848	1.40163	1	1.58652	2.85069	2.39643	1.81685	1.8961	1.90848	1.40163	1	0.845412	0.913735	1.8991	1.53846	0.689585	0.975246	0.816752	1	0.845412	0.913735	1.8991	1.53846	0.689585	0.975246	0.816752		0.815291	1.5	-0.334942		0.815291	1.5	-0.334942		-0.0335147	0.840716	0.00299625		-0.0335147	0.840716	0.00299625
P70460	1	0.80264	0.62812	0.180235	0.178272	0.136605	0.0982328	0.0737737	1	0.80264	0.62812	0.180235	0.178272	0.136605	0.0982328	0.0737737	1	1.20052	0.670267	0.435733	0.297245	0.103749	0.0905178	0.0968935	1	1.20052	0.670267	0.435733	0.297245	0.103749	0.0905178	0.0968935	46.4673	-0.0794957	0.0749954	0.972245	46.4673	-0.0794957	0.0749954	0.972245	49.1084	-0.0843202	0.0916827	0.947	49.1084	-0.0843202	0.0916827	0.947	2.64109
P70677	1	0.987506	1.08356	1.44875	1.43664	0.851367	1.3404	0.926335	1	0.987506	1.08356	1.44875	1.43664	0.851367	1.3404	0.926335	1	0.99628	1.12154	1.44906	1.74958	1.06946	1.85598	1.48258	1	0.99628	1.12154	1.44906	1.74958	1.06946	1.85598	1.48258		0.272338	1.2007	0.160831		0.272338	1.2007	0.160831		0.123543	1.5	0.542383		0.123543	1.5	0.542383
P70695	1	1.09504	0.949206	1.28176	1.09306	0.814573	1.16204	1.00189	1	1.09504	0.949206	1.28176	1.09306	0.814573	1.16204	1.00189	1	0.834438	1.08671	1.30745	1.22986	1.13089	1.47239	1.40712	1	0.834438	1.08671	1.30745	1.22986	1.13089	1.47239	1.40712		0.0927464	1.0568	0.0200822		0.0927464	1.0568	0.0200822		0.0213954	1.46142	0.674339		0.0213954	1.46142	0.674339
P70697	1	0.904593	1.12891	1.0247	0.398399	0.184891	0.0592455	0.0821204	1	0.904593	1.12891	1.0247	0.398399	0.184891	0.0592455	0.0821204	1	1.1365	1.25228	1.24536	0.698734	0.245527	0.14752	0.0226916	1	1.1365	1.25228	1.24536	0.698734	0.245527	0.14752	0.0226916	53.6326	-0.290266	0.106857	0.976352	53.6326	-0.290266	0.106857	0.976352	55.5446	-0.162339	0.0884256	0.913903	55.5446	-0.162339	0.0884256	0.913903	1.91204
P70698	1	0.913215	0.65693	0.81384	0.698701	0.230631	0.139494	0.101745	1	0.913215	0.65693	0.81384	0.698701	0.230631	0.139494	0.101745	1	0.93967	0.885048	0.949078	0.698962	0.251633	0.128318	0.0641741	1	0.93967	0.885048	0.949078	0.698962	0.251633	0.128318	0.0641741	54.4749	-0.0528639	0	0.879209	54.4749	-0.0528639	0	0.879209	55.607	-0.118785	0.0658456	0.984818	55.607	-0.118785	0.0658456	0.984818	1.13215
P70699	1	1.03991	1.12531	1.30249	1.27735	0.621921	0.209581	0.197152	1	1.03991	1.12531	1.30249	1.27735	0.621921	0.209581	0.197152	1	1.0583	1.20687	1.61918	0.895967	0.511485	0.331918	0.155321	1	1.0583	1.20687	1.61918	0.895967	0.511485	0.331918	0.155321	58.145	-0.858147	0.203366	0.868231	58.145	-0.858147	0.203366	0.868231	58.2315	-0.127701	0.211572	0.731234	58.2315	-0.127701	0.211572	0.731234	0.0864776
P80313	1	0.924388	1.09558	1.29509	1.24512	0.591595	0.485845	0.130956	1	0.924388	1.09558	1.29509	1.24512	0.591595	0.485845	0.130956	1	0.955701	1.1034	1.46479	1.21425	0.485336	0.551196	0.0888989	1	0.955701	1.1034	1.46479	1.21425	0.485336	0.551196	0.0888989	60.5896	-0.101189	0.136525	0.806087	60.5896	-0.101189	0.136525	0.806087	60.6381	-0.0919368	0.0763948	0.714753	60.6381	-0.0919368	0.0763948	0.714753	0.0485496
P80314	1	0.870778	0.965178	1.25947	0.968624	0.262248	0.0986948	0.0775821	1	0.870778	0.965178	1.25947	0.968624	0.262248	0.0986948	0.0775821	1	0.976855	1.06107	1.33553	1.02962	0.230011	0.133509	0.0730207	1	0.976855	1.06107	1.33553	1.02962	0.230011	0.133509	0.0730207	56.9116	-0.267684	0.0864072	0.943559	56.9116	-0.267684	0.0864072	0.943559	57.6348	-0.973396	0.103265	0.931185	57.6348	-0.973396	0.103265	0.931185	0.723126
P80315	1	0.87216	0.920711	1.21742	1.02422	0.275488	0.129275	0.0919055	1	0.87216	0.920711	1.21742	1.02422	0.275488	0.129275	0.0919055	1	0.941018	1.04909	1.33269	1.11067	0.276658	0.144866	0.0874196	1	0.941018	1.04909	1.33269	1.11067	0.276658	0.144866	0.0874196	57.7143	-0.964185	0.11059	0.94974	57.7143	-0.964185	0.11059	0.94974	57.7117	-0.958264	0.116143	0.922657	57.7117	-0.958264	0.116143	0.922657	-0.00256182
P80316	1	0.895846	0.956529	1.2857	1.16348	0.508039	0.407269	0.10835	1	0.895846	0.956529	1.2857	1.16348	0.508039	0.407269	0.10835	1	0.935979	1.00358	1.26616	1.19703	0.439804	0.423249	0.0713029	1	0.935979	1.00358	1.26616	1.19703	0.439804	0.423249	0.0713029	58.0175	-0.524136	0.257799	0.856959	58.0175	-0.524136	0.257799	0.856959	57.9103	-0.814657	0.247276	0.862412	57.9103	-0.814657	0.247276	0.862412	-0.10721
P80317	1	0.941142	0.946051	1.08982	0.967727	0.335781	0.173391	0.0753616	1	0.941142	0.946051	1.08982	0.967727	0.335781	0.173391	0.0753616	1	0.895718	0.988182	1.14116	0.84389	0.266125	0.20119	0.0542414	1	0.895718	0.988182	1.14116	0.84389	0.266125	0.20119	0.0542414	57.1636	-0.222933	0.119047	0.984856	57.1636	-0.222933	0.119047	0.984856	56.2884	-0.174131	0.118889	0.967393	56.2884	-0.174131	0.118889	0.967393	-0.875224
P80318	1	0.938545	0.894123	0.981622	0.918144	0.216532	0.110924	0.0762571	1	0.938545	0.894123	0.981622	0.918144	0.216532	0.110924	0.0762571	1	0.968016	1.03653	1.07926	0.805582	0.232945	0.138403	0.0779194	1	0.968016	1.03653	1.07926	0.805582	0.232945	0.138403	0.0779194	56.3587	-0.232604	0.0910029	0.987428	56.3587	-0.232604	0.0910029	0.987428	55.9257	-0.177534	0.10337	0.991769	55.9257	-0.177534	0.10337	0.991769	-0.433033
P81117	1	4.21324	3.31372	1.83543	4.77329		4.44031	2.03057	1	4.21324	3.31372	1.83543	4.77329		4.44031	2.03057	1	1.16765	1.199	1.43912	1.67623	0.838084	1.47854	1.94779	1	1.16765	1.199	1.43912	1.67623	0.838084	1.47854	1.94779		0.81923	1.5	-1.33296		0.81923	1.5	-1.33296		0.0300474	1.5	0.274113		0.0300474	1.5	0.274113
P82343	1	1.14009	0.955772	1.32161	1.47837	0.886015	0.816428	0.215131	1	1.14009	0.955772	1.32161	1.47837	0.886015	0.816428	0.215131	1	0.938556	1.04462	1.2622	1.51465	0.823638	0.907021	0.152812	1	0.938556	1.04462	1.2622	1.51465	0.823638	0.907021	0.152812	64.5351	-0.134753	0	0.640381	64.5351	-0.134753	0	0.640381	64.7097	-0.190794	0	0.658168	64.7097	-0.190794	0	0.658168	0.1746
P83741;Q80XP9	1	1.24558	0.859562	1.16142	0.760284	0.185637	0.177714	0.141679	1	1.24558	0.859562	1.16142	0.760284	0.185637	0.177714	0.141679	1	1.05663	1.22518	1.66116	1.13775	0.216919	0.174142	0.0816486	1	1.05663	1.22518	1.66116	1.13775	0.216919	0.174142	0.0816486	54.89	-0.30691	0.165682	0.927528	54.89	-0.30691	0.165682	0.927528	57.5636	-0.948074	0.127895	0.784547	57.5636	-0.948074	0.127895	0.784547	2.67358
P83870																	1	1.10803	0.988973	0.535603	0.924022	0.411214	0.363125	0.41346	1	1.10803	0.988973	0.535603	0.924022	0.411214	0.363125	0.41346									58.5229	-0.0385012	0.294805	0.734476	58.5229	-0.0385012	0.294805	0.734476
P83882	1	1.05418	1.4859	2.97487	9.61712	3.6836	1.07877	1.38692	1	1.05418	1.4859	2.97487	9.61712	3.6836	1.07877	1.38692	1	1.04046	1.39044	2.39922	10.856	6.19726	2.17297	1.42552	1	1.04046	1.39044	2.39922	10.856	6.19726	2.17297	1.42552		0.215299	1.5	-0.211835		0.215299	1.5	-0.211835		0.600706	1.5	-0.30243		0.600706	1.5	-0.30243
P83940	1	0.844834	0.674862	0.765312	0.356661	0.0794666	0.0656834	0.0606947	1	0.844834	0.674862	0.765312	0.356661	0.0794666	0.0656834	0.0606947	1	0.911121	0.759591	0.583538	0.254591	0.0792148	0.123868	0.034864	1	0.911121	0.759591	0.583538	0.254591	0.0792148	0.123868	0.034864	51.3559	-0.0630417	0	0.924488	51.3559	-0.0630417	0	0.924488	50.3175	-0.0696175	0.00196927	0.987122	50.3175	-0.0696175	0.00196927	0.987122	-1.03842
P84078;P61205	1	0.898107	1.00191	1.19197	1.22966	0.61781	0.561782	0.14422	1	0.898107	1.00191	1.19197	1.22966	0.61781	0.561782	0.14422	1	0.943548	0.928736	1.19166	1.01498	0.492923	0.447114	0.127057	1	0.943548	0.928736	1.19166	1.01498	0.492923	0.447114	0.127057	61.7343	-0.0887119	0.0345796	0.824943	61.7343	-0.0887119	0.0345796	0.824943	58.1662	-0.153941	0.26799	0.898887	58.1662	-0.153941	0.26799	0.898887	-3.56807
P84084	1	1.0962	0.979703	1.07519	1.01636	0.313739	0.098	0.0561178	1	1.0962	0.979703	1.07519	1.01636	0.313739	0.098	0.0561178	1	1.12177	1.18867	1.32596	1.01618	0.368477	0.172192	0.0807107	1	1.12177	1.18867	1.32596	1.01618	0.368477	0.172192	0.0807107	57.7549	-0.849741	0.0770587	0.988966	57.7549	-0.849741	0.0770587	0.988966	57.6526	-0.423884	0.126272	0.905986	57.6526	-0.423884	0.126272	0.905986	-0.102394
P84089	1	1.401	1.33616	1.40228	1.21732	0.478046	0.249766	0.397134	1	1.401	1.33616	1.40228	1.21732	0.478046	0.249766	0.397134	1	0.797148	0.978651	0.927173	1.22018	0.2583	0.28153	0.265143	1	0.797148	0.978651	0.927173	1.22018	0.2583	0.28153	0.265143	57.9591	-0.732653	0.32345	0.700416	57.9591	-0.732653	0.32345	0.700416	56.6512	-0.545079	0.26608	0.9091	56.6512	-0.545079	0.26608	0.9091	-1.30782
P84091																	1	1.41553	0.953227	0.961534	0.479699	0.176046	0.134205	0.274373	1	1.41553	0.953227	0.961534	0.479699	0.176046	0.134205	0.274373									53.8638	-0.196115	0.191282	0.880237	53.8638	-0.196115	0.191282	0.880237
P84096	1	1.66884	1.13231	1.62863	1.76017	0.168724		0.0540361	1	1.66884	1.13231	1.62863	1.76017	0.168724		0.0540361	1	1.25319	0.729839	0.861019	0.531329	0.335271		0.251077	1	1.25319	0.729839	0.861019	0.531329	0.335271		0.251077	57.5668	-1.02756	0.0540356	0.520613	57.5668	-1.02756	0.0540356	0.520613	54.763	-0.0577558	0.200391	0.849837	54.763	-0.0577558	0.200391	0.849837	-2.80379
P84099	1	1.25073	1.82591	2.27154	7.88101	3.23637	0.982083	1.24391	1	1.25073	1.82591	2.27154	7.88101	3.23637	0.982083	1.24391	1	1.24469	1.23864	1.68512	6.69282	3.71983	1.20862	0.915201	1	1.24469	1.23864	1.68512	6.69282	3.71983	1.20862	0.915201										0.0963925	1.5	-0.13074		0.0963925	1.5	-0.13074
P84102;O88892	1	0.771395	1.35553	1.01849	1.69721	0.771729	1.48995	0.90125	1	0.771395	1.35553	1.01849	1.69721	0.771729	1.48995	0.90125																		0.296193	1.20569	0.151632		0.296193	1.20569	0.151632
P84104																	1	0.934535	0.9582	1.54801	4.53917	2.47064	1.30751	1.14873	1	0.934535	0.9582	1.54801	4.53917	2.47064	1.30751	1.14873										0.652492	1.5	0.0374665		0.652492	1.5	0.0374665
P84244;P84228;P68433;P02301	1	0.920995	0.365357	0.802265	0.588249	0.0445711	0.184746	2.42617	1	0.920995	0.365357	0.802265	0.588249	0.0445711	0.184746	2.42617	1	1.10486	1.01099	0.83905	1.65981	0.798793	0.555742	3.15552	1	1.10486	1.01099	0.83905	1.65981	0.798793	0.555742	3.15552		-0.402269	0.735226	0.0204156		-0.402269	0.735226	0.0204156		0.0980622	1.5	0.231		0.0980622	1.5	0.231
P85094	1	1.08177	1.7819	0.847453	1.09319	0.416265	0.133394		1	1.08177	1.7819	0.847453	1.09319	0.416265	0.133394		1	0.471805	0.652503	0.728347	0.833705	0.339652	0.36011		1	0.471805	0.652503	0.728347	0.833705	0.339652	0.36011		57.9038	-0.936616	0.133394	0.613584	57.9038	-0.936616	0.133394	0.613584	57.6892	-0.0180637	0	0.349345	57.6892	-0.0180637	0	0.349345	-0.214564
P97287	1	1.23879	1.39958	0.834433	0.953656	0.42647	0.248967	0.162434	1	1.23879	1.39958	0.834433	0.953656	0.42647	0.248967	0.162434	1	1.23883	1.22461	1.15172	0.773112	0.390418	0.333186	0.406317	1	1.23883	1.22461	1.15172	0.773112	0.390418	0.333186	0.406317	57.5361	-0.16072	0.192645	0.831753	57.5361	-0.16072	0.192645	0.831753	54.8226	-0.373432	0.376593	0.875984	54.8226	-0.373432	0.376593	0.875984	-2.71354
P97310	1	1.07994	0.930137	0.646394	0.25042	0.079089	0.0889325	0.0791534	1	1.07994	0.930137	0.646394	0.25042	0.079089	0.0889325	0.0791534	1	0.982699	1.036	0.715328	0.184761	0.0602969	0.0424709	0.0468063	1	0.982699	1.036	0.715328	0.184761	0.0602969	0.0424709	0.0468063	51.2244	-0.118891	0.0683464	0.99423	51.2244	-0.118891	0.0683464	0.99423	51.3809	-0.1686	0.0463585	0.997966	51.3809	-0.1686	0.0463585	0.997966	0.156595
P97311	1	1.14398	0.900962	0.693929	0.236577	0.110463	0.0974421	0.0513579	1	1.14398	0.900962	0.693929	0.236577	0.110463	0.0974421	0.0513579	1	1.07882	0.984129	0.752268	0.170356	0.0810872	0.0804386	0.119568	1	1.07882	0.984129	0.752268	0.170356	0.0810872	0.0804386	0.119568	51.4537	-0.120032	0.0654318	0.982326	51.4537	-0.120032	0.0654318	0.982326	51.3386	-0.197377	0.0924036	0.994966	51.3386	-0.197377	0.0924036	0.994966	-0.115081
P97315	1	1.05346	1.03085	1.17689	1.25975	0.864005	1.0346	0.803144	1	1.05346	1.03085	1.17689	1.25975	0.864005	1.0346	0.803144	1	1.10653	1.07095	1.24664	1.15581	0.693918	1.15593	0.905627	1	1.10653	1.07095	1.24664	1.15581	0.693918	1.15593	0.905627			0	0.210271			0	0.210271			0	-0.0240523			0	-0.0240523
P97351	1	0.955831	1.32619	2.13177	5.94399	2.25155	0.481334	0.555399	1	0.955831	1.32619	2.13177	5.94399	2.25155	0.481334	0.555399	1	1.0333	1.19925	1.93042	5.33638	2.60932	0.727128	0.47202	1	1.0333	1.19925	1.93042	5.33638	2.60932	0.727128	0.47202		-0.496107	0.518086	-0.226343		-0.496107	0.518086	-0.226343	62.7301	-0.515391	0.47202	-0.261328	62.7301	-0.515391	0.47202	-0.261328
P97352	1	1.00283	0.777085	1.39988	1.57909	0.913556	1.39156	0.882721	1	1.00283	0.777085	1.39988	1.57909	0.913556	1.39156	0.882721	1	1.20783	1.45456	1.60009	1.78859	0.925406	1.52434	1.2299	1	1.20783	1.45456	1.60009	1.78859	0.925406	1.52434	1.2299		0.304153	1.23336	0.263799		0.304153	1.23336	0.263799		0.0615447	1.42048	0.261314		0.0615447	1.42048	0.261314
P97355	1	1.1266	1.07282	1.40643	1.46827	0.863941	0.641241	0.202704	1	1.1266	1.07282	1.40643	1.46827	0.863941	0.641241	0.202704	1	1.02053	1.06925	1.07692	0.939568	0.568257	0.549298	0.258393	1	1.02053	1.06925	1.07692	0.939568	0.568257	0.549298	0.258393	63.0823	-0.12084	0.123276	0.648146	63.0823	-0.12084	0.123276	0.648146	60.7541	-0.0665288	0.257283	0.936464	60.7541	-0.0665288	0.257283	0.936464	-2.3282
P97369	1	0.87986	0.263702	0.0905693	0.0762149	0.03435	0.0305461	0.0827511	1	0.87986	0.263702	0.0905693	0.0762149	0.03435	0.0305461	0.0827511	1	0.833717	0.217676	0.186268	0.0946885	0.0605246	0.0596372	0.0737347	1	0.833717	0.217676	0.186268	0.0946885	0.0605246	0.0596372	0.0737347	44.0783	-0.147575	0.0546329	0.99807	44.0783	-0.147575	0.0546329	0.99807	43.5529	-0.141202	0.0849582	0.992021	43.5529	-0.141202	0.0849582	0.992021	-0.525334
P97370	1	1.26933	1.10069	2.28046	4.31729	0.797059	0.682011	1.20762	1	1.26933	1.10069	2.28046	4.31729	0.797059	0.682011	1.20762	1	2.1474	3.43213	6.23747	8.50049	3.26064	2.09672	1.02391	1	2.1474	3.43213	6.23747	8.50049	3.26064	2.09672	1.02391		0.0841184	1.5	0.0253519		0.0841184	1.5	0.0253519		0.818176	1.5	-0.627067		0.818176	1.5	-0.627067
P97371	1	0.940314	1.32897	1.36608	0.975004	0.183745	0.131215	0.115191	1	0.940314	1.32897	1.36608	0.975004	0.183745	0.131215	0.115191	1	1.07134	1.09437	1.43185	0.92482	0.166316	0.101074	0.0832763	1	1.07134	1.09437	1.43185	0.92482	0.166316	0.101074	0.0832763	56.4255	-0.334144	0.123077	0.875186	56.4255	-0.334144	0.123077	0.875186	56.0994	-0.27887	0.0923432	0.89876	56.0994	-0.27887	0.0923432	0.89876	-0.326146
P97372	1	1.1438	1.08333	1.19931	0.615969	0.171324	0.149298	0.109697	1	1.1438	1.08333	1.19931	0.615969	0.171324	0.149298	0.109697	1	0.896032	0.995936	1.03058	0.611719	0.104596	0.104707	0.0749756	1	0.896032	0.995936	1.03058	0.611719	0.104596	0.104707	0.0749756	54.1918	-0.609784	0.14343	0.957211	54.1918	-0.609784	0.14343	0.957211	54.3127	-0.359746	0.0936746	0.990905	54.3127	-0.359746	0.0936746	0.990905	0.120963
P97377	1	1.37791	0.963083	1.05751	0.572059	0.146164	0.603581	0.191668	1	1.37791	0.963083	1.05751	0.572059	0.146164	0.603581	0.191668	1	0.698304	0.843537	0.638033	0.665613	0.283787	0.404278	0.302505	1	0.698304	0.843537	0.638033	0.665613	0.283787	0.404278	0.302505	54.1047	-0.795867	0.313804	0.792881	54.1047	-0.795867	0.313804	0.792881	55.7213	-0.0267561	0	0.814947	55.7213	-0.0267561	0	0.814947	1.61658
P97379	1	1.034	0.923511	0.82627	0.298769	0.102872	0.290089	0.168403	1	1.034	0.923511	0.82627	0.298769	0.102872	0.290089	0.168403																	52.1175	-0.165586	0.186725	0.977233	52.1175	-0.165586	0.186725	0.977233
P97384																	1	0.962048	1.07161	1.27915	0.745017	0.117789	0.0556255	0.060631	1	0.962048	1.07161	1.27915	0.745017	0.117789	0.0556255	0.060631									54.9662	-0.275063	0.0683797	0.951677	54.9662	-0.275063	0.0683797	0.951677
P97429																	1	0.878605	0.974209	0.460772	0.453608	0.228678	0.0763575	0.305272	1	0.878605	0.974209	0.460772	0.453608	0.228678	0.0763575	0.305272									50.7325	-0.0906667	0.216986	0.910599	50.7325	-0.0906667	0.216986	0.910599
P97449																	1	0.67606	1.16301	0.977373	1.2951	1.0582	1.00138	0.692379	1	0.67606	1.16301	0.977373	1.2951	1.0582	1.00138	0.692379
P97450	1	2.11923	3.33099	0.894041	1.97914	4.491	17.936	17.4935	1	2.11923	3.33099	0.894041	1.97914	4.491	17.936	17.4935	1	0.943075	1.7315	0.889139	2.05552	3.13746	12.0893	12.4156	1	0.943075	1.7315	0.889139	2.05552	3.13746	12.0893	12.4156		0.817827	1.5	-0.47296		0.817827	1.5	-0.47296		0.722671	1.5	-0.354217		0.722671	1.5	-0.354217
P97452	1	0.872522	0.308409	0.161138	0.254773	0.0535518	0.0738723	0.0885585	1	0.872522	0.308409	0.161138	0.254773	0.0535518	0.0738723	0.0885585	1	0.972484	0.364639	0.345866	0.252721	0.103621	0.109638	0.0852719	1	0.972484	0.364639	0.345866	0.252721	0.103621	0.109638	0.0852719	44.2804	-0.126036	0.114037	0.975133	44.2804	-0.126036	0.114037	0.975133	45.4802	-0.10414	0.145703	0.95656	45.4802	-0.10414	0.145703	0.95656	1.19981
P97461	1	1.08656	1.54011	1.22245	3.34516	1.26078	0.335131	0.251776	1	1.08656	1.54011	1.22245	3.34516	1.26078	0.335131	0.251776	1	1.17668	1.12507	1.15999	2.95875	1.22707	0.285846	0.22163	1	1.17668	1.12507	1.15999	2.95875	1.22707	0.285846	0.22163	61.6493	-0.742561	0.251775	0.0751398	61.6493	-0.742561	0.251775	0.0751398	61.5363	-0.774585	0.221628	0.193308	61.5363	-0.774585	0.221628	0.193308	-0.113011
P97470	1		1.22818	0.939084	0.809325	2.78902		0.673384	1		1.22818	0.939084	0.809325	2.78902		0.673384	1	0.925201	0.965766	0.953174	0.763708	0.456168	0.471983	0.240734	1	0.925201	0.965766	0.953174	0.763708	0.456168	0.471983	0.240734			0	-0.0780664			0	-0.0780664	58.5519	-0.0581704	0.242392	0.959505	58.5519	-0.0581704	0.242392	0.959505
P97471	1	0.944712	0.944962	0.972701	0.541785	0.0752974		0.0592389	1	0.944712	0.944962	0.972701	0.541785	0.0752974		0.0592389	1	1.19096	1.38899	0.759384	1.0985	0.812522	0.418562	0.273801	1	1.19096	1.38899	0.759384	1.0985	0.812522	0.418562	0.273801	54.1828	-0.21982	0.0523797	0.994221	54.1828	-0.21982	0.0523797	0.994221	60.9117	-0.122282	0.271063	0.746273	60.9117	-0.122282	0.271063	0.746273	6.72895
P97493																	1	0.597861	0.98497	0.903942	0.529387	0.293079	0.354112	0.370942	1	0.597861	0.98497	0.903942	0.529387	0.293079	0.354112	0.370942									54.1674	-0.118742	0.335959	0.723527	54.1674	-0.118742	0.335959	0.723527
P97494	1	1.16704	1.03643	1.21332	0.431233	0.0699559	0.0695188	0.0465241	1	1.16704	1.03643	1.21332	0.431233	0.0699559	0.0695188	0.0465241	1	1.05402	1.05628	1.1711	0.339657	0.0559719	0.0683717	0.0470705	1	1.05402	1.05628	1.1711	0.339657	0.0559719	0.0683717	0.0470705	53.9352	-1.0876	0.0619996	0.961263	53.9352	-1.0876	0.0619996	0.961263	53.8427	-1.09506	0.057138	0.98079	53.8427	-1.09506	0.057138	0.98079	-0.0925167
P97496	1	0.811889	0.573482	0.246296	0.18128	0.089849	0.132837	0.125571	1	0.811889	0.573482	0.246296	0.18128	0.089849	0.132837	0.125571	1	1.11473	0.897896	0.361929	0.278289	0.0965388	0.189382	0.150372	1	1.11473	0.897896	0.361929	0.278289	0.0965388	0.189382	0.150372	46.2979	-0.0761521	0.094947	0.988421	46.2979	-0.0761521	0.094947	0.988421	49.0329	-0.150417	0.168847	0.977453	49.0329	-0.150417	0.168847	0.977453	2.735
P97760	1	0.285611	0.598355	0.816693	0.152197	0.10583	0.65388	0.385537	1	0.285611	0.598355	0.816693	0.152197	0.10583	0.65388	0.385537	1	1.38499	0.936359	0.717557	0.811413	0.23252	0.214468	0.134226	1	1.38499	0.936359	0.717557	0.811413	0.23252	0.214468	0.134226	38.6195	-0.932515	0.4283	0.397728	38.6195	-0.932515	0.4283	0.397728	55.8308	-0.0742138	0.0693125	0.839705	55.8308	-0.0742138	0.0693125	0.839705	17.2113
P97807	1	0.989548	1.08588	1.26284	0.459167	0.0584506	0.042586	0.0681948	1	0.989548	1.08588	1.26284	0.459167	0.0584506	0.042586	0.0681948	1	1.07452	1.28842	1.5568	0.596314	0.0943136	0.0633813	0.0884938	1	1.07452	1.28842	1.5568	0.596314	0.0943136	0.0633813	0.0884938	53.9622	-1.09348	0.0564104	0.959318	53.9622	-1.09348	0.0564104	0.959318	54.0911	-1.06147	0.0820629	0.837954	54.0911	-1.06147	0.0820629	0.837954	0.128895
P97821	1	1.5885	1.67163	1.72343	1.91975	0.825299	1.19801	0.435768	1	1.5885	1.67163	1.72343	1.91975	0.825299	1.19801	0.435768	1	1.01246	1.11433	1.46366	1.35733	0.903035	1.34187	0.579475	1	1.01246	1.11433	1.46366	1.35733	0.903035	1.34187	0.579475	66.9183	-0.79183	0	-0.204207	66.9183	-0.79183	0	-0.204207			0	0.175047			0	0.175047
P97822	1	0.962948	0.487661	0.335858	0.341344	0.161592	0.128887	0.774678	1	0.962948	0.487661	0.335858	0.341344	0.161592	0.128887	0.774678	1	0.868132	0.357979	0.232958	0.142983	0.0583713	0.0696219	0.119054	1	0.868132	0.357979	0.232958	0.142983	0.0583713	0.0696219	0.119054	45.8147	-0.136088	0.346901	0.683852	45.8147	-0.136088	0.346901	0.683852	44.8086	-0.103176	0.0955627	0.991388	44.8086	-0.103176	0.0955627	0.991388	-1.00604
P97823	1	0.970043	1.01871	1.25165	0.995021	0.230528	0.0395446	0.0603318	1	0.970043	1.01871	1.25165	0.995021	0.230528	0.0395446	0.0603318	1	0.996028	0.956893	1.27776	0.960543	0.197667	0.0602583	0.0449949	1	0.996028	0.956893	1.27776	0.960543	0.197667	0.0602583	0.0449949	57.1907	-0.401168	0.0497224	0.962356	57.1907	-0.401168	0.0497224	0.962356	56.6323	-0.284326	0.0514226	0.954349	56.6323	-0.284326	0.0514226	0.954349	-0.55847
P97825	1	1.39886	1.24814	1.20451	1.26118	0.817026	1.60303	1.38527	1	1.39886	1.24814	1.20451	1.26118	0.817026	1.60303	1.38527	1	1.16024	1.30871	1.16241	1.19609	0.745182	1.28865	1.07943	1	1.16024	1.30871	1.16241	1.19609	0.745182	1.28865	1.07943			1.5	0.0733734			1.5	0.0733734		0.219172	1.13439	0.0687815		0.219172	1.13439	0.0687815
P97855	1	1.07332	1.08281	0.996131	0.44255	0.156838	0.125273	0.194122	1	1.07332	1.08281	0.996131	0.44255	0.156838	0.125273	0.194122	1	0.864603	0.85939	0.855367	0.507406	0.176058	0.142998	0.164982	1	0.864603	0.85939	0.855367	0.507406	0.176058	0.142998	0.164982	53.8121	-0.332553	0.158314	0.989377	53.8121	-0.332553	0.158314	0.989377	53.8022	-0.0991566	0.121234	0.960269	53.8022	-0.0991566	0.121234	0.960269	-0.00996229
P97930	1	1.24343	0.411379	0.311396	0.196007	0.219744			1	1.24343	0.411379	0.311396	0.196007	0.219744			1	0.755738	0.735697	0.731373	0.144541	0.046261	0.0884651	0.065473	1	0.755738	0.735697	0.731373	0.144541	0.046261	0.0884651	0.065473	45.7317	-0.420562	0.242339	0.932834	45.7317	-0.420562	0.242339	0.932834	50.5013	-0.0773498	0	0.894467	50.5013	-0.0773498	0	0.894467	4.76951
P98078																	1	1.06876	0.741073	0.261782	0.270344	0.09944	0.0625503	0.0506375	1	1.06876	0.741073	0.261782	0.270344	0.09944	0.0625503	0.0506375									48.0467	-0.118789	0.0959769	0.976813	48.0467	-0.118789	0.0959769	0.976813
P98083;Q8BMC3	1	1.12246	1.18223	0.76977	0.667801	0.234377	0.181054	0.140106	1	1.12246	1.18223	0.76977	0.667801	0.234377	0.181054	0.140106	1	0.780548	0.831741	0.823994	0.388592	0.190461	0.148275	0.0575341	1	0.780548	0.831741	0.823994	0.388592	0.190461	0.148275	0.0575341	55.0463	-0.0925097	0.115965	0.93997	55.0463	-0.0925097	0.115965	0.93997	53.0555	-0.0682455	0.00386954	0.931927	53.0555	-0.0682455	0.00386954	0.931927	-1.99076
P99024	1	0.876414	0.761182	0.812918	0.592941	0.239632	0.0939655	0.0817809	1	0.876414	0.761182	0.812918	0.592941	0.239632	0.0939655	0.0817809	1	0.844298	0.73486	0.733669	0.569284	0.406162	0.157807	0.0682203	1	0.844298	0.73486	0.733669	0.569284	0.406162	0.157807	0.0682203	54.1698	-0.0632311	0	0.944206	54.1698	-0.0632311	0	0.944206	54.0368	-0.0441231	0	0.94275	54.0368	-0.0441231	0	0.94275	-0.13305
P99026	1	0.937402	0.99707	1.28962	1.49407	0.86167	1.26451	1.02145	1	0.937402	0.99707	1.28962	1.49407	0.86167	1.26451	1.02145	1	0.894996	1.01814	1.27261	1.61024	0.921036	1.41528	1.49364	1	0.894996	1.01814	1.27261	1.61024	0.921036	1.41528	1.49364		0.244662	1.18626	0.243372		0.244662	1.18626	0.243372		0.452146	1.36005	0.477107		0.452146	1.36005	0.477107
P99027	1	1.02806	1.10005	1.63943	4.62862	2.48084	3.31958	1.86577	1	1.02806	1.10005	1.63943	4.62862	2.48084	3.31958	1.86577	1	1.13358	1.26512	1.9613	7.38304	3.74666	4.50536	4.22854	1	1.13358	1.26512	1.9613	7.38304	3.74666	4.50536	4.22854		0.675646	1.5	-0.220851		0.675646	1.5	-0.220851		0.679721	1.5	-0.61371		0.679721	1.5	-0.61371
P99028	1	1.79031	2.00576	1.30944	1.45128	0.881933	2.84116	2.50677	1	1.79031	2.00576	1.30944	1.45128	0.881933	2.84116	2.50677																		0.816484	1.5	-0.0435197		0.816484	1.5	-0.0435197
P99029	1	1.08803	1.25272	1.37431	1.61412	0.864589	0.601338	0.120382	1	1.08803	1.25272	1.37431	1.61412	0.864589	0.601338	0.120382	1	0.852668	1.05784	1.50917	1.68751	0.779156	0.553794	0.162763	1	0.852668	1.05784	1.50917	1.68751	0.779156	0.553794	0.162763	62.6486	-0.1407	0.0499184	0.610425	62.6486	-0.1407	0.0499184	0.610425	62.2078	-0.123372	0.114794	0.534529	62.2078	-0.123372	0.114794	0.534529	-0.440867
Q00422	1	0.628209	0.553381	0.400667	0.308405	0.156175	0.165912	0.0379253	1	0.628209	0.553381	0.400667	0.308405	0.156175	0.165912	0.0379253	1	0.845884	0.313961	0.173412	0.0553207	0.0050148		0.0449082	1	0.845884	0.313961	0.173412	0.0553207	0.0050148		0.0449082	46.8725	-0.0434733	0	0.949084	46.8725	-0.0434733	0	0.949084	44.3944	-0.110553	0.0343082	0.994631	44.3944	-0.110553	0.0343082	0.994631	-2.47814
Q00519	1	0.952544	0.831062	0.727467	0.787753	0.316389	0.424913	0.224314	1	0.952544	0.831062	0.727467	0.787753	0.316389	0.424913	0.224314	1	0.853665	0.809693	0.95984	1.06689	0.397786	0.383602	0.557764	1	0.853665	0.809693	0.95984	1.06689	0.397786	0.383602	0.557764	57.3623	-0.0367192	0	0.898146	57.3623	-0.0367192	0	0.898146	57.0912	-0.286288	0.443616	0.83621	57.0912	-0.286288	0.443616	0.83621	-0.271081
Q00612	1	0.979553	1.04037	1.43294	1.41552	0.310043	0.0954301	0.0800402	1	0.979553	1.04037	1.43294	1.41552	0.310043	0.0954301	0.0800402	1	0.978254	1.07606	1.41231	1.30598	0.257258	0.114929	0.0640064	1	0.978254	1.07606	1.41231	1.30598	0.257258	0.114929	0.0640064	57.7818	-0.987581	0.0877351	0.8326	57.7818	-0.987581	0.0877351	0.8326	57.7004	-0.987114	0.0894675	0.869621	57.7004	-0.987114	0.0894675	0.869621	-0.081463
Q01730	1	1.00758	0.958667	0.645144	0.580898	0.233795	0.156847	0.0533566	1	1.00758	0.958667	0.645144	0.580898	0.233795	0.156847	0.0533566	1	0.856648	0.781989	0.453172	0.406312	0.232392	0.154584	0.0603963	1	0.856648	0.781989	0.453172	0.406312	0.232392	0.154584	0.0603963	53.8761	-0.0636453	0	0.979795	53.8761	-0.0636453	0	0.979795	50.627	-0.0489498	0	0.981371	50.627	-0.0489498	0	0.981371	-3.24914
Q01768	1	0.980226	1.04034	1.40047	1.57042	1.04707	1.64626	1.05337	1	0.980226	1.04034	1.40047	1.57042	1.04707	1.64626	1.05337	1	0.9764	1.08384	1.47552	1.56742	1.01694	1.80337	1.48856	1	0.9764	1.08384	1.47552	1.56742	1.01694	1.80337	1.48856		0.46303	1.34352	0.401624		0.46303	1.34352	0.401624		0.635236	1.47036	0.5415		0.635236	1.47036	0.5415
Q01853	1	0.985797	1.12201	1.55264	1.81506	1.19947	1.56146	0.713866	1	0.985797	1.12201	1.55264	1.81506	1.19947	1.56146	0.713866	1	0.940996	1.10651	1.52892	1.70467	1.02083	1.58264	0.828868	1	0.940996	1.10651	1.52892	1.70467	1.02083	1.58264	0.828868			0	-0.502467			0	-0.502467		0.451361	1.33318	0.251368		0.451361	1.33318	0.251368
Q02053	1	0.89923	0.826241	0.175862	0.11378	0.0406048	0.0402883	0.0587364	1	0.89923	0.826241	0.175862	0.11378	0.0406048	0.0402883	0.0587364	1	0.956078	0.868437	0.201358	0.0995721	0.0381557	0.0431631	0.0420746	1	0.956078	0.868437	0.201358	0.0995721	0.0381557	0.0431631	0.0420746	47.8129	-0.198934	0.0594067	0.990108	47.8129	-0.198934	0.0594067	0.990108	48.1402	-0.203269	0.0519267	0.997357	48.1402	-0.203269	0.0519267	0.997357	0.327393
Q02614	1	1.63049	1.09161	1.42139	0.808793	0.370912	0.161722	0.402207	1	1.63049	1.09161	1.42139	0.808793	0.370912	0.161722	0.402207	1	0.867975	1.3131	1.39378	1.00974	0.50627	0.786687	0.893842	1	0.867975	1.3131	1.39378	1.00974	0.50627	0.786687	0.893842	55.8746	-0.186679	0.299078	0.678984	55.8746	-0.186679	0.299078	0.678984		-0.200783	0.72895	0.378547		-0.200783	0.72895	0.378547
Q02819	1	1.66729	1.40002	1.42237	1.59814	1.48611	1.90985	1.38042	1	1.66729	1.40002	1.42237	1.59814	1.48611	1.90985	1.38042	1	1.15435	1.3752	1.37144	1.4259	0.913311	1.82878	1.94991	1	1.15435	1.3752	1.37144	1.4259	0.913311	1.82878	1.94991		0.815821	1.5	0.511969		0.815821	1.5	0.511969		0.0320412	1.5	0.310779		0.0320412	1.5	0.310779
Q03147	1	0.239583	0.59271	0.420725	0.197249	0.108886		0.044803	1	0.239583	0.59271	0.420725	0.197249	0.108886		0.044803	1	1.59415	1.25115	0.701306	0.259056	0.139891		0.0721753	1	1.59415	1.25115	0.701306	0.259056	0.139891		0.0721753	43.8811	-0.0414543	0	0.6435	43.8811	-0.0414543	0	0.6435	51.506	-0.164826	0.114456	0.795757	51.506	-0.164826	0.114456	0.795757	7.62493
Q03265	1	1.10279	1.19545	1.38604	1.9367	1.39107	2.59233	0.37122	1	1.10279	1.19545	1.38604	1.9367	1.39107	2.59233	0.37122	1	1.14908	1.36867	1.85461	2.77532	2.17438	4.71271	0.548752	1	1.14908	1.36867	1.85461	2.77532	2.17438	4.71271	0.548752		0.0948526	1.5	0.119209		0.0948526	1.5	0.119209		0.0988821	1.5	-0.100522		0.0988821	1.5	-0.100522
Q03958	1	0.956512	0.963987	1.44944	1.59146	0.753901	0.984923	0.364476	1	0.956512	0.963987	1.44944	1.59146	0.753901	0.984923	0.364476	1	0.895666	0.98311	1.40279	1.26965	0.673352	0.782844	0.36346	1	0.895666	0.98311	1.40279	1.26965	0.673352	0.782844	0.36346	66.3007	-0.200421	0	0.39615	66.3007	-0.200421	0	0.39615	65.02	-0.0707117	0.0697635	0.576695	65.02	-0.0707117	0.0697635	0.576695	-1.28073
Q04207	1	0.76178	0.218785	0.0598334				0.247686	1	0.76178	0.218785	0.0598334				0.247686	1	0.763096	0.676793	0.156174		0.0675079			1	0.763096	0.676793	0.156174		0.0675079			42.5878	-0.173003	0.159602	0.970967	42.5878	-0.173003	0.159602	0.970967	46.6006	-0.0834287	0	0.932364	46.6006	-0.0834287	0	0.932364	4.01286
Q04447	1	1.42868	1.88103	1.24421	0.581439	0.430141	0.263041	0.08151	1	1.42868	1.88103	1.24421	0.581439	0.430141	0.263041	0.08151	1	1.04762	1.03691	0.892549	0.197446	0.0428254	0.0513571	0.0342081	1	1.04762	1.03691	0.892549	0.197446	0.0428254	0.0513571	0.0342081									52.2562	-0.222111	0.0403928	0.997693	52.2562	-0.222111	0.0403928	0.997693
Q04899																	1	0.731221	0.126008	0.494731	0.318148	0.00612138		0.289009	1	0.731221	0.126008	0.494731	0.318148	0.00612138		0.289009									41.2088	-1.14554	0.246803	0.805447	41.2088	-1.14554	0.246803	0.805447
Q05144	1	0.852628	0.773156	0.854661	0.269268	0.0206005	0.0332402	0.0592928	1	0.852628	0.773156	0.854661	0.269268	0.0206005	0.0332402	0.0592928	1	1.22571	0.852238	0.51793	0.407937	0.0626324	0.0261616	0.104289	1	1.22571	0.852238	0.51793	0.407937	0.0626324	0.0261616	0.104289	52.3586	-0.160093	0.0261389	0.943038	52.3586	-0.160093	0.0261389	0.943038	51.0348	-0.0842858	0.0369259	0.940931	51.0348	-0.0842858	0.0369259	0.940931	-1.32374
Q05816	1	0.897014	0.957704	1.01772	0.432795	0.0754313	0.0950047	0.0833164	1	0.897014	0.957704	1.01772	0.432795	0.0754313	0.0950047	0.0833164	1	1.02011	1.11272	1.17131	0.461828	0.0836516	0.0894127	0.10184	1	1.02011	1.11272	1.17131	0.461828	0.0836516	0.0894127	0.10184	53.9346	-1.06165	0.0845842	0.990572	53.9346	-1.06165	0.0845842	0.990572
Q05920	1	2.31102	1.02113	2.34808	2.61773				1	2.31102	1.02113	2.34808	2.61773				1	0.987498	1.25585	1.08744	0.468539	0.136403	0.0975126	0.274728	1	0.987498	1.25585	1.08744	0.468539	0.136403	0.0975126	0.274728		0.81771	1.5	-0.161248		0.81771	1.5	-0.161248	53.9652	-0.96345	0.169548	0.941014	53.9652	-0.96345	0.169548	0.941014
Q05D44	1	0.728004	0.922563	0.954799	0.730702	0.210656	0.259865	0.270377	1	0.728004	0.922563	0.954799	0.730702	0.210656	0.259865	0.270377	1	0.982865	0.905055	0.826369	0.683029	0.181093	0.257091	0.145423	1	0.982865	0.905055	0.826369	0.683029	0.181093	0.257091	0.145423	54.2744	-0.869586	0.246966	0.893567	54.2744	-0.869586	0.246966	0.893567	55.0338	-0.0893265	0.136594	0.959771	55.0338	-0.0893265	0.136594	0.959771	0.759417
Q06138	1	1.07605	1.05495	1.48935	1.62884	0.588768	0.0986451	0.0496199	1	1.07605	1.05495	1.48935	1.62884	0.588768	0.0986451	0.0496199	1	0.998653	1.10898	1.49246	1.37821	0.536054	0.249947	0.0553822	1	0.998653	1.10898	1.49246	1.37821	0.536054	0.249947	0.0553822	58.0893	-0.996872	0.0741325	0.731289	58.0893	-0.996872	0.0741325	0.731289	58.0513	-0.719308	0.152663	0.780098	58.0513	-0.719308	0.152663	0.780098	-0.0380524
Q07076	1	1.04544	1.27568	0.744121	0.28644	0.24324	0.0825631	0.210057	1	1.04544	1.27568	0.744121	0.28644	0.24324	0.0825631	0.210057	1	4.88021	4.04149	1.05997	0.247541			0.130843	1	4.88021	4.04149	1.05997	0.247541			0.130843	51.6359	-0.171736	0.184077	0.93413	51.6359	-0.171736	0.184077	0.93413	53.6626	-1.01359	0.130843	-0.166322	53.6626	-1.01359	0.130843	-0.166322	2.02669
Q07417	1	1.05863	0.991361	1.20905	0.777682	0.21852	0.0804987	0.134268	1	1.05863	0.991361	1.20905	0.777682	0.21852	0.0804987	0.134268	1	1.23487	1.23722	1.20138	1.14906	0.329341	0.228511	0.135726	1	1.23487	1.23722	1.20138	1.14906	0.329341	0.228511	0.135726	55.6179	-0.194877	0.112922	0.965509	55.6179	-0.194877	0.112922	0.965509	57.7528	-0.886773	0.182119	0.894429	57.7528	-0.886773	0.182119	0.894429	2.13496
Q07797																	1	1.19675	1.05758	0.905994	0.91075	0.632826	1.25543	1.30798	1	1.19675	1.05758	0.905994	0.91075	0.632826	1.25543	1.30798										0.304412	1.30798	0.438402		0.304412	1.30798	0.438402
Q07813	1	0.826192	1.07635	1.0569	0.663464	0.303846	0.327005	0.107615	1	0.826192	1.07635	1.0569	0.663464	0.303846	0.327005	0.107615	1	1.03363	1.15329	1.24102	0.887414	0.396523	0.485669	0.207544	1	1.03363	1.15329	1.24102	0.887414	0.396523	0.485669	0.207544	55.3594	-0.137975	0.216839	0.935313	55.3594	-0.137975	0.216839	0.935313	56.7092	-0.167883	0.344391	0.88248	56.7092	-0.167883	0.344391	0.88248	1.3498
Q08024	1	0.885165	0.499626	0.204816	0.206292	0.0708512	0.0486114	0.108231	1	0.885165	0.499626	0.204816	0.206292	0.0708512	0.0486114	0.108231	1	1.26624	0.809438	0.218109	0.239652	0.0388029	0.0386627	0.0656851	1	1.26624	0.809438	0.218109	0.239652	0.0388029	0.0386627	0.0656851	45.9499	-0.0910907	0.0814144	0.990408	45.9499	-0.0910907	0.0814144	0.990408	47.9752	-0.172444	0.0877378	0.942235	47.9752	-0.172444	0.0877378	0.942235	2.02527
Q08122;Q9WVB2;Q62440;Q62441	1	1.18915	1.21781	1.82761	0.913491	0.567259	0.388936	0.215832	1	1.18915	1.21781	1.82761	0.913491	0.567259	0.388936	0.215832	1	1.36817	1.36949	1.28199	1.01157	0.855461	0.316047	0.128985	1	1.36817	1.36949	1.28199	1.01157	0.855461	0.316047	0.128985	58.767	-0.121781	0.272017	0.586985	58.767	-0.121781	0.272017	0.586985	60.5879	-0.159156	0.119168	0.771923	60.5879	-0.159156	0.119168	0.771923	1.82089
Q08288																	1	1.11081	0.943818	2.77363	4.59807	2.42529	0.305608	1.00761	1	1.11081	0.943818	2.77363	4.59807	2.42529	0.305608	1.00761										0.656205	1.5	0.00789687		0.656205	1.5	0.00789687
Q08943	1	0.267793	0.63202	0.837346	0.472702	0.0746742	0.0452126	0.0508751	1	0.267793	0.63202	0.837346	0.472702	0.0746742	0.0452126	0.0508751	1	1.74315	2.35621	2.30949	2.03916	0.542688	0.23761	0.397537	1	1.74315	2.35621	2.30949	2.03916	0.542688	0.23761	0.397537	47.7747	-0.0341636	0	0.497767	47.7747	-0.0341636	0	0.497767	58.0698	-0.737511	0.317573	0.0508722	58.0698	-0.737511	0.317573	0.0508722	10.2951
Q09014	1	1.07497	0.304888	0.0839629	0.188741	0.100624	0.0482379	0.14157	1	1.07497	0.304888	0.0839629	0.188741	0.100624	0.0482379	0.14157	1	0.705316	0.38499	0.212224	0.215073	0.141852	0.0226533	0.0297575	1	0.705316	0.38499	0.212224	0.215073	0.141852	0.0226533	0.0297575	45.8103	-1.21198	0.112627	0.986009	45.8103	-1.21198	0.112627	0.986009	44.4558	-0.0697344	0.0539488	0.976442	44.4558	-0.0697344	0.0539488	0.976442	-1.35446
Q0VGB7	1	1.06159	0.685747	0.973194	0.341421	0.0855618	0.0413566	0.0451796	1	1.06159	0.685747	0.973194	0.341421	0.0855618	0.0413566	0.0451796	1	1.35439	1.32859	1.05409	0.790735	0.252132	0.21432	0.1068	1	1.35439	1.32859	1.05409	0.790735	0.252132	0.21432	0.1068	53.2449	-0.223059	0.0517131	0.928007	53.2449	-0.223059	0.0517131	0.928007	55.8292	-0.171925	0.156234	0.865602	55.8292	-0.171925	0.156234	0.865602	2.5843
Q11011	1	0.940306	0.9564	1.02007	0.511111	0.174991	0.136172	0.121574	1	0.940306	0.9564	1.02007	0.511111	0.174991	0.136172	0.121574	1	1.03482	1.10812	1.188	0.399113	0.105286	0.112845	0.100388	1	1.03482	1.10812	1.188	0.399113	0.105286	0.112845	0.100388	54.0513	-0.258569	0.141311	0.994002	54.0513	-0.258569	0.141311	0.994002	53.8963	-1.03757	0.106173	0.97186	53.8963	-1.03757	0.106173	0.97186	-0.155079
Q11136	1	1.10636	1.37325	1.50524	1.80794	0.889023	0.39307	0.102056	1	1.10636	1.37325	1.50524	1.80794	0.889023	0.39307	0.102056	1	0.962321	1.07189	1.16748	1.04129	0.597675	0.275379	0.0571945	1	0.962321	1.07189	1.16748	1.04129	0.597675	0.275379	0.0571945	61.312	-0.181217	0.0937279	0.525634	61.312	-0.181217	0.0937279	0.525634	59.1371	-0.129501	0.0732717	0.95843	59.1371	-0.129501	0.0732717	0.95843	-2.17491
Q148V7																	1	2.64661	3.69585	2.1537	0.70151	0.314268		0.440482	1	2.64661	3.69585	2.1537	0.70151	0.314268		0.440482									54.3232	-0.720439	0.377375	-0.137402	54.3232	-0.720439	0.377375	-0.137402
Q149F1																	1	0.890221	0.687018	0.988908	1.09724	0.418283	0.171391	0.0832658	1	0.890221	0.687018	0.988908	1.09724	0.418283	0.171391	0.0832658									57.9052	-0.921928	0.127329	0.887558	57.9052	-0.921928	0.127329	0.887558
Q1HFZ0	1	1.03041	0.88804	0.650745	0.33824	0.114257	0.0803047	0.101679	1	1.03041	0.88804	0.650745	0.33824	0.114257	0.0803047	0.101679	1	1.0788	1.01983	0.810841	0.360499	0.105333	0.103784	0.0840762	1	1.0788	1.01983	0.810841	0.360499	0.105333	0.103784	0.0840762	51.6432	-0.0906092	0.0620183	0.996105	51.6432	-0.0906092	0.0620183	0.996105	52.7072	-0.132047	0.0809028	0.994033	52.7072	-0.132047	0.0809028	0.994033	1.06403
Q2NL51																	1	1.41485	0.883232	1.03881	0.338522	0.0339248	0.0650567		1	1.41485	0.883232	1.03881	0.338522	0.0339248	0.0650567										53.8436	-1.10385	0.0494908	0.89115	53.8436	-1.10385	0.0494908	0.89115
Q2YDW2	1	1.0438	1.28634	0.906877	0.541872	0.253458	0.252035	0.258405	1	1.0438	1.28634	0.906877	0.541872	0.253458	0.252035	0.258405	1	1.04294	0.926216	0.825558	0.380636	0.115902	0.0954846	0.0711829	1	1.04294	0.926216	0.825558	0.380636	0.115902	0.0954846	0.0711829	54.2537	-0.133838	0.244077	0.928229	54.2537	-0.133838	0.244077	0.928229	52.8862	-0.120448	0.0662197	0.995739	52.8862	-0.120448	0.0662197	0.995739	-1.36748
Q3B7Z2	1	0.611912	0.741059	0.334478	0.322443	0.0275297	0.0566849	0.0716428	1	0.611912	0.741059	0.334478	0.322443	0.0275297	0.0566849	0.0716428	1	0.986022	0.972975	0.795786	0.328772	0.155004	0.238996	0.289725	1	0.986022	0.972975	0.795786	0.328772	0.155004	0.238996	0.289725	47.4084	-0.0518206	0	0.888586	47.4084	-0.0518206	0	0.888586	52.065	-0.151968	0.228571	0.98879	52.065	-0.151968	0.228571	0.98879	4.65666
Q3SXD3	1	0.353216	0.618216	1.66155	1.7699	0.709812	1.68778	0.84715	1	0.353216	0.618216	1.66155	1.7699	0.709812	1.68778	0.84715	1	0.856375	1.63116	0.882757	1.4937	0.872411	1.02314	0.366858	1	0.856375	1.63116	0.882757	1.4937	0.872411	1.02314	0.366858		0.437083	1.33524	0.24002		0.437083	1.33524	0.24002	66.8371	-0.83952	0	0.365214	66.8371	-0.83952	0	0.365214
Q3TBD2	1	1.32438	0.994766	0.405433	0.330682	0.207705	0.178579	0.0589996	1	1.32438	0.994766	0.405433	0.330682	0.207705	0.178579	0.0589996	1	0.680688	0.691057	0.464386	0.116806	0.0147087	0.0818296	0.0243527	1	0.680688	0.691057	0.464386	0.116806	0.0147087	0.0818296	0.0243527	49.5233	-0.190222	0.187883	0.909881	49.5233	-0.190222	0.187883	0.909881	47.6282	-0.0618434	0	0.928882	47.6282	-0.0618434	0	0.928882	-1.89512
Q3TCJ1	1	1.04747	0.714465	1.11275	1.20797	0.749111	0.553113	0.301982	1	1.04747	0.714465	1.11275	1.20797	0.749111	0.553113	0.301982	1	0.992785	0.717024	1.5069	1.21992	1.12213	0.71962	0.582873	1	0.992785	0.717024	1.5069	1.21992	1.12213	0.71962	0.582873	62.1139	-0.0888215	0.285727	0.764107	62.1139	-0.0888215	0.285727	0.764107		-0.409373	0.582873	0.384596		-0.409373	0.582873	0.384596
Q3TCN2	1	1.11174	0.804156	1.47609	1.55844	0.777347	1.02084	0.63069	1	1.11174	0.804156	1.47609	1.55844	0.777347	1.02084	0.63069	1	0.63054	0.418849	0.808408	0.764875	0.388813	0.732086	0.665236	1	0.63054	0.418849	0.808408	0.764875	0.388813	0.732086	0.665236										-0.547686	0.629711	0.421677		-0.547686	0.629711	0.421677
Q3TDX8	1	3.15061	4.08327	1.65737	2.4044	0.190209	0.407791	0.393606	1	3.15061	4.08327	1.65737	2.4044	0.190209	0.407791	0.393606	1	0.543784	1.31072	0.256848	1.09669	0.877544	0.53495	0.157811	1	0.543784	1.31072	0.256848	1.09669	0.877544	0.53495	0.157811	56.4538	-0.723458	0.33033	-0.149142	56.4538	-0.723458	0.33033	-0.149142	62.3463	-0.106262	0.0414625	0.270783	62.3463	-0.106262	0.0414625	0.270783	5.89253
Q3THE2;Q9CQ19	1	1.17773	1.07036	1.01216	0.533353	0.0584982	0.0740301	0.135935	1	1.17773	1.07036	1.01216	0.533353	0.0584982	0.0740301	0.135935	1	1.04578	0.958461	0.866524	0.397332	0.0766107	0.0776487	0.117634	1	1.04578	0.958461	0.866524	0.397332	0.0766107	0.0776487	0.117634									53.1053	-0.145421	0.0767786	0.994529	53.1053	-0.145421	0.0767786	0.994529
Q3THG9	1	0.695369	0.960115	1.33381	0.362362	0.176175	0.0752456	0.113234	1	0.695369	0.960115	1.33381	0.362362	0.176175	0.0752456	0.113234	1	0.824651	0.84001	0.529189	0.175692	0.055417	0.0492066	0.0403601	1	0.824651	0.84001	0.529189	0.175692	0.055417	0.0492066	0.0403601	53.8497	-1.02076	0.121551	0.866848	53.8497	-1.02076	0.121551	0.866848	49.9884	-0.0926313	0.00972922	0.97568	49.9884	-0.0926313	0.00972922	0.97568	-3.86128
Q3THK3	1	0.504616	1.58343	0.986156	1.09366	0.0847629	0.216665	0.155096	1	0.504616	1.58343	0.986156	1.09366	0.0847629	0.216665	0.155096	1	1.15622	1.2558	1.03124	1.03559	0.261187	0.260974	0.418033	1	1.15622	1.2558	1.03124	1.03559	0.261187	0.260974	0.418033	56.0529	-0.946818	0.152137	0.706243	56.0529	-0.946818	0.152137	0.706243	56.1143	-0.767837	0.313375	0.91034	56.1143	-0.767837	0.313375	0.91034	0.0613837
Q3THK7	1	0.890019	1.02008	1.14294	0.532414	0.0993734	0.0772303	0.0665349	1	0.890019	1.02008	1.14294	0.532414	0.0993734	0.0772303	0.0665349	1	1.01306	1.06762	1.30024	0.528397	0.0806095	0.060571	0.0663658	1	1.01306	1.06762	1.30024	0.528397	0.0806095	0.060571	0.0663658	54.0371	-0.877106	0.081046	0.978085	54.0371	-0.877106	0.081046	0.978085	54.0264	-1.07752	0.0691821	0.949353	54.0264	-1.07752	0.0691821	0.949353	-0.0106697
Q3THS6	1	0.963608	1.03328	1.19902	1.29374	0.493706	0.388148	0.148175	1	0.963608	1.03328	1.19902	1.29374	0.493706	0.388148	0.148175	1	1.11115	1.20043	1.41809	1.12132	0.434114	0.338585	0.12073	1	1.11115	1.20043	1.41809	1.12132	0.434114	0.338585	0.12073	57.9907	-0.791228	0.268162	0.870226	57.9907	-0.791228	0.268162	0.870226	57.9014	-0.793224	0.229658	0.831338	57.9014	-0.793224	0.229658	0.831338	-0.0892203
Q3THW5;P0C0S6	1	1.01953	0.619289	0.4581	0.632565	0.243977	0.209271	1.36217	1	1.01953	0.619289	0.4581	0.632565	0.243977	0.209271	1.36217	1	1.00065	0.522187	0.326803	0.543646	0.251572	0.239495	0.876904	1	1.00065	0.522187	0.326803	0.543646	0.251572	0.239495	0.876904		-0.573155	0.581217	0.233687		-0.573155	0.581217	0.233687	46.0741	-0.756098	0.447684	0.604155	46.0741	-0.756098	0.447684	0.604155
Q3TIR3	1	1.51725	0.96936	0.706187	0.633549	0.25743	0.175254	0.0233716	1	1.51725	0.96936	0.706187	0.633549	0.25743	0.175254	0.0233716	1	0.801411	0.541188	0.354618	0.342859	0.108251			1	0.801411	0.541188	0.354618	0.342859	0.108251			54.7988	-0.0724434	0	0.831449	54.7988	-0.0724434	0	0.831449	47.2466	-0.0536447	0.0578323	0.966439	47.2466	-0.0536447	0.0578323	0.966439	-7.55216
Q3TIU4																	1	0.85634	0.970011	1.04981	0.496791	0.0798675	0.164141	0.0744782	1	0.85634	0.970011	1.04981	0.496791	0.0798675	0.164141	0.0744782
Q3TIV5	1	1.34662	1.06693	1.55522	1.37829	0.732803	0.594869	0.113956	1	1.34662	1.06693	1.55522	1.37829	0.732803	0.594869	0.113956	1	1.28972	1.31857	1.53573	1.71095	0.675002	0.365217	0.405351	1	1.28972	1.31857	1.53573	1.71095	0.675002	0.365217	0.405351	62.4292	-0.111058	0	0.613342	62.4292	-0.111058	0	0.613342	58.3167	-0.662757	0.385284	0.464839	58.3167	-0.662757	0.385284	0.464839	-4.11251
Q3TKT4	1	1.09974	1.03348	1.33171	1.29584	0.794756	1.93749	1.27866	1	1.09974	1.03348	1.33171	1.29584	0.794756	1.93749	1.27866	1	0.947921	0.590057	0.177523	0.0833957	0.0815114	0.180078	0.0829275	1	0.947921	0.590057	0.177523	0.0833957	0.0815114	0.180078	0.0829275		0.0195411	1.5	0.202467		0.0195411	1.5	0.202467	46.5661	-0.151063	0.10351	0.991795	46.5661	-0.151063	0.10351	0.991795
Q3TKY6	1	1.02881	0.673001	0.406433	0.184254	0.0924197	0.150794	0.0870454	1	1.02881	0.673001	0.406433	0.184254	0.0924197	0.150794	0.0870454	1	1.42656	1.78174	0.630079	0.220493	0.0614552		0.265924	1	1.42656	1.78174	0.630079	0.220493	0.0614552		0.265924	48.3892	-0.0898846	0.0966344	0.990798	48.3892	-0.0898846	0.0966344	0.990798	50.1539	-0.85708	0.182624	0.684315	50.1539	-0.85708	0.182624	0.684315	1.76474
Q3TLH4	1	1.04469	1.15533	1.76381	1.60111	0.531517	0.370183	0.397986	1	1.04469	1.15533	1.76381	1.60111	0.531517	0.370183	0.397986	1	1.17709	1.2467	1.50743	1.56709	0.619656	0.367428	0.552095	1	1.17709	1.2467	1.50743	1.56709	0.619656	0.367428	0.552095	58.0713	-0.666828	0.384085	0.50119	58.0713	-0.666828	0.384085	0.50119	58.3875	-0.584216	0.459761	0.514063	58.3875	-0.584216	0.459761	0.514063	0.316136
Q3TQI7	1	1.32676	0.855602	1.56623	1.63043	0.702917	1.5916	0.640356	1	1.32676	0.855602	1.56623	1.63043	0.702917	1.5916	0.640356	1	0.840412	0.498285	0.886795	1.21993	1.04466	0.398474	0.568556	1	0.840412	0.498285	0.886795	1.21993	1.04466	0.398474	0.568556			1.15946e-06	-0.0721895			1.15946e-06	-0.0721895	61.1026	-0.347724	0.482931	0.398349	61.1026	-0.347724	0.482931	0.398349
Q3TRM8	1	0.778863	0.662585	0.374379	0.190223	0.044477	0.0462846	0.0275985	1	0.778863	0.662585	0.374379	0.190223	0.044477	0.0462846	0.0275985	1	1.06544	0.833411	0.26174	0.135104	0.0632251	0.065416	0.0507039	1	1.06544	0.833411	0.26174	0.135104	0.0632251	0.065416	0.0507039	47.6524	-0.06547	0	0.982742	47.6524	-0.06547	0	0.982742	48.2883	-0.162679	0.0702133	0.995049	48.2883	-0.162679	0.0702133	0.995049	0.635925
Q3TSG4	1	0.846741	0.615482	0.129755	0.168008	0.16191		0.303322	1	0.846741	0.615482	0.129755	0.168008	0.16191		0.303322	1	0.915116	0.862094	0.742989	0.0732224	0.186746	0.318645		1	0.915116	0.862094	0.742989	0.0732224	0.186746	0.318645		46.1069	-1.09916	0.190748	0.946667	46.1069	-1.09916	0.190748	0.946667	50.2502	-1.00591	0.192871	0.935504	50.2502	-1.00591	0.192871	0.935504	4.14326
Q3TUU5;REV__Q8CFG8	1	1.00941	0.489999	0.0889436	0.108766	0.0530022	0.0446873	0.195256	1	1.00941	0.489999	0.0889436	0.108766	0.0530022	0.0446873	0.195256	1	0.918483	0.477593	0.155282	0.0864525	0.0481568	0.0576562	0.0907783	1	0.918483	0.477593	0.155282	0.0864525	0.0481568	0.0576562	0.0907783	45.9917	-1.22674	0.0981309	0.987865	45.9917	-1.22674	0.0981309	0.987865	45.7426	-0.12013	0.0612902	0.998593	45.7426	-0.12013	0.0612902	0.998593	-0.249141
Q3TW96	1	1.02727	1.15024	1.34244	0.771923	0.10207	0.0699054	0.0788567	1	1.02727	1.15024	1.34244	0.771923	0.10207	0.0699054	0.0788567	1	0.97465	1.09508	1.20701	0.71122	0.0937514	0.0802679	0.0577268	1	0.97465	1.09508	1.20701	0.71122	0.0937514	0.0802679	0.0577268	54.7562	-0.3879	0.0820702	0.927925	54.7562	-0.3879	0.0820702	0.927925	54.4942	-0.44348	0.0767502	0.96916	54.4942	-0.44348	0.0767502	0.96916	-0.26197
Q3TWF6	1	1.07844	1.82326	1.52221	1.79534	0.505822	0.46037	0.281395	1	1.07844	1.82326	1.52221	1.79534	0.505822	0.46037	0.281395	1	1.65819	1.36414	1.04849	1.71289	0.834902		0.152599	1	1.65819	1.36414	1.04849	1.71289	0.834902		0.152599	58.013	-0.68151	0.370883	0.385866	58.013	-0.68151	0.370883	0.385866	58.4143	-0.908052	0.152599	0.380238	58.4143	-0.908052	0.152599	0.380238	0.401244
Q3TX08	1	0.976267	1.15165	1.2802	1.41025	1.04268	0.64094	0.10821	1	0.976267	1.15165	1.2802	1.41025	1.04268	0.64094	0.10821	1	1.1074	1.19447	1.466	1.50928	0.924395	0.718018	0.130143	1	1.1074	1.19447	1.466	1.50928	0.924395	0.718018	0.130143	62.164	-0.867207	0.10821	0.768819	62.164	-0.867207	0.10821	0.768819	63.4746	-0.151397	0.0260171	0.612724	63.4746	-0.151397	0.0260171	0.612724	1.3106
Q3TXS7	1	1.10702	0.960184	1.1991	0.946143	0.249769	0.284486	0.157678	1	1.10702	0.960184	1.1991	0.946143	0.249769	0.284486	0.157678	1	1.00006	1.04406	1.18084	0.769334	0.0983977	0.0913412	0.0681248	1	1.00006	1.04406	1.18084	0.769334	0.0983977	0.0913412	0.0681248	56.1085	-0.287872	0.22086	0.952962	56.1085	-0.287872	0.22086	0.952962	54.7778	-0.372034	0.0840594	0.978731	54.7778	-0.372034	0.0840594	0.978731	-1.33067
Q3TXU5																	1	1.60663	1.36742	1.80883	2.17547	1.37244	1.21351	0.20286	1	1.60663	1.36742	1.80883	2.17547	1.37244	1.21351	0.20286									66.5895	-0.838578	0	-0.127492	66.5895	-0.838578	0	-0.127492
Q3TYX3	1	1.22956	1.17103	0.910913	0.252762	0.192509	0.0377106	0.0189665	1	1.22956	1.17103	0.910913	0.252762	0.192509	0.0377106	0.0189665	1	1.05953	1.10274	0.682397	1.10919	0.519983	0.340337	0.20415	1	1.05953	1.10274	0.682397	1.10919	0.519983	0.340337	0.20415	52.5811	-0.202234	0.0759481	0.948642	52.5811	-0.202234	0.0759481	0.948642	58.0356	-0.642355	0.272243	0.854361	58.0356	-0.642355	0.272243	0.854361	5.45455
Q3TZZ7	1	1.20813	0.855744	1.32414	0.875501	0.0521975		0.0349291	1	1.20813	0.855744	1.32414	0.875501	0.0521975		0.0349291																	55.1935	-0.393342	0.0378953	0.895881	55.1935	-0.393342	0.0378953	0.895881
Q3U0V1	1	0.974136	1.09528	1.17258	1.72323	0.941865	0.941999	0.523456	1	0.974136	1.09528	1.17258	1.72323	0.941865	0.941999	0.523456	1	1.02607	1.06696	1.10566	1.53174	0.911574	0.945064	0.604836	1	1.02607	1.06696	1.10566	1.53174	0.911574	0.945064	0.604836		-0.104867	0.321603	0.273816		-0.104867	0.321603	0.273816		-0.0889613	0.25438	0.336207		-0.0889613	0.25438	0.336207
Q3U0V2	1	1.16885	0.426161	0.113361	0.176508	0.0259223	0.0439628	0.0394091	1	1.16885	0.426161	0.113361	0.176508	0.0259223	0.0439628	0.0394091	1	0.847958	0.309538	0.168163	0.107893	0.0481603	0.0741558	0.0833713	1	0.847958	0.309538	0.168163	0.107893	0.0481603	0.0741558	0.0833713	45.7927	-0.368679	0.0794402	0.969655	45.7927	-0.368679	0.0794402	0.969655	44.2518	-0.117478	0.0783056	0.997039	44.2518	-0.117478	0.0783056	0.997039	-1.54084
Q3U1J4	1	0.967161	1.03875	1.35599	1.65215	1.09638	1.26595	0.0980352	1	0.967161	1.03875	1.35599	1.65215	1.09638	1.26595	0.0980352	1	0.910262	0.901791	1.29863	1.48271	0.947591	1.26671	0.0901282	1	0.910262	0.901791	1.29863	1.48271	0.947591	1.26671	0.0901282	66.3424	-0.852086	0	0.553093	66.3424	-0.852086	0	0.553093	66.3152	-0.852785	0	0.666406	66.3152	-0.852785	0	0.666406	-0.0272217
Q3U308																	1	1.44062	1.06559	0.912567	0.583693	0.199987	0.124271	0.143388	1	1.44062	1.06559	0.912567	0.583693	0.199987	0.124271	0.143388									54.5625	-0.130942	0.122288	0.883442	54.5625	-0.130942	0.122288	0.883442
Q3UA06	1	1.14406	0.946751	0.47101	0.302618	0.137114	0.122352	0.046322	1	1.14406	0.946751	0.47101	0.302618	0.137114	0.122352	0.046322	1	0.985	0.970235	0.855168	0.513705	0.127983	0.0594824	0.164159	1	0.985	0.970235	0.855168	0.513705	0.127983	0.0594824	0.164159	50.3286	-0.108124	0.101871	0.971981	50.3286	-0.108124	0.101871	0.971981	53.8209	-0.123922	0.0892225	0.989528	53.8209	-0.123922	0.0892225	0.989528	3.49228
Q3UCV8	1	1.18795	0.735017	0.535635	0.240198		0.031088	0.118438	1	1.18795	0.735017	0.535635	0.240198		0.031088	0.118438	1	1.14905	1.06146	0.593885	0.37107	0.19556	0.352904	0.172597	1	1.14905	1.06146	0.593885	0.37107	0.19556	0.352904	0.172597	49.981	-0.086566	0.064005	0.952275	49.981	-0.086566	0.064005	0.952275	50.8022	-0.15403	0.26201	0.949956	50.8022	-0.15403	0.26201	0.949956	0.821204
Q3UDE2	1	0.758222	0.805311	0.629834	0.278775	0.140325	0.0908365	0.0755962	1	0.758222	0.805311	0.629834	0.278775	0.140325	0.0908365	0.0755962	1	0.74609	0.710807	0.557838	0.186476	0.0660021	0.0975611	0.116949	1	0.74609	0.710807	0.557838	0.186476	0.0660021	0.0975611	0.116949	50.7412	-0.060379	0	0.949185	50.7412	-0.060379	0	0.949185	48.9675	-0.0570171	0	0.939532	48.9675	-0.0570171	0	0.939532	-1.77375
Q3UE37	1	1.15354	1.75187	0.773333	0.91942				1	1.15354	1.75187	0.773333	0.91942				1	0.648483	0.845278	1.02051	0.115503	0.166206	0.19513	0.179812	1	0.648483	0.845278	1.02051	0.115503	0.166206	0.19513	0.179812		-0.199429	0.846376	-0.0423609		-0.199429	0.846376	-0.0423609	51.9243	-1.00775	0.164155	0.863908	51.9243	-1.00775	0.164155	0.863908
Q3UEB3	1	1.18466	1.41499	0.97224	0.799703	0.0548084	0.0768389	0.126935	1	1.18466	1.41499	0.97224	0.799703	0.0548084	0.0768389	0.126935	1	0.6028	0.765815	1.0415	0.637329	0.0972612	0.022389	0.165251	1	0.6028	0.765815	1.0415	0.637329	0.0972612	0.022389	0.165251	54.3155	-1.05237	0.0861942	0.8978	54.3155	-1.05237	0.0861942	0.8978	54.1325	-1.04588	0.0949671	0.801615	54.1325	-1.04588	0.0949671	0.801615	-0.182978
Q3UFF7																	1	1.24997	1.31523	0.99994	0.778752	0.318717	0.424258	0.388887	1	1.24997	1.31523	0.99994	0.778752	0.318717	0.424258	0.388887									54.4346	-0.719064	0.377288	0.846139	54.4346	-0.719064	0.377288	0.846139
Q3UFY7	1	1.88642	0.660932	0.814172					1	1.88642	0.660932	0.814172					1	1.31646	1.19093	1.09848					1	1.31646	1.19093	1.09848														0.32978	1.20196	0.560966		0.32978	1.20196	0.560966
Q3UGC7;Q66JS6	1	0.879854	1.42222	3.04793	3.12466	1.52076	0.97897	0.467614	1	0.879854	1.42222	3.04793	3.12466	1.52076	0.97897	0.467614	1	0.881536	1.61753	3.12436	3.41706	1.50982	1.10833	0.655773	1	0.881536	1.61753	3.12436	3.41706	1.50982	1.10833	0.655773	66.7367	-0.167217	0.347808	-0.312286	66.7367	-0.167217	0.347808	-0.312286			5.44851e-06	-0.448327			5.44851e-06	-0.448327
Q3UGR5	1	0.969056	1.00365	1.6514	1.53017	1.01458	1.61873	1.29157	1	0.969056	1.00365	1.6514	1.53017	1.01458	1.61873	1.29157	1	0.851161	1.02833	1.04085	1.30849	0.813836	1.71717	1.47449	1	0.851161	1.02833	1.04085	1.30849	0.813836	1.71717	1.47449		0.561792	1.42129	0.547384		0.561792	1.42129	0.547384		0.521537	1.5	0.71234		0.521537	1.5	0.71234
Q3UH60	1	1.07194	1.23516	1.48902	0.751571	0.0297665	0.0351802	0.0386071	1	1.07194	1.23516	1.48902	0.751571	0.0297665	0.0351802	0.0386071	1	0.93507	0.967561	1.3024	0.418295	0.040505	0.0499594	0.0363357	1	0.93507	0.967561	1.3024	0.418295	0.040505	0.0499594	0.0363357	54.2445	-1.11281	0.0345179	0.878596	54.2445	-1.11281	0.0345179	0.878596
Q3UHD6																	1	0.84752	0.639757	0.233293	0.0735297	0.0963138	0.129908	0.0444796	1	0.84752	0.639757	0.233293	0.0735297	0.0963138	0.129908	0.0444796									46.9105	-0.0976371	0.0617554	0.982574	46.9105	-0.0976371	0.0617554	0.982574
Q3UHJ0	1	1.13161	1.43434	1.29355	0.62637	0.313902	0.456837	0.303586	1	1.13161	1.43434	1.29355	0.62637	0.313902	0.456837	0.303586	1	1.56998	1.56111	0.828979	0.314509	0.121614	0.0660885	0.245125	1	1.56998	1.56111	0.828979	0.314509	0.121614	0.0660885	0.245125	54.2015	-0.743964	0.358108	0.784442	54.2015	-0.743964	0.358108	0.784442	52.4078	-0.17622	0.146359	0.754016	52.4078	-0.17622	0.146359	0.754016	-1.79375
Q3UHX2	1	0.836365	1.17457	1.8293	3.62086	2.20808	2.54766	2.25431	1	0.836365	1.17457	1.8293	3.62086	2.20808	2.54766	2.25431	1	1.36048	1.60227	2.32855	4.77752	3.26067	4.5834	4.78392	1	1.36048	1.60227	2.32855	4.77752	3.26067	4.5834	4.78392		0.677703	1.5	-0.121453		0.677703	1.5	-0.121453
Q3UI43	1	1.91955	1.45866	1.66553	1.61649	0.691848	0.701814	0.171096	1	1.91955	1.45866	1.66553	1.61649	0.691848	0.701814	0.171096	1	0.712431	0.517862	0.805557	1.12196	0.379431	0.511424	0.0670281	1	0.712431	0.517862	0.805557	1.12196	0.379431	0.511424	0.0670281	63.3793	-0.107772	0	0.239442	63.3793	-0.107772	0	0.239442	58.8095	-0.0282225	0	0.40023	58.8095	-0.0282225	0	0.40023	-4.56983
Q3UIA2	1	0.972174	0.396897	0.229589	0.373073	0.125788	0.194884	0.204402	1	0.972174	0.396897	0.229589	0.373073	0.125788	0.194884	0.204402	1	0.831418	0.417537	0.265508	0.17382	0.0784837	0.0252335	0.0699298	1	0.831418	0.417537	0.265508	0.17382	0.0784837	0.0252335	0.0699298	45.193	-0.162563	0.222521	0.961865	45.193	-0.162563	0.222521	0.961865	45.4388	-0.0775207	0.0515077	0.991479	45.4388	-0.0775207	0.0515077	0.991479	0.245808
Q3UJB9	1	0.85893	0.755993	0.581087	0.366809	0.101905		0.230625	1	0.85893	0.755993	0.581087	0.366809	0.101905		0.230625																	50.5137	-0.0588529	0.124369	0.948879	50.5137	-0.0588529	0.124369	0.948879
Q3ULD5	1	0.992667	0.859848	0.889273	1.15578	0.84091	0.947854	0.158772	1	0.992667	0.859848	0.889273	1.15578	0.84091	0.947854	0.158772	1	1.19331	1.09186	1.38884	1.77989	1.18465	1.76471	0.2817	1	1.19331	1.09186	1.38884	1.77989	1.18465	1.76471	0.2817	65.0454	-0.218896	0	0.870039	65.0454	-0.218896	0	0.870039	66.721	-0.842442	0	0.101609	66.721	-0.842442	0	0.101609	1.67566
Q3ULJ0	1	1.17627	0.481921	1.72045	2.00796		0.471995	0.209875	1	1.17627	0.481921	1.72045	2.00796		0.471995	0.209875	1	0.911463	0.883915	0.820518	0.437825	0.0907479	0.09317		1	0.911463	0.883915	0.820518	0.437825	0.0907479	0.09317		61.9481	-0.598042	0.209876	0.32972	61.9481	-0.598042	0.209876	0.32972	53.179	-0.104214	0.0178318	0.97827	53.179	-0.104214	0.0178318	0.97827	-8.76911
Q3UM45	1	1.20258	1.22087	1.53115	1.2982	0.549281	0.266721	0.170444	1	1.20258	1.22087	1.53115	1.2982	0.549281	0.266721	0.170444	1	1.32872	1.37973	1.59995	1.54928	0.522792	0.20508	0.0861826	1	1.32872	1.37973	1.59995	1.54928	0.522792	0.20508	0.0861826	58.0617	-0.843143	0.218583	0.743881	58.0617	-0.843143	0.218583	0.743881	58.0253	-0.921582	0.145631	0.645114	58.0253	-0.921582	0.145631	0.645114	-0.0363498
Q3UMB9	1	0.579755	0.323271	0.122488		0.0401838		0.0986242	1	0.579755	0.323271	0.122488		0.0401838		0.0986242																	42.6081	-0.0911406	0.0709308	0.974139	42.6081	-0.0911406	0.0709308	0.974139
Q3UMW7																	1	1.51342	0.319643	0.292187	0.378845	0.243922	0.166182	0.144439	1	1.51342	0.319643	0.292187	0.378845	0.243922	0.166182	0.144439									45.7163	-1.03488	0.245115	0.820363	45.7163	-1.03488	0.245115	0.820363
Q3UMY5																	1	1.55451	1.21048	0.529701			0.62445	0.522721	1	1.55451	1.21048	0.529701			0.62445	0.522721										-0.57297	0.558947	0.597421		-0.57297	0.558947	0.597421
Q3UPH1	1	3.18284	1.88716	0.979916	2.21815	2.50505	0.661905		1	3.18284	1.88716	0.979916	2.21815	2.50505	0.661905		1	1.00632	0.98837	1.26014	1.29171	0.647568	0.854406	0.584151	1	1.00632	0.98837	1.26014	1.29171	0.647568	0.854406	0.584151			1.5	-0.10295			1.5	-0.10295		-0.33921	0.695352	0.575479		-0.33921	0.695352	0.575479
Q3UPL0	1	0.918941	0.837711	1.37805	0.611319	0.134541	0.0972244	0.083658	1	0.918941	0.837711	1.37805	0.611319	0.134541	0.0972244	0.083658	1	0.881799	1.15528	1.22639	0.45103	0.117692	0.0681005	0.0929465	1	0.881799	1.15528	1.22639	0.45103	0.117692	0.0681005	0.0929465	54.1374	-0.814358	0.10514	0.892674	54.1374	-0.814358	0.10514	0.892674
Q3UQ44	1	0.908809	0.783342	0.398372	0.326211	0.059655	0.113718	0.0745531	1	0.908809	0.783342	0.398372	0.326211	0.059655	0.113718	0.0745531	1	1.25357	0.844539	0.350865	0.240606	0.0695784	0.116495	0.068867	1	1.25357	0.844539	0.350865	0.240606	0.0695784	0.116495	0.068867	49.3884	-0.0730053	0.0495893	0.980369	49.3884	-0.0730053	0.0495893	0.980369	48.938	-0.132306	0.10435	0.94917	48.938	-0.132306	0.10435	0.94917	-0.450362
Q3UQ84	1	1.17802	1.36753	1.48212	1.80341	1.11414	0.536056	0.204879	1	1.17802	1.36753	1.48212	1.80341	1.11414	0.536056	0.204879	1	1.08097	1.61493	1.98558	3.27894	1.52309	1.09375	0.136144	1	1.08097	1.61493	1.98558	3.27894	1.52309	1.09375	0.136144	62.0488	-0.777893	0.204879	0.427128	62.0488	-0.777893	0.204879	0.427128	66.4374	-0.828067	0	-0.166951	66.4374	-0.828067	0	-0.166951	4.38865
Q3UV17	1	0.42707	0.285288	0.426572	0.531803	0.696975	6.10356	0.369365	1	0.42707	0.285288	0.426572	0.531803	0.696975	6.10356	0.369365	1	0.852932	0.530711	0.668128	2.1068	1.3312	7.7813	3.12341	1	0.852932	0.530711	0.668128	2.1068	1.3312	7.7813	3.12341		0.138868	1.5	0.11962		0.138868	1.5	0.11962		0.1654	1.5	-0.042599		0.1654	1.5	-0.042599
Q3UY34	1	0.784562	1.78947	0.704194	1.05173	0.707619	1.04731	0.575479	1	0.784562	1.78947	0.704194	1.05173	0.707619	1.04731	0.575479																			2.58251e-08	0.163611			2.58251e-08	0.163611
Q3UZ39	1	1.03656	0.89639	1.18795	1.47131	0.833489	1.22841	1.15682	1	1.03656	0.89639	1.18795	1.47131	0.833489	1.22841	1.15682	1	1.20682	1.13311	1.31133	1.76076	0.858684	0.855908	1.52894	1	1.20682	1.13311	1.31133	1.76076	0.858684	0.855908	1.52894		0.228064	1.1756	0.246618		0.228064	1.1756	0.246618		0.0885567	1.24156	0.0699937		0.0885567	1.24156	0.0699937
Q3V1L4	1	0.827636	1.03708	1.31421	1.4372	0.878941	0.524659	0.0749479	1	0.827636	1.03708	1.31421	1.4372	0.878941	0.524659	0.0749479	1	1.00608	1.0087	1.3219	1.37288	0.772495	0.593511	0.0500031	1	1.00608	1.0087	1.3219	1.37288	0.772495	0.593511	0.0500031	62.11	-0.150462	0.021879	0.751112	62.11	-0.150462	0.021879	0.751112	62.337	-0.127956	0	0.783856	62.337	-0.127956	0	0.783856	0.22694
Q3V3R1	1	1.05941	1.28832	0.985291	0.285872	0.119324	0.107288	0.111008	1	1.05941	1.28832	0.985291	0.285872	0.119324	0.107288	0.111008	1	1.1133	1.18038	1.1332	0.297238	0.0708429	0.0926322	0.0494196	1	1.1133	1.18038	1.1332	0.297238	0.0708429	0.0926322	0.0494196	53.1088	-0.295759	0.111888	0.951869	53.1088	-0.295759	0.111888	0.951869	53.7881	-1.08024	0.0709649	0.967561	53.7881	-1.08024	0.0709649	0.967561	0.679321
Q4KML4	1	1.27545	1.53489	1.50158	1.12175	0.406047	0.34558	0.145342	1	1.27545	1.53489	1.50158	1.12175	0.406047	0.34558	0.145342	1	1.15837	1.5202	1.60268	1.2266	0.320655	0.274684	0.281179	1	1.15837	1.5202	1.60268	1.2266	0.320655	0.274684	0.281179	57.8528	-0.817409	0.245461	0.688831	57.8528	-0.817409	0.245461	0.688831	57.545	-0.786848	0.277931	0.672258	57.545	-0.786848	0.277931	0.672258	-0.307755
Q4KWH5																	1	0.984743	1.57099	1.46473	0.568279	0.178372	0.210212	0.209363	1	0.984743	1.57099	1.46473	0.568279	0.178372	0.210212	0.209363									54.0761	-0.92736	0.199316	0.757805	54.0761	-0.92736	0.199316	0.757805
Q4QRL3	1	0.817169	0.130264	0.159664	0.100037	0.0569865		0.0841479	1	0.817169	0.130264	0.159664	0.100037	0.0569865		0.0841479																	42.6274	-0.214023	0.0983899	0.994199	42.6274	-0.214023	0.0983899	0.994199
Q4VA53	1	1.09186	1.14593	0.637147	0.192728			0.317768	1	1.09186	1.14593	0.637147	0.192728			0.317768																	50.1535	-0.93081	0.255248	0.955512	50.1535	-0.93081	0.255248	0.955512
Q4VAA2	1	1.18756	1.53882	1.55383	1.85057	1.15348	1.59119	1.44073	1	1.18756	1.53882	1.55383	1.85057	1.15348	1.59119	1.44073	1	1.0617	1.28616	1.80505	1.92642	1.13552	1.61504	1.96917	1	1.0617	1.28616	1.80505	1.92642	1.13552	1.61504	1.96917		0.611482	1.5	0.527324		0.611482	1.5	0.527324		0.680184	1.5	0.426189		0.680184	1.5	0.426189
Q501J6	1	0.887381	0.804706	0.770283	0.167891	0.0740021	0.0792347	0.211646	1	0.887381	0.804706	0.770283	0.167891	0.0740021	0.0792347	0.211646	1	0.871711	0.974528	0.827548	0.218949	0.0572531	0.0233941	0.260278	1	0.871711	0.974528	0.827548	0.218949	0.0572531	0.0233941	0.260278	51.3525	-0.200145	0.116604	0.94486	51.3525	-0.200145	0.116604	0.94486	51.8459	-0.197888	0.113793	0.960335	51.8459	-0.197888	0.113793	0.960335	0.493362
Q501J7	1	0.809697	0.40811	2.58015	1.70151	0.333859	0.891558	0.693614	1	0.809697	0.40811	2.58015	1.70151	0.333859	0.891558	0.693614	1	2.48625	1.04993	2.34781	1.79693	1.15533	1.80739	2.20654	1	2.48625	1.04993	2.34781	1.79693	1.15533	1.80739	2.20654		-0.153345	0.635834	0.0884619		-0.153345	0.635834	0.0884619		0.818021	1.5	-0.0706847		0.818021	1.5	-0.0706847
Q505B7																	1	1.20252	1.31344	1.58779	0.85909				1	1.20252	1.31344	1.58779	0.85909												54.3905	-1.14917	0	-0.518667	54.3905	-1.14917	0	-0.518667
Q505D1	1	1.15482	1.85101	1.68005	1.00986	0.483459	0.287429		1	1.15482	1.85101	1.68005	1.00986	0.483459	0.287429																		57.9736	-0.770894	0.287429	0.380441	57.9736	-0.770894	0.287429	0.380441
Q505F5	1	1.62884	0.893722	1.71884	1.99426	0.271867	0.0648428	0.296125	1	1.62884	0.893722	1.71884	1.99426	0.271867	0.0648428	0.296125	1	1.14658	1.14578	1.45706	1.15128	0.193686	0.129563	0.164951	1	1.14658	1.14578	1.45706	1.15128	0.193686	0.129563	0.164951	57.6217	-0.890549	0.180483	0.491138	57.6217	-0.890549	0.180483	0.491138	57.4179	-0.929577	0.147257	0.866117	57.4179	-0.929577	0.147257	0.866117	-0.203862
Q52KI8																	1	0.706575	0.926192	1.06239	1.10639	0.24086	0.319336	0.136594	1	0.706575	0.926192	1.06239	1.10639	0.24086	0.319336	0.136594									57.1939	-0.845775	0.227963	0.888733	57.1939	-0.845775	0.227963	0.888733
Q569Z5	1	0.946702	0.738156	0.261424	0.206763	0.0111661	0.0243803	0.0816041	1	0.946702	0.738156	0.261424	0.206763	0.0111661	0.0243803	0.0816041	1	0.917778	0.840585	0.35112	0.196277	0.072074	0.0705458	0.0763685	1	0.917778	0.840585	0.35112	0.196277	0.072074	0.0705458	0.0763685	47.9846	-0.11124	0.0495755	0.986507	47.9846	-0.11124	0.0495755	0.986507	48.8934	-0.118471	0.0760477	0.991648	48.8934	-0.118471	0.0760477	0.991648	0.908846
Q569Z6																	1	0.94613	0.95141	1.09047	1.05737	0.210065	0.155929	0.202819	1	0.94613	0.95141	1.09047	1.05737	0.210065	0.155929	0.202819									57.3484	-0.895993	0.179374	0.986034	57.3484	-0.895993	0.179374	0.986034
Q571I9	1	0.723538	0.552505	0.905474	1.17072	0.274027	0.0952096	0.090134	1	0.723538	0.552505	0.905474	1.17072	0.274027	0.0952096	0.090134	1	1.11192	1.18728	1.22445	1.21612	0.876438	0.694993	0.0370541	1	1.11192	1.18728	1.22445	1.21612	0.876438	0.694993	0.0370541	57.7256	-0.983242	0.0926718	0.741471	57.7256	-0.983242	0.0926718	0.741471	63.0264	-0.17993	0	0.860943	63.0264	-0.17993	0	0.860943	5.30087
Q59J78	1	0.907126	0.802233	1.28131	1.07131	0.382714	0.628875	0.405128	1	0.907126	0.802233	1.28131	1.07131	0.382714	0.628875	0.405128																	57.4389	-0.246967	0.469781	0.757699	57.4389	-0.246967	0.469781	0.757699
Q5DTM8																	1	0.563832	0.304103		0.228856			0.197846	1	0.563832	0.304103		0.228856			0.197846									41.5403	-0.148364	0.234985	0.988994	41.5403	-0.148364	0.234985	0.988994
Q5EBG8	1	1.25054	1.58351	1.55958	1.53462	0.824467	0.206775	0.150412	1	1.25054	1.58351	1.55958	1.53462	0.824467	0.206775	0.150412	1	0.8774	0.598154	0.115577	0.107123	0.314484	0.139421	0.172413	1	0.8774	0.598154	0.115577	0.107123	0.314484	0.139421	0.172413	59.2982	-0.279158	0.16939	0.578773	59.2982	-0.279158	0.16939	0.578773	46.0882	-1.12777	0.169803	0.952376	46.0882	-1.12777	0.169803	0.952376	-13.2099
Q5FWK3	1	0.813411	1.05594	1.11664	0.782357	0.328589	0.352378	0.253878	1	0.813411	1.05594	1.11664	0.782357	0.328589	0.352378	0.253878	1	0.813435	0.800321	0.935088	0.284191	0.127079	0.145625	0.0374641	1	0.813435	0.800321	0.935088	0.284191	0.127079	0.145625	0.0374641	55.2781	-0.23695	0.308721	0.934479	55.2781	-0.23695	0.308721	0.934479	52.7538	-0.206401	0.0990419	0.929902	52.7538	-0.206401	0.0990419	0.929902	-2.52433
Q5KU39	1	1.03288	0.231273	0.631756	0.485745	0.119174	0.451968	0.201535	1	1.03288	0.231273	0.631756	0.485745	0.119174	0.451968	0.201535																	43.4659	-0.934149	0.353575	0.768269	43.4659	-0.934149	0.353575	0.768269
Q5NCF2	1	0.841873	1.43463	1.0254	0.684278	0.258051	0.203024	0.0703833	1	0.841873	1.43463	1.0254	0.684278	0.258051	0.203024	0.0703833																	55.4576	-0.140634	0.129674	0.859101	55.4576	-0.140634	0.129674	0.859101
Q5NCQ5	1	1.275	1.42209	2.2533	1.07039	0.14987	0.170723	0.18632	1	1.275	1.42209	2.2533	1.07039	0.14987	0.170723	0.18632	1	1.01268	1.10804	1.4497	0.876463	0.068691	0.11489	0.0981485	1	1.01268	1.10804	1.4497	0.876463	0.068691	0.11489	0.0981485	56.3025	-0.538102	0.166476	0.527404	56.3025	-0.538102	0.166476	0.527404	54.444	-1.0411	0.0939098	0.89497	54.444	-1.0411	0.0939098	0.89497	-1.85841
Q5ND34																	1	0.793032	0.894134	0.14071		0.0718983			1	0.793032	0.894134	0.14071		0.0718983											47.8481	-0.267254	0.0713641	0.944546	47.8481	-0.267254	0.0713641	0.944546
Q5SSL4	1	0.664883	0.296369	0.180966	0.157751	0.0736545	0.0843934	0.0781946	1	0.664883	0.296369	0.180966	0.157751	0.0736545	0.0843934	0.0781946	1	0.824135	0.578567	0.272121	0.213494	0.0854019	0.11385	0.0686566	1	0.824135	0.578567	0.272121	0.213494	0.0854019	0.11385	0.0686566	43.1441	-0.092089	0.092123	0.989806	43.1441	-0.092089	0.092123	0.989806	46.677	-0.0698692	0.0605723	0.991836	46.677	-0.0698692	0.0605723	0.991836	3.53291
Q5SSW2	1	1.46811	1.55057	1.1135	0.580561	0.214754	0.092375	0.191706	1	1.46811	1.55057	1.1135	0.580561	0.214754	0.092375	0.191706	1	1.20447	0.967788	1.34582	0.548066	0.159046	0.138786	0.0186169	1	1.20447	0.967788	1.34582	0.548066	0.159046	0.138786	0.0186169	54.225	-0.366962	0.165796	0.77398	54.225	-0.366962	0.165796	0.77398	54.0627	-0.771767	0.105482	0.909505	54.0627	-0.771767	0.105482	0.909505	-0.162312
Q5SUF2	1	1.67954	2.1589	1.3675	0.916877	0.845665	0.390567	0.252341	1	1.67954	2.1589	1.3675	0.916877	0.845665	0.390567	0.252341																	60.887	-0.126656	0.238621	0.318362	60.887	-0.126656	0.238621	0.318362
Q5SUQ9	1	0.703389	2.95426	1.54259	0.746112	0.0762031	0.11151	0.347238	1	0.703389	2.95426	1.54259	0.746112	0.0762031	0.11151	0.347238	1	0.786072	0.673811	0.741022	0.502792	0.235749	0.121284	0.192887	1	0.786072	0.673811	0.741022	0.502792	0.235749	0.121284	0.192887	54.2696	-0.948031	0.178317	0.326334	54.2696	-0.948031	0.178317	0.326334	52.3204	-0.0405939	0	0.909462	52.3204	-0.0405939	0	0.909462	-1.94916
Q5SUR0	1	1.04955	1.01962	1.15426	0.814857	0.141841	0.100568	0.10409	1	1.04955	1.01962	1.15426	0.814857	0.141841	0.100568	0.10409	1	0.98846	1.06185	1.22132	0.768993	0.116699	0.111798	0.0651489	1	0.98846	1.06185	1.22132	0.768993	0.116699	0.111798	0.0651489	55.2959	-0.271162	0.104885	0.98262	55.2959	-0.271162	0.104885	0.98262	54.8771	-0.329305	0.0943563	0.967215	54.8771	-0.329305	0.0943563	0.967215	-0.418855
Q5SW19	1	1.01108	0.813537	0.620845	0.312287	0.0986053		0.0754912	1	1.01108	0.813537	0.620845	0.312287	0.0986053		0.0754912	1	0.902857	0.978033	0.715441	0.231034	0.0802495	0.0527376	0.0927778	1	0.902857	0.978033	0.715441	0.231034	0.0802495	0.0527376	0.0927778	51.1308	-0.0799491	0.030391	0.993003	51.1308	-0.0799491	0.030391	0.993003	51.546	-0.144381	0.0669451	0.991953	51.546	-0.144381	0.0669451	0.991953	0.415261
Q5SWD9	1	1.22697	1.24091	0.772543	0.390745	0.156833	0.125818	0.208377	1	1.22697	1.24091	0.772543	0.390745	0.156833	0.125818	0.208377	1	3.38422	3.66031		1.42434				1	3.38422	3.66031		1.42434				52.6519	-0.132565	0.159659	0.922538	52.6519	-0.132565	0.159659	0.922538		0.818523	1.5	-0.504745		0.818523	1.5	-0.504745
Q5SWU9	1	0.913873	0.67669	0.227136	0.167129	0.0464438	0.0518018	0.0577606	1	0.913873	0.67669	0.227136	0.167129	0.0464438	0.0518018	0.0577606	1	1.01849	0.872515	0.245187	0.216897	0.104973	0.0987714	0.092996	1	1.01849	0.872515	0.245187	0.216897	0.104973	0.0987714	0.092996	47.3909	-0.107502	0.0526745	0.992547	47.3909	-0.107502	0.0526745	0.992547	48.247	-0.190141	0.123926	0.99237	48.247	-0.190141	0.123926	0.99237	0.856096
Q5SXY1	1	1.74895	0.675803	0.611434	0.51229	0.479436	0.451187	0.316837	1	1.74895	0.675803	0.611434	0.51229	0.479436	0.451187	0.316837																	47.6372	-0.209991	0.473791	0.592047	47.6372	-0.209991	0.473791	0.592047
Q5U3K5	1	0.904723	1.06702	0.315764	0.155141	0.460572		0.126242	1	0.904723	1.06702	0.315764	0.155141	0.460572		0.126242	1	1.97539	1.29331	2.0336	1.06687				1	1.97539	1.29331	2.0336	1.06687				49.6752	-0.949658	0.247318	0.916916	49.6752	-0.949658	0.247318	0.916916		0.816905	1.5	0.249669		0.816905	1.5	0.249669
Q5XJE5	1	0.868221	0.884333	0.33618	0.275669		0.165533	0.118507	1	0.868221	0.884333	0.33618	0.275669		0.165533	0.118507	1	1.34926	1.08919	0.670996	0.266436	0.136476	0.0578081	0.113778	1	1.34926	1.08919	0.670996	0.266436	0.136476	0.0578081	0.113778	48.8043	-0.148237	0.17408	0.968137	48.8043	-0.148237	0.17408	0.968137	51.4655	-0.14163	0.1007	0.923282	51.4655	-0.14163	0.1007	0.923282	2.66121
Q5XJY5	1	1.12131	1.21548	1.12534	0.470321	0.0737371	0.042885	0.118719	1	1.12131	1.21548	1.12534	0.470321	0.0737371	0.042885	0.118719	1	1.0261	1.06474	1.06594	0.534658	0.0555412	0.0568924	0.0812364	1	1.0261	1.06474	1.06594	0.534658	0.0555412	0.0568924	0.0812364	53.9718	-1.06797	0.0784469	0.958136	53.9718	-1.06797	0.0784469	0.958136	54.0321	-1.08271	0.0645567	0.994117	54.0321	-1.08271	0.0645567	0.994117	0.0603105
Q60597	1	1.06101	1.33244	1.13276	0.33004	0.0857699	0.0551091	0.125029	1	1.06101	1.33244	1.13276	0.33004	0.0857699	0.0551091	0.125029	1	1.17693	1.33969	1.22689	0.306339	0.17556	0.169889	0.102209	1	1.17693	1.33969	1.22689	0.306339	0.17556	0.169889	0.102209	53.8215	-1.05921	0.088636	0.934145	53.8215	-1.05921	0.088636	0.934145	53.7555	-0.990648	0.149219	0.902719	53.7555	-0.990648	0.149219	0.902719	-0.066071
Q60605	1	1.14863	0.970213	0.746911	0.412439	0.0991044	0.0795429	0.107837	1	1.14863	0.970213	0.746911	0.412439	0.0991044	0.0795429	0.107837	1	0.98753	0.988832	0.78713	0.393696	0.115973	0.105634	0.11736	1	0.98753	0.988832	0.78713	0.393696	0.115973	0.105634	0.11736	52.6937	-0.10668	0.0663308	0.979623	52.6937	-0.10668	0.0663308	0.979623	52.7752	-0.116896	0.0913692	0.997626	52.7752	-0.116896	0.0913692	0.997626	0.0815056
Q60631	1	2.13505	1.77348	1.30241	1.03281	0.217579	0.118165	0.312685	1	2.13505	1.77348	1.30241	1.03281	0.217579	0.118165	0.312685	1	1.03661	0.894672	0.853175	0.439548	0.0916662	0.0848457	0.0903597	1	1.03661	0.894672	0.853175	0.439548	0.0916662	0.0848457	0.0903597	56.7699	-0.865807	0.215395	0.47966	56.7699	-0.865807	0.215395	0.47966	53.3003	-0.123838	0.0611905	0.989579	53.3003	-0.123838	0.0611905	0.989579	-3.46967
Q60648	1	1.19949	1.12544	1.59426	1.49541	1.0574	1.51616	1.21666	1	1.19949	1.12544	1.59426	1.49541	1.0574	1.51616	1.21666	1	1.35906	1.38369	1.69393	1.5639	1.08445	1.74051	1.77071	1	1.35906	1.38369	1.69393	1.5639	1.08445	1.74051	1.77071		0.0390039	1.35339	0.302409		0.0390039	1.35339	0.302409		0.125609	1.5	0.41046		0.125609	1.5	0.41046
Q60668	1	0.943831	1.10639	1.47156	1.97363	0.97456	0.663223	0.398904	1	0.943831	1.10639	1.47156	1.97363	0.97456	0.663223	0.398904	1	0.988567	1.12579	1.56779	2.97932	1.08153	0.592002	0.435901	1	0.988567	1.12579	1.56779	2.97932	1.08153	0.592002	0.435901	63.344	-0.153951	0.394585	0.270566	63.344	-0.153951	0.394585	0.270566	62.2815	-0.554722	0.435901	0.0212744	62.2815	-0.554722	0.435901	0.0212744	-1.06254
Q60676	1	0.89935	1.04907	0.717314	0.350321	0.0961773	0.0645539	0.11416	1	0.89935	1.04907	0.717314	0.350321	0.0961773	0.0645539	0.11416	1	1.01287	0.869907	0.865605	0.362984	0.0875387	0.0897597	0.0797826	1	1.01287	0.869907	0.865605	0.362984	0.0875387	0.0897597	0.0797826	52.2102	-0.118974	0.0757759	0.983175	52.2102	-0.118974	0.0757759	0.983175	52.896	-0.140426	0.0683597	0.987708	52.896	-0.140426	0.0683597	0.987708	0.685781
Q60692	1	0.928778	1.17702	1.07335	1.31097	0.827528	1.0617	0.83702	1	0.928778	1.17702	1.07335	1.31097	0.827528	1.0617	0.83702	1	1.07449	1.07108	1.34255	1.65622	1.03639	1.5443	1.45517	1	1.07449	1.07108	1.34255	1.65622	1.03639	1.5443	1.45517			0	0.107449			0	0.107449		0.0955461	1.41898	0.516336		0.0955461	1.41898	0.516336
Q60710	1	0.997639	1.06335	1.27239	1.5917	0.770979	0.478762	0.134923	1	0.997639	1.06335	1.27239	1.5917	0.770979	0.478762	0.134923	1	0.804666	1.0935	1.26656	1.42663	0.790428	0.406931	0.0377674	1	0.804666	1.0935	1.26656	1.42663	0.790428	0.406931	0.0377674	61.5597	-0.12923	0.1077	0.685987	61.5597	-0.12923	0.1077	0.685987	61.1666	-0.144702	0.00237805	0.782351	61.1666	-0.144702	0.00237805	0.782351	-0.393099
Q60715	1	1.23225	1.4753	0.217821	0.544538	0.250725	0.298202	0.0722278	1	1.23225	1.4753	0.217821	0.544538	0.250725	0.298202	0.0722278	1	1.09534	0.88782	0.533556	0.16785	0.15934	0.196503	0.160218	1	1.09534	0.88782	0.533556	0.16785	0.15934	0.196503	0.160218	48.2795	-0.939443	0.276692	0.796522	48.2795	-0.939443	0.276692	0.796522	50.0735	-0.13205	0.157257	0.98726	50.0735	-0.13205	0.157257	0.98726	1.79396
Q60737	1	0.83741	1.06169	1.05742	1.06735	0.32494	0.141758	0.109241	1	0.83741	1.06169	1.05742	1.06735	0.32494	0.141758	0.109241	1	0.981648	1.09138	1.12555	0.89141	0.270199	0.101879	0.0772047	1	0.981648	1.09138	1.12555	0.89141	0.270199	0.101879	0.0772047	57.7839	-0.947029	0.125499	0.97039	57.7839	-0.947029	0.125499	0.97039	56.5516	-0.19489	0.0839054	0.982911	56.5516	-0.19489	0.0839054	0.982911	-1.23229
Q60749	1	0.87336	0.765111	0.520715	0.111755	0.109354	0.203648	0.272607	1	0.87336	0.765111	0.520715	0.111755	0.109354	0.203648	0.272607	1	0.928485	0.440116	0.494093	0.378234	0.0620941	0.147469	0.13259	1	0.928485	0.440116	0.494093	0.378234	0.0620941	0.147469	0.13259	49.2072	-0.0961832	0.164096	0.939033	49.2072	-0.0961832	0.164096	0.939033	47.9264	-0.0544614	0.080706	0.918813	47.9264	-0.0544614	0.080706	0.918813	-1.28089
Q60817;P70670	1	0.929971	1.08371	1.14252	1.89418	0.932527	1.26004	0.979243	1	0.929971	1.08371	1.14252	1.89418	0.932527	1.26004	0.979243	1	1.00688	1.08463	1.15168	1.80213	1.03481	1.33683	1.19058	1	1.00688	1.08463	1.15168	1.80213	1.03481	1.33683	1.19058		0.0532861	1.2482	0.159175		0.0532861	1.2482	0.159175		0.426009	1.34109	0.329642		0.426009	1.34109	0.329642
Q60854	1	0.935438	1.06902	1.38944	1.3571	0.20914	0.0535275	0.0646298	1	0.935438	1.06902	1.38944	1.3571	0.20914	0.0535275	0.0646298	1	1.06809	1.18081	1.56939	1.35541	0.183998	0.0573728	0.0701112	1	1.06809	1.18081	1.56939	1.35541	0.183998	0.0573728	0.0701112	57.6434	-1.02078	0.0590786	0.870349	57.6434	-1.02078	0.0590786	0.870349	57.5872	-1.01675	0.0637419	0.813773	57.5872	-1.01675	0.0637419	0.813773	-0.0561861
Q60855	1	0.741292	1.21062	0.468026	0.395132	0.113264	0.208009	0.029607	1	0.741292	1.21062	0.468026	0.395132	0.113264	0.208009	0.029607	1	1.5126	0.552164	0.70828	0.306809	0.0650349	0.320989	0.174367	1	1.5126	0.552164	0.70828	0.306809	0.0650349	0.320989	0.174367	49.9249	-0.460204	0.186437	0.85503	49.9249	-0.460204	0.186437	0.85503	50.5938	-0.0750123	0.172902	0.73727	50.5938	-0.0750123	0.172902	0.73727	0.668927
Q60864	1	0.925445	0.90525	0.827196	0.510539	0.151911	0.112228	0.101469	1	0.925445	0.90525	0.827196	0.510539	0.151911	0.112228	0.101469	1	0.930509	0.99885	0.841921	0.465785	0.139459	0.132506	0.123272	1	0.930509	0.99885	0.841921	0.465785	0.139459	0.132506	0.123272	53.7441	-0.0972643	0.0666309	0.986619	53.7441	-0.0972643	0.0666309	0.986619	53.4872	-0.118437	0.105561	0.993234	53.4872	-0.118437	0.105561	0.993234	-0.256873
Q60865	1	0.969165	1.31556	1.71915	2.03089	0.437907	0.345893	0.444309	1	0.969165	1.31556	1.71915	2.03089	0.437907	0.345893	0.444309	1	0.979949	1.52318	1.72447	3.51182	0.90332	0.430737	0.464099	1	0.979949	1.52318	1.72447	3.51182	0.90332	0.430737	0.464099	57.7634	-0.658657	0.3951	0.38141	57.7634	-0.658657	0.3951	0.38141	58.8903	-0.591821	0.447418	-0.0267006	58.8903	-0.591821	0.447418	-0.0267006	1.1269
Q60866																	1	1.28856	1.29917	1.90327	1.89767	1.27299	1.33485	0.274988	1	1.28856	1.29917	1.90327	1.89767	1.27299	1.33485	0.274988									66.7111	-0.842692	0	-0.0640883	66.7111	-0.842692	0	-0.0640883
Q60876																	1	0.825881		1.46819	1.77012				1	0.825881		1.46819	1.77012													0.609751	1.5	0.815398		0.609751	1.5	0.815398
Q60902	1	1.00993	0.935991	1.1479	0.991724	0.46524	0.399655	0.115717	1	1.00993	0.935991	1.1479	0.991724	0.46524	0.399655	0.115717	1	1.02473	0.988144	0.581601	0.633364	0.216045	0.0949438	0.150317	1	1.02473	0.988144	0.581601	0.633364	0.216045	0.0949438	0.150317	57.9463	-0.154052	0.237744	0.935093	57.9463	-0.154052	0.237744	0.935093	53.6726	-0.0648872	0.0451986	0.940965	53.6726	-0.0648872	0.0451986	0.940965	-4.27374
Q60967	1	1.84697	1.64559	1.88458	0.625652			0.062822	1	1.84697	1.64559	1.88458	0.625652			0.062822	1	1.3596	1.13016	1.64564	1.1727	0.133414	0.128558	0.14289	1	1.3596	1.13016	1.64564	1.1727	0.133414	0.128558	0.14289	54.1172	-1.083	0.062822	0.301984	54.1172	-1.083	0.062822	0.301984	56.4977	-0.958572	0.134629	0.774586	56.4977	-0.958572	0.134629	0.774586	2.38053
Q60972	1	0.850994	0.919967	0.944053	0.847613	0.384713	0.110484	0.110379	1	0.850994	0.919967	0.944053	0.847613	0.384713	0.110484	0.110379	1	0.892509	0.920499	1.03305	0.895907	0.393872	0.197418	0.0564929	1	0.892509	0.920499	1.03305	0.895907	0.393872	0.197418	0.0564929	56.9778	-0.131267	0.0838155	0.968821	56.9778	-0.131267	0.0838155	0.968821	57.3277	-0.137644	0.0909042	0.97735	57.3277	-0.137644	0.0909042	0.97735	0.349932
Q60973	1	0.889349	1.04415	1.04469	0.861836	0.296277	0.0763306	0.0655058	1	0.889349	1.04415	1.04469	0.861836	0.296277	0.0763306	0.0655058	1	0.990499	0.935413	1.10517	0.808948	0.275547	0.0942821	0.0608469	1	0.990499	0.935413	1.10517	0.808948	0.275547	0.0942821	0.0608469	56.5915	-0.169313	0.0592542	0.987374	56.5915	-0.169313	0.0592542	0.987374	56.2657	-0.159669	0.066615	0.986946	56.2657	-0.159669	0.066615	0.986946	-0.325726
Q60996	1	0.807431	0.86643	0.392262	0.105583	0.055847	0.0391121	0.063172	1	0.807431	0.86643	0.392262	0.105583	0.055847	0.0391121	0.063172	1	1.04209	0.773921	0.223848	0.21205	0.0393831	0.0794059	0.0356776	1	1.04209	0.773921	0.223848	0.21205	0.0393831	0.0794059	0.0356776	49.1171	-0.129835	0.042911	0.969976	49.1171	-0.129835	0.042911	0.969976	47.8812	-0.150244	0.079174	0.985874	47.8812	-0.150244	0.079174	0.985874	-1.23594
Q61024	1	0.948822	0.986804	1.0254	0.374174	0.0583367	0.0446313	0.0633742	1	0.948822	0.986804	1.0254	0.374174	0.0583367	0.0446313	0.0633742	1	0.998617	0.994713	1.10074	0.432264	0.0833607	0.0498582	0.0556446	1	0.998617	0.994713	1.10074	0.432264	0.0833607	0.0498582	0.0556446	53.8796	-1.09626	0.0554474	0.997648	53.8796	-1.09626	0.0554474	0.997648	53.9326	-1.02872	0.0629545	0.993316	53.9326	-1.02872	0.0629545	0.993316	0.0529825
Q61033	1	1.12074	1.40188	1.40366	0.873933	0.272903	0.316313	0.189454	1	1.12074	1.40188	1.40366	0.873933	0.272903	0.316313	0.189454	1	1.09266	1.26135	1.53993	0.977577	0.168919	0.167161	0.137693	1	1.09266	1.26135	1.53993	0.977577	0.168919	0.167161	0.137693	55.4999	-0.284816	0.256203	0.802191	55.4999	-0.284816	0.256203	0.802191	56.0381	-0.401363	0.152464	0.828801	56.0381	-0.401363	0.152464	0.828801	0.538208
Q61035	1	0.976485	1.03482	0.849136	0.348823	0.1205	0.0754605	0.0787522	1	0.976485	1.03482	0.849136	0.348823	0.1205	0.0754605	0.0787522	1	0.962452	1.05481	0.878042	0.337333	0.0891063	0.109498	0.0782928	1	0.962452	1.05481	0.878042	0.337333	0.0891063	0.109498	0.0782928	52.8248	-0.144839	0.0757453	0.998172	52.8248	-0.144839	0.0757453	0.998172	52.8395	-0.165494	0.0839884	0.995769	52.8395	-0.165494	0.0839884	0.995769	0.0146991
Q61074	1	0.87928	0.88345	0.239622	0.0411994	0.0606853	0.0793471	0.0537019	1	0.87928	0.88345	0.239622	0.0411994	0.0606853	0.0793471	0.0537019	1	0.81007	0.656573	0.31645	0.19155	0.0815772	0.0450413	0.115703	1	0.81007	0.656573	0.31645	0.19155	0.0815772	0.0450413	0.115703	48.3661	-0.199205	0.0560911	0.988075	48.3661	-0.199205	0.0560911	0.988075	47.3971	-0.0694429	0.0396069	0.983411	47.3971	-0.0694429	0.0396069	0.983411	-0.968987
Q61081	1	0.971648	1.1035	1.08421	0.711395	0.117915	0.0766322	0.0838543	1	0.971648	1.1035	1.08421	0.711395	0.117915	0.0766322	0.0838543	1	0.902356	0.916411	0.909384	0.602521	0.0957009	0.0616686	0.0591811	1	0.902356	0.916411	0.909384	0.602521	0.0957009	0.0616686	0.0591811	54.8167	-0.270037	0.0851605	0.98766	54.8167	-0.270037	0.0851605	0.98766	54.5115	-0.163319	0.0427657	0.983443	54.5115	-0.163319	0.0427657	0.983443	-0.305275
Q61133	1	1.1304	1.08325	2.05465	2.54866	1.62923	0.435458	0.56122	1	1.1304	1.08325	2.05465	2.54866	1.62923	0.435458	0.56122	1	1.09019	0.689215	1.77198	1.91971	0.712903			1	1.09019	0.689215	1.77198	1.91971	0.712903			62.6766	-0.211519	0.481224	-0.0698321	62.6766	-0.211519	0.481224	-0.0698321			0.921477	-0.167446			0.921477	-0.167446
Q61152																	1	1.01083	1.2091	1.69883	1.65944	1.01401	2.179	1.98664	1	1.01083	1.2091	1.69883	1.65944	1.01401	2.179	1.98664										0.678495	1.5	0.36182		0.678495	1.5	0.36182
Q61164																	1	0.703856	0.147867	0.364325	0.535792	0.427546	0.799239	0.296377	1	0.703856	0.147867	0.364325	0.535792	0.427546	0.799239	0.296377									41.3095	-0.871462	0.428524	0.55646	41.3095	-0.871462	0.428524	0.55646
Q61166	1	0.987536	1.37675	0.976818	0.369712	0.159233	0.181202	0.135056	1	0.987536	1.37675	0.976818	0.369712	0.159233	0.181202	0.135056	1	0.990557	1.09255	0.918454	0.329786	0.12137	0.146261	0.13064	1	0.990557	1.09255	0.918454	0.329786	0.12137	0.146261	0.13064	53.3686	-0.243411	0.15702	0.91453	53.3686	-0.243411	0.15702	0.91453	52.902	-0.190986	0.129488	0.993085	52.902	-0.190986	0.129488	0.993085	-0.466652
Q61171	1	0.836235	1.00568	1.25788	0.945884	0.217674	0.106257	0.0997238	1	0.836235	1.00568	1.25788	0.945884	0.217674	0.106257	0.0997238	1	1.01381	1.03221	1.34875	0.965254	0.254158	0.124869	0.0809959	1	1.01381	1.03221	1.34875	0.965254	0.254158	0.124869	0.0809959	56.5004	-0.261762	0.102119	0.938376	56.5004	-0.261762	0.102119	0.938376	56.8212	-0.265743	0.101352	0.92704	56.8212	-0.265743	0.101352	0.92704	0.320837
Q61176	1	0.888776	0.631575	1.11332	1.22058	0.565478	1.04116	0.917523	1	0.888776	0.631575	1.11332	1.22058	0.565478	1.04116	0.917523	1	1.19236	1.32824	1.49145	1.21524	0.5728	1.34885	1.12413	1	1.19236	1.32824	1.49145	1.21524	0.5728	1.34885	1.12413		-0.144852	0.911201	0.0192396		-0.144852	0.911201	0.0192396			1.31826	-8.66713e-10			1.31826	-8.66713e-10
Q61183;Q9WVP6	1	1.00452	0.971655	0.791019	0.236186	0.159775	0.122922	0.0891465	1	1.00452	0.971655	0.791019	0.236186	0.159775	0.122922	0.0891465	1	1.10327	1.01575	0.97453	0.34986	0.227323	0.151715	0.223608	1	1.10327	1.01575	0.97453	0.34986	0.227323	0.151715	0.223608	51.8506	-0.165078	0.117455	0.998261	51.8506	-0.165078	0.117455	0.998261	53.1598	-0.23317	0.199578	0.98859	53.1598	-0.23317	0.199578	0.98859	1.30919
Q61189	1	1.54328	1.67334	1.26346	1.29975	0.545041	0.460367	0.253314	1	1.54328	1.67334	1.26346	1.29975	0.545041	0.460367	0.253314	1	1.00579	1.02959	1.70376	1.99308	0.957567	1.1058		1	1.00579	1.02959	1.70376	1.99308	0.957567	1.1058		58.0858	-0.69556	0.35684	0.526705	58.0858	-0.69556	0.35684	0.526705		0.591712	1.44005	0.304276		0.591712	1.44005	0.304276
Q61191	1	0.856346	0.757153	0.864064	0.598767	0.144596	0.0354346	0.050919	1	0.856346	0.757153	0.864064	0.598767	0.144596	0.0354346	0.050919	1	0.901181	0.79597	0.968528	0.583103	0.118872	0.0602672	0.0568929	1	0.901181	0.79597	0.968528	0.583103	0.118872	0.0602672	0.0568929	54.3484	-0.0996859	0	0.928405	54.3484	-0.0996859	0	0.928405	54.4726	-0.170921	0.0520631	0.958449	54.4726	-0.170921	0.0520631	0.958449	0.124232
Q61206	1	1.0907	0.915545	0.278171	0.192438	0.0338942	0.0420139	0.0927279	1	1.0907	0.915545	0.278171	0.192438	0.0338942	0.0420139	0.0927279	1	1.02714	0.746747	0.223181	0.121865	0.0278664	0.0455931	0.0318097	1	1.02714	0.746747	0.223181	0.121865	0.0278664	0.0455931	0.0318097	48.6986	-0.189584	0.0833122	0.985337	48.6986	-0.189584	0.0833122	0.985337	47.7558	-0.146827	0.0454451	0.996857	47.7558	-0.146827	0.0454451	0.996857	-0.942797
Q61207	1	0.897985	1.15983	1.4009	1.55083	1.02007	1.53918	0.879001	1	0.897985	1.15983	1.4009	1.55083	1.02007	1.53918	0.879001	1	0.99008	1.07483	1.44937	1.53929	1.05905	1.63474	1.26135	1	0.99008	1.07483	1.44937	1.53929	1.05905	1.63474	1.26135		0.360913	1.278	0.275712		0.360913	1.278	0.275712		0.52523	1.38876	0.548026		0.52523	1.38876	0.548026
Q61210	1	0.90607	0.798615	0.1978	0.0441776	0.060801	0.0130132	0.0682195	1	0.90607	0.798615	0.1978	0.0441776	0.060801	0.0130132	0.0682195	1	0.76538	0.302318	0.259867	0.249947	0.0701495	0.135618	0.0217164	1	0.76538	0.302318	0.259867	0.249947	0.0701495	0.135618	0.0217164	47.8111	-0.178329	0.042261	0.992183	47.8111	-0.178329	0.042261	0.992183	44.122	-0.0848271	0.106278	0.961935	44.122	-0.0848271	0.106278	0.961935	-3.6891
Q61233	1	0.982135	1.05369	1.40219	1.53581	0.968076	0.632604	0.159474	1	0.982135	1.05369	1.40219	1.53581	0.968076	0.632604	0.159474	1	0.964915	1.06744	1.40835	1.5331	0.881276	0.651335	0.188615	1	0.964915	1.06744	1.40835	1.5331	0.881276	0.651335	0.188615	62.7171	-0.185878	0.139752	0.648002	62.7171	-0.185878	0.139752	0.648002	63.1127	-0.12938	0.113537	0.624686	63.1127	-0.12938	0.113537	0.624686	0.395568
Q61239	1	0.891038	1.28203	0.960007	0.590032	0.149835	0.0481197	0.0849519	1	0.891038	1.28203	0.960007	0.590032	0.149835	0.0481197	0.0849519	1	0.759503	0.905401	0.831032	0.30269	0.0298374	0.022236	0.0627011	1	0.759503	0.905401	0.831032	0.30269	0.0298374	0.022236	0.0627011	54.5511	-0.166991	0.0661025	0.942098	54.5511	-0.166991	0.0661025	0.942098	52.4602	-0.149314	0.0241011	0.946754	52.4602	-0.149314	0.0241011	0.946754	-2.09083
Q61316	1	0.934362	0.966069	1.00749	0.228267	0.0633357	0.0494633	0.0603763	1	0.934362	0.966069	1.00749	0.228267	0.0633357	0.0494633	0.0603763	1	0.934489	1.02277	1.01141	0.241463	0.0791662	0.0697921	0.0811517	1	0.934489	1.02277	1.01141	0.241463	0.0791662	0.0697921	0.0811517	53.7003	-1.09729	0.0577251	0.996401	53.7003	-1.09729	0.0577251	0.996401	53.706	-1.07527	0.0767033	0.996773	53.706	-1.07527	0.0767033	0.996773	0.00570312
Q61425	1	0.985948	0.984628	1.55441	1.53915	0.253809	0.0801037	0.0965546	1	0.985948	0.984628	1.55441	1.53915	0.253809	0.0801037	0.0965546	1	1.13557	1.28385	1.87131	1.90097	0.338422	0.132837	0.126016	1	1.13557	1.28385	1.87131	1.90097	0.338422	0.132837	0.126016	57.6954	-0.988422	0.0883291	0.763804	57.6954	-0.988422	0.0883291	0.763804	57.8019	-0.942522	0.129427	0.538421	57.8019	-0.942522	0.129427	0.538421	0.106499
Q61458	1	1.70503	1.1542	0.541863	1.24252	0.127286			1	1.70503	1.1542	0.541863	1.24252	0.127286			1	0.872774	0.974877	0.306585	0.336702	0.114662	0.31163		1	0.872774	0.974877	0.306585	0.336702	0.114662	0.31163		57.5534	-1.08602	0	0.488115	57.5534	-1.08602	0	0.488115	48.6696	-0.27127	0.253834	0.945441	48.6696	-0.27127	0.253834	0.945441	-8.88374
Q61510	1	0.420882	0.745443	0.296472	0.17244			0.336493	1	0.420882	0.745443	0.296472	0.17244			0.336493	1	1.21516	1.00375	0.550777	0.468023	0.0951456		0.270406	1	1.21516	1.00375	0.550777	0.468023	0.0951456		0.270406	44.8331	-0.0495942	0.256393	0.60462	44.8331	-0.0495942	0.256393	0.60462	51.3422	-0.100127	0.21726	0.903538	51.3422	-0.100127	0.21726	0.903538	6.50907
Q61545	1	1.08458	1.28642	1.20858	1.89832	0.790835	0.546358	0.573579	1	1.08458	1.28642	1.20858	1.89832	0.790835	0.546358	0.573579	1	0.758397	1.02634	1.16681	1.69821	0.746467	0.69121	0.482392	1	0.758397	1.02634	1.16681	1.69821	0.746467	0.69121	0.482392		-0.474015	0.559969	0.304786		-0.474015	0.559969	0.304786		-0.446111	0.586801	0.390898		-0.446111	0.586801	0.390898
Q61550																	1	1.49641	0.894142	1.166	0.969262	0.150311	0.107051	0.170814	1	1.49641	0.894142	1.166	0.969262	0.150311	0.107051	0.170814									55.8283	-0.415375	0.139003	0.854184	55.8283	-0.415375	0.139003	0.854184
Q61578																	1	1.31173	1.52126	1.21053	0.395089	0.181555	0.170432	0.166734	1	1.31173	1.52126	1.21053	0.395089	0.181555	0.170432	0.166734									53.8751	-0.961196	0.172907	0.821066	53.8751	-0.961196	0.172907	0.821066
Q61598	1	0.939541	0.998741	1.23521	0.700389	0.0426479	0.0295201	0.0501435	1	0.939541	0.998741	1.23521	0.700389	0.0426479	0.0295201	0.0501435	1	0.963973	1.082	1.26013	0.640665	0.0616837	0.0393703	0.0407043	1	0.963973	1.082	1.26013	0.640665	0.0616837	0.0393703	0.0407043	54.1889	-1.1068	0.0407705	0.96677	54.1889	-1.1068	0.0407705	0.96677	54.1763	-0.810026	0.0472511	0.959329	54.1763	-0.810026	0.0472511	0.959329	-0.0125848
Q61599	1	0.840891	0.856831	1.00526	0.774373	0.158057	0.0460583	0.0446775	1	0.840891	0.856831	1.00526	0.774373	0.158057	0.0460583	0.0446775	1	0.862801	0.886532	1.19063	0.794907	0.168299	0.0795043	0.0788648	1	0.862801	0.886532	1.19063	0.794907	0.168299	0.0795043	0.0788648	55.5334	-0.194199	0.0415383	0.964325	55.5334	-0.194199	0.0415383	0.964325	55.5252	-0.218742	0.0820819	0.950958	55.5252	-0.218742	0.0820819	0.950958	-0.0081678
Q61655	1	0.911418	0.837397	0.452639	0.14123	0.0793627	0.0460592	0.0850514	1	0.911418	0.837397	0.452639	0.14123	0.0793627	0.0460592	0.0850514	1	1.02649	1.03296	0.658814	0.22419	0.0925076	0.0578825	0.0647633	1	1.02649	1.03296	0.658814	0.22419	0.0925076	0.0578825	0.0647633	49.4258	-0.110458	0.0530127	0.993337	49.4258	-0.110458	0.0530127	0.993337	51.2503	-0.14411	0.0668313	0.996263	51.2503	-0.14411	0.0668313	0.996263	1.82443
Q61656	1	0.731782	0.67254	0.209687	0.0963761	0.0143176	0.041729	0.287474	1	0.731782	0.67254	0.209687	0.0963761	0.0143176	0.041729	0.287474	1	0.937705	0.855371	0.335219	0.206534	0.0773204	0.0738574	0.170103	1	0.937705	0.855371	0.335219	0.206534	0.0773204	0.0738574	0.170103	46.4476	-0.0827197	0.0808402	0.892417	46.4476	-0.0827197	0.0808402	0.892417	48.7514	-0.139075	0.118588	0.988023	48.7514	-0.139075	0.118588	0.988023	2.30383
Q61686																	1	0.757824	1.09998	0.798033	0.303816	0.0573385	0.0230655	0.180952	1	0.757824	1.09998	0.798033	0.303816	0.0573385	0.0230655	0.180952									52.2816	-0.155577	0.0836311	0.933825	52.2816	-0.155577	0.0836311	0.933825
Q61699	1	1.00077	0.751882	0.278416	0.169892	0.0491131	0.022405	0.0734114	1	1.00077	0.751882	0.278416	0.169892	0.0491131	0.022405	0.0734114	1	0.960723	0.787584	0.226225	0.168707	0.0455551	0.0518629	0.074249	1	0.960723	0.787584	0.226225	0.168707	0.0455551	0.0518629	0.074249	48.0998	-0.121451	0.0560437	0.995045	48.0998	-0.121451	0.0560437	0.995045	47.9157	-0.154838	0.0746988	0.993285	47.9157	-0.154838	0.0746988	0.993285	-0.184159
Q61749	1	0.877242	0.837505	1.2003	1.00045	0.28213	0.0881438	0.154341	1	0.877242	0.837505	1.2003	1.00045	0.28213	0.0881438	0.154341	1	1.00405	1.03469	1.30538	0.977862	0.178075	0.120998	0.114065	1	1.00405	1.03469	1.30538	0.977862	0.178075	0.120998	0.114065	57.7171	-0.952697	0.121242	0.936738	57.7171	-0.952697	0.121242	0.936738	56.4441	-0.343263	0.117422	0.943972	56.4441	-0.343263	0.117422	0.943972	-1.27299
Q61753	1	0.972174	1.06192	1.23594	1.17894	0.221046	0.0791722	0.0774592	1	0.972174	1.06192	1.23594	1.17894	0.221046	0.0791722	0.0774592	1	0.953203	1.06251	1.31266	1.11346	0.206455	0.0661083	0.0581345	1	0.953203	1.06251	1.31266	1.11346	0.206455	0.0661083	0.0581345	57.6456	-1.00005	0.0783157	0.948942	57.6456	-1.00005	0.0783157	0.948942	57.6352	-1.01765	0.0621213	0.938075	57.6352	-1.01765	0.0621213	0.938075	-0.0104155
Q61768	1	0.852191	0.835469	0.437662	0.169184	0.0887145	0.0794038	0.0976969	1	0.852191	0.835469	0.437662	0.169184	0.0887145	0.0794038	0.0976969	1	1.05737	0.982574	0.606078	0.232062	0.0821275	0.0961625	0.0879058	1	1.05737	0.982574	0.606078	0.232062	0.0821275	0.0961625	0.0879058	49.3334	-0.102692	0.0711085	0.982219	49.3334	-0.102692	0.0711085	0.982219	50.9125	-0.133596	0.085542	0.995929	50.9125	-0.133596	0.085542	0.995929	1.57911
Q61792	1	0.98364	1.1036	1.45739	1.50447	1.07112	1.55418	1.24332	1	0.98364	1.1036	1.45739	1.50447	1.07112	1.55418	1.24332	1	1.12663	1.35044	1.67252	1.73464	0.966389	1.62315	1.60112	1	1.12663	1.35044	1.67252	1.73464	0.966389	1.62315	1.60112		0.495604	1.3661	0.572407		0.495604	1.3661	0.572407		0.0760105	1.5	0.420374		0.0760105	1.5	0.420374
Q61881	1	1.07021	0.91208	0.638371	0.235966	0.0823457	0.0820866	0.107518	1	1.07021	0.91208	0.638371	0.235966	0.0823457	0.0820866	0.107518	1	0.963928	0.950674	0.604776	0.257899	0.105632	0.0772987	0.0970421	1	0.963928	0.950674	0.604776	0.257899	0.105632	0.0772987	0.0970421	51.0749	-0.119903	0.077777	0.994124	51.0749	-0.119903	0.077777	0.994124	51.0266	-0.114189	0.0802743	0.998101	51.0266	-0.114189	0.0802743	0.998101	-0.0483127
Q61937	1	0.987814	1.27099	1.53445	1.48027	0.439476	0.246083	0.178642	1	0.987814	1.27099	1.53445	1.48027	0.439476	0.246083	0.178642	1	1.0542	1.19442	1.4398	1.54076	0.459568	0.254896	0.162875	1	1.0542	1.19442	1.4398	1.54076	0.459568	0.254896	0.162875	57.9185	-0.85188	0.212362	0.71173	57.9185	-0.85188	0.212362	0.71173	57.9472	-0.855177	0.208885	0.731207	57.9472	-0.855177	0.208885	0.731207	0.0286804
Q61990	1	0.974373	0.587112	0.241211	0.138234	0.048026	0.0331663	0.111312	1	0.974373	0.587112	0.241211	0.138234	0.048026	0.0331663	0.111312	1	0.950873	0.659914	0.288057	0.115372	0.0552515	0.0179472	0.0620267	1	0.950873	0.659914	0.288057	0.115372	0.0552515	0.0179472	0.0620267	46.8774	-0.110363	0.0671843	0.995232	46.8774	-0.110363	0.0671843	0.995232	47.5702	-0.101755	0.0334323	0.998881	47.5702	-0.101755	0.0334323	0.998881	0.692803
Q62018	1	0.599405	0.593351	0.305234		0.192202			1	0.599405	0.593351	0.305234		0.192202			1	1.21586	1.39423	0.2737	0.256988	0.274018		0.293685	1	1.21586	1.39423	0.2737	0.256988	0.274018		0.293685	45.8703	-0.0495377	0.0979802	0.894797	45.8703	-0.0495377	0.0979802	0.894797	48.6375	-0.93531	0.274506	0.86985	48.6375	-0.93531	0.274506	0.86985	2.76718
Q62048																	1	1.14796	0.643072	0.172034	0.520652	0.235169	0.689411		1	1.14796	0.643072	0.172034	0.520652	0.235169	0.689411										46.2318	-0.810708	0.404317	0.746624	46.2318	-0.810708	0.404317	0.746624
Q62084	1	1.74827	0.49623	1.71295	1.47282	1.05666	1.61731	0.865592	1	1.74827	0.49623	1.71295	1.47282	1.05666	1.61731	0.865592	1	1.62414	1.93446	2.2094	3.08817	1.61687	1.96285	1.98598	1	1.62414	1.93446	2.2094	3.08817	1.61687	1.96285	1.98598		0.460183	1.2814	0.047366		0.460183	1.2814	0.047366		0.816202	1.5	-0.489358		0.816202	1.5	-0.489358
Q62093																	1	0.841609	1.24481	1.46929	2.53221	1.36895	1.27904	0.987094	1	0.841609	1.24481	1.46929	2.53221	1.36895	1.27904	0.987094										0.189031	1.5	0.267868		0.189031	1.5	0.267868
Q62159	1	1.2162	0.973828	0.963505	1.51771	0.271433	0.0986119	0.0279052	1	1.2162	0.973828	0.963505	1.51771	0.271433	0.0986119	0.0279052	1	1.40682	1.32212	1.86214	1.00368	0.401369	0.149075	0.0587983	1	1.40682	1.32212	1.86214	1.00368	0.401369	0.149075	0.0587983	57.7406	-1.01457	0.0632585	0.850735	57.7406	-1.01457	0.0632585	0.850735	57.6233	-0.274897	0.100696	0.64971	57.6233	-0.274897	0.100696	0.64971	-0.117261
Q62167;Q62095;P16381	1	1.55515	0.8825	0.208061	0.196091	0.14611		0.140622	1	1.55515	0.8825	0.208061	0.196091	0.14611		0.140622	1	0.794866	0.30667	0.240663	0.246361	0.0860708	0.0512523	0.19442	1	0.794866	0.30667	0.240663	0.246361	0.0860708	0.0512523	0.19442	47.8168	-0.249885	0.160832	0.835497	47.8168	-0.249885	0.160832	0.835497	43.9566	-0.102918	0.144872	0.967436	43.9566	-0.102918	0.144872	0.967436	-3.86024
Q62193	1	0.50837	0.468377	0.380206	0.239147			0.102753	1	0.50837	0.468377	0.380206	0.239147			0.102753																	44.6617	-0.0486549	0.100802	0.881936	44.6617	-0.0486549	0.100802	0.881936
Q62318	1	0.925521	0.668111	0.331877	0.279778	0.108407	0.0535502	0.100416	1	0.925521	0.668111	0.331877	0.279778	0.108407	0.0535502	0.100416	1	0.943452	0.627868	0.320567	0.183275	0.0721532	0.0934449	0.0665312	1	0.943452	0.627868	0.320567	0.183275	0.0721532	0.0934449	0.0665312	48.1402	-0.0736391	0.0647794	0.989609	48.1402	-0.0736391	0.0647794	0.989609	47.5707	-0.0858611	0.0635887	0.998381	47.5707	-0.0858611	0.0635887	0.998381	-0.569459
Q62348	1	0.991006	0.76928	1.15975	1.35822	0.858808	0.94794	0.299006	1	0.991006	0.76928	1.15975	1.35822	0.858808	0.94794	0.299006	1	0.972	1.0929	1.37027	1.44872	0.814757	1.12146	0.379149	1	0.972	1.0929	1.37027	1.44872	0.814757	1.12146	0.379149	65.7395	-0.171308	0	0.663762	65.7395	-0.171308	0	0.663762	66.8527	-0.839126	0	0.48943	66.8527	-0.839126	0	0.48943	1.11319
Q62351	1	0.472695	1.44716	1.30921	1.53401	0.717525	0.392875	0.632736	1	0.472695	1.44716	1.30921	1.53401	0.717525	0.392875	0.632736	1	0.794081	1.06191	2.02131	1.89125	0.78365	0.649744	0.4686	1	0.794081	1.06191	2.02131	1.89125	0.78365	0.649744	0.4686		-0.525705	0.512806	0.371238		-0.525705	0.512806	0.371238		-0.0663215	0.559172	0.143438		-0.0663215	0.559172	0.143438
Q62376	1	1.35586	1.62303	1.06885	1.28774	0.654808	0.56935	0.792515	1	1.35586	1.62303	1.06885	1.28774	0.654808	0.56935	0.792515	1	1.03224	0.904674	0.917044	1.5752	0.373167	0.227384	0.504228	1	1.03224	0.904674	0.917044	1.5752	0.373167	0.227384	0.504228		-0.235812	0.67114	0.328013		-0.235812	0.67114	0.328013	57.2728	-0.69581	0.365779	0.706288	57.2728	-0.69581	0.365779	0.706288
Q62383	1	0.855591	0.51495	0.137947	0.159224	0.0581247	0.0174349	0.0794869	1	0.855591	0.51495	0.137947	0.159224	0.0581247	0.0174349	0.0794869	1	0.807386	0.697632	0.318029	0.23931	0.192728	0.283972	0.423115	1	0.807386	0.697632	0.318029	0.23931	0.192728	0.283972	0.423115	45.758	-0.0964327	0.048595	0.987941	45.758	-0.0964327	0.048595	0.987941	47.5076	-0.0773749	0.268352	0.901847	47.5076	-0.0773749	0.268352	0.901847	1.7496
Q62384	1	1.0519	1.1477	1.05826	0.585696	0.125505	0.0927118	0.0752647	1	1.0519	1.1477	1.05826	0.585696	0.125505	0.0927118	0.0752647	1	1.25102	1.27634	1.22003	0.64372	0.126052	0.0708083	0.0937286	1	1.25102	1.27634	1.22003	0.64372	0.126052	0.0708083	0.0937286	54.292	-0.299673	0.0950512	0.982005	54.292	-0.299673	0.0950512	0.982005	54.2922	-0.497033	0.0967302	0.909475	54.2922	-0.497033	0.0967302	0.909475	0.000214419
Q62393	1	1.04633	1.01823	1.43073	1.34019	0.885887	1.16716	0.901975	1	1.04633	1.01823	1.43073	1.34019	0.885887	1.16716	0.901975	1	1.05757	0.891576	1.22479	1.37001	0.76698	1.12106	0.983971	1	1.05757	0.891576	1.22479	1.37001	0.76698	1.12106	0.983971			0	-0.248017			0	-0.248017		0.121817	1.09336	0.0877841		0.121817	1.09336	0.0877841
Q62418	1	1.04955	0.984463	0.734874	0.272181	0.16599	0.285413	0.221936	1	1.04955	0.984463	0.734874	0.272181	0.16599	0.285413	0.221936	1	1.17613	1.16048	0.721687	0.352071	0.140903	0.192194	0.222161	1	1.17613	1.16048	0.721687	0.352071	0.140903	0.192194	0.222161	51.3666	-0.177517	0.224946	0.990662	51.3666	-0.177517	0.224946	0.990662	51.9363	-0.138891	0.191037	0.949714	51.9363	-0.138891	0.191037	0.949714	0.569742
Q62422	1	1.01325	1.08311	0.511273	0.2512	0.0818766	0.0853036	0.0705124	1	1.01325	1.08311	0.511273	0.2512	0.0818766	0.0853036	0.0705124	1	1.00027	1.03857	0.554765	0.187725	0.071634	0.113694	0.057936	1	1.00027	1.03857	0.554765	0.187725	0.071634	0.113694	0.057936	50.2913	-0.168791	0.10289	0.98164	50.2913	-0.168791	0.10289	0.98164	50.4085	-0.176142	0.0908511	0.993969	50.4085	-0.176142	0.0908511	0.993969	0.11725
Q62426	1	0.946105	1.08089	1.07104	0.54798	0.157069	0.149508	0.0915933	1	0.946105	1.08089	1.07104	0.54798	0.157069	0.149508	0.0915933	1	0.823659	0.90079	1.10349	0.564395	0.143097	0.205788	0.161714	1	0.823659	0.90079	1.10349	0.564395	0.143097	0.205788	0.161714	54.0961	-0.506723	0.132674	0.98769	54.0961	-0.506723	0.132674	0.98769	54.0684	-0.960863	0.170199	0.951611	54.0684	-0.960863	0.170199	0.951611	-0.0276591
Q62433	1	0.833158	0.934834	1.0238	0.800385	0.401656	0.148948	0.184437	1	0.833158	0.934834	1.0238	0.800385	0.401656	0.148948	0.184437	1	0.937321	0.884461	0.945937	0.445517	0.131502	0.0886919	0.139646	1	0.937321	0.884461	0.945937	0.445517	0.131502	0.0886919	0.139646	56.8436	-0.120399	0.150112	0.960126	56.8436	-0.120399	0.150112	0.960126	53.6511	-0.172327	0.109065	0.984357	53.6511	-0.172327	0.109065	0.984357	-3.19249
Q62446	1	1.26021	1.18873	1.68606	2.7851	0.811752	0.378174	0.596995	1	1.26021	1.18873	1.68606	2.7851	0.811752	0.378174	0.596995	1	1.12373	1.12198	1.52185	2.61728	0.860296	0.496593	0.591382	1	1.12373	1.12198	1.52185	2.61728	0.860296	0.496593	0.591382	58.9982	-0.551009	0.487585	0.0493211	58.9982	-0.551009	0.487585	0.0493211		-0.489823	0.543987	0.0680078		-0.489823	0.543987	0.0680078
Q62448	1	0.918973	0.812326	0.335115	0.237681	0.107913	0.0737133	0.102152	1	0.918973	0.812326	0.335115	0.237681	0.107913	0.0737133	0.102152	1	1.16198	0.763173	0.384455	0.268288	0.128363	0.0866304	0.0903004	1	1.16198	0.763173	0.384455	0.268288	0.128363	0.0866304	0.0903004	48.7393	-0.106881	0.0977265	0.988324	48.7393	-0.106881	0.0977265	0.988324	49.0007	-0.0999945	0.105918	0.969328	49.0007	-0.0999945	0.105918	0.969328	0.26137
Q62465	1	1.08135	1.14574	1.29404	1.41692	0.645385	0.31228	0.1305	1	1.08135	1.14574	1.29404	1.41692	0.645385	0.31228	0.1305	1	1.03855	1.14051	1.32584	1.47488	0.626912	0.3712	0.092802	1	1.03855	1.14051	1.32584	1.47488	0.626912	0.3712	0.092802	58.3268	-0.456562	0.22129	0.800139	58.3268	-0.456562	0.22129	0.800139	58.304	-0.432457	0.231852	0.755601	58.304	-0.432457	0.231852	0.755601	-0.0228
Q63810	1	0.930423	0.644803	0.893612	0.8992	0.306676	0.300827	0.110446	1	0.930423	0.644803	0.893612	0.8992	0.306676	0.300827	0.110446																	57.3664	-0.0632499	0	0.796709	57.3664	-0.0632499	0	0.796709
Q63829	1	0.937801	0.374862		0.0643731				1	0.937801	0.374862		0.0643731				1	1.18484	0.780423	0.315748	0.198819	0.0372171	0.175348	0.151233	1	1.18484	0.780423	0.315748	0.198819	0.0372171	0.175348	0.151233	45.0839	-0.147772	0.056018	0.99999	45.0839	-0.147772	0.056018	0.99999	48.2652	-0.138878	0.133387	0.963106	48.2652	-0.138878	0.133387	0.963106	3.1813
Q63844	1	1.20956	1.38055	1.25243	0.38751	0.342102	0.176939	0.187196	1	1.20956	1.38055	1.25243	0.38751	0.342102	0.176939	0.187196																	53.8362	-0.889955	0.235413	0.855539	53.8362	-0.889955	0.235413	0.855539
Q63850	1	0.900492	1.08953	0.484674	0.161447	0.0773826	0.063969	0.0901479	1	0.900492	1.08953	0.484674	0.161447	0.0773826	0.063969	0.0901479	1	0.79763	0.705418	0.659395	0.234474	0.0695927	0.0941737	0.0904501	1	0.79763	0.705418	0.659395	0.234474	0.0695927	0.0941737	0.0904501	49.9613	-0.388237	0.0978402	0.983256	49.9613	-0.388237	0.0978402	0.983256	50.0436	-0.0603173	0	0.94024	50.0436	-0.0603173	0	0.94024	0.0822796
Q63932	1	0.886452	0.201466	0.36852	0.131356		0.0757475	0.0462471	1	0.886452	0.201466	0.36852	0.131356		0.0757475	0.0462471	1	1.12066	0.992792	0.840525	0.253036	0.0594375	0.0319163	0.146499	1	1.12066	0.992792	0.840525	0.253036	0.0594375	0.0319163	0.146499	43.5463	-0.172102	0.146218	0.933285	43.5463	-0.172102	0.146218	0.933285	52.2071	-0.178208	0.0757947	0.985582	52.2071	-0.178208	0.0757947	0.985582	8.66075
Q64010	1	0.860962	1.16494	0.452507	0.262297	0.0390179	0.0887311	0.109348	1	0.860962	1.16494	0.452507	0.262297	0.0390179	0.0887311	0.109348	1	0.699917	0.478984	1.08657	0.248651	0.0995051			1	0.699917	0.478984	1.08657	0.248651	0.0995051			49.8945	-0.469943	0.124759	0.947482	49.8945	-0.469943	0.124759	0.947482	51.0707	-0.0412483	0	0.45434	51.0707	-0.0412483	0	0.45434	1.17625
Q64105	1	1.06906	1.22864	1.72492	1.18933	0.151918	0.131856	0.111262	1	1.06906	1.22864	1.72492	1.18933	0.151918	0.131856	0.111262	1	1.09941	1.16033	1.34913	0.952004	0.152855	0.115723	0.0897678	1	1.09941	1.16033	1.34913	0.952004	0.152855	0.115723	0.0897678	57.2913	-0.959436	0.121558	0.765554	57.2913	-0.959436	0.121558	0.765554	56.1105	-0.32175	0.102727	0.918913	56.1105	-0.32175	0.102727	0.918913	-1.18083
Q64152	1	0.966924	1.05997	1.09375	1.55895	0.835014	0.878328	0.667484	1	0.966924	1.05997	1.09375	1.55895	0.835014	0.878328	0.667484	1	0.90991	0.905342	1.00883	1.80687	1.03334	1.4745	1.16265	1	0.90991	0.905342	1.00883	1.80687	1.03334	1.4745	1.16265		-0.0454968	0.613241	0.270974		-0.0454968	0.613241	0.270974		0.454952	1.36934	0.470964		0.454952	1.36934	0.470964
Q64213	1	1.08778	0.939326	1.06974	0.920456	0.318473	0.247743	0.21796	1	1.08778	0.939326	1.06974	0.920456	0.318473	0.247743	0.21796	1	1.03028	1.14726	1.10782	0.911284	0.325919	0.214185	0.267859	1	1.03028	1.14726	1.10782	0.911284	0.325919	0.214185	0.267859	56.5777	-0.203268	0.231505	0.984235	56.5777	-0.203268	0.231505	0.984235	56.54	-0.198777	0.241092	0.968773	56.54	-0.198777	0.241092	0.968773	-0.0377079
Q64324	1	0.87475	1.00636	1.05946	0.831446	0.525122			1	0.87475	1.00636	1.05946	0.831446	0.525122			1	1.03293	0.878019	0.21208	0.118869	0.0466781	0.0489672	0.090724	1	1.03293	0.878019	0.21208	0.118869	0.0466781	0.0489672	0.090724		-0.548353	0.525122	0.899063		-0.548353	0.525122	0.899063	48.1889	-0.207073	0.0733154	0.997087	48.1889	-0.207073	0.0733154	0.997087
Q64337	1	1.1998	0.992041	0.859154	0.467769	0.111547	0.131389	0.291283	1	1.1998	0.992041	0.859154	0.467769	0.111547	0.131389	0.291283	1	1.19971	0.940171	0.961694	0.423866	0.107786	0.210121	0.163183	1	1.19971	0.940171	0.961694	0.423866	0.107786	0.210121	0.163183	53.4169	-0.134948	0.172832	0.948005	53.4169	-0.134948	0.172832	0.948005	53.5997	-0.225002	0.158721	0.963783	53.5997	-0.225002	0.158721	0.963783	0.18276
Q64433	1	1.28702	1.53526	1.7725	1.82882	1.23245	1.64042	0.530141	1	1.28702	1.53526	1.7725	1.82882	1.23245	1.64042	0.530141	1	1.32205	1.62675	2.15207	2.29966	1.44906	2.61398	1.15769	1	1.32205	1.62675	2.15207	2.29966	1.44906	2.61398	1.15769											1.5	-0.13721			1.5	-0.13721
Q64442	1	0.949818	0.88955	1.221	1.10691	0.563018	0.304058	0.092108	1	0.949818	0.88955	1.221	1.10691	0.563018	0.304058	0.092108	1	1.02985	1.02681	1.29986	1.29885	0.697751	0.556541	0.0788872	1	1.02985	1.02681	1.29986	1.29885	0.697751	0.556541	0.0788872	58.4454	-0.191525	0.180796	0.914722	58.4454	-0.191525	0.180796	0.914722	61.9054	-0.108013	0	0.810411	61.9054	-0.108013	0	0.810411	3.4601
Q64514	1	0.980083	1.00267	1.27843	1.31482	0.419158	0.0924815	0.0794177	1	0.980083	1.00267	1.27843	1.31482	0.419158	0.0924815	0.0794177	1	0.946295	1.07543	1.18774	1.08959	0.344534	0.0775231	0.0704288	1	0.946295	1.07543	1.18774	1.08959	0.344534	0.0775231	0.0704288	57.9148	-0.987226	0.0859496	0.899676	57.9148	-0.987226	0.0859496	0.899676	57.8317	-1.00148	0.0739759	0.967311	57.8317	-1.00148	0.0739759	0.967311	-0.0830368
Q64516;Q9WU65	1	0.921328	1.16271	1.39494	1.24924	0.493276	0.128367	0.260589	1	0.921328	1.16271	1.39494	1.24924	0.493276	0.128367	0.260589	1	0.608287	0.685699	0.507103	1.63022	0.168489	0.750505	0.26217	1	0.608287	0.685699	0.507103	1.63022	0.168489	0.750505	0.26217	57.9917	-0.869913	0.194478	0.834987	57.9917	-0.869913	0.194478	0.834987		-0.0153812	0	0.0885649		-0.0153812	0	0.0885649
Q64674	1	1.02252	1.06009	1.24684	0.972615	0.19725	0.0684812	0.06395	1	1.02252	1.06009	1.24684	0.972615	0.19725	0.0684812	0.06395	1	1.01165	1.01383	1.29265	0.955594	0.184899	0.074752	0.0448061	1	1.01165	1.01383	1.29265	0.955594	0.184899	0.074752	0.0448061	56.6908	-0.305855	0.0655214	0.962876	56.6908	-0.305855	0.0655214	0.962876	56.5167	-0.284685	0.0587266	0.951638	56.5167	-0.284685	0.0587266	0.951638	-0.174056
Q64727	1	1.33853	1.14608	1.50052	1.66299	1.05509	1.19421	0.191153	1	1.33853	1.14608	1.50052	1.66299	1.05509	1.19421	0.191153	1	1.13069	1.07287	1.45336	1.76673	1.02466	1.37057	0.31925	1	1.13069	1.07287	1.45336	1.76673	1.02466	1.37057	0.31925	66.5711	-0.846242	0	0.368646	66.5711	-0.846242	0	0.368646	66.771	-0.829685	0	0.240193	66.771	-0.829685	0	0.240193	0.199974
Q64737	1	1.05174	1.17487	1.20026	0.59249	0.080174	0.0594088	0.0794605	1	1.05174	1.17487	1.20026	0.59249	0.080174	0.0594088	0.0794605	1	1.04565	1.11298	1.28405	0.603836	0.0884755	0.0804063	0.0754841	1	1.04565	1.11298	1.28405	0.603836	0.0884755	0.0804063	0.0754841	54.0866	-1.07193	0.0730144	0.9605	54.0866	-1.07193	0.0730144	0.9605	54.0982	-1.06202	0.0814553	0.948766	54.0982	-1.06202	0.0814553	0.948766	0.0116396
Q66JX5																	1	0.590591	0.66513	0.482529	0.598616	0.107122	0.101906	0.189089	1	0.590591	0.66513	0.482529	0.598616	0.107122	0.101906	0.189089									49.2506	-0.0359545	0	0.786101	49.2506	-0.0359545	0	0.786101
Q689Z5	1	1.14361	0.714824	0.628862	0.330077	0.126619	0.119603	0.043578	1	1.14361	0.714824	0.628862	0.330077	0.126619	0.119603	0.043578	1	1.0812	0.76728	0.595368	0.217639	0.0217672		0.0973919	1	1.0812	0.76728	0.595368	0.217639	0.0217672		0.0973919	51.1025	-0.0697539	0.0178356	0.961624	51.1025	-0.0697539	0.0178356	0.961624	50.3349	-0.0935759	0.0293534	0.973223	50.3349	-0.0935759	0.0293534	0.973223	-0.76755
Q68FD5	1	0.955697	1.3484	2.07579	0.410635	0.10079	0.0774873	0.152263	1	0.955697	1.3484	2.07579	0.410635	0.10079	0.0774873	0.152263	1	0.98975	1.37361	2.16406	0.499558	0.124545	0.0896641	0.147724	1	0.98975	1.37361	2.16406	0.499558	0.124545	0.0896641	0.147724	53.9081	-1.03273	0.11018	0.639944	53.9081	-1.03273	0.11018	0.639944	53.9995	-1.01897	0.120644	0.600123	53.9995	-1.01897	0.120644	0.600123	0.0914028
Q68FF6																	1	1.17901	0.528928	0.235676	0.254296	0.142132	0.0978009	0.117962	1	1.17901	0.528928	0.235676	0.254296	0.142132	0.0978009	0.117962									46.1726	-0.216895	0.16562	0.95891	46.1726	-0.216895	0.16562	0.95891
Q68FH4	1	1.42948	0.879571	1.69137	0.566875	0.272047	0.220099	0.10211	1	1.42948	0.879571	1.69137	0.566875	0.272047	0.220099	0.10211	1	0.681532	0.768862	0.960439	0.246317	0.0660193	0.0340188	0.0388501	1	0.681532	0.768862	0.960439	0.246317	0.0660193	0.0340188	0.0388501	54.0757	-0.913178	0.198085	0.70998	54.0757	-0.913178	0.198085	0.70998	52.8124	-0.250663	0.0437241	0.875359	52.8124	-0.250663	0.0437241	0.875359	-1.26323
Q68FL6	1	1.11664	0.691403	0.380469	0.357192	0.169486	0.0958975	0.105836	1	1.11664	0.691403	0.380469	0.357192	0.169486	0.0958975	0.105836	1	0.977359	0.591181	0.258938	0.150854	0.0843427	0.0680287	0.0765235	1	0.977359	0.591181	0.258938	0.150854	0.0843427	0.0680287	0.0765235	48.9987	-0.0792707	0.121142	0.960333	48.9987	-0.0792707	0.121142	0.960333	46.9895	-0.104637	0.0763461	0.998477	46.9895	-0.104637	0.0763461	0.998477	-2.00922
Q69ZC8																	1	1.37509	1.56573	1.15977	1.18553	0.817814	1.14842	1.44848	1	1.37509	1.56573	1.15977	1.18553	0.817814	1.14842	1.44848										0.396676	1.24298	0.124344		0.396676	1.24298	0.124344
Q69ZR2	1	1.27494	0.544389	0.149764	0.15974	0.129424		0.0302922	1	1.27494	0.544389	0.149764	0.15974	0.129424		0.0302922	1	1.20911	0.735456		0.0765127	0.0645031		0.0789126	1	1.20911	0.735456		0.0765127	0.0645031		0.0789126	46.1454	-0.316066	0.116064	0.940336	46.1454	-0.316066	0.116064	0.940336	46.2725	-0.91121	0.0733095	0.967523	46.2725	-0.91121	0.0733095	0.967523	0.127018
Q6A028	1	1.21668	0.772654	1.10372	0.536325	0.102164		0.166025	1	1.21668	0.772654	1.10372	0.536325	0.102164		0.166025	1	1.24261	1.03663	1.01835	0.513638	0.105476	0.0760627	0.0593082	1	1.24261	1.03663	1.01835	0.513638	0.105476	0.0760627	0.0593082	54.0368	-1.00284	0.134095	0.906714	54.0368	-1.00284	0.134095	0.906714	54.0573	-0.268648	0.0762164	0.964874	54.0573	-0.268648	0.0762164	0.964874	0.0205021
Q6A068	1	1.3256	0.425631	0.294205	0.315802	0.140962	0.0525789	0.241914	1	1.3256	0.425631	0.294205	0.315802	0.140962	0.0525789	0.241914	1	2.05499	1.09903	1.19344	0.81988	0.100491	0.666666	0.801856	1	2.05499	1.09903	1.19344	0.81988	0.100491	0.666666	0.801856	45.7761	-0.388609	0.209007	0.889709	45.7761	-0.388609	0.209007	0.889709		-0.551012	0.523005	0.329525		-0.551012	0.523005	0.329525
Q6A0A9	1	1.89653	2.48237	1.71906	2.65097	1.01588	0.174273	0.525371	1	1.89653	2.48237	1.71906	2.65097	1.01588	0.174273	0.525371																	59.9452	-0.681221	0.34981	-0.115888	59.9452	-0.681221	0.34981	-0.115888
Q6A4J8	1	1.1141	1.5694	1.07328	0.618073			0.454496	1	1.1141	1.5694	1.07328	0.618073			0.454496																	54.3378	-0.63356	0.454496	0.561435	54.3378	-0.63356	0.454496	0.561435
Q6DFV3	1	0.76928	0.87407	1.00688	0.259267	0.0398166	0.00800583	0.0565546	1	0.76928	0.87407	1.00688	0.259267	0.0398166	0.00800583	0.0565546	1	1.05968	1.1251	1.33849	0.432894	0.00736871	0.016828	0.0452135	1	1.05968	1.1251	1.33849	0.432894	0.00736871	0.016828	0.0452135	53.7576	-1.12257	0.0347923	0.950725	53.7576	-1.12257	0.0347923	0.950725	53.94	-1.13217	0.0231367	0.939197	53.94	-1.13217	0.0231367	0.939197	0.182374
Q6DFW4	1	0.707088	0.453893	0.523137	0.476144		0.111086	0.101982	1	0.707088	0.453893	0.523137	0.476144		0.111086	0.101982	1	0.897317	0.787066	0.586844	0.57464	0.210959	0.0532639	0.132677	1	0.897317	0.787066	0.586844	0.57464	0.210959	0.0532639	0.132677	48.4883	-0.0371017	0	0.888391	48.4883	-0.0371017	0	0.888391	52.3918	-0.0518944	0	0.95094	52.3918	-0.0518944	0	0.95094	3.90351
Q6DG52																	1	1.43748	0.676362	1.22854	1.08196	0.128713	0.531326	0.278671	1	1.43748	0.676362	1.22854	1.08196	0.128713	0.531326	0.278671									56.1215	-0.484651	0.311144	0.710931	56.1215	-0.484651	0.311144	0.710931
Q6IRU2	1	0.932032	1.12531	1.45225	1.49773	1.00527	1.51976	1.45271	1	0.932032	1.12531	1.45225	1.49773	1.00527	1.51976	1.45271	1	0.906764	1.02445	1.46195	1.53245	1.00414	1.56968	1.78375	1	0.906764	1.02445	1.46195	1.53245	1.00414	1.56968	1.78375		0.522346	1.38555	0.585223		0.522346	1.38555	0.585223		0.20153	1.47242	0.574013		0.20153	1.47242	0.574013
Q6IRU5	1	0.916843	1.46808	1.7283	2.39017	1.49165	1.74451	1.10563	1	0.916843	1.46808	1.7283	2.39017	1.49165	1.74451	1.10563	1	1.03599	1.48573	2.21258	3.28523	1.72445	2.8962	3.14638	1	1.03599	1.48573	2.21258	3.28523	1.72445	2.8962	3.14638		0.590951	1.5	0.352659		0.590951	1.5	0.352659		0.191197	1.5	-0.399307		0.191197	1.5	-0.399307
Q6NSR8	1	0.989583	0.966602	1.25812	1.38332	0.724048	0.616872	0.279323	1	0.989583	0.966602	1.25812	1.38332	0.724048	0.616872	0.279323	1	0.975296	0.989406	1.24736	1.16262	0.575815	0.766002	0.284253	1	0.975296	0.989406	1.24736	1.16262	0.575815	0.766002	0.284253	62.7794	-0.0885123	0.226675	0.711355	62.7794	-0.0885123	0.226675	0.711355	63.9704	-0.0661935	0	0.714131	63.9704	-0.0661935	0	0.714131	1.19104
Q6NV83	1	1.51706	1.022	0.370422	0.168112	0.155603	0.0766823	0.115075	1	1.51706	1.022	0.370422	0.168112	0.155603	0.0766823	0.115075	1	1.7694	0.896511	0.270679	0.225212	0.102186	0.0495945	0.0680018	1	1.7694	0.896511	0.270679	0.225212	0.102186	0.0495945	0.0680018	49.7185	-0.516062	0.128849	0.870447	49.7185	-0.516062	0.128849	0.870447	48.5702	-0.1911	0.10574	0.772328	48.5702	-0.1911	0.10574	0.772328	-1.14833
Q6NVF9	1	1.0568	1.03845	1.72526	1.18306	0.352161	0.209376	0.156776	1	1.0568	1.03845	1.72526	1.18306	0.352161	0.209376	0.156776	1	0.930787	1.0563	1.268	0.939296	0.144851	0.0827983	0.143358	1	0.930787	1.0563	1.268	0.939296	0.144851	0.0827983	0.143358	57.7938	-0.885118	0.183076	0.732682	57.7938	-0.885118	0.183076	0.732682	55.8614	-0.333841	0.113469	0.950474	55.8614	-0.333841	0.113469	0.950474	-1.93237
Q6NXN1	1	0.862926	0.788613	1.70003	1.64343	0.861441	1.3466	1.31934	1	0.862926	0.788613	1.70003	1.64343	0.861441	1.3466	1.31934	1	0.628969	0.760234	0.817877	0.924333	0.340005	0.584531	0.652162	1	0.628969	0.760234	0.817877	0.924333	0.340005	0.584531	0.652162		0.488433	1.37417	0.446397		0.488433	1.37417	0.446397		-0.0128922	0.322193	0.27544		-0.0128922	0.322193	0.27544
Q6NZB0	1	0.917668	0.877511	0.606143	0.274946	0.0964188	0.0919162	0.0779206	1	0.917668	0.877511	0.606143	0.274946	0.0964188	0.0919162	0.0779206	1	0.952443	0.886967	0.630172	0.312814	0.0762825	0.0659094	0.0832862	1	0.952443	0.886967	0.630172	0.312814	0.0762825	0.0659094	0.0832862	51.0021	-0.0918753	0.0546485	0.993773	51.0021	-0.0918753	0.0546485	0.993773	51.3479	-0.0928003	0.0404556	0.994971	51.3479	-0.0928003	0.0404556	0.994971	0.345802
Q6NZB1	1	0.328488	1.72517	0.851756				0.348846	1	0.328488	1.72517	0.851756				0.348846	1	0.0961196	0.8432	0.530885	0.797505	0.0585723	1.23094		1	0.0961196	0.8432	0.530885	0.797505	0.0585723	1.23094		50.5203	-0.756462	0.348846	0.255234	50.5203	-0.756462	0.348846	0.255234		-0.665504	0.59287	0.119409		-0.665504	0.59287	0.119409
Q6NZC7																	1	1.07694	1.01917	1.21918	0.833298	0.261359	0.140998	0.0575287	1	1.07694	1.01917	1.21918	0.833298	0.261359	0.140998	0.0575287									56.2633	-0.176808	0.0928137	0.961491	56.2633	-0.176808	0.0928137	0.961491
Q6NZF1	1	1.09964	0.476976	0.931978	0.920868	0.325241	0.159225	0.113431	1	1.09964	0.476976	0.931978	0.920868	0.325241	0.159225	0.113431	1	0.644467	0.84478	0.454839	0.851215	0.180334	0.159065		1	0.644467	0.84478	0.454839	0.851215	0.180334	0.159065		56.8808	-0.183503	0.128289	0.746516	56.8808	-0.183503	0.128289	0.746516	52.8589	-0.0345368	0	0.584441	52.8589	-0.0345368	0	0.584441	-4.02188
Q6NZJ6	1	1.12126	0.5136	0.218373	0.209252	0.0625732	0.0332267	0.138332	1	1.12126	0.5136	0.218373	0.209252	0.0625732	0.0332267	0.138332	1	0.983095	0.704196	0.277537	0.209188	0.0901633	0.0769105	0.0609431	1	0.983095	0.704196	0.277537	0.209188	0.0901633	0.0769105	0.0609431	46.2111	-0.167094	0.119529	0.96878	46.2111	-0.167094	0.119529	0.96878	47.8696	-0.10588	0.080926	0.994483	47.8696	-0.10588	0.080926	0.994483	1.65845
Q6P069	1	1.199	1.10232	1.05309	0.484781	0.0991687	0.108945	0.131179	1	1.199	1.10232	1.05309	0.484781	0.0991687	0.108945	0.131179	1	1.0639	1.13634	1.22526	0.425242	0.0905634	0.0482136		1	1.0639	1.13634	1.22526	0.425242	0.0905634	0.0482136		53.9848	-1.02792	0.113098	0.968266	53.9848	-1.02792	0.113098	0.968266	53.9287	-1.07924	0.0693885	0.952344	53.9287	-1.07924	0.0693885	0.952344	-0.0561616
Q6P1B1	1	1.04905	1.07226	0.937991	0.47203	0.0825028	0.079659	0.113556	1	1.04905	1.07226	0.937991	0.47203	0.0825028	0.079659	0.113556	1	0.958295	1.00628	0.833299	0.316563	0.106025	0.0797792	0.0511204	1	0.958295	1.00628	0.833299	0.316563	0.106025	0.0797792	0.0511204	53.805	-0.189677	0.0824502	0.99307	53.805	-0.189677	0.0824502	0.99307	52.5817	-0.14604	0.0637163	0.998327	52.5817	-0.14604	0.0637163	0.998327	-1.22335
Q6P1F6	1	1.01354	1.02366	1.18989	1.13192	0.322081	0.118635	0.048705	1	1.01354	1.02366	1.18989	1.13192	0.322081	0.118635	0.048705	1	0.96847	1.06728	1.32497	0.9617	0.210165	0.0863128	0.0399954	1	0.96847	1.06728	1.32497	0.9617	0.210165	0.0863128	0.0399954	57.7999	-0.991633	0.08367	0.964964	57.7999	-0.991633	0.08367	0.964964	56.6736	-0.279395	0.0616543	0.937948	56.6736	-0.279395	0.0616543	0.937948	-1.12627
Q6P1G0																	1	1.29416	1.57668	1.20537	0.476556	0.074573		0.205615	1	1.29416	1.57668	1.20537	0.476556	0.074573		0.205615									53.9755	-0.997088	0.140094	0.768335	53.9755	-0.997088	0.140094	0.768335
Q6P2B1	1	1.12068	0.926137	0.81936	0.319485	0.0899503	0.0630098	0.092273	1	1.12068	0.926137	0.81936	0.319485	0.0899503	0.0630098	0.092273	1	1.16679	1.12967	0.820984	0.280075	0.121072	0.125157	0.082101	1	1.16679	1.12967	0.820984	0.280075	0.121072	0.125157	0.082101	52.4822	-0.138356	0.0662538	0.986718	52.4822	-0.138356	0.0662538	0.986718	52.259	-0.165461	0.104771	0.971	52.259	-0.165461	0.104771	0.971	-0.223144
Q6P2K6	1	1.60612	1.32958	1.09969	0.198388	0.30008	0.266847	0.139594	1	1.60612	1.32958	1.09969	0.198388	0.30008	0.266847	0.139594	1	0.795657	0.862768	1.06447	0.27481	0.0142451	0.110087		1	0.795657	0.862768	1.06447	0.27481	0.0142451	0.110087		52.189	-0.928972	0.226204	0.788099	52.189	-0.928972	0.226204	0.788099	53.7636	-1.09088	0.0621659	0.940791	53.7636	-1.09088	0.0621659	0.940791	1.57458
Q6P4T2	1	1.21991	0.880647	1.02668	0.297086	0.186451	0.153107	0.26071	1	1.21991	0.880647	1.02668	0.297086	0.186451	0.153107	0.26071	1	0.85947	1.04844	0.708309	0.284179	0.123065	0.106181	0.14497	1	0.85947	1.04844	0.708309	0.284179	0.123065	0.106181	0.14497	53.682	-0.933276	0.200089	0.949589	53.682	-0.933276	0.200089	0.949589	51.6857	-0.138383	0.121299	0.977511	51.6857	-0.138383	0.121299	0.977511	-1.9963
Q6P542	1	1.17918	1.06282	0.91394	0.33439	0.0380745	0.0607351	0.0957997	1	1.17918	1.06282	0.91394	0.33439	0.0380745	0.0607351	0.0957997	1	0.938316	0.952446	0.897125	0.249918	0.0905612	0.0991028	0.0864372	1	0.938316	0.952446	0.897125	0.249918	0.0905612	0.0991028	0.0864372	53.0021	-0.193617	0.0597828	0.977297	53.0021	-0.193617	0.0597828	0.977297	52.4283	-0.202618	0.0889505	0.995529	52.4283	-0.202618	0.0889505	0.995529	-0.573769
Q6P5B0	1	1.09932	0.334649	0.198034	0.162838	0.0137632		0.10599	1	1.09932	0.334649	0.198034	0.162838	0.0137632		0.10599	1	0.927225	0.211281	0.126731	0.150415	0.0377986	0.0281484	0.152328	1	0.927225	0.211281	0.126731	0.150415	0.0377986	0.0281484	0.152328	45.4445	-0.34423	0.119712	0.975329	45.4445	-0.34423	0.119712	0.975329	43.9071	-0.192665	0.0966943	0.986756	43.9071	-0.192665	0.0966943	0.986756	-1.53748
Q6P5E4	1	1.05033	1.04947	1.08695	0.899354	0.218723	0.195441	0.145548	1	1.05033	1.04947	1.08695	0.899354	0.218723	0.195441	0.145548	1	1.12315	1.06006	1.11289	0.647554	0.211875	0.2003	0.243174	1	1.12315	1.06006	1.11289	0.647554	0.211875	0.2003	0.243174	55.9448	-0.250962	0.170149	0.989508	55.9448	-0.250962	0.170149	0.989508	54.1669	-0.903919	0.218449	0.974379	54.1669	-0.903919	0.218449	0.974379	-1.77786
Q6P5F9	1	1.02127	0.865314	0.891733	0.280581	0.103703	0.0643441	0.0873242	1	1.02127	0.865314	0.891733	0.280581	0.103703	0.0643441	0.0873242	1	0.843764	0.86493	0.833937	0.227445	0.068554	0.0920258	0.0745683	1	0.843764	0.86493	0.833937	0.227445	0.068554	0.0920258	0.0745683	52.5745	-0.179513	0.0778352	0.98662	52.5745	-0.179513	0.0778352	0.98662	52.0443	-0.17617	0.0724722	0.965776	52.0443	-0.17617	0.0724722	0.965776	-0.530177
Q6P5G6	1	1.09143	0.69475	0.355773	0.302941	0.107471	0.0365453	0.133899	1	1.09143	0.69475	0.355773	0.302941	0.107471	0.0365453	0.133899	1	1.09358	0.959534	0.735611	0.52601	0.180819	0.0878814	0.0784121	1	1.09358	0.959534	0.735611	0.52601	0.180819	0.0878814	0.0784121	48.5657	-0.0896136	0.0993694	0.969726	48.5657	-0.0896136	0.0993694	0.969726	53.6305	-0.0827177	0.0282711	0.986336	53.6305	-0.0827177	0.0282711	0.986336	5.06478
Q6P6J0																	1	0.510516	0.657163	1.1324	0.380953	0.222927	0.182796	0.110149	1	0.510516	0.657163	1.1324	0.380953	0.222927	0.182796	0.110149									53.8562	-0.962625	0.171957	0.623858	53.8562	-0.962625	0.171957	0.623858
Q6P6M7	1	0.947927	1.33312	1.89102	1.82791	1.32565	1.89174	1.07795	1	0.947927	1.33312	1.89102	1.82791	1.32565	1.89174	1.07795	1	0.70893	0.850483	1.89201	2.08843	1.30896	2.25296	2.32659	1	0.70893	0.850483	1.89201	2.08843	1.30896	2.25296	2.32659		0.681275	1.5	0.453079		0.681275	1.5	0.453079		0.653382	1.5	0.381413		0.653382	1.5	0.381413
Q6P8I4	1	1.03397	1.01259	1.24162	1.50772	0.822653	1.08852	0.886107	1	1.03397	1.01259	1.24162	1.50772	0.822653	1.08852	0.886107	1	1.15442	1.26969	1.25822	1.34135	0.847791	1.21488	1.13016	1	1.15442	1.26969	1.25822	1.34135	0.847791	1.21488	1.13016			0	-0.0952025			0	-0.0952025		0.189258	1.17701	0.148363		0.189258	1.17701	0.148363
Q6P8M1	1	1.67124	2.31008	1.84903	1.85526	0.755487	0.232406	0.264393	1	1.67124	2.31008	1.84903	1.85526	0.755487	0.232406	0.264393	1	0.824577	0.78512	1.15449	1.06298	0.521957	0.24409	0.0659611	1	0.824577	0.78512	1.15449	1.06298	0.521957	0.24409	0.0659611	58.3295	-0.80761	0.248399	0.165943	58.3295	-0.80761	0.248399	0.165943	58.185	-0.202744	0.139864	0.890185	58.185	-0.202744	0.139864	0.890185	-0.144496
Q6P8X1	1	0.880922	0.982152	0.710745	0.226228	0.0535634	0.0490062	0.0632174	1	0.880922	0.982152	0.710745	0.226228	0.0535634	0.0490062	0.0632174	1	0.942834	0.943012	0.763398	0.248878	0.0851791	0.0720725	0.0698893	1	0.942834	0.943012	0.763398	0.248878	0.0851791	0.0720725	0.0698893	51.5301	-0.144314	0.0463903	0.988916	51.5301	-0.144314	0.0463903	0.988916	51.8699	-0.143639	0.063911	0.996306	51.8699	-0.143639	0.063911	0.996306	0.339764
Q6P9Q4																	1	0.835208	0.497182	0.186433	0.186259	0.0719371	0.0132273	0.0215384	1	0.835208	0.497182	0.186433	0.186259	0.0719371	0.0132273	0.0215384									45.8019	-0.0796148	0.0222253	0.990452	45.8019	-0.0796148	0.0222253	0.990452
Q6P9Q6	1	0.769805	0.292202	0.190123	0.12418	0.0623558		0.0408976	1	0.769805	0.292202	0.190123	0.12418	0.0623558		0.0408976	1	1.26699	1.25424	0.550741	0.393407	0.225368	0.179797	0.174776	1	1.26699	1.25424	0.550741	0.393407	0.225368	0.179797	0.174776	43.8314	-0.0997615	0.0710897	0.993165	43.8314	-0.0997615	0.0710897	0.993165	50.1289	-0.427353	0.243275	0.893192	50.1289	-0.427353	0.243275	0.893192	6.29752
Q6P9R2	1	0.951903	1.03054	0.753156	0.342888	0.114689	0.04154	0.13009	1	0.951903	1.03054	0.753156	0.342888	0.114689	0.04154	0.13009	1	0.951422	1.02259	0.770758	0.171744	0.119052	0.0963785	0.137924	1	0.951422	1.02259	0.770758	0.171744	0.119052	0.0963785	0.137924	52.3487	-0.123905	0.0787379	0.991621	52.3487	-0.123905	0.0787379	0.991621	51.3121	-0.219234	0.11773	0.997077	51.3121	-0.219234	0.11773	0.997077	-1.03658
Q6PAM1																	1	1.04347	0.960109	1.15095	0.46	0.226628	0.175878	0.0896048	1	1.04347	0.960109	1.15095	0.46	0.226628	0.175878	0.0896048									53.9453	-0.782506	0.164037	0.973963	53.9453	-0.782506	0.164037	0.973963
Q6PAR5	1	0.958678	0.876504	0.225911	0.197626	0.0282393	0.0321597	0.0485635	1	0.958678	0.876504	0.225911	0.197626	0.0282393	0.0321597	0.0485635	1	0.837304	0.551212	0.146759	0.101953	0.0278412	0.0205767	0.0234991	1	0.837304	0.551212	0.146759	0.101953	0.0278412	0.0205767	0.0234991	48.3018	-0.18701	0.0688852	0.986152	48.3018	-0.18701	0.0688852	0.986152	45.9912	-0.0934895	0.00725032	0.991281	45.9912	-0.0934895	0.00725032	0.991281	-2.31055
Q6PAV2	1	0.865332	0.869324	0.737038	0.379635	0.170453	0.182025	0.0837189	1	0.865332	0.869324	0.737038	0.379635	0.170453	0.182025	0.0837189	1	0.786935	1.31452	1.11079	0.205057		0.0878993		1	0.786935	1.31452	1.11079	0.205057		0.0878993		52.5	-0.0744748	0.070743	0.974924	52.5	-0.0744748	0.070743	0.974924	53.6279	-1.06389	0.0878993	0.874527	53.6279	-1.06389	0.0878993	0.874527	1.12793
Q6PB44																	1	0.820413	0.854122	0.384166	0.0903991	0.0441758		0.0772917	1	0.820413	0.854122	0.384166	0.0903991	0.0441758		0.0772917									48.9994	-0.132185	0.0457909	0.969102	48.9994	-0.132185	0.0457909	0.969102
Q6PB66	1	1.1331	0.850911	0.270361	0.222968	0.0670703	0.0555649	0.105447	1	1.1331	0.850911	0.270361	0.222968	0.0670703	0.0555649	0.105447	1	1.16141	0.863402	0.225289	0.141504	0.0628165	0.0716091	0.0828285	1	1.16141	0.863402	0.225289	0.141504	0.0628165	0.0716091	0.0828285	48.3948	-0.162985	0.103394	0.977266	48.3948	-0.162985	0.103394	0.977266	48.1729	-0.196044	0.0862409	0.981137	48.1729	-0.196044	0.0862409	0.981137	-0.221964
Q6PDG5	1	0.680171	0.427604	0.0607152	0.538193	0.340063	0.289659	0.218547	1	0.680171	0.427604	0.0607152	0.538193	0.340063	0.289659	0.218547	1	1.17516	1.49109	0.260921					1	1.17516	1.49109	0.260921					42.9977	-0.107336	0.300236	0.781094	42.9977	-0.107336	0.300236	0.781094	49.7918	-1.25531	0	0.667161	49.7918	-1.25531	0	0.667161	6.79404
Q6PDI5	1	0.995802	0.710963	0.168422	0.137348	0.0785467	0.0301048	0.0785637	1	0.995802	0.710963	0.168422	0.137348	0.0785467	0.0301048	0.0785637	1	0.954604	0.819985	0.288617	0.043967	0.0236496		0.042504	1	0.954604	0.819985	0.288617	0.043967	0.0236496		0.042504	47.2442	-0.172438	0.0761198	0.996183	47.2442	-0.172438	0.0761198	0.996183	48.3782	-0.15185	0.0226499	0.998008	48.3782	-0.15185	0.0226499	0.998008	1.13393
Q6PDL0																	1	0.52537	1.25011	0.536904	0.261521	0.116729	0.0636896	0.0807664	1	0.52537	1.25011	0.536904	0.261521	0.116729	0.0636896	0.0807664									50.1095	-0.360364	0.12999	0.774063	50.1095	-0.360364	0.12999	0.774063
Q6PDN3																	1	1.06284	0.813795	0.576356	0.562083	0.257588	0.0756446	0.0587106	1	1.06284	0.813795	0.576356	0.562083	0.257588	0.0756446	0.0587106									52.817	-0.0575724	0	0.964029	52.817	-0.0575724	0	0.964029
Q6PDQ2	1	0.994963	0.542115	0.149919	0.13563	0.0720959	0.0112512	0.0703916	1	0.994963	0.542115	0.149919	0.13563	0.0720959	0.0112512	0.0703916	1	0.716432	0.427139	0.232571	0.181215	0.0513204	0.0807211	0.0947419	1	0.716432	0.427139	0.232571	0.181215	0.0513204	0.0807211	0.0947419	46.315	-0.145544	0.0661669	0.994549	46.315	-0.145544	0.0661669	0.994549	44.7048	-0.0717995	0.0657305	0.987263	44.7048	-0.0717995	0.0657305	0.987263	-1.61017
Q6PDY2	1	1.00786	1.0137	0.270412	0.935724		0.474909		1	1.00786	1.0137	0.270412	0.935724		0.474909		1	0.264006	1.01386	0.516172	0.517658	0.0865551	0.169397		1	0.264006	1.01386	0.516172	0.517658	0.0865551	0.169397			-0.576928	0.560348	0.562809		-0.576928	0.560348	0.562809	49.5672	-0.0322604	0	0.407212	49.5672	-0.0322604	0	0.407212
Q6PFD9	1	1.0096	1.00443	1.04561	0.26824	0.0793272	0.075451	0.174773	1	1.0096	1.00443	1.04561	0.26824	0.0793272	0.075451	0.174773	1	1.00913	1.12512	1.06806	0.277111	0.0593036	0.107423	0.133164	1	1.00913	1.12512	1.06806	0.277111	0.0593036	0.107423	0.133164	53.7227	-1.03668	0.10985	0.99441	53.7227	-1.03668	0.10985	0.99441	53.7442	-1.04767	0.0999636	0.986196	53.7442	-1.04767	0.0999636	0.986196	0.0214578
Q6PGB6	1	0.958222	0.888076	1.10065	0.979577	0.191825	0.169015	0.115025	1	0.958222	0.888076	1.10065	0.979577	0.191825	0.169015	0.115025	1	1.10213	1.16187	1.31192	0.971768	0.21361	0.122979	0.130306	1	1.10213	1.16187	1.31192	0.971768	0.21361	0.122979	0.130306	56.4245	-0.34508	0.141844	0.980239	56.4245	-0.34508	0.141844	0.980239	56.5809	-0.303918	0.126393	0.924978	56.5809	-0.303918	0.126393	0.924978	0.15638
Q6PGB8;Q91ZW3	1	1.02182	0.766567	0.49656	0.504828	0.109811	0.145723	0.197615	1	1.02182	0.766567	0.49656	0.504828	0.109811	0.145723	0.197615	1	0.979623	1.19228	2.3615	2.35042	0.776859	0.188195	0.138582	1	0.979623	1.19228	2.3615	2.35042	0.776859	0.188195	0.138582	50.9442	-0.0612448	0.115738	0.946643	50.9442	-0.0612448	0.115738	0.946643	58.327	-0.897946	0.163388	0.26325	58.327	-0.897946	0.163388	0.26325	7.38272
Q6PGG2	1	0.729396	0.491122	0.276247	0.173443		0.1906	0.0750762	1	0.729396	0.491122	0.276247	0.173443		0.1906	0.0750762	1	0.932266	0.404459	0.206135	0.226511	0.0780691	0.0455043	0.0515886	1	0.932266	0.404459	0.206135	0.226511	0.0780691	0.0455043	0.0515886	45.3709	-0.0658211	0.107991	0.981468	45.3709	-0.0658211	0.107991	0.981468	45.4035	-0.106491	0.0892252	0.981582	45.4035	-0.106491	0.0892252	0.981582	0.0326454
Q6PGH2	1	0.989173	0.98694	1.36178	1.35898	0.664868	1.07165	0.75362	1	0.989173	0.98694	1.36178	1.35898	0.664868	1.07165	0.75362	1	0.933119	1.28699	1.42229	1.25988	0.602775	1.05109	0.996073	1	0.933119	1.28699	1.42229	1.25988	0.602775	1.05109	0.996073			0.000269228	0.129849			0.000269228	0.129849		0.149023	1.10318	0.0566211		0.149023	1.10318	0.0566211
Q6PGL7	1	1.54624	1.9555	1.53126	1.25044	0.416038	0.278623	0.469681	1	1.54624	1.9555	1.53126	1.25044	0.416038	0.278623	0.469681	1	1.62499	0.575432	1.37336	1.27297	0.569457	0.176999	1.09195	1	1.62499	0.575432	1.37336	1.27297	0.569457	0.176999	1.09195	57.7071	-0.681632	0.374152	0.411133	57.7071	-0.681632	0.374152	0.411133		-0.431106	0.61277	0.266102		-0.431106	0.61277	0.266102
Q6PHN9																	1	4.03922	9.85199	9.52548	9.62868	2.06934	3.35691	2.48348	1	4.03922	9.85199	9.52548	9.62868	2.06934	3.35691	2.48348										0.820767	1.5	-1.12461		0.820767	1.5	-1.12461
Q6PIP5	1	0.994167	1.20349	1.04373	0.74671	0.205309	0.0866842	0.125603	1	0.994167	1.20349	1.04373	0.74671	0.205309	0.0866842	0.125603	1	1.05576	1.29319	1.27544	0.774741	0.272834	0.13291	0.0525265	1	1.05576	1.29319	1.27544	0.774741	0.272834	0.13291	0.0525265	55.4453	-0.183265	0.107274	0.969666	55.4453	-0.183265	0.107274	0.969666	56.0953	-0.162238	0.0878706	0.904557	56.0953	-0.162238	0.0878706	0.904557	0.649956
Q6PR54	1	0.714725	0.803343	1.09582	1.08938	0.432018	0.0987495	0.0259996	1	0.714725	0.803343	1.09582	1.08938	0.432018	0.0987495	0.0259996																	57.9136	-0.806014	0.0623736	0.890924	57.9136	-0.806014	0.0623736	0.890924
Q6VN19																	1	1.18991	1.07043	0.601341	0.790827	0.650669	0.747986	0.690005	1	1.18991	1.07043	0.601341	0.790827	0.650669	0.747986	0.690005										-0.396528	0.696165	0.80513		-0.396528	0.696165	0.80513
Q6WVG3	1	0.728084	0.859778	1.42344	2.05222	0.99235	1.39776	0.419058	1	0.728084	0.859778	1.42344	2.05222	0.99235	1.39776	0.419058	1	1.24295	1.26786	1.17428	1.3252	0.720148	1.18655	0.561739	1	1.24295	1.26786	1.17428	1.3252	0.720148	1.18655	0.561739	66.9009	-0.825618	0	0.136074	66.9009	-0.825618	0	0.136074
Q6ZPJ3	1	0.852545	0.558543	0.750315	0.32464	0.0619537	0.0586339	0.107496	1	0.852545	0.558543	0.750315	0.32464	0.0619537	0.0586339	0.107496	1	1.28565	1.27056	0.96785	0.584469	0.17791			1	1.28565	1.27056	0.96785	0.584469	0.17791			50.1123	-0.0534093	0	0.888253	50.1123	-0.0534093	0	0.888253	54.4799	-0.177384	0.136852	0.831331	54.4799	-0.177384	0.136852	0.831331	4.36765
Q6ZQ03	1	0.870275	1.92314	1.29997	2.61175	0.190151	1.07427		1	0.870275	1.92314	1.29997	2.61175	0.190151	1.07427																			0.606717	1.41986	0.0893117		0.606717	1.41986	0.0893117
Q6ZQ08	1	0.852973	0.593875	0.356773	0.115987	0.0623145		0.147027	1	0.852973	0.593875	0.356773	0.115987	0.0623145		0.147027	1	1.06028	0.750411	0.245611	0.0784947	0.0325283	0.0220048	0.036428	1	1.06028	0.750411	0.245611	0.0784947	0.0325283	0.0220048	0.036428	47.0734	-0.0773015	0.0699321	0.982539	47.0734	-0.0773015	0.0699321	0.982539	47.8788	-0.145035	0.031612	0.99648	47.8788	-0.145035	0.031612	0.99648	0.805323
Q6ZQ38	1	0.942922	0.997588	1.21118	1.44135	0.71423	0.233018	0.0834429	1	0.942922	0.997588	1.21118	1.44135	0.71423	0.233018	0.0834429	1	0.90616	1.03518	1.36154	1.44956	0.649864	0.294143	0.139605	1	0.90616	1.03518	1.36154	1.44956	0.649864	0.294143	0.139605	59.0587	-0.227667	0.138866	0.832943	59.0587	-0.227667	0.138866	0.832943	58.2951	-0.519662	0.216843	0.768803	58.2951	-0.519662	0.216843	0.768803	-0.763636
Q6ZQ88	1	1.29485	0.744889	0.525994	0.467803	0.414955	0.037297	0.0794895	1	1.29485	0.744889	0.525994	0.467803	0.414955	0.037297	0.0794895																	52.5514	-0.0548514	0	0.867279	52.5514	-0.0548514	0	0.867279
Q6ZQL4	1	1.56354	1.618	2.46353	3.15197	0.532722	0.120144	0.536413	1	1.56354	1.618	2.46353	3.15197	0.532722	0.120144	0.536413	1	0.406848	0.529805	3.11848	4.2448	0.594887	0.720883		1	0.406848	0.529805	3.11848	4.2448	0.594887	0.720883		58.0564	-0.726286	0.328279	0.000793617	58.0564	-0.726286	0.328279	0.000793617		-0.0673578	0.65978	-0.124969		-0.0673578	0.65978	-0.124969
Q6ZWM4	1	0.973002	1.10803	1.24573	1.50577	0.85969	1.2949	0.950693	1	0.973002	1.10803	1.24573	1.50577	0.85969	1.2949	0.950693	1	0.898546	1.16011	1.60074	2.0909	0.788112	1.49256	1.21549	1	0.898546	1.16011	1.60074	2.0909	0.788112	1.49256	1.21549		0.212208	1.17136	0.148135		0.212208	1.17136	0.148135		0.593244	1.43756	0.272952		0.593244	1.43756	0.272952
Q6ZWN5	1	1.10393	1.28186	2.26983	5.59458	2.20367	0.477257	0.514566	1	1.10393	1.28186	2.26983	5.59458	2.20367	0.477257	0.514566	1	1.04276	0.980352	1.76425	5.11773	2.46889	0.732738	0.385028	1	1.04276	0.980352	1.76425	5.11773	2.46889	0.732738	0.385028		0.680088	1.5	-0.0155292		0.680088	1.5	-0.0155292		0.65552	1.5	0.0273958		0.65552	1.5	0.0273958
Q6ZWQ0	1	0.972079	1.1114	0.620901	0.292684	0.106059	0.156066	0.127339	1	0.972079	1.1114	0.620901	0.292684	0.106059	0.156066	0.127339																	51.1119	-0.146045	0.140589	0.978698	51.1119	-0.146045	0.140589	0.978698
Q6ZWR6																	1	1.06795	0.576711	0.460963	0.678041	0.195897	0.0896019	0.0404163	1	1.06795	0.576711	0.460963	0.678041	0.195897	0.0896019	0.0404163									51.2659	-0.0475355	0	0.850478	51.2659	-0.0475355	0	0.850478
Q6ZWU9;Q6ZWY3	1	1.32724	0.924036	2.37748	5.95137	1.80436	0.521759	0.473025	1	1.32724	0.924036	2.37748	5.95137	1.80436	0.521759	0.473025	1	0.722081	0.866929	1.12328	4.55341	2.32291	0.6215	0.416075	1	0.722081	0.866929	1.12328	4.55341	2.32291	0.6215	0.416075		0.0848617	1.5	-0.01854		0.0848617	1.5	-0.01854	62.3022	-0.572566	0.416075	-0.0869943	62.3022	-0.572566	0.416075	-0.0869943
Q6ZWV3;P86048	1	1.10845	1.22668	1.75097	6.46308	2.5336	0.671901	0.781753	1	1.10845	1.22668	1.75097	6.46308	2.5336	0.671901	0.781753	1	0.92317	1.00981	1.25589	4.99662	2.30751	0.693913	0.660185	1	0.92317	1.00981	1.25589	4.99662	2.30751	0.693913	0.660185		-0.0510275	0.565111	-0.272234		-0.0510275	0.565111	-0.272234		-0.0532277	0.637658	-0.186341		-0.0532277	0.637658	-0.186341
Q6ZWV7	1	1.2073	1.40547	2.6633	12.0672	4.69655	1.20278	1.995	1	1.2073	1.40547	2.6633	12.0672	4.69655	1.20278	1.995	1	1.38902	1.35342	3.09803	15.4639	8.46875	2.40957	2.06814	1	1.38902	1.35342	3.09803	15.4639	8.46875	2.40957	2.06814		0.149063	1.5	-0.253639		0.149063	1.5	-0.253639
Q6ZWX6	1	1.03579	1.19939	1.2865	1.63444	0.315777	0.146935	0.156648	1	1.03579	1.19939	1.2865	1.63444	0.315777	0.146935	0.156648	1	1.05151	1.15259	1.29588	1.65747	0.383639	0.164325	0.15272	1	1.05151	1.15259	1.29588	1.65747	0.383639	0.164325	0.15272	57.7522	-0.919329	0.151791	0.765878	57.7522	-0.919329	0.151791	0.765878	57.8546	-0.910491	0.158522	0.749501	57.8546	-0.910491	0.158522	0.749501	0.102368
Q6ZWY8	1	1.14162	1.06443	1.49933	1.56389	1.32027	2.21863	1.73781	1	1.14162	1.06443	1.49933	1.56389	1.32027	2.21863	1.73781	1	1.11588	1.46398	1.69358	1.64494	0.922409	2.49584	3.00209	1	1.11588	1.46398	1.69358	1.64494	0.922409	2.49584	3.00209		0.280597	1.5	0.453511		0.280597	1.5	0.453511		0.120276	1.5	0.0456384		0.120276	1.5	0.0456384
Q71FD7	1	0.953494	1.67174	0.894345	0.601374	0.561828	0.56669	0.344616	1	0.953494	1.67174	0.894345	0.601374	0.561828	0.56669	0.344616	1	1.13102	1.16753	1.25324	1.00295	0.487878	0.488519	0.384169	1	1.13102	1.16753	1.25324	1.00295	0.487878	0.488519	0.384169	57.4691	-0.100223	0.48729	0.588242	57.4691	-0.100223	0.48729	0.588242	57.9309	-0.490545	0.436344	0.867335	57.9309	-0.490545	0.436344	0.867335	0.461809
Q71RI9																	1	0.880774	1.48523	1.67819	1.19477	1.05336	0.977548	1.56102	1	0.880774	1.48523	1.67819	1.19477	1.05336	0.977548	1.56102										0.468741	1.32502	0.332198		0.468741	1.32502	0.332198
Q76LS9	1	0.742937	0.926364	0.802101	0.214615	0.157948	0.095999	0.0995842	1	0.742937	0.926364	0.802101	0.214615	0.157948	0.095999	0.0995842	1	0.74812	0.362853	0.545287	0.0954638	0.0813731	0.147766	0.0896993	1	0.74812	0.362853	0.545287	0.0954638	0.0813731	0.147766	0.0896993	51.7891	-0.176424	0.111596	0.934291	51.7891	-0.176424	0.111596	0.934291	45.8618	-0.0565039	0.0527979	0.889879	45.8618	-0.0565039	0.0527979	0.889879	-5.9273
Q76MZ3	1	0.985097	1.00078	1.21347	0.576571	0.134675	0.0695374	0.0897611	1	0.985097	1.00078	1.21347	0.576571	0.134675	0.0695374	0.0897611	1	0.919235	1.03915	1.22482	0.56991	0.107764	0.0673855	0.0773928	1	0.919235	1.03915	1.22482	0.56991	0.107764	0.0673855	0.0773928	54.1221	-0.629226	0.0979793	0.969897	54.1221	-0.629226	0.0979793	0.969897	54.0846	-0.828715	0.0841802	0.963726	54.0846	-0.828715	0.0841802	0.963726	-0.0375891
Q78JE5	1	1.01528	1.45351	0.779541	0.665008		0.118856		1	1.01528	1.45351	0.779541	0.665008		0.118856		1	1.29165	1.06016	0.650539	0.152901			0.100151	1	1.29165	1.06016	0.650539	0.152901			0.100151	55.4078	-0.0988591	0.051992	0.762085	55.4078	-0.0988591	0.051992	0.762085	50.6397	-0.242487	0.114995	0.927098	50.6397	-0.242487	0.114995	0.927098	-4.76805
Q78JW9	1	0.929289	1.10323	1.4767	0.651736		0.0604282		1	0.929289	1.10323	1.4767	0.651736		0.0604282		1	0.69754	0.840306	0.921861	0.287132	0.079666	0.120956	0.0433276	1	0.69754	0.840306	0.921861	0.287132	0.079666	0.120956	0.0433276	54.1422	-1.08524	0.0604282	0.788038	54.1422	-1.08524	0.0604282	0.788038	52.7413	-0.19862	0.076526	0.896595	52.7413	-0.19862	0.076526	0.896595	-1.40093
Q78PG9																	1	1.03619	0.781867	0.699586	0.344213	0.207932	0.315349	0.290133	1	1.03619	0.781867	0.699586	0.344213	0.207932	0.315349	0.290133									51.6702	-0.0724986	0.24744	0.959677	51.6702	-0.0724986	0.24744	0.959677
Q78PY7	1	1.32193	0.531464	0.352554	0.328148	0.133839	0.160684	0.195091	1	1.32193	0.531464	0.352554	0.328148	0.133839	0.160684	0.195091	1	0.983728	0.538758	0.324007	0.358888	0.178019	0.189055	0.112067	1	0.983728	0.538758	0.324007	0.358888	0.178019	0.189055	0.112067	46.1844	-0.228356	0.231729	0.891683	46.1844	-0.228356	0.231729	0.891683	47.1053	-0.0812639	0.181172	0.967477	47.1053	-0.0812639	0.181172	0.967477	0.920868
Q78ZA7	1	0.836508	0.807714	0.816716	0.418558	0.0426572	0.0210353	0.0463878	1	0.836508	0.807714	0.816716	0.418558	0.0426572	0.0210353	0.0463878	1	0.743993	0.997779	0.767343	0.360173	0.0795733	0.0476345	0.0406058	1	0.743993	0.997779	0.767343	0.360173	0.0795733	0.0476345	0.0406058	52.873	-0.108168	0	0.949313	52.873	-0.108168	0	0.949313	52.5593	-0.117367	0.0242161	0.945999	52.5593	-0.117367	0.0242161	0.945999	-0.313613
Q7M6Y3	1	1.70997	3.01029	2.75344	2.11276				1	1.70997	3.01029	2.75344	2.11276				1	1.37588	1.18301	2.04091	1.78893	0.29842	0.133669	0.41264	1	1.37588	1.18301	2.04091	1.78893	0.29842	0.133669	0.41264		0.816053	1.5	-0.632641		0.816053	1.5	-0.632641	57.4105	-0.793846	0.27315	0.445464	57.4105	-0.793846	0.27315	0.445464
Q7TMB8	1	0.926686	0.941511	0.717903	0.293122	0.179569	0.0791991	0.0460981	1	0.926686	0.941511	0.717903	0.293122	0.179569	0.0791991	0.0460981	1	0.936559	1.01987	0.745781	0.260149	0.10721	0.0835846	0.0918628	1	0.936559	1.01987	0.745781	0.260149	0.10721	0.0835846	0.0918628	52.0179	-0.101927	0.0591766	0.993009	52.0179	-0.101927	0.0591766	0.993009	51.8282	-0.145293	0.0863851	0.995751	51.8282	-0.145293	0.0863851	0.995751	-0.189652
Q7TMK9	1	0.841749	0.950397	0.902146	0.620089	0.184007	0.130394	0.178697	1	0.841749	0.950397	0.902146	0.620089	0.184007	0.130394	0.178697	1	1.02223	0.880547	0.961982	0.555141	0.160132	0.0765991	0.181701	1	1.02223	0.880547	0.961982	0.555141	0.160132	0.0765991	0.181701	54.7127	-0.137143	0.136565	0.966306	54.7127	-0.137143	0.136565	0.966306	54.2999	-0.176602	0.125706	0.982695	54.2999	-0.176602	0.125706	0.982695	-0.412778
Q7TMM9;Q9CWF2																	1	0.733564	1.59238	1.25522	0.238266	0.0814524		0.2838	1	0.733564	1.59238	1.25522	0.238266	0.0814524		0.2838									53.5321	-0.956102	0.182626	0.740161	53.5321	-0.956102	0.182626	0.740161
Q7TMQ7	1	1.43552	0.752836	0.355411	0.308403	0.169991	0.341969	0.174125	1	1.43552	0.752836	0.355411	0.308403	0.169991	0.341969	0.174125																	47.9936	-0.145052	0.250879	0.850279	47.9936	-0.145052	0.250879	0.850279
Q7TMR0	1	1.49579	1.30308	1.56454	1.86501	1.00666	0.888725	0.213723	1	1.49579	1.30308	1.56454	1.86501	1.00666	0.888725	0.213723	1	1.07147	1.13787	1.35234	1.20903	0.827949	0.834194	0.189282	1	1.07147	1.13787	1.35234	1.20903	0.827949	0.834194	0.189282									64.4428	-0.139903	0	0.755637	64.4428	-0.139903	0	0.755637
Q7TMY8	1	1.05012	1.19333	0.981264	0.650355	0.217346	0.106531	0.133546	1	1.05012	1.19333	0.981264	0.650355	0.217346	0.106531	0.133546	1	0.967403	1.01097	0.900172	0.279251	0.0659108	0.100254	0.0916206	1	0.967403	1.01097	0.900172	0.279251	0.0659108	0.100254	0.0916206	55.0184	-0.153887	0.119443	0.971401	55.0184	-0.153887	0.119443	0.971401	52.6114	-0.196108	0.0826721	0.998293	52.6114	-0.196108	0.0826721	0.998293	-2.407
Q7TN29	1	1.5068	2.07683	0.812806	0.812824	0.113801	0.114428	0.170404	1	1.5068	2.07683	0.812806	0.812824	0.113801	0.114428	0.170404	1	0.916461	0.89365	0.890777	0.808931	0.264302	0.154703	0.250443	1	0.916461	0.89365	0.890777	0.808931	0.264302	0.154703	0.250443	54.3458	-0.998526	0.132878	0.584939	54.3458	-0.998526	0.132878	0.584939	55.7999	-0.17909	0.199372	0.961553	55.7999	-0.17909	0.199372	0.961553	1.45409
Q7TNC4	1	1.17374	1.11804	0.419435	0.380253	0.137555	0.140472	0.455934	1	1.17374	1.11804	0.419435	0.380253	0.137555	0.140472	0.455934	1	0.716742	0.510873	0.282973	0.20248	0.109954	0.0722093	0.209517	1	0.716742	0.510873	0.282973	0.20248	0.109954	0.0722093	0.209517	49.8793	-0.907003	0.278554	0.902757	49.8793	-0.907003	0.278554	0.902757	45.445	-0.0652338	0.110147	0.969491	45.445	-0.0652338	0.110147	0.969491	-4.43429
Q7TNE3	1	0.589098	0.683239	0.628442	1.04396	0.49255	0.667699	0.516221	1	0.589098	0.683239	0.628442	1.04396	0.49255	0.667699	0.516221	1	1.07649	0.913019	1.03303	0.993609	0.486094	0.473847	0.599362	1	1.07649	0.913019	1.03303	0.993609	0.486094	0.473847	0.599362			0	0.190469			0	0.190469		-0.54645	0.519767	0.947905		-0.54645	0.519767	0.947905
Q7TNG5																	1	0.698231	1.37671	0.579588	0.903422	0.125285	0.0913978	0.0949259	1	0.698231	1.37671	0.579588	0.903422	0.125285	0.0913978	0.0949259									55.6833	-0.303051	0.091403	0.744665	55.6833	-0.303051	0.091403	0.744665
Q7TNV0	1	2.16724	2.40641	1.8986	1.49631		0.556626	0.172429	1	2.16724	2.40641	1.8986	1.49631		0.556626	0.172429	1	0.464339	0.659886	0.377601	0.263907			0.172861	1	0.464339	0.659886	0.377601	0.263907			0.172861	62.1036	-0.560243	0.172427	-0.0373304	62.1036	-0.560243	0.172427	-0.0373304	46.2063	-0.0399431	0.101958	0.770885	46.2063	-0.0399431	0.101958	0.770885	-15.8973
Q7TPR4	1	0.927838	1.07835	1.31807	1.75575	0.767596	0.152048	0.120111	1	0.927838	1.07835	1.31807	1.75575	0.767596	0.152048	0.120111	1	0.978163	1.11214	1.32523	1.62665	0.69249	0.150716	0.0928928	1	0.978163	1.11214	1.32523	1.62665	0.69249	0.150716	0.0928928	58.3696	-0.767346	0.136078	0.679397	58.3696	-0.767346	0.136078	0.679397	58.2551	-0.771347	0.121803	0.745913	58.2551	-0.771347	0.121803	0.745913	-0.114539
Q7TPV4	1	0.954914	0.885896	0.655351	0.35457	0.169118	0.0655486	0.484956	1	0.954914	0.885896	0.655351	0.35457	0.169118	0.0655486	0.484956	1	0.822134	0.818913	0.459508	0.235221	0.0635214	0.0645377	0.322042	1	0.822134	0.818913	0.459508	0.235221	0.0635214	0.0645377	0.322042	51.4128	-0.0998948	0.238156	0.884485	51.4128	-0.0998948	0.238156	0.884485	49.3622	-0.0965558	0.144151	0.91807	49.3622	-0.0965558	0.144151	0.91807	-2.05064
Q7TQH0	1	0.960446	0.96634	0.899891	0.555769	0.149505	0.101236	0.085317	1	0.960446	0.96634	0.899891	0.555769	0.149505	0.101236	0.085317	1	1.14112	1.13701	1.13491	0.732927	0.162414	0.165704	0.0748727	1	1.14112	1.13701	1.13491	0.732927	0.162414	0.165704	0.0748727	54.2948	-0.128944	0.0730758	0.996581	54.2948	-0.128944	0.0730758	0.996581	54.9542	-0.256536	0.126437	0.962092	54.9542	-0.256536	0.126437	0.962092	0.659437
Q7TQI3	1	1.21287	1.20536	1.12428	0.601501	0.102156	0.0856751	0.0878859	1	1.21287	1.20536	1.12428	0.601501	0.102156	0.0856751	0.0878859	1	1.01824	1.1522	1.24564	0.590475	0.131973	0.0762503	0.122644	1	1.01824	1.1522	1.24564	0.590475	0.131973	0.0762503	0.122644	54.1247	-0.817189	0.0919049	0.945842	54.1247	-0.817189	0.0919049	0.945842	54.1076	-0.844545	0.110289	0.950848	54.1076	-0.844545	0.110289	0.950848	-0.0171143
Q7TQK4																	1	1.11662	1.23909	1.63928	0.81466	0.209755	0.201867	0.283427	1	1.11662	1.23909	1.63928	0.81466	0.209755	0.201867	0.283427									54.3829	-0.885255	0.231683	0.759371	54.3829	-0.885255	0.231683	0.759371
Q7TQK5	1	1.06851	0.79053	0.323965	0.0407256		0.0259157	0.105912	1	1.06851	0.79053	0.323965	0.0407256		0.0259157	0.105912	1	1.05949	1.06602	0.479665	0.15233	0.0438356	0.0302685	0.0556579	1	1.05949	1.06602	0.479665	0.15233	0.0438356	0.0302685	0.0556579	48.3893	-0.142327	0.0483846	0.989964	48.3893	-0.142327	0.0483846	0.989964	49.9526	-0.244871	0.0650354	0.989837	49.9526	-0.244871	0.0650354	0.989837	1.56334
Q7TSF4																	1	0.976306	1.20562	1.65098	1.9715	0.903294	0.763668	0.120382	1	0.976306	1.20562	1.65098	1.9715	0.903294	0.763668	0.120382									63.7379	-0.161193	0.00220663	0.357083	63.7379	-0.161193	0.00220663	0.357083
Q7TSG2	1	0.916714	1.58025	0.840486	0.474112	0.290625	0.524609	0.269906	1	0.916714	1.58025	0.840486	0.474112	0.290625	0.524609	0.269906																	53.0706	-0.140691	0.369857	0.7123	53.0706	-0.140691	0.369857	0.7123
Q7TSH6	1	0.806035	0.372596	0.234474	0.658624				1	0.806035	0.372596	0.234474	0.658624				1	1.16004	1.27422	1.53168	1.14242	0.411866	0.178065	0.417151	1	1.16004	1.27422	1.53168	1.14242	0.411866	0.178065	0.417151	41.4197	-0.878907	0.421898	0.760116	41.4197	-0.878907	0.421898	0.760116	57.8291	-0.76193	0.297608	0.740664	57.8291	-0.76193	0.297608	0.740664	16.4094
Q7TSI3	1	0.875029	1.53032	0.876197	0.7262				1	0.875029	1.53032	0.876197	0.7262				1	0.870084	1.16972	0.424595	0.410902	0.311548			1	0.870084	1.16972	0.424595	0.410902	0.311548				-0.34201	0.7262	0.2332		-0.34201	0.7262	0.2332	49.8142	-0.805629	0.361225	0.922107	49.8142	-0.805629	0.361225	0.922107
Q7TSS2	1	1.19786	1.44151	0.221318	0.296029	0.141991	0.124709		1	1.19786	1.44151	0.221318	0.296029	0.141991	0.124709		1	0.946441	0.781506	0.464913	0.233068	0.239087	0.0630547	0.0750017	1	0.946441	0.781506	0.464913	0.233068	0.239087	0.0630547	0.0750017	49.4653	-1.02851	0.187576	0.866729	49.4653	-1.02851	0.187576	0.866729	49.7208	-0.072789	0.0669516	0.989396	49.7208	-0.072789	0.0669516	0.989396	0.255487
Q7TSV4	1	1.06799	0.953998	1.59396	1.60035	0.736533	0.479708	0.10748	1	1.06799	0.953998	1.59396	1.60035	0.736533	0.479708	0.10748	1	1.20275	1.1589	1.21439	1.45065	0.787119	0.522082	0.121968	1	1.20275	1.1589	1.21439	1.45065	0.787119	0.522082	0.121968	61.4955	-0.127874	0.0741042	0.587972	61.4955	-0.127874	0.0741042	0.587972	61.9652	-0.122941	0.0603619	0.745853	61.9652	-0.122941	0.0603619	0.745853	0.469716
Q7TT37																	1	0.889182	0.779579	0.780452	0.353224	0.232861	0.144015	0.301478	1	0.889182	0.779579	0.780452	0.353224	0.232861	0.144015	0.301478									52.3214	-0.0708466	0.181433	0.926361	52.3214	-0.0708466	0.181433	0.926361
Q80SW1	1	0.941408	0.999906	1.26852	1.21379	0.509541	0.518212	0.37638	1	0.941408	0.999906	1.26852	1.21379	0.509541	0.518212	0.37638	1	1.06401	1.13907	1.42679	1.26614	0.6122	0.599331	0.308521	1	1.06401	1.13907	1.42679	1.26614	0.6122	0.599331	0.308521	58.0435	-0.600584	0.447296	0.838108	58.0435	-0.600584	0.447296	0.838108	58.3486	-0.590597	0.453926	0.688419	58.3486	-0.590597	0.453926	0.688419	0.305107
Q80TE0	1	1.01087	1.15785	0.502636	0.439301		0.383968		1	1.01087	1.15785	0.502636	0.439301		0.383968																		50.007	-0.740535	0.411634	0.954866	50.007	-0.740535	0.411634	0.954866
Q80TM9	1	0.691765	0.0848146	0.476003	0.164097	0.0206775		0.0978536	1	0.691765	0.0848146	0.476003	0.164097	0.0206775		0.0978536	1	1.99159	1.56322	1.04876	1.68532	0.540268	0.682814	0.543611	1	1.99159	1.56322	1.04876	1.68532	0.540268	0.682814	0.543611	41.1612	-1.21187	0.168689	0.84547	41.1612	-1.21187	0.168689	0.84547		-0.193094	0.577938	0.167167		-0.193094	0.577938	0.167167
Q80TR8	1	1.66445	2.8948	1.61285	1.77978	0.39822			1	1.66445	2.8948	1.61285	1.77978	0.39822																			57.9042	-1.07944	0	-0.430106	57.9042	-1.07944	0	-0.430106
Q80U93	1	1.58679	0.502663	1.17821	0.258942				1	1.58679	0.502663	1.17821	0.258942				1	1.22717	0.895155	0.468223	0.260025	0.132854	0.130938	0.0730787	1	1.22717	0.895155	0.468223	0.260025	0.132854	0.130938	0.0730787	53.7729	-1.16237	0	0.447206	53.7729	-1.16237	0	0.447206	49.9761	-0.114283	0.114015	0.95889	49.9761	-0.114283	0.114015	0.95889	-3.79678
Q80UG5	1	1.07016	1.13864	1.43719	1.03653	0.0810416	0.0853569	0.125955	1	1.07016	1.13864	1.43719	1.03653	0.0810416	0.0853569	0.125955	1	0.950982	1.14011	1.1665	1.03224	0.0918609	0.137219	0.094917	1	0.950982	1.14011	1.1665	1.03224	0.0918609	0.137219	0.094917	56.074	-1.00698	0.0973928	0.898626	56.074	-1.00698	0.0973928	0.898626	56.0679	-0.995425	0.107944	0.969843	56.0679	-0.995425	0.107944	0.969843	-0.00607888
Q80UJ7	1	0.643483	0.75469	0.20661	0.123658	0.0614018	0.0636677	0.118217	1	0.643483	0.75469	0.20661	0.123658	0.0614018	0.0636677	0.118217	1	0.919296	0.659684	0.284286	0.452412	0.160217		0.28733	1	0.919296	0.659684	0.284286	0.452412	0.160217		0.28733	46.5712	-0.0645387	0.014527	0.88941	46.5712	-0.0645387	0.014527	0.88941	47.5463	-0.0909852	0.268698	0.925551	47.5463	-0.0909852	0.268698	0.925551	0.975103
Q80UM3	1	1.08356	1.38125	1.28779	1.31223	0.157008	0.119373	0.122779	1	1.08356	1.38125	1.28779	1.31223	0.157008	0.119373	0.122779	1	0.957969	1.09912	1.28789	1.01355	0.119704	0.0759866	0.0874513	1	0.957969	1.09912	1.28789	1.01355	0.119704	0.0759866	0.0874513	57.3316	-0.959285	0.121075	0.854953	57.3316	-0.959285	0.121075	0.854953	57.3117	-1.00219	0.0817189	0.949101	57.3117	-1.00219	0.0817189	0.949101	-0.0198456
Q80VD1	1	0.679495	0.739306	0.516488	0.213318	0.080515	0.109815	0.142783	1	0.679495	0.739306	0.516488	0.213318	0.080515	0.109815	0.142783	1	1.37962	0.687973	0.809834	0.462546	0.158424	0.145958	0.0996742	1	1.37962	0.687973	0.809834	0.462546	0.158424	0.145958	0.0996742	48.6786	-0.050894	0	0.916963	48.6786	-0.050894	0	0.916963	53.1214	-0.0729907	0.0473404	0.853481	53.1214	-0.0729907	0.0473404	0.853481	4.44284
Q80VJ2	1	0.660047	2.08565		1.47719	0.670539			1	0.660047	2.08565		1.47719	0.670539																			58.1649	-1.07392	0.000633969	-0.0347413	58.1649	-1.07392	0.000633969	-0.0347413
Q80VJ3	1	1.02277	1.23749	1.20294	0.973418	0.584968	0.906032	0.197756	1	1.02277	1.23749	1.20294	0.973418	0.584968	0.906032	0.197756	1	1.12805	1.20686	1.40391	1.26756	0.749092	0.822521	0.124626	1	1.12805	1.20686	1.40391	1.26756	0.749092	0.822521	0.124626	64.2152	-0.0746194	0	0.683676	64.2152	-0.0746194	0	0.683676	64.0255	-0.15315	0	0.692779	64.0255	-0.15315	0	0.692779	-0.189692
Q80WJ7	1	1.22108	1.86414	2.90564	2.30837	0.516654	0.383951	0.459091	1	1.22108	1.86414	2.90564	2.30837	0.516654	0.383951	0.459091																	58.0529	-0.627481	0.421521	0.00310947	58.0529	-0.627481	0.421521	0.00310947
Q80WQ2	1	1.18332	0.992792	1.02105	1.37465	0.697581	0.410293	0.164396	1	1.18332	0.992792	1.02105	1.37465	0.697581	0.410293	0.164396	1	0.954722	0.987326	1.15846	1.38372	0.56164	0.294202	0.256662	1	0.954722	0.987326	1.15846	1.38372	0.56164	0.294202	0.256662	60.3704	-0.127492	0.190241	0.824498	60.3704	-0.127492	0.190241	0.824498	58.0871	-0.782168	0.275432	0.850366	58.0871	-0.782168	0.275432	0.850366	-2.28336
Q80WR5																	1	0.752167	1.57859	1.16382	1.07507	0.972746	0.270072	0.26329	1	0.752167	1.57859	1.16382	1.07507	0.972746	0.270072	0.26329									59.9498	-0.370968	0.263328	0.693409	59.9498	-0.370968	0.263328	0.693409
Q80X50	1	1.07457	1.12758	1.0217	0.956015	0.370226	0.53574	0.556406	1	1.07457	1.12758	1.0217	0.956015	0.370226	0.53574	0.556406	1	1.01346	1.2058	1.20908	1.03488	0.430695	0.576116	0.664805	1	1.01346	1.2058	1.20908	1.03488	0.430695	0.576116	0.664805	55.3266	-0.587697	0.487457	0.928432	55.3266	-0.587697	0.487457	0.928432		-0.255986	0.556821	0.808741		-0.255986	0.556821	0.808741
Q80X82	1	0.881796	0.433128	0.337665	0.193048	0.120322	0.0185914	0.0625508	1	0.881796	0.433128	0.337665	0.193048	0.120322	0.0185914	0.0625508																	46.2116	-0.0709057	0.0471493	0.982074	46.2116	-0.0709057	0.0471493	0.982074
Q80X85	1	1.92889	1.71946		0.770809		0.890391		1	1.92889	1.71946		0.770809		0.890391		1	2.43517	1.46127	0.474269		0.115555		0.278048	1	2.43517	1.46127	0.474269		0.115555		0.278048		0.535566	1.32739	0.0778081		0.535566	1.32739	0.0778081	49.9722	-1.00664	0.196802	0.405247	49.9722	-1.00664	0.196802	0.405247
Q80X90	1	0.951359	0.911153	0.844338	0.338743	0.125755	0.129988	0.132116	1	0.951359	0.911153	0.844338	0.338743	0.125755	0.129988	0.132116	1	1.00338	0.992355	0.88117	0.301165	0.106554	0.107675	0.0933242	1	1.00338	0.992355	0.88117	0.301165	0.106554	0.107675	0.0933242	52.634	-0.141435	0.118342	0.991818	52.634	-0.141435	0.118342	0.991818	52.6263	-0.174433	0.0964044	0.999865	52.6263	-0.174433	0.0964044	0.999865	-0.00769433
Q80X95;Q6NTA4	1	0.852461	1.0339	1.52219	1.58926	0.721732	0.97918	0.543181	1	0.852461	1.0339	1.52219	1.58926	0.721732	0.97918	0.543181	1	1.15005	1.06043	1.56502	1.51023	0.981681	1.25126	0.553668	1	1.15005	1.06043	1.56502	1.51023	0.981681	1.25126	0.553668			0	0.220219			0	0.220219			0	0.0765491			0	0.0765491
Q80XC2	1	0.933905	1.10258	0.866141	0.879247	0.721681	0.777527	0.143952	1	0.933905	1.10258	0.866141	0.879247	0.721681	0.777527	0.143952	1	1.3224	1.61099	1.12739	1.43934	0.558389	0.303724		1	1.3224	1.61099	1.12739	1.43934	0.558389	0.303724		63.3087	-0.0740895	0	0.831967	63.3087	-0.0740895	0	0.831967	58.0896	-0.752002	0.303723	0.490568	58.0896	-0.752002	0.303723	0.490568	-5.21908
Q80XU3	1	0.897641	1.06173	1.49895	1.6862	0.677188	0.794093	0.800296	1	0.897641	1.06173	1.49895	1.6862	0.677188	0.794093	0.800296	1	0.751711	0.947985	1.61993	1.85249	0.666847	0.914623	1.32066	1	0.751711	0.947985	1.61993	1.85249	0.666847	0.914623	1.32066		-0.0780493	0.755373	0.154014		-0.0780493	0.755373	0.154014		0.359921	1.27491	0.186562		0.359921	1.27491	0.186562
Q80Y14	1	0.842058	0.694059	1.03269	0.626764	0.184716	0.166952	0.151249	1	0.842058	0.694059	1.03269	0.626764	0.184716	0.166952	0.151249	1	1.05046	1.29642	1.51222	0.967065	0.343108	0.278293	0.197314	1	1.05046	1.29642	1.51222	0.967065	0.343108	0.278293	0.197314	54.4776	-0.270794	0.164799	0.876873	54.4776	-0.270794	0.164799	0.876873	57.0053	-0.233193	0.236651	0.793123	57.0053	-0.233193	0.236651	0.793123	2.52767
Q80Y81	1	0.973359	1.08	1.15661	1.29553	0.769745	0.947188	0.322586	1	0.973359	1.08	1.15661	1.29553	0.769745	0.947188	0.322586	1	0.963631	1.02903	1.39992	1.53212	0.917297	1.24189	0.381324	1	0.963631	1.02903	1.39992	1.53212	0.917297	1.24189	0.381324	65.8002	-0.154225	0	0.71911	65.8002	-0.154225	0	0.71911
Q80ZQ9																	1	0.830324	1.05783	0.509611	0.660041	0.245487	0.149805	0.118185	1	0.830324	1.05783	0.509611	0.660041	0.245487	0.149805	0.118185									53.8928	-0.0550588	0	0.872595	53.8928	-0.0550588	0	0.872595
Q80ZV0	1	0.771477	0.562691	0.698837	0.365997	0.0422293	0.0534192	0.089592	1	0.771477	0.562691	0.698837	0.365997	0.0422293	0.0534192	0.089592	1	1.3589	1.12754	1.26702	0.689449	0.123783	0.183388	0.0928286	1	1.3589	1.12754	1.26702	0.689449	0.123783	0.183388	0.0928286	49.4979	-0.049868	0	0.88542	49.4979	-0.049868	0	0.88542	54.1931	-1.00082	0.133333	0.88907	54.1931	-1.00082	0.133333	0.88907	4.69523
Q810B6	1	1.0219	0.382573	0.226611	0.372683	0.294118	0.140548	0.0348635	1	1.0219	0.382573	0.226611	0.372683	0.294118	0.140548	0.0348635	1	1.2103	0.326145	0.205624	0.203628	0.0628797	0.0254277	0.106275	1	1.2103	0.326145	0.205624	0.203628	0.0628797	0.0254277	0.106275	45.5954	-0.367009	0.213702	0.928885	45.5954	-0.367009	0.213702	0.928885	45.5301	-0.433114	0.120687	0.950681	45.5301	-0.433114	0.120687	0.950681	-0.065279
Q810U5																	1	1.24014	1.40873	1.12779	1.3991	0.794189	1.11471	1.17213	1	1.24014	1.40873	1.12779	1.3991	0.794189	1.11471	1.17213										0.292984	1.17954	0.0979219		0.292984	1.17954	0.0979219
Q8BFQ4																	1	1.10089	1.20326	1.05014	1.05357	0.312784	0.244604	0.10749	1	1.10089	1.20326	1.05014	1.05357	0.312784	0.244604	0.10749									57.7256	-0.893709	0.176047	0.953719	57.7256	-0.893709	0.176047	0.953719
Q8BFQ8	1	0.989671	0.90555	1.26009	1.43973	0.860687	1.31299	0.740213	1	0.989671	0.90555	1.26009	1.43973	0.860687	1.31299	0.740213	1	0.678842	0.745561	0.845232	1.3285	0.689818	1.21926	0.912709	1	0.678842	0.745561	0.845232	1.3285	0.689818	1.21926	0.912709			0.0649467	0.0831061			0.0649467	0.0831061			0.854981	-3.34825e-09			0.854981	-3.34825e-09
Q8BFR4	1	0.816384	1.01467	1.17508	1.30499	0.741782	1.11214	0.72023	1	0.816384	1.01467	1.17508	1.30499	0.741782	1.11214	0.72023	1	0.756955	0.865228	1.3459	1.27049	0.753902	1.24059	0.964424	1	0.756955	0.865228	1.3459	1.27049	0.753902	1.24059	0.964424			0	0.244439			0	0.244439
Q8BFR5	1	0.9636	0.856932	0.577255	0.249894	0.0651486	0.0699049	0.0831949	1	0.9636	0.856932	0.577255	0.249894	0.0651486	0.0699049	0.0831949	1	0.953777	0.920697	0.674412	0.18133	0.0494225	0.0512189	0.0586435	1	0.953777	0.920697	0.674412	0.18133	0.0494225	0.0512189	0.0586435	50.6365	-0.0957849	0.0458828	0.996333	50.6365	-0.0957849	0.0458828	0.996333	51.1356	-0.143117	0.0419947	0.996379	51.1356	-0.143117	0.0419947	0.996379	0.499069
Q8BFS6	1	1.02916	0.615353	1.71808	0.723276	0.537128	0.93595	0.287752	1	1.02916	0.615353	1.71808	0.723276	0.537128	0.93595	0.287752	1		1.46972	0.177179		0.231211	0.721605		1		1.46972	0.177179		0.231211	0.721605		64.7922	-0.0515519	0	0.298395	64.7922	-0.0515519	0	0.298395	48.277	-0.811577	0.376661	0.658794	48.277	-0.811577	0.376661	0.658794	-16.5152
Q8BFY9	1	0.930093	0.798504	0.359184	0.114548	0.0517987	0.0389025	0.07078	1	0.930093	0.798504	0.359184	0.114548	0.0517987	0.0389025	0.07078	1	0.976213	0.732871	0.399046	0.149484	0.0548896	0.0315467	0.0473192	1	0.976213	0.732871	0.399046	0.149484	0.0548896	0.0315467	0.0473192	48.6736	-0.117854	0.0438018	0.996542	48.6736	-0.117854	0.0438018	0.996542	48.7001	-0.0939008	0.0216828	0.999188	48.7001	-0.0939008	0.0216828	0.999188	0.0264602
Q8BG05	1	0.748194	0.650149	0.269434	0.223902	0.0918357	0.0636607	0.257774	1	0.748194	0.650149	0.269434	0.223902	0.0918357	0.0636607	0.257774	1	1.04158	0.909176	0.427558	0.285571	0.0959432	0.0804546	0.288577	1	1.04158	0.909176	0.427558	0.285571	0.0959432	0.0804546	0.288577	46.6887	-0.0667532	0.111068	0.933655	46.6887	-0.0667532	0.111068	0.933655	49.5466	-0.132042	0.171917	0.968011	49.5466	-0.132042	0.171917	0.968011	2.85795
Q8BG07	1	1.14852	1.41912	1.24757	1.8162	1.2156	0.978598	0.549573	1	1.14852	1.41912	1.24757	1.8162	1.2156	0.978598	0.549573	1	0.95057	1.05879	1.27491	1.67881	0.994024	1.01078	0.577187	1	0.95057	1.05879	1.27491	1.67881	0.994024	1.01078	0.577187		-0.160029	0.217471	-0.0353976		-0.160029	0.217471	-0.0353976
Q8BG32	1	0.984468	0.935834	1.1277	0.723707	0.151649	0.0884381	0.0778125	1	0.984468	0.935834	1.1277	0.723707	0.151649	0.0884381	0.0778125	1	0.951027	0.937685	1.07983	0.677072	0.112591	0.0943323	0.0765796	1	0.951027	0.937685	1.07983	0.677072	0.112591	0.0943323	0.0765796	55.0635	-0.225377	0.0892765	0.984492	55.0635	-0.225377	0.0892765	0.984492	54.577	-0.314219	0.0914259	0.990545	54.577	-0.314219	0.0914259	0.990545	-0.486507
Q8BGB5																	1	0.753629	0.930069	1.41734	1.24029	0.625662	0.565049	0.0435079	1	0.753629	0.930069	1.41734	1.24029	0.625662	0.565049	0.0435079									61.5563	-0.102365	0	0.711956	61.5563	-0.102365	0	0.711956
Q8BGB7																	1	0.814142	0.740281	0.789025	0.280565	0.0717113	0.120751	0.0168452	1	0.814142	0.740281	0.789025	0.280565	0.0717113	0.120751	0.0168452									51.6502	-0.0759931	0	0.922437	51.6502	-0.0759931	0	0.922437
Q8BGC0																	1	0.730947	0.641728	0.357295	0.523021	0.176408	0.123202	0.0652323	1	0.730947	0.641728	0.357295	0.523021	0.176408	0.123202	0.0652323									48.819	-0.0420243	0	0.909136	48.819	-0.0420243	0	0.909136
Q8BGC4	1	0.582555	0.70417	2.01088	1.39923	0.402693	0.171361		1	0.582555	0.70417	2.01088	1.39923	0.402693	0.171361																		57.8771	-0.896388	0.171361	0.401355	57.8771	-0.896388	0.171361	0.401355
Q8BGD9	1	1.1742	1.36591	1.77119	2.29053	1.33945	2.14607	2.22777	1	1.1742	1.36591	1.77119	2.29053	1.33945	2.14607	2.22777	1	1.02092	1.21364	1.62776	2.20337	1.33062	2.0851	2.54119	1	1.02092	1.21364	1.62776	2.20337	1.33062	2.0851	2.54119		0.0888704	1.5	0.0790102		0.0888704	1.5	0.0790102		0.678596	1.5	0.179549		0.678596	1.5	0.179549
[truncated: 959 more rows]
[truncated: 33 more columns]

## Sheet: FilteredResults
Protein_ID	norm_rel_fc_X1_DMSO_1_txt	norm_rel_fc_X2_DMSO_1_txt	norm_rel_fc_X3_DMSO_1_txt	norm_rel_fc_X4_DMSO_1_txt	norm_rel_fc_X5_DMSO_1_txt	norm_rel_fc_X6_DMSO_1_txt	norm_rel_fc_X7_DMSO_1_txt	norm_rel_fc_X8_DMSO_1_txt	norm_rel_fc_X1_DMSO_2_txt	norm_rel_fc_X2_DMSO_2_txt	norm_rel_fc_X3_DMSO_2_txt	norm_rel_fc_X4_DMSO_2_txt	norm_rel_fc_X5_DMSO_2_txt	norm_rel_fc_X6_DMSO_2_txt	norm_rel_fc_X7_DMSO_2_txt	norm_rel_fc_X8_DMSO_2_txt	norm_rel_fc_X1_GNF_0242_1_txt	norm_rel_fc_X2_GNF_0242_1_txt	norm_rel_fc_X3_GNF_0242_1_txt	norm_rel_fc_X4_GNF_0242_1_txt	norm_rel_fc_X5_GNF_0242_1_txt	norm_rel_fc_X6_GNF_0242_1_txt	norm_rel_fc_X7_GNF_0242_1_txt	norm_rel_fc_X8_GNF_0242_1_txt	norm_rel_fc_X1_GNF_0242_2_txt	norm_rel_fc_X2_GNF_0242_2_txt	norm_rel_fc_X3_GNF_0242_2_txt	norm_rel_fc_X4_GNF_0242_2_txt	norm_rel_fc_X5_GNF_0242_2_txt	norm_rel_fc_X6_GNF_0242_2_txt	norm_rel_fc_X7_GNF_0242_2_txt	norm_rel_fc_X8_GNF_0242_2_txt	meltPoint_DMSO_1_txt	slope_DMSO_1_txt	plateau_DMSO_1_txt	R_sq_DMSO_1_txt	meltPoint_DMSO_2_txt	slope_DMSO_2_txt	plateau_DMSO_2_txt	R_sq_DMSO_2_txt	meltPoint_GNF_0242_1_txt	slope_GNF_0242_1_txt	plateau_GNF_0242_1_txt	R_sq_GNF_0242_1_txt	meltPoint_GNF_0242_2_txt	slope_GNF_0242_2_txt	plateau_GNF_0242_2_txt	R_sq_GNF_0242_2_txt	diff_meltP_GNF_0242_1_txt_vs_DMSO_1_txt
[truncated: 75 more rows]
[truncated: 33 more columns]
