# Supplementary material for: Targeted PPARδ activation reprograms microglial immunometabolism and improves insulin sensitivity in HFD-fed rats
Source: J Lipid Res. 2026 Jan 8;67(2):100978. doi: 10.1016/j.jlr.2026.100978 (PMC12874120; doi:10.1016/j.jlr.2026.100978)
Supplement: Supplemental Table S3 [file mmc3.xlsx]

## Sheet: Results
Protein_ID	norm_rel_fc_X1_DMSO_1_txt	norm_rel_fc_X2_DMSO_1_txt	norm_rel_fc_X3_DMSO_1_txt	norm_rel_fc_X4_DMSO_1_txt	norm_rel_fc_X5_DMSO_1_txt	norm_rel_fc_X6_DMSO_1_txt	norm_rel_fc_X7_DMSO_1_txt	norm_rel_fc_X8_DMSO_1_txt	norm_rel_fc_X1_DMSO_2_txt	norm_rel_fc_X2_DMSO_2_txt	norm_rel_fc_X3_DMSO_2_txt	norm_rel_fc_X4_DMSO_2_txt	norm_rel_fc_X5_DMSO_2_txt	norm_rel_fc_X6_DMSO_2_txt	norm_rel_fc_X7_DMSO_2_txt	norm_rel_fc_X8_DMSO_2_txt	norm_rel_fc_X1_GNF_8501_1_txt	norm_rel_fc_X2_GNF_8501_1_txt	norm_rel_fc_X3_GNF_8501_1_txt	norm_rel_fc_X4_GNF_8501_1_txt	norm_rel_fc_X5_GNF_8501_1_txt	norm_rel_fc_X6_GNF_8501_1_txt	norm_rel_fc_X7_GNF_8501_1_txt	norm_rel_fc_X8_GNF_8501_1_txt	norm_rel_fc_X1_GNF_8501_2_txt	norm_rel_fc_X2_GNF_8501_2_txt	norm_rel_fc_X3_GNF_8501_2_txt	norm_rel_fc_X4_GNF_8501_2_txt	norm_rel_fc_X5_GNF_8501_2_txt	norm_rel_fc_X6_GNF_8501_2_txt	norm_rel_fc_X7_GNF_8501_2_txt	norm_rel_fc_X8_GNF_8501_2_txt	meltPoint_DMSO_1_txt	slope_DMSO_1_txt	plateau_DMSO_1_txt	R_sq_DMSO_1_txt	meltPoint_DMSO_2_txt	slope_DMSO_2_txt	plateau_DMSO_2_txt	R_sq_DMSO_2_txt	meltPoint_GNF_8501_1_txt	slope_GNF_8501_1_txt	plateau_GNF_8501_1_txt	R_sq_GNF_8501_1_txt	meltPoint_GNF_8501_2_txt	slope_GNF_8501_2_txt	plateau_GNF_8501_2_txt	R_sq_GNF_8501_2_txt	diff_meltP_GNF_8501_1_txt_vs_DMSO_1_txt
A2A432	1	1.01333	0.940959	1.03436	0.601117	0.0879785	0.0719289	0.158109	1	1.01333	0.940959	1.03436	0.601117	0.0879785	0.0719289	0.158109	1	0.647056	0.936954	0.520136	0.244662	0.0271834	0.147921	0.0772749	1	0.647056	0.936954	0.520136	0.244662	0.0271834	0.147921	0.0772749	54.0982	-1.03389	0.106005	0.993401	54.0982	-1.03389	0.106005	0.993401	50.3416	-0.106906	0.0743954	0.869681	50.3416	-0.106906	0.0743954	0.869681	-3.75668
A2A5R2	1	0.95159	0.834274	0.374973	0.158162	0.0779548	0.0677584	0.0811607	1	0.95159	0.834274	0.374973	0.158162	0.0779548	0.0677584	0.0811607	1	1.15285	1.16863	0.472762	0.426999	0.227193	0.0990229	0.0889835	1	1.15285	1.16863	0.472762	0.426999	0.227193	0.0990229	0.0889835	48.9553	-0.121036	0.0720651	0.998131	48.9553	-0.121036	0.0720651	0.998131	49.9264	-0.4048	0.210408	0.914941	49.9264	-0.4048	0.210408	0.914941	0.971161
A2AAY5	1	0.83272	0.793053	0.48925	0.495741	0.0845809	0.123762	0.154966	1	0.83272	0.793053	0.48925	0.495741	0.0845809	0.123762	0.154966	1	0.9413	0.91934	0.434827	0.442329	0.311236	0.177005	0.256953	1	0.9413	0.91934	0.434827	0.442329	0.311236	0.177005	0.256953	50.8206	-0.0513969	0.0143116	0.934706	50.8206	-0.0513969	0.0143116	0.934706	49.9087	-0.108394	0.275745	0.954607	49.9087	-0.108394	0.275745	0.954607	-0.91189
A2ADY9	1	0.944944	1.12889	0.902142	0.474536	0.12559	0.0797286	0.125681	1	0.944944	1.12889	0.902142	0.474536	0.12559	0.0797286	0.125681	1	1.11082	0.914644	0.957992	0.736367	0.335235	0.161383	0.102416	1	1.11082	0.914644	0.957992	0.736367	0.335235	0.161383	0.102416	53.751	-0.152059	0.0926986	0.983437	53.751	-0.152059	0.0926986	0.983437	56.2574	-0.10518	0.0915262	0.983326	56.2574	-0.10518	0.0915262	0.983326	2.50638
A2AIV8	1	1.09962	1.51659	0.67766	0.519134	0.195125	0.0870978		1	1.09962	1.51659	0.67766	0.519134	0.195125	0.0870978																		53.6745	-0.106716	0.0772991	0.791502	53.6745	-0.106716	0.0772991	0.791502
A2ASS6	1	1.28862	1.56295	0.475807	0.326858	0.160318	0.132055	0.0366737	1	1.28862	1.56295	0.475807	0.326858	0.160318	0.132055	0.0366737	1	2.85504	1.84312	1.35904	1.44599	0.591483	0.796846	1.30516	1	2.85504	1.84312	1.35904	1.44599	0.591483	0.796846	1.30516	49.9756	-1.04727	0.163976	0.813212	49.9756	-1.04727	0.163976	0.813212		0.390696	1.5	-0.337987		0.390696	1.5	-0.337987
A2BH40	1	0.544345	2.98522		2.464			0.655556	1	0.544345	2.98522		2.464			0.655556	1	0.697404	0.626341	0.37433	0.433674	0.245471	0.217064	0.173894	1	0.697404	0.626341	0.37433	0.433674	0.245471	0.217064	0.173894			0	-0.256622			0	-0.256622	48.3074	-0.0404794	0.115633	0.942855	48.3074	-0.0404794	0.115633	0.942855
A6X8Z5	1	1.53341	1.75933	1.33643	1.74479	1.51805	1.64141	0.729708	1	1.53341	1.75933	1.33643	1.74479	1.51805	1.64141	0.729708	1	0.788196	1.19292	0.753954	0.254464	0.0473223	0.015317	0.0963067	1	0.788196	1.19292	0.753954	0.254464	0.0473223	0.015317	0.0963067		0.759834	1.46616	0.199972		0.759834	1.46616	0.199972	51.9125	-0.162444	0.0506365	0.939936	51.9125	-0.162444	0.0506365	0.939936
A8C756																	1	1.3483	0.991742	0.384617				0.0921852	1	1.3483	0.991742	0.384617				0.0921852									49.5736	-0.292172	0.0921876	0.883823	49.5736	-0.292172	0.0921876	0.883823
B1AR13	1	0.781203	1.24705	0.603416	0.347809	0.15337		0.198926	1	0.781203	1.24705	0.603416	0.347809	0.15337		0.198926	1	1.23518	1.4684	1.14528	0.26657	0.375134	0.171005	0.110586	1	1.23518	1.4684	1.14528	0.26657	0.375134	0.171005	0.110586	50.346	-0.317586	0.232525	0.874598	50.346	-0.317586	0.232525	0.874598	53.5329	-0.914094	0.218908	0.839464	53.5329	-0.914094	0.218908	0.839464	3.18685
B1AVZ0	1	0.735444	1.12452	1.20095	1.40115	0.303079	0.144447		1	0.735444	1.12452	1.20095	1.40115	0.303079	0.144447		1	1.52638	1.19124	0.943876	0.942824	0.664399	0.330676	0.143093	1	1.52638	1.19124	0.943876	0.942824	0.664399	0.330676	0.143093	57.7354	-0.927482	0.144447	0.785107	57.7354	-0.927482	0.144447	0.785107	59.822	-0.0954021	0.0963963	0.776706	59.822	-0.0954021	0.0963963	0.776706	2.0866
B1AY13																	1	1.19826	0.958007	0.571055	0.43289	0.424418	0.337178	0.229205	1	1.19826	0.958007	0.571055	0.43289	0.424418	0.337178	0.229205									51.2678	-0.0991183	0.33647	0.930744	51.2678	-0.0991183	0.33647	0.930744
B1AZP2	1	0.397384	0.521078	0.235324	0.344091	0.402474	0.203502		1	0.397384	0.521078	0.235324	0.344091	0.402474	0.203502		1	0.900142	0.701809	0.762223	0.726631	0.261569	0.157819	0.145776	1	0.900142	0.701809	0.762223	0.726631	0.261569	0.157819	0.145776	40.3676	-0.333601	0.341275	0.845966	40.3676	-0.333601	0.341275	0.845966	54.6891	-0.0472996	0	0.892252	54.6891	-0.0472996	0	0.892252	14.3215
B2RQC6	1	1.02322	0.661797	0.359685	0.741698	0.305545	0.141226	0.183943	1	1.02322	0.661797	0.359685	0.741698	0.305545	0.141226	0.183943	1	0.844025	0.463905	0.223476	0.125632	0.0597044	0.0634966	0.0770909	1	0.844025	0.463905	0.223476	0.125632	0.0597044	0.0634966	0.0770909	52.3298	-0.038462	0.00616661	0.797367	52.3298	-0.038462	0.00616661	0.797367	45.558	-0.0867019	0.0566152	0.998507	45.558	-0.0867019	0.0566152	0.998507	-6.77184
B2RY56	1	0.973183	0.81334	0.454883	0.437761	0.18697	0.262792	0.214306	1	0.973183	0.81334	0.454883	0.437761	0.18697	0.262792	0.214306	1	0.933032	0.821518	0.408755	0.189184	0.0431827	0.0756814	0.0894101	1	0.933032	0.821518	0.408755	0.189184	0.0431827	0.0756814	0.0894101	50.2939	-0.0701384	0.216789	0.973154	50.2939	-0.0701384	0.216789	0.973154	49.1715	-0.10597	0.0618912	0.994487	49.1715	-0.10597	0.0618912	0.994487	-1.12234
B7ZMP1																	1	0.848522	0.832998	1.66037	2.27462	0.921833	0.489514		1	0.848522	0.832998	1.66037	2.27462	0.921833	0.489514										59.3137	-0.54639	0.489514	0.0519805	59.3137	-0.54639	0.489514	0.0519805
B8ZXI1	1	0.938513	0.528015	1.11484	1.83685	0.199962	1.13885	0.0899808	1	0.938513	0.528015	1.11484	1.83685	0.199962	1.13885	0.0899808	1	1.94856	2.55333	1.27493	1.40386	0.960003	0.408362	0.601145	1	1.94856	2.55333	1.27493	1.40386	0.960003	0.408362	0.601145	66.3146	-0.852799	0	0.292728	66.3146	-0.852799	0	0.292728		-0.528563	0.504754	-0.0246186		-0.528563	0.504754	-0.0246186
C0HKE6;C0HKE1;C0HKE7;C0HKE2;C0HKE3;C0HKE4;C0HKE5;C0HKE9;C0HKE8;Q8BFU2;Q8CGP7;Q8CGP5;Q8CGP6;Q6GSS7;Q8R1M2;Q64523;P27661;Q64522	1	1.27585	1.12991	1.13721	1.46225	0.693603	0.443942	3.20945	1	1.27585	1.12991	1.13721	1.46225	0.693603	0.443942	3.20945	1	0.666695	0.877646	0.963975	1.3075	0.703612	1.42537	1.51706	1	0.666695	0.877646	0.963975	1.3075	0.703612	1.42537	1.51706		0.0725164	1.5	0.173452		0.0725164	1.5	0.173452		0.49485	1.5	0.576079		0.49485	1.5	0.576079
C0HKG6;C0HKG5	1	0.848156	0.569267	0.878348	0.486193	0.110627	0.326283	0.0933302	1	0.848156	0.569267	0.878348	0.486193	0.110627	0.326283	0.0933302																	52.6495	-0.0412132	0	0.794725	52.6495	-0.0412132	0	0.794725
D3YXK2;Q80YR5	1	0.926091	1.20265	1.30572	0.724576	0.235621	0.174169	0.332243	1	0.926091	1.20265	1.30572	0.724576	0.235621	0.174169	0.332243	1	1.28155	1.36661	1.53615	1.13839	0.451041	0.325193	0.492833	1	1.28155	1.36661	1.53615	1.13839	0.451041	0.325193	0.492833	54.2669	-0.869274	0.247344	0.889138	54.2669	-0.869274	0.247344	0.889138	57.7977	-0.643495	0.409013	0.64693	57.7977	-0.643495	0.409013	0.64693	3.53084
D3Z6Q9	1	0.961898	0.746586	0.125083	0.106328	0.0748958	0.0496221	0.0989131	1	0.961898	0.746586	0.125083	0.106328	0.0748958	0.0496221	0.0989131	1	1.05761	0.777936	0.227456	0.390424	0.130734	0.0682388	0.0392188	1	1.05761	0.777936	0.227456	0.390424	0.130734	0.0682388	0.0392188	47.1034	-0.233684	0.0813109	0.997425	47.1034	-0.233684	0.0813109	0.997425	47.9868	-0.136955	0.136898	0.938576	47.9868	-0.136955	0.136898	0.938576	0.883379
D3Z7P3	1	0.927984	1.05094	0.466255	0.239685	0.0730005	0.0275543	0.0834235	1	0.927984	1.05094	0.466255	0.239685	0.0730005	0.0275543	0.0834235	1	1.33576	1.44883	0.925779	0.351124	0.145	0.104067	0.121966	1	1.33576	1.44883	0.925779	0.351124	0.145	0.104067	0.121966	50.0256	-0.168157	0.0867841	0.978125	50.0256	-0.168157	0.0867841	0.978125	53.1091	-0.194466	0.118993	0.857928	53.1091	-0.194466	0.118993	0.857928	3.08353
E9PVA8	1	1.23059	0.717296	0.339675	0.224527	0.111538	0.0704545	0.148574	1	1.23059	0.717296	0.339675	0.224527	0.111538	0.0704545	0.148574	1	1.01648	0.635795	0.342052	0.26219	0.16787	0.155613	0.236554	1	1.01648	0.635795	0.342052	0.26219	0.16787	0.155613	0.236554	48.2356	-0.118169	0.124732	0.950653	48.2356	-0.118169	0.124732	0.950653	47.5654	-0.101615	0.195975	0.990266	47.5654	-0.101615	0.195975	0.990266	-0.670155
E9PVX6	1	1.30174	1.28633	1.20236	0.47744	0.193403	0.144593	0.182626	1	1.30174	1.28633	1.20236	0.47744	0.193403	0.144593	0.182626	1	1.96288	0.953864	0.196827	0.397906	0.0561456	0.0381616	0.124878	1	1.96288	0.953864	0.196827	0.397906	0.0561456	0.0381616	0.124878									48.1755	-0.29976	0.153269	0.682557	48.1755	-0.29976	0.153269	0.682557
E9Q1P8	1	1.44895	1.2408	0.814185	0.617734	0.190928	0.0995909	0.248969	1	1.44895	1.2408	0.814185	0.617734	0.190928	0.0995909	0.248969	1	1.33363	1.23614	0.858039	0.786836	0.278019	0.256374	0.247792	1	1.33363	1.23614	0.858039	0.786836	0.278019	0.256374	0.247792	54.5556	-0.118564	0.151993	0.835584	54.5556	-0.118564	0.151993	0.835584	55.7151	-0.16877	0.242858	0.864183	55.7151	-0.16877	0.242858	0.864183	1.15951
E9Q414	1	0.925024	1.70719	1.38233	1.74826	0.996026	0.644141	0.187564	1	0.925024	1.70719	1.38233	1.74826	0.996026	0.644141	0.187564	1	0.980271	1.13207	1.73373	0.71899	1.13384	1.19844	0.0553409	1	0.980271	1.13207	1.73373	0.71899	1.13384	1.19844	0.0553409	62.5332	-0.274801	0.185603	0.38012	62.5332	-0.274801	0.185603	0.38012	66.1615	-0.85675	0	0.563	66.1615	-0.85675	0	0.563	3.62835
E9Q555																	1	0.632283	0.631892	0.27016	0.223164	0.0893935	0.0658881	0.0411627	1	0.632283	0.631892	0.27016	0.223164	0.0893935	0.0658881	0.0411627									46.1756	-0.0544137	0	0.945246	46.1756	-0.0544137	0	0.945246
E9Q5C9	1	0.977147	1.06845	1.19613	1.49162	0.955875	0.893181	0.857117	1	0.977147	1.06845	1.19613	1.49162	0.955875	0.893181	0.857117	1	0.939948	1.04725	1.30095	1.36805	0.949332	0.719491	0.892545	1	0.939948	1.04725	1.30095	1.36805	0.949332	0.719491	0.892545		-0.134222	0.875149	0.030424		-0.134222	0.875149	0.030424		-0.20818	0.806018	0.225595		-0.20818	0.806018	0.225595
E9Q634;P70248	1	1.15348	0.843631	0.655367	0.11765	0.0789279	0.0486307	0.014849	1	1.15348	0.843631	0.655367	0.11765	0.0789279	0.0486307	0.014849	1	1.05685	0.577045	0.234243	0.13376	0.0677544	0.00906015	0.0180387	1	1.05685	0.577045	0.234243	0.13376	0.0677544	0.00906015	0.0180387	50.7967	-0.135807	0.0245113	0.973841	50.7967	-0.135807	0.0245113	0.973841	46.9405	-0.116399	0.0414389	0.988931	46.9405	-0.116399	0.0414389	0.988931	-3.8562
E9Q6J5																	1	0.33688	0.558422	0.854366	1.31154	0.657669	0.154911	0.286011	1	0.33688	0.558422	0.854366	1.31154	0.657669	0.154911	0.286011									58.1921	-0.839253	0.220461	0.298593	58.1921	-0.839253	0.220461	0.298593
E9Q7G0	1	0.877031	0.360089	0.207446	0.149466	0.082736	0.108819	0.0729613	1	0.877031	0.360089	0.207446	0.149466	0.082736	0.108819	0.0729613	1	1.11563	0.412183	0.209945	0.131105	0.0780129	0.0766989	0.119412	1	1.11563	0.412183	0.209945	0.131105	0.0780129	0.0766989	0.119412	44.7826	-0.109131	0.100853	0.995565	44.7826	-0.109131	0.100853	0.995565	45.6445	-0.252023	0.120812	0.980472	45.6445	-0.252023	0.120812	0.980472	0.861959
F6SEU4																	1	1.36001	0.654177	1.62134	1.58732	0.924639	0.524674	0.362526	1	1.36001	0.654177	1.62134	1.58732	0.924639	0.524674	0.362526									62.203	-0.139488	0.361111	0.393127	62.203	-0.139488	0.361111	0.393127
F6ZDS4	1	1.00867	0.973476	0.777385	0.570764	0.189819	0.217808	0.198736	1	1.00867	0.973476	0.777385	0.570764	0.189819	0.217808	0.198736	1	1.03154	0.922052	0.871239	0.51025	0.217418	0.215244	0.297486	1	1.03154	0.922052	0.871239	0.51025	0.217418	0.215244	0.297486	54.0263	-0.0854821	0.162954	0.983998	54.0263	-0.0854821	0.162954	0.983998	53.8503	-0.112715	0.231431	0.983671	53.8503	-0.112715	0.231431	0.983671	-0.176093
O08528	1	0.964491	0.671359	0.212921	0.160441	0.06472	0.0506739	0.0996565	1	0.964491	0.671359	0.212921	0.160441	0.06472	0.0506739	0.0996565	1	0.941575	0.576749	0.233376	0.125813	0.0999139	0.0699587	0.100885	1	0.941575	0.576749	0.233376	0.125813	0.0999139	0.0699587	0.100885	47.2674	-0.130469	0.0809911	0.995528	47.2674	-0.130469	0.0809911	0.995528	46.6896	-0.108214	0.0847228	0.999385	46.6896	-0.108214	0.0847228	0.999385	-0.577782
O08529	1	1.38226	1.01608	0.994619	0.764406	0.203417	0.0515875	0.107141	1	1.38226	1.01608	0.994619	0.764406	0.203417	0.0515875	0.107141	1	0.848203	0.942875	1.00122	0.853278	0.0501956	0.128355	0.0987144	1	0.848203	0.942875	1.00122	0.853278	0.0501956	0.128355	0.0987144	55.6079	-0.176056	0.0766746	0.915767	55.6079	-0.176056	0.0766746	0.915767	54.4	-1.04363	0.0924218	0.978018	54.4	-1.04363	0.0924218	0.978018	-1.20794
O08539	1	0.934684	0.449807	0.214282	0.117617	0.0331032	0.0384868	0.0529365	1	0.934684	0.449807	0.214282	0.117617	0.0331032	0.0384868	0.0529365	1	0.812984	0.750767	0.263118	0.145897	0.0880047	0.0462801	0.0887578	1	0.812984	0.750767	0.263118	0.145897	0.0880047	0.0462801	0.0887578	45.7801	-0.10464	0.0478934	0.996172	45.7801	-0.10464	0.0478934	0.996172	47.8558	-0.102529	0.0601178	0.97045	47.8558	-0.102529	0.0601178	0.97045	2.07575
O08553	1	1.06171	1.13171	1.24715	1.32102	0.769493	0.604033	0.126563	1	1.06171	1.13171	1.24715	1.32102	0.769493	0.604033	0.126563	1	0.951471	0.952152	1.08056	1.20294	0.780682	0.514981	0.119839	1	0.951471	0.952152	1.08056	1.20294	0.780682	0.514981	0.119839	62.6032	-0.11008	0	0.805328	62.6032	-0.11008	0	0.805328	61.9063	-0.109024	0.0223322	0.92216	61.9063	-0.109024	0.0223322	0.92216	-0.69693
O08583;Q9JJW6	1	1.18939	1.43564	1.89937	2.5375	1.13521	0.469992	0.630188	1	1.18939	1.43564	1.89937	2.5375	1.13521	0.469992	0.630188	1	1.27722	1.66248	2.26498	3.02865	1.57949	0.644954	0.839181	1	1.27722	1.66248	2.26498	3.02865	1.57949	0.644954	0.839181		-0.262881	0.552842	-0.0808229		-0.262881	0.552842	-0.0808229		-0.0621976	0.748045	-0.500287		-0.0621976	0.748045	-0.500287
O08585																	1	0.93594	1.24941	1.84505	2.24929	1.70294	2.54476	3.34589	1	0.93594	1.24941	1.84505	2.24929	1.70294	2.54476	3.34589										0.679378	1.5	-0.084056		0.679378	1.5	-0.084056
O08599																	1	0.844253	0.951858	0.375262	0.234491	0.0718496	0.0795162	0.124846	1	0.844253	0.951858	0.375262	0.234491	0.0718496	0.0795162	0.124846									49.3151	-0.163822	0.115481	0.967608	49.3151	-0.163822	0.115481	0.967608
O08663	1	1.46765	1.41909	1.51849	2.16949	1.08626	0.782949	0.773983	1	1.46765	1.41909	1.51849	2.16949	1.08626	0.782949	0.773983	1	1.107	1.01361	1.22761	2.27169	1.21529	0.7964	0.867686	1	1.107	1.01361	1.22761	2.27169	1.21529	0.7964	0.867686		-0.226354	0.77398	-0.339575		-0.226354	0.77398	-0.339575		-0.0215416	0.816266	-0.166008		-0.0215416	0.816266	-0.166008
O08709	1	0.991647	1.09264	1.37921	1.45199	0.881675	0.474981	0.117749	1	0.991647	1.09264	1.37921	1.45199	0.881675	0.474981	0.117749	1	1.01828	1.0678	1.3345	1.49719	0.9244	0.393468	0.105482	1	1.01828	1.0678	1.3345	1.49719	0.9244	0.393468	0.105482	61.7754	-0.152816	0.091132	0.737448	61.7754	-0.152816	0.091132	0.737448	61.3758	-0.190373	0.0971164	0.753594	61.3758	-0.190373	0.0971164	0.753594	-0.39962
O08738	1	1.14841	1.25215	1.45414	1.08284	0.882255	1.52405	1.04554	1	1.14841	1.25215	1.45414	1.08284	0.882255	1.52405	1.04554	1	1.03649	1.17032	1.13666	1.15502	1.19937	1.21623	1.52124	1	1.03649	1.17032	1.13666	1.15502	1.19937	1.21623	1.52124		0.283588	1.20683	0.107467		0.283588	1.20683	0.107467		0.0162931	1.5	0.723212		0.0162931	1.5	0.723212
O08749	1	1.0184	1.04034	1.4541	1.56728	1.07447	1.66375	1.43315	1	1.0184	1.04034	1.4541	1.56728	1.07447	1.66375	1.43315	1	1.08122	1.33732	1.64728	2.09747	1.5122	1.96957	2.76045	1	1.08122	1.33732	1.64728	2.09747	1.5122	1.96957	2.76045		0.590483	1.43855	0.62183		0.590483	1.43855	0.62183
O08756	1	1.2112	1.05912	1.33382	1.12012	0.277544	0.14422	0.161052	1	1.2112	1.05912	1.33382	1.12012	0.277544	0.14422	0.161052	1	1.2225	1.34212	1.50849	1.26083	0.264409	0.145516	0.131031	1	1.2225	1.34212	1.50849	1.26083	0.264409	0.145516	0.131031	57.6769	-0.919622	0.152636	0.901849	57.6769	-0.919622	0.152636	0.901849	57.6656	-0.93524	0.138274	0.791105	57.6656	-0.93524	0.138274	0.791105	-0.0112865
O08759	1	1.49395	0.909895	0.903577	0.531267	0.315903		0.0666862	1	1.49395	0.909895	0.903577	0.531267	0.315903		0.0666862	1	0.726853	1.30547	0.447181	0.201411	0.197647	0.0410569	0.0743136	1	0.726853	1.30547	0.447181	0.201411	0.197647	0.0410569	0.0743136	54.8672	-0.0851783	0.0556566	0.813861	54.8672	-0.0851783	0.0556566	0.813861	49.9397	-0.920121	0.128607	0.876363	49.9397	-0.920121	0.128607	0.876363	-4.92759
O08784	1	1.10063	1.2128	1.46002	1.33784	0.568448	0.296703	0.24469	1	1.10063	1.2128	1.46002	1.33784	0.568448	0.296703	0.24469	1	1.11242	1.13756	1.37271	1.39682	0.639206	0.278773	0.208747	1	1.11242	1.13756	1.37271	1.39682	0.639206	0.278773	0.208747	58.095	-0.787106	0.270696	0.754274	58.095	-0.787106	0.270696	0.754274	58.1769	-0.814667	0.24376	0.781666	58.1769	-0.814667	0.24376	0.781666	0.0818017
O08788	1	1.00486	0.865894	0.190994	0.103362	0.107832	0.0664791	0.0839422	1	1.00486	0.865894	0.190994	0.103362	0.107832	0.0664791	0.0839422	1	1.22069	0.640603	0.17538	0.0472238	0.0932904	0.0176293	0.0647572	1	1.22069	0.640603	0.17538	0.0472238	0.0932904	0.0176293	0.0647572	47.9616	-0.219404	0.0889906	0.999263	47.9616	-0.219404	0.0889906	0.999263	46.8906	-0.179641	0.0597682	0.965243	46.8906	-0.179641	0.0597682	0.965243	-1.07095
O08795	1	0.923411	0.979586	1.03968	0.6283	0.240272	0.338785	0.370891	1	0.923411	0.979586	1.03968	0.6283	0.240272	0.338785	0.370891	1	0.934448	1.07111	0.906424	0.507893	0.278979	0.287941	0.475161	1	0.934448	1.07111	0.906424	0.507893	0.278979	0.287941	0.475161	54.1793	-0.791523	0.31665	0.978269	54.1793	-0.791523	0.31665	0.978269	53.8999	-0.131438	0.347618	0.951943	53.8999	-0.131438	0.347618	0.951943	-0.279413
O08807	1	0.979549	1.13553	1.31876	1.22321	0.706148	0.678982	0.667336	1	0.979549	1.13553	1.31876	1.22321	0.706148	0.678982	0.667336	1	1.01858	1.1536	1.26842	1.1754	0.74739	0.7223	1.01436	1	1.01858	1.1536	1.26842	1.1754	0.74739	0.7223	1.01436		-0.35533	0.673159	0.629605		-0.35533	0.673159	0.629605		-0.0357243	0.831779	0.273441		-0.0357243	0.831779	0.273441
O08808	1	0.913273	0.540856	0.145013	0.143728	0.0806431	0.0889918	0.0730077	1	0.913273	0.540856	0.145013	0.143728	0.0806431	0.0889918	0.0730077	1	0.878226	0.3962	0.170185	0.276005	0.123569	0.0983852	0.222422	1	0.878226	0.3962	0.170185	0.276005	0.123569	0.0983852	0.222422	46.1586	-0.121956	0.0813379	0.994955	46.1586	-0.121956	0.0813379	0.994955	44.8121	-0.115205	0.168112	0.974625	44.8121	-0.115205	0.168112	0.974625	-1.34646
O08810	1	1.23371	1.02723	1.43024	2.68385	1.87967	0.876519	0.26446	1	1.23371	1.02723	1.43024	2.68385	1.87967	0.876519	0.26446	1	1.03784	1.04069	1.05453	2.07717	1.70829	0.578033	0.16984	1	1.03784	1.04069	1.05453	2.07717	1.70829	0.578033	0.16984		0.573962	1.42695	0.0528002		0.573962	1.42695	0.0528002	62.098	-0.810137	0.16984	0.327338	62.098	-0.810137	0.16984	0.327338
O08848																	1	1.652	2.1987	1.16009	1.5699	0.493564	0.506822	0.0789427	1	1.652	2.1987	1.16009	1.5699	0.493564	0.506822	0.0789427									57.9897	-0.764861	0.292882	0.342855	57.9897	-0.764861	0.292882	0.342855
O08908																	1	1.18645	0.285434	0.578639					1	1.18645	0.285434	0.578639													43.7355	-0.81823	0.432036	0.843732	43.7355	-0.81823	0.432036	0.843732
O08915																	1	1.03358	0.628754	0.269445	0.156837	0.0501153	0.066747	0.0587983	1	1.03358	0.628754	0.269445	0.156837	0.0501153	0.066747	0.0587983									47.3583	-0.111119	0.0645848	0.993886	47.3583	-0.111119	0.0645848	0.993886
O08997	1	1.14777	1.90229	1.33637	1.84468	1.19173	1.62868	1.17883	1	1.14777	1.90229	1.33637	1.84468	1.19173	1.62868	1.17883	1	0.858205	0.841425	1.50764	1.27063	1.23889	1.22206	1.39134	1	0.858205	0.841425	1.50764	1.27063	1.23889	1.22206	1.39134		0.347435	1.5	0.364906		0.347435	1.5	0.364906		0.425451	1.32611	0.749175		0.425451	1.32611	0.749175
O09061	1	1.01798	1.06029	1.22465	1.3348	1.03485	1.47288	1.29256	1	1.01798	1.06029	1.22465	1.3348	1.03485	1.47288	1.29256	1	0.936311	0.973387	1.09937	1.31194	1.07841	1.14902	1.65661	1	0.936311	0.973387	1.09937	1.31194	1.07841	1.14902	1.65661		0.0482844	1.28494	0.537568		0.0482844	1.28494	0.537568		0.0257466	1.5	0.593408		0.0257466	1.5	0.593408
O09106	1	1.5323	0.656465	1.026	0.700608	0.542792	0.201975	0.129072	1	1.5323	0.656465	1.026	0.700608	0.542792	0.201975	0.129072	1	1.10179	0.968224	0.523153	0.243952	0.105139	0.079664	0.0942792	1	1.10179	0.968224	0.523153	0.243952	0.105139	0.079664	0.0942792	57.7793	-0.0674739	0	0.72275	57.7793	-0.0674739	0	0.72275	50.4239	-0.126931	0.0947275	0.988693	50.4239	-0.126931	0.0947275	0.988693	-7.35533
O09131	1	1.09935	1.17475	1.44942	1.40398	0.914971	0.974061	0.394752	1	1.09935	1.17475	1.44942	1.40398	0.914971	0.974061	0.394752	1	0.972162	1.05488	1.22505	1.25354	0.860865	0.797151	0.578074	1	0.972162	1.05488	1.22505	1.25354	0.860865	0.797151	0.578074	66.4145	-0.18399	0	0.456018	66.4145	-0.18399	0	0.456018		-0.0540826	0.528857	0.627469		-0.0540826	0.528857	0.627469
O09159	1	1.30038	1.09569	1.10703	1.38293	0.921154	1.02389	1.09461	1	1.30038	1.09569	1.10703	1.38293	0.921154	1.02389	1.09461	1	0.995969	1.05728	1.26593	1.19082	0.894693	1.30305	1.83042	1	0.995969	1.05728	1.26593	1.19082	0.894693	1.30305	1.83042		0.216171	1.13224	0.092119		0.216171	1.13224	0.092119		0.489546	1.5	0.62007		0.489546	1.5	0.62007
O09167	1	0.974367	0.932437	1.82246	5.86711	2.67837	0.623241	0.787765	1	0.974367	0.932437	1.82246	5.86711	2.67837	0.623241	0.787765	1	1.21469	1.30147	1.46802	4.83457	2.65677	0.737543	0.601403	1	1.21469	1.30147	1.46802	4.83457	2.65677	0.737543	0.601403		-0.032462	0.776158	-0.253533		-0.032462	0.776158	-0.253533		-0.39099	0.601402	-0.289589		-0.39099	0.601402	-0.289589
O09172	1	1.08436	1.02253	0.813086	0.506584	0.160803	0.170047	0.123655	1	1.08436	1.02253	0.813086	0.506584	0.160803	0.170047	0.123655	1	0.675708	0.680391	0.376077	0.136995	0.0475973	0.145316	0.136376	1	0.675708	0.680391	0.376077	0.136995	0.0475973	0.145316	0.136376	53.7094	-0.104812	0.116699	0.987888	53.7094	-0.104812	0.116699	0.987888	47.005	-0.0572371	0.037411	0.926226	47.005	-0.0572371	0.037411	0.926226	-6.70449
O09174																	1	1.17772	0.734277	0.917003	0.964861		0.399135	0.26027	1	1.17772	0.734277	0.917003	0.964861		0.399135	0.26027									60.5509	-0.0888394	0.226259	0.839828	60.5509	-0.0888394	0.226259	0.839828
O35075	1	0.947198	1.39399	0.759046	0.197	0.10137	0.0417608	0.0259808	1	0.947198	1.39399	0.759046	0.197	0.10137	0.0417608	0.0259808	1	1.32209	0.758399	0.428915	0.229602	0.232871	0.0289103	0.0205601	1	1.32209	0.758399	0.428915	0.229602	0.232871	0.0289103	0.0205601	51.629	-0.193636	0.0587942	0.91544	51.629	-0.193636	0.0587942	0.91544	49.4451	-0.0960401	0.0767601	0.91223	49.4451	-0.0960401	0.0767601	0.91223	-2.1839
O35127	1	1.4752	2.06617	0.302022	0.740209	0.369909		0.395004	1	1.4752	2.06617	0.302022	0.740209	0.369909		0.395004																	48.5655	-0.712224	0.451781	0.435753	48.5655	-0.712224	0.451781	0.435753
O35143	1	1.47551	1.00238	1.89803	1.94152	1.57379	2.86217	2.52553	1	1.47551	1.00238	1.89803	1.94152	1.57379	2.86217	2.52553	1	1.13172	1.20397	1.3981	2.12291	1.70539	2.14982	3.76585	1	1.13172	1.20397	1.3981	2.12291	1.70539	2.14982	3.76585		0.270164	1.5	-0.127954		0.270164	1.5	-0.127954		0.10658	1.5	-0.0540819		0.10658	1.5	-0.0540819
O35215	1	0.788402	0.711546	1.18052	1.29175	1.01426	2.52135	1.90589	1	0.788402	0.711546	1.18052	1.29175	1.01426	2.52135	1.90589	1	1.07726	1.20956	1.12119	1.53652	1.14648	1.50716	1.94469	1	1.07726	1.20956	1.12119	1.53652	1.14648	1.50716	1.94469		0.0648893	1.5	0.410214		0.0648893	1.5	0.410214		0.0341684	1.5	0.507101		0.0341684	1.5	0.507101
O35218																	1	1.26282	0.728819	0.44187	0.347824	0.215644	0.233764	0.168406	1	1.26282	0.728819	0.44187	0.347824	0.215644	0.233764	0.168406									49.175	-0.0935138	0.219574	0.922549	49.175	-0.0935138	0.219574	0.922549
O35226	1	1.10976	1.26326	1.34674	1.14837	0.673392	0.747266	0.196212	1	1.10976	1.26326	1.34674	1.14837	0.673392	0.747266	0.196212	1	1.07302	1.08738	1.22685	1.13248	0.716861	0.613649	0.160418	1	1.07302	1.08738	1.22685	1.13248	0.716861	0.613649	0.160418	63.5682	-0.0863065	0	0.707661	63.5682	-0.0863065	0	0.707661	62.5639	-0.0895683	0	0.871294	62.5639	-0.0895683	0	0.871294	-1.00432
O35286	1	1.02604	1.15081	1.55978	1.50971	0.374374	0.160637	0.18076	1	1.02604	1.15081	1.55978	1.50971	0.374374	0.160637	0.18076	1	1.05423	1.21817	1.47217	1.39921	0.392975	0.150282	0.111895	1	1.05423	1.21817	1.47217	1.39921	0.392975	0.150282	0.111895	57.8363	-0.897731	0.170698	0.732269	57.8363	-0.897731	0.170698	0.732269	57.8754	-0.939546	0.131088	0.796605	57.8754	-0.939546	0.131088	0.796605	0.0390922
O35295	1	0.68976	1.14386	1.10478	2.56488	1.22198	0.368287	0.427076	1	0.68976	1.14386	1.10478	2.56488	1.22198	0.368287	0.427076	1	1.07846	1.07279	1.90306	3.39589	1.40559	1.10487	0.209996	1	1.07846	1.07279	1.90306	3.39589	1.40559	1.10487	0.209996	61.0545	-0.330594	0.388034	0.207579	61.0545	-0.330594	0.388034	0.207579	66.5631	-0.763168	0	-0.103518	66.5631	-0.763168	0	-0.103518	5.50864
O35326	1	1.84133	1.1253	1.40618	2.03777	0.585917	0.758983	2.06174	1	1.84133	1.1253	1.40618	2.03777	0.585917	0.758983	2.06174	1	1.0896	1.04546	1.24775	2.01057	0.872573	0.461477	1.00797	1	1.0896	1.04546	1.24775	2.01057	0.872573	0.461477	1.00797		0.657953	1.40246	0.0608209		0.657953	1.40246	0.0608209		-0.285788	0.734722	0.0671334		-0.285788	0.734722	0.0671334
O35343	1	0.886714	1.03386	0.994087	0.476285	0.151575	0.032841		1	0.886714	1.03386	0.994087	0.476285	0.151575	0.032841		1	0.740553	0.739418	0.745565	0.703556	0.110429	0.182443	0.0803924	1	0.740553	0.739418	0.745565	0.703556	0.110429	0.182443	0.0803924	53.9374	-0.181539	0.0656317	0.983207	53.9374	-0.181539	0.0656317	0.983207	53.5786	-0.0502011	0	0.823202	53.5786	-0.0502011	0	0.823202	-0.358829
O35344	1	1.041	0.753045	0.946616	0.408041	0.0513299	0.0752811	0.127822	1	1.041	0.753045	0.946616	0.408041	0.0513299	0.0752811	0.127822	1	0.996399	1.08213	0.889595	0.460468	0.158226	0.126175	0.117327	1	0.996399	1.08213	0.889595	0.460468	0.158226	0.126175	0.117327	53.4801	-0.203558	0.0795636	0.948818	53.4801	-0.203558	0.0795636	0.948818	53.6432	-0.137749	0.113657	0.993847	53.6432	-0.137749	0.113657	0.993847	0.1631
O35350																	1	1.47054	1.16255	1.2566	1.58877	0.295441	0.115002	0.105637	1	1.47054	1.16255	1.2566	1.58877	0.295441	0.115002	0.105637									57.7475	-0.963922	0.11032	0.747322	57.7475	-0.963922	0.11032	0.747322
O35381	1	1.01609	0.690551	0.458011	0.272789	0.13764	0.233496	0.126132	1	1.01609	0.690551	0.458011	0.272789	0.13764	0.233496	0.126132	1	0.930034	0.701258	0.500676	0.295003	0.133938	0.124836	0.124616	1	0.930034	0.701258	0.500676	0.295003	0.133938	0.124836	0.124616	49.0253	-0.0769372	0.150142	0.985445	49.0253	-0.0769372	0.150142	0.985445	49.5718	-0.0633499	0.0713426	0.995542	49.5718	-0.0633499	0.0713426	0.995542	0.546504
O35551																	1	0.665709	0.77484	0.566809	0.264334	0.251343	0.207348	0.220807	1	0.665709	0.77484	0.566809	0.264334	0.251343	0.207348	0.220807									49.9561	-0.0400366	0.0701117	0.892754	49.9561	-0.0400366	0.0701117	0.892754
O35593	1	0.953174	1.14076	1.1587	0.755641	0.147603	0.0788681	0.120607	1	0.953174	1.14076	1.1587	0.755641	0.147603	0.0788681	0.120607	1	0.959879	0.936856	0.859122	0.61589	0.159234	0.0649514	0.0594506	1	0.959879	0.936856	0.859122	0.61589	0.159234	0.0649514	0.0594506	55.0538	-0.259583	0.106044	0.969014	55.0538	-0.259583	0.106044	0.969014	54.6303	-0.112623	0.0246289	0.99077	54.6303	-0.112623	0.0246289	0.99077	-0.423572
O35638	1	1.84743	1.84943	1.70962	0.564263	0.236636		0.239983	1	1.84743	1.84943	1.70962	0.564263	0.236636		0.239983	1	1.05765	0.989807	0.92263	0.0892179	0.0673162	0.0978035	0.268388	1	1.05765	0.989807	0.92263	0.0892179	0.0673162	0.0978035	0.268388	54.0774	-0.882668	0.238309	0.404801	54.0774	-0.882668	0.238309	0.404801	50.5264	-1.0767	0.130681	0.980792	50.5264	-1.0767	0.130681	0.980792	-3.55094
O35639	1	1.03399	0.863829	1.1946	0.704226	0.111704	0.057715	0.143811	1	1.03399	0.863829	1.1946	0.704226	0.111704	0.057715	0.143811	1	0.950064	0.96748	1.11471	0.703342	0.140569	0.0613356	0.0608536	1	0.950064	0.96748	1.11471	0.703342	0.140569	0.0613356	0.0608536	54.279	-0.753383	0.104408	0.959394	54.279	-0.753383	0.104408	0.959394	55.0062	-0.217644	0.0675446	0.987317	55.0062	-0.217644	0.0675446	0.987317	0.727163
O35643	1	1.23545	1.04402	0.888661	0.503796	0.098049	0.0797635	0.0847308	1	1.23545	1.04402	0.888661	0.503796	0.098049	0.0797635	0.0847308	1	1.15836	1.05313	0.844838	0.449416	0.158441	0.155522	0.0871464	1	1.15836	1.05313	0.844838	0.449416	0.158441	0.155522	0.0871464	53.8831	-0.144839	0.0629436	0.962629	53.8831	-0.144839	0.0629436	0.962629	53.4575	-0.120521	0.106378	0.977487	53.4575	-0.120521	0.106378	0.977487	-0.425603
O35654	1	1.31296	1.22381	0.596815	0.474705	0.17263	0.0495785	0.0293198	1	1.31296	1.22381	0.596815	0.474705	0.17263	0.0495785	0.0293198	1	1.32391	1.14333	1.13977	0.776599	0.328416	0.118164	0.0625715	1	1.32391	1.14333	1.13977	0.776599	0.328416	0.118164	0.0625715	52.9228	-0.0947896	0.024769	0.890711	52.9228	-0.0947896	0.024769	0.890711	56.4588	-0.138059	0.0712783	0.913578	56.4588	-0.138059	0.0712783	0.913578	3.53602
O35658	1	1.00767	1.94828	1.5965	0.629854	0.100605	0.118278	0.245011	1	1.00767	1.94828	1.5965	0.629854	0.100605	0.118278	0.245011	1	1.05617	1.45466	1.64785	0.648524	0.148651	0.15043	0.209133	1	1.05617	1.45466	1.64785	0.648524	0.148651	0.15043	0.209133	54.1341	-0.977522	0.154631	0.618146	54.1341	-0.977522	0.154631	0.618146	54.1565	-0.960209	0.169405	0.744194	54.1565	-0.960209	0.169405	0.744194	0.0224492
O35685	1	0.953142	1.08989	1.32553	1.14976	0.349913	0.086625	0.0971277	1	0.953142	1.08989	1.32553	1.14976	0.349913	0.086625	0.0971277	1	0.941141	1.03273	1.18309	1.00273	0.335632	0.120221	0.102241	1	0.941141	1.03273	1.18309	1.00273	0.335632	0.120221	0.102241	57.8326	-0.982275	0.0918763	0.920105	57.8326	-0.982275	0.0918763	0.920105	57.6186	-0.490904	0.111183	0.972857	57.6186	-0.490904	0.111183	0.972857	-0.214029
O35737;P70333																	1	1.05168	0.732369	0.152348	0.0671342	0.0296908	0.0799756		1	1.05168	0.732369	0.152348	0.0671342	0.0296908	0.0799756										47.2667	-0.193383	0.0571433	0.996658	47.2667	-0.193383	0.0571433	0.996658
O35744	1	0.985047	0.918492	1.40254	1.20903	0.243019		0.0317448	1	0.985047	0.918492	1.40254	1.20903	0.243019		0.0317448	1	1.05549	0.985772	1.38571	1.19887	0.16878	0.0262475	0.0223467	1	1.05549	0.985772	1.38571	1.19887	0.16878	0.0262475	0.0223467	57.7191	-1.0488	0.0317447	0.859573	57.7191	-1.0488	0.0317447	0.859573	57.6055	-1.05888	0.0242971	0.913105	57.6055	-1.05888	0.0242971	0.913105	-0.113529
O35841	1	1.10981	1.10973	1.39736	0.792287	0.0899671	0.0776585	0.101178	1	1.10981	1.10973	1.39736	0.792287	0.0899671	0.0776585	0.101178	1	1.06015	1.05317	1.41724	0.768059	0.126332	0.0723885	0.118791	1	1.06015	1.05317	1.41724	0.768059	0.126332	0.0723885	0.118791	54.3061	-1.04866	0.0896012	0.910562	54.3061	-1.04866	0.0896012	0.910562	54.6842	-0.418204	0.105095	0.905301	54.6842	-0.418204	0.105095	0.905301	0.378103
O35855	1	0.974625	0.987716	0.959371	0.670986	0.275326	0.227945	0.215863	1	0.974625	0.987716	0.959371	0.670986	0.275326	0.227945	0.215863	1	1.20218	1.49398	1.21771	0.932175	0.688057	0.435081	0.410126	1	1.20218	1.49398	1.21771	0.932175	0.688057	0.435081	0.410126	55.2463	-0.137532	0.214696	0.998822	55.2463	-0.137532	0.214696	0.998822	60.3751	-0.0988821	0.40135	0.682821	60.3751	-0.0988821	0.40135	0.682821	5.12873
O35857	1	0.900401	0.95603	0.853997	0.215303	0.091112	0.0296298	0.11227	1	0.900401	0.95603	0.853997	0.215303	0.091112	0.0296298	0.11227	1	1.30415	1.48173	1.70226	0.470931	0.106777	0.115671	0.044232	1	1.30415	1.48173	1.70226	0.470931	0.106777	0.115671	0.044232	52.0883	-0.195008	0.073857	0.988878	52.0883	-0.195008	0.073857	0.988878	53.9719	-1.05596	0.0888931	0.743312	53.9719	-1.05596	0.0888931	0.743312	1.88361
O35864	1	0.951389	1.08238	1.25647	1.41024	0.369657	0.229852	0.122922	1	0.951389	1.08238	1.25647	1.41024	0.369657	0.229852	0.122922	1	0.99537	1.15832	1.26684	1.2629	0.426658	0.144846	0.0967469	1	0.99537	1.15832	1.26684	1.2629	0.426658	0.144846	0.0967469	57.8264	-0.891788	0.176387	0.852876	57.8264	-0.891788	0.176387	0.852876	57.9183	-0.949866	0.120796	0.902117	57.9183	-0.949866	0.120796	0.902117	0.091931
O35887	1	1.46653	0.967116	1.19255	1.10112	0.685905	1.15282	0.757073	1	1.46653	0.967116	1.19255	1.10112	0.685905	1.15282	0.757073	1	0.994721	1.04344	1.14989	1.23721	1.01371	1.23996	1.85128	1	0.994721	1.04344	1.14989	1.23721	1.01371	1.23996	1.85128			0.0175754	0.105905			0.0175754	0.105905		0.487483	1.5	0.641951		0.487483	1.5	0.641951
O35900	1	1.19484	0.682929	1.81942	1.67773	0.813278	1.53474	0.7346	1	1.19484	0.682929	1.81942	1.67773	0.813278	1.53474	0.7346	1	0.861722	0.878164	1.34287	3.33115	2.14424	1.45068	2.9684	1	0.861722	0.878164	1.34287	3.33115	2.14424	1.45068	2.9684			0	-0.13987			0	-0.13987		0.626997	1.5	0.0839304		0.626997	1.5	0.0839304
O35955																	1	1.16898	1.05467	1.22818	1.19702	0.820882	1.22902	1.60254	1	1.16898	1.05467	1.22818	1.19702	0.820882	1.22902	1.60254										0.487128	1.5	0.539478		0.487128	1.5	0.539478
O54692	1	0.830091	0.4236	0.166134	0.347951	0.0824919	0.144227	0.0478999	1	0.830091	0.4236	0.166134	0.347951	0.0824919	0.144227	0.0478999																	45.0726	-0.085434	0.122455	0.944639	45.0726	-0.085434	0.122455	0.944639
O54774	1	0.476859	0.836519	0.338278	0.0509506	0.0267797			1	0.476859	0.836519	0.338278	0.0509506	0.0267797			1	1.13756	0.851165	0.236703	0.126496	0.023652	0.0437895	0.0710801	1	1.13756	0.851165	0.236703	0.126496	0.023652	0.0437895	0.0710801	46.459	-0.0564061	0	0.711773	46.459	-0.0564061	0	0.711773	48.246	-0.18113	0.060326	0.9849	48.246	-0.18113	0.060326	0.9849	1.78703
O54833	1	1.15311	1.04547	1.23132	0.827215	0.27756	0.17332	0.105314	1	1.15311	1.04547	1.23132	0.827215	0.27756	0.17332	0.105314	1	0.947011	0.94686	1.05902	0.747093	0.151394	0.0453373	0.040932	1	0.947011	0.94686	1.05902	0.747093	0.151394	0.0453373	0.040932	56.2132	-0.174314	0.136268	0.945122	56.2132	-0.174314	0.136268	0.945122	55.3751	-0.196092	0.0421843	0.992946	55.3751	-0.196092	0.0421843	0.992946	-0.838103
O54879	1	0.713626	1.23054	1.41152	4.11556	3.13735	1.70471	0.943069	1	0.713626	1.23054	1.41152	4.11556	3.13735	1.70471	0.943069																		0.173389	1.5	0.0218759		0.173389	1.5	0.0218759
O54941	1	0.874831	0.27603	0.469783		0.115471		0.0794359	1	0.874831	0.27603	0.469783		0.115471		0.0794359																	45.1835	-0.0774484	0.130555	0.889504	45.1835	-0.0774484	0.130555	0.889504
O54950																	1	0.834265	0.864233	0.418607	0.0979233	0.194564	0.27053		1	0.834265	0.864233	0.418607	0.0979233	0.194564	0.27053										49.0561	-0.141029	0.185458	0.941011	49.0561	-0.141029	0.185458	0.941011
O54984	1	0.921435	1.0577	0.963057	0.570956	0.171728	0.102516	0.0943811	1	0.921435	1.0577	0.963057	0.570956	0.171728	0.102516	0.0943811	1	0.976259	0.896521	0.897383	0.528405	0.239411	0.104665	0.112009	1	0.976259	0.896521	0.897383	0.528405	0.239411	0.104665	0.112009	54.4732	-0.155525	0.0957871	0.9925	54.4732	-0.155525	0.0957871	0.9925	54.3491	-0.0995438	0.0849578	0.991247	54.3491	-0.0995438	0.0849578	0.991247	-0.124106
O54988	1	1.3798	1.13786	1.02167	0.441792	0.328008	0.288778	0.283508	1	1.3798	1.13786	1.02167	0.441792	0.328008	0.288778	0.283508	1	1.04879	0.956404	0.877157	0.448616	0.300873	0.312796	0.0988511	1	1.04879	0.956404	0.877157	0.448616	0.300873	0.312796	0.0988511	53.9015	-0.814591	0.300098	0.880939	53.9015	-0.814591	0.300098	0.880939	53.8601	-0.0965263	0.197221	0.973617	53.8601	-0.0965263	0.197221	0.973617	-0.0413713
O55013	1	0.754665	0.872062	0.867097	1.19344	0.63711	0.16685	0.0725868	1	0.754665	0.872062	0.867097	1.19344	0.63711	0.16685	0.0725868	1	0.968847	0.992977	0.737943	0.804797	0.519196	0.130631	0.215137	1	0.968847	0.992977	0.737943	0.804797	0.519196	0.130631	0.215137	58.4089	-0.341746	0.117562	0.873536	58.4089	-0.341746	0.117562	0.873536	57.4197	-0.0610582	0.0368855	0.926566	57.4197	-0.0610582	0.0368855	0.926566	-0.989189
O55023	1	0.957308	0.964193	1.25821	1.32835	1.04419	1.69967	1.38571	1	0.957308	0.964193	1.25821	1.32835	1.04419	1.69967	1.38571	1	0.94631	1.05243	1.2324	1.53937	1.16462	1.4039	2.25205	1	0.94631	1.05243	1.2324	1.53937	1.16462	1.4039	2.25205		0.0283947	1.5	0.562473		0.0283947	1.5	0.562473		0.0559744	1.5	0.454448		0.0559744	1.5	0.454448
O55029	1	1.07655	0.941981	0.771764	0.453481	0.102661	0.0494214	0.11493	1	1.07655	0.941981	0.771764	0.453481	0.102661	0.0494214	0.11493	1	1.03049	1.16826	1.10331	0.511301	0.203296	0.145944	0.158284	1	1.03049	1.16826	1.10331	0.511301	0.203296	0.145944	0.158284	53.0536	-0.10396	0.050369	0.987357	53.0536	-0.10396	0.050369	0.987357	54.0171	-0.689952	0.169173	0.971299	54.0171	-0.689952	0.169173	0.971299	0.963509
O55106	1	0.644474	1.07864	0.929497	0.586022		0.206102	0.188634	1	0.644474	1.07864	0.929497	0.586022		0.206102	0.188634	1	2.12507	1.21041	2.41899	1.72046	0.373196	0.216124	0.272904	1	2.12507	1.21041	2.41899	1.72046	0.373196	0.216124	0.272904	54.7387	-0.120011	0.190357	0.832958	54.7387	-0.120011	0.190357	0.832958	57.7879	-0.819343	0.244514	0.25429	57.7879	-0.819343	0.244514	0.25429	3.04915
O55131	1	1.03286	0.810072	1.13893	0.845369	0.286594	0.289523	0.0645928	1	1.03286	0.810072	1.13893	0.845369	0.286594	0.289523	0.0645928	1	0.910506	1.05792	1.16782	1.11187	0.262001	0.0766497	0.0792599	1	0.910506	1.05792	1.16782	1.11187	0.262001	0.0766497	0.0792599	56.3259	-0.168011	0.167332	0.930459	56.3259	-0.168011	0.167332	0.930459	57.7169	-0.999197	0.0779548	0.967794	57.7169	-0.999197	0.0779548	0.967794	1.39107
O55135	1	1.08463	1.32562	1.75198	2.35537	1.23801	2.11205	0.650364	1	1.08463	1.32562	1.75198	2.35537	1.23801	2.11205	0.650364	1	0.882254	1.07367	1.75656	2.46287	1.61167	1.57869	0.42363	1	0.882254	1.07367	1.75656	2.46287	1.61167	1.57869	0.42363			1.5	-0.648887			1.5	-0.648887	66.908	-0.837741	0	-0.228669	66.908	-0.837741	0	-0.228669
O55142	1	1.04007	1.1703	1.88216	5.18167	2.55217	0.565367	0.705936	1	1.04007	1.1703	1.88216	5.18167	2.55217	0.565367	0.705936	1	1.02307	1.70307	2.09914	6.70997	4.0892	1.08386	0.545645	1	1.02307	1.70307	2.09914	6.70997	4.0892	1.08386	0.545645		0.677601	1.5	0.00113974		0.677601	1.5	0.00113974		0.597986	1.5	-0.142674		0.597986	1.5	-0.142674
O55201	1	1.58625	1.05398	0.304959	0.362484	0.203389	0.0661122	0.117514	1	1.58625	1.05398	0.304959	0.362484	0.203389	0.0661122	0.117514	1	0.797049	0.733858	0.329347	0.244058	0.171372	0.188325	0.230408	1	0.797049	0.733858	0.329347	0.244058	0.171372	0.188325	0.230408	49.6749	-0.826222	0.187375	0.815812	49.6749	-0.826222	0.187375	0.815812	47.9824	-0.0706911	0.168056	0.957657	47.9824	-0.0706911	0.168056	0.957657	-1.69251
O55222	1	0.749592	0.398646	0.212884	0.062649		0.0138433		1	0.749592	0.398646	0.212884	0.062649		0.0138433		1	0.975469	0.667513	0.19151	0.0900956	0.0340181	0.054884	0.119055	1	0.975469	0.667513	0.19151	0.0900956	0.0340181	0.054884	0.119055	44.6706	-0.0794523	0	0.993898	44.6706	-0.0794523	0	0.993898	47.1172	-0.150768	0.0693553	0.996501	47.1172	-0.150768	0.0693553	0.996501	2.44657
O55229	1	0.785048	1.12955	1.33905	1.20228	0.547396	0.58247	0.173753	1	0.785048	1.12955	1.33905	1.20228	0.547396	0.58247	0.173753	1	1.38969	1.3959	1.14039	1.56763	1.16256	0.64272	0.185415	1	1.38969	1.3959	1.14039	1.56763	1.16256	0.64272	0.185415	61.274	-0.0837946	0.150769	0.711301	61.274	-0.0837946	0.150769	0.711301	62.1825	-0.793099	0.185415	0.529518	62.1825	-0.793099	0.185415	0.529518	0.908506
O55234	1	0.99762	0.987072	1.28333	1.54365	0.991037	1.40171	1.16905	1	0.99762	0.987072	1.28333	1.54365	0.991037	1.40171	1.16905	1	0.981499	1.06443	1.34031	1.6428	1.20976	1.41799	1.85248	1	0.981499	1.06443	1.34031	1.6428	1.20976	1.41799	1.85248		0.361681	1.27776	0.454038		0.361681	1.27776	0.454038		0.103613	1.5	0.653772		0.103613	1.5	0.653772
O70145	1	0.964696	0.252235	0.138909	0.149184	0.0612857	0.0682376	0.0694761	1	0.964696	0.252235	0.138909	0.149184	0.0612857	0.0682376	0.0694761	1	0.96955	0.210053	0.076111	0.05878	0.0298737	0.0371741	0.0443442	1	0.96955	0.210053	0.076111	0.05878	0.0298737	0.0371741	0.0443442	44.4375	-0.199077	0.0944248	0.994198	44.4375	-0.199077	0.0944248	0.994198	44.37	-0.223416	0.0471414	0.999223	44.37	-0.223416	0.0471414	0.999223	-0.0674899
O70194	1	0.853533	0.650895	0.408071	0.234352	0.247063	0.124281	0.202533	1	0.853533	0.650895	0.408071	0.234352	0.247063	0.124281	0.202533	1	0.873886	0.546895	0.507097	1.11401	0.761271	0.296957	0.264597	1	0.873886	0.546895	0.507097	1.11401	0.761271	0.296957	0.264597	48.1093	-0.0624393	0.148355	0.986886	48.1093	-0.0624393	0.148355	0.986886	61.0639	-0.0208661	0	0.373048	61.0639	-0.0208661	0	0.373048	12.9546
O70250																	1	1.00251	0.883284	1.28494	2.25237	1.3932	0.459803	0.382814	1	1.00251	0.883284	1.28494	2.25237	1.3932	0.459803	0.382814									61.8728	-0.611871	0.382813	0.25385	61.8728	-0.611871	0.382813	0.25385
O70251	1	0.992686	0.96229	0.238949	0.108332	0.0545313	0.0507719	0.128397	1	0.992686	0.96229	0.238949	0.108332	0.0545313	0.0507719	0.128397	1	0.998547	0.863579	0.2663	0.139325	0.0508353	0.0606513	0.126806	1	0.998547	0.863579	0.2663	0.139325	0.0508353	0.0606513	0.126806	48.7345	-0.262266	0.0844282	0.996914	48.7345	-0.262266	0.0844282	0.996914	48.3879	-0.175329	0.0887294	0.996177	48.3879	-0.175329	0.0887294	0.996177	-0.346571
O70252	1	0.908157	0.835019	1.36979	1.12195	0.71872	0.922428	0.893534	1	0.908157	0.835019	1.36979	1.12195	0.71872	0.922428	0.893534	1	0.721793	1.10396	1.16486	1.30726	0.830485	0.834068	1.15835	1	0.721793	1.10396	1.16486	1.30726	0.830485	0.834068	1.15835		-0.0427838	0.848793	0.20881		-0.0427838	0.848793	0.20881			1.5	0.0803679			1.5	0.0803679
O70310	1	1.37041	1.57927	1.08839	1.70765	0.213868	0.0873218	0.195664	1	1.37041	1.57927	1.08839	1.70765	0.213868	0.0873218	0.195664	1	0.698139	0.650177	0.785267	1.79363	0.333695	0.0890945	0.036609	1	0.698139	0.650177	0.785267	1.79363	0.333695	0.0890945	0.036609	57.5231	-0.934087	0.141493	0.67176	57.5231	-0.934087	0.141493	0.67176	57.8222	-1.01357	0.0628517	0.601873	57.8222	-1.01357	0.0628517	0.601873	0.299063
O70318	1	1.01015	0.675463	0.619063	0.292732	0.205081	0.133152	0.139353	1	1.01015	0.675463	0.619063	0.292732	0.205081	0.133152	0.139353	1	1.29927	0.923614	0.446788	0.323403	0.30122	0.0728722	0.113823	1	1.29927	0.923614	0.446788	0.323403	0.30122	0.0728722	0.113823	50.5337	-0.0606936	0.0829931	0.97633	50.5337	-0.0606936	0.0829931	0.97633	50.0159	-0.112995	0.171449	0.910253	50.0159	-0.112995	0.171449	0.910253	-0.517777
O70325																	1	1.68935	1.72843	1.38604	1.22199	0.70695	0.47518		1	1.68935	1.72843	1.38604	1.22199	0.70695	0.47518										58.6501	-0.566106	0.47518	0.112654	58.6501	-0.566106	0.47518	0.112654
O70370	1	0.925119	1.04967	1.39675	1.11298	1.10458	1.5011	0.878255	1	0.925119	1.04967	1.39675	1.11298	1.10458	1.5011	0.878255	1	0.790549	1.11815	1.1191	0.898441	0.85094	0.922485	0.84533	1	0.790549	1.11815	1.1191	0.898441	0.85094	0.922485	0.84533		0.268852	1.19873	0.244779		0.268852	1.19873	0.244779		-0.147912	0.872919	0.302806		-0.147912	0.872919	0.302806
O70378																	1	1.12401	1.08762	0.631269	0.452655	0.291548	0.34188	0.135491	1	1.12401	1.08762	0.631269	0.452655	0.291548	0.34188	0.135491									52.4135	-0.0911371	0.247478	0.939553	52.4135	-0.0911371	0.247478	0.939553
O70435	1	1.00677	1.17974	1.37314	1.56711	1.06328	1.51908	1.35216	1	1.00677	1.17974	1.37314	1.56711	1.06328	1.51908	1.35216	1	0.972913	1.06495	1.16469	1.36333	1.05938	1.20377	1.65822	1	0.972913	1.06495	1.16469	1.36333	1.05938	1.20377	1.65822		0.161548	1.3751	0.567789		0.161548	1.3751	0.567789		0.0205554	1.5	0.549278		0.0205554	1.5	0.549278
O70456	1	0.984354	0.961755	1.10082	0.838034	0.432084	0.361326	0.148662	1	0.984354	0.961755	1.10082	0.838034	0.432084	0.361326	0.148662	1	0.878678	1.14613	0.989231	0.875015	0.369762	0.21426	0.0689691	1	0.878678	1.14613	0.989231	0.875015	0.369762	0.21426	0.0689691	57.5973	-0.103952	0.21123	0.966164	57.5973	-0.103952	0.21123	0.966164	57.1001	-0.133385	0.108141	0.96406	57.1001	-0.133385	0.108141	0.96406	-0.497189
O70475	1	0.308825	1.44822	0.893484	1.59336	0.0683909	0.259944	0.201556	1	0.308825	1.44822	0.893484	1.59336	0.0683909	0.259944	0.201556																	56.2268	-0.916961	0.176566	0.571247	56.2268	-0.916961	0.176566	0.571247
O70492	1	0.95455	0.336682	0.108816	0.0919836	0.0655357	0.0768212	0.104118	1	0.95455	0.336682	0.108816	0.0919836	0.0655357	0.0768212	0.104118	1	1.04086	0.415844	0.144044	0.13751	0.0747823	0.0546193	0.0790203	1	1.04086	0.415844	0.144044	0.13751	0.0747823	0.0546193	0.0790203	44.9092	-0.17052	0.0835786	0.999255	44.9092	-0.17052	0.0835786	0.999255	45.6161	-0.220442	0.0941247	0.993824	45.6161	-0.220442	0.0941247	0.993824	0.706891
O70493	1	1.00574	1.07691	0.465676	0.302504	0.119639	0.0946655	0.122116	1	1.00574	1.07691	0.465676	0.302504	0.119639	0.0946655	0.122116	1	0.986461	0.965141	0.490472	0.159808	0.0642056	0.0625273	0.0837095	1	0.986461	0.965141	0.490472	0.159808	0.0642056	0.0625273	0.0837095	49.8954	-0.235048	0.155616	0.974973	49.8954	-0.235048	0.155616	0.974973	50.0029	-0.157988	0.0736588	0.998668	50.0029	-0.157988	0.0736588	0.998668	0.107457
O70591	1	0.954986	1.04633	1.39112	1.31561	0.572114	0.427971	0.474337	1	0.954986	1.04633	1.39112	1.31561	0.572114	0.427971	0.474337	1	1.3183	1.42648	1.4931	1.41435	0.877728	0.599049	0.554364	1	1.3183	1.42648	1.4931	1.41435	0.877728	0.599049	0.554364	58.2488	-0.594471	0.451154	0.73138	58.2488	-0.594471	0.451154	0.73138		-0.236922	0.576585	0.310595		-0.236922	0.576585	0.310595
O88271	1	0.94742	0.880712	1.00353	1.20531	0.854457	1.29567	1.26638	1	0.94742	0.880712	1.00353	1.20531	0.854457	1.29567	1.26638	1	0.993821	0.978974	1.18883	1.40458	0.874873	1.22142	1.99876	1	0.993821	0.978974	1.18883	1.40458	0.874873	1.22142	1.99876		0.290818	1.28112	0.620756		0.290818	1.28112	0.620756		0.486881	1.5	0.493773		0.486881	1.5	0.493773
O88342	1	1.00874	1.00845	1.41638	1.38965	0.694049	0.207479	0.0907826	1	1.00874	1.00845	1.41638	1.38965	0.694049	0.207479	0.0907826	1	0.97301	1.10008	1.2589	1.32172	0.620178	0.176285	0.0931407	1	0.97301	1.10008	1.2589	1.32172	0.620178	0.176285	0.0931407	58.5896	-0.339092	0.146894	0.804456	58.5896	-0.339092	0.146894	0.804456	58.1835	-0.659815	0.134706	0.881671	58.1835	-0.659815	0.134706	0.881671	-0.406087
O88447	1	1.20023	0.98573	0.787997	0.430139	0.104974	0.116697	0.0235643	1	1.20023	0.98573	0.787997	0.430139	0.104974	0.116697	0.0235643	1	0.885009	0.898051	0.386058	0.126508	0.055104	0.0736513	0.114876	1	0.885009	0.898051	0.386058	0.126508	0.055104	0.0736513	0.114876	53.1005	-0.108308	0.0387036	0.970115	53.1005	-0.108308	0.0387036	0.970115	49.1881	-0.151624	0.0800146	0.987574	49.1881	-0.151624	0.0800146	0.987574	-3.91241
O88487																	1	0.832585	0.706388	1.01036	0.743563	0.157035	0.0693827	0.0882285	1	0.832585	0.706388	1.01036	0.743563	0.157035	0.0693827	0.0882285									55.2818	-0.200318	0.0776138	0.900149	55.2818	-0.200318	0.0776138	0.900149
O88513																	1	0.738977	1.01651	0.997428	0.750811	0.606447	0.930334	0.934466	1	0.738977	1.01651	0.997428	0.750811	0.606447	0.930334	0.934466										-0.239292	0.853567	0.114961		-0.239292	0.853567	0.114961
O88522	1	0.877459		0.505845		0.214978		0.146083	1	0.877459		0.505845		0.214978		0.146083	1	0.271072	0.337181	0.0221975	0.148244	0.272356		0.145701	1	0.271072	0.337181	0.0221975	0.148244	0.272356		0.145701	49.853	-0.0518145	0.0893174	0.996973	49.853	-0.0518145	0.0893174	0.996973	40.107	-0.395349	0.185112	0.902241	40.107	-0.395349	0.185112	0.902241	-9.74606
O88532	1	0.818159	2.17299	1.36729	1.46284	0.131274		0.283129	1	0.818159	2.17299	1.36729	1.46284	0.131274		0.283129	1	1.58231	1.15431	1.17858	2.57167	0.370953		1.12023	1	1.58231	1.15431	1.17858	2.57167	0.370953		1.12023	56.2585	-0.882816	0.207096	0.413763	56.2585	-0.882816	0.207096	0.413763		0.538551	1.32968	0.0342986		0.538551	1.32968	0.0342986
O88543	1	0.837955	1.01928	1.27073	1.22946	0.439782	0.90435	0.243829	1	0.837955	1.01928	1.27073	1.22946	0.439782	0.90435	0.243829	1	0.974867	1.27443	1.46729	1.35192	0.55614	0.74854	0.252353	1	0.974867	1.27443	1.46729	1.35192	0.55614	0.74854	0.252353	64.2553	-0.0668993	0	0.530036	64.2553	-0.0668993	0	0.530036	63.7094	-0.0782957	0	0.542212	63.7094	-0.0782957	0	0.542212	-0.545958
O88544	1	1.0949	0.967187	1.26944	1.2442	0.320371	0.126547	0.104602	1	1.0949	0.967187	1.26944	1.2442	0.320371	0.126547	0.104602	1	0.984645	1.05081	1.16085	1.18103	0.318648	0.0843973	0.0925169	1	0.984645	1.05081	1.16085	1.18103	0.318648	0.0843973	0.0925169	57.7825	-0.957701	0.115574	0.91762	57.7825	-0.957701	0.115574	0.91762	57.7932	-0.986612	0.0884571	0.962086	57.7932	-0.986612	0.0884571	0.962086	0.0107845
O88545	1	0.879096	0.987445	1.19395	0.98606	0.246561	0.120182	0.0891167	1	0.879096	0.987445	1.19395	0.98606	0.246561	0.120182	0.0891167	1	0.986716	0.965399	1.37455	1.45535	0.344847	0.0646525	0.0446339	1	0.986716	0.965399	1.37455	1.45535	0.344847	0.0646525	0.0446339	56.9556	-0.314324	0.103995	0.96341	56.9556	-0.314324	0.103995	0.96341	57.8379	-1.0221	0.0546432	0.839589	57.8379	-1.0221	0.0546432	0.839589	0.882236
O88569	1	1.08072	0.987309	0.470298	0.378377	0.16454	0.146069	0.550727	1	1.08072	0.987309	0.470298	0.378377	0.16454	0.146069	0.550727	1	1.04924	0.992949	0.496999	0.353183	0.171259	0.232265	0.49962	1	1.04924	0.992949	0.496999	0.353183	0.171259	0.232265	0.49962	49.8141	-0.189657	0.308031	0.883856	49.8141	-0.189657	0.308031	0.883856	49.9913	-0.19915	0.312726	0.928831	49.9913	-0.19915	0.312726	0.928831	0.17721
O88587	1	1.09963	1.04323	1.14562	0.584927	0.175644	0.113561	0.0590357	1	1.09963	1.04323	1.14562	0.584927	0.175644	0.113561	0.0590357	1	1.28485	1.1592	1.25947	0.43039	0.135995	0.136244	0.0313754	1	1.28485	1.1592	1.25947	0.43039	0.135995	0.136244	0.0313754	54.2823	-0.311714	0.113901	0.97504	54.2823	-0.311714	0.113901	0.97504	53.9304	-1.04263	0.101205	0.914091	53.9304	-1.04263	0.101205	0.914091	-0.351918
O88653	1	0.815989	0.913627	0.839035	1.29769	0.797656	0.922023	0.389832	1	0.815989	0.913627	0.839035	1.29769	0.797656	0.922023	0.389832	1	1.10036	1.15859	1.19022	1.5015	1.07688	1.02023	0.848452	1	1.10036	1.15859	1.19022	1.5015	1.07688	1.02023	0.848452	66.0888	-0.116524	0	0.564009	66.0888	-0.116524	0	0.564009			0	-0.307541			0	-0.307541
O88668	1	0.981302	0.927183	1.38353	1.58289	1.16347	1.87166	0.957862	1	0.981302	0.927183	1.38353	1.58289	1.16347	1.87166	0.957862	1	0.589741	0.8365	1.08414	1.2796	1.16428	1.18496	1.18998	1	0.589741	0.8365	1.08414	1.2796	1.16428	1.18496	1.18998		0.4997	1.39397	0.392838		0.4997	1.39397	0.392838		0.255531	1.20471	0.442666		0.255531	1.20471	0.442666
O88685	1	0.963813	0.870791	0.953256	0.58262	0.0976776	0.065174	0.0843369	1	0.963813	0.870791	0.953256	0.58262	0.0976776	0.065174	0.0843369	1	0.925622	0.869112	0.899382	0.65929	0.105594	0.0484428	0.0528873	1	0.925622	0.869112	0.899382	0.65929	0.105594	0.0484428	0.0528873	54.3964	-0.195481	0.0667088	0.985088	54.3964	-0.195481	0.0667088	0.985088	54.8302	-0.171118	0.0354152	0.976639	54.8302	-0.171118	0.0354152	0.976639	0.433831
O88696	1	0.930308	1.29237	1.42041	1.53973	0.797836	0.505546	0.104845	1	0.930308	1.29237	1.42041	1.53973	0.797836	0.505546	0.104845	1	1.02532	1.38299	1.29178	1.54504	0.970425	0.340532	0.143945	1	1.02532	1.38299	1.29178	1.54504	0.970425	0.340532	0.143945	61.8612	-0.132457	0.0547988	0.64408	61.8612	-0.132457	0.0547988	0.64408	61.225	-0.24647	0.1427	0.686006	61.225	-0.24647	0.1427	0.686006	-0.636192
O88712	1	0.794056	0.659946	0.823757	1.10494	0.427898	0.396651	0.135496	1	0.794056	0.659946	0.823757	1.10494	0.427898	0.396651	0.135496	1	0.817015	0.870119	1.05594	0.964325	0.497436	0.417913	0.162717	1	0.817015	0.870119	1.05594	0.964325	0.497436	0.417913	0.162717	57.8829	-0.794935	0.266074	0.690259	57.8829	-0.794935	0.266074	0.690259	58.5824	-0.106805	0.234983	0.890077	58.5824	-0.106805	0.234983	0.890077	0.699532
O88738	1	1.45817	1.88627	1.14949	0.414803	0.230071	0.392914	0.250115	1	1.45817	1.88627	1.14949	0.414803	0.230071	0.392914	0.250115	1	0.917416	0.706095	0.718764	0.180525	0.0817526	0.0832691	0.0406878	1	0.917416	0.706095	0.718764	0.180525	0.0817526	0.0832691	0.0406878	53.8524	-0.825747	0.291033	0.616987	53.8524	-0.825747	0.291033	0.616987	50.6568	-0.0765655	0	0.949956	50.6568	-0.0765655	0	0.949956	-3.19554
O88746	1	1.93625	1.9317	0.67756	0.676553			0.0423873	1	1.93625	1.9317	0.67756	0.676553			0.0423873	1	1.098	1.03251	0.370511	0.211179	0.133856	0.0101461	0.0645461	1	1.098	1.03251	0.370511	0.211179	0.133856	0.0101461	0.0645461	55.2685	-0.106735	0.0341102	0.362315	55.2685	-0.106735	0.0341102	0.362315	49.5415	-0.303239	0.103654	0.978589	49.5415	-0.303239	0.103654	0.978589	-5.72697
O88796	1	1.02963	0.921084	1.09027	2.0212	1.27612	0.444705	0.502374	1	1.02963	0.921084	1.09027	2.0212	1.27612	0.444705	0.502374	1	0.972927	1.03246	1.12566	1.52188	0.728154	0.433395	0.501358	1	0.972927	1.03246	1.12566	1.52188	0.728154	0.433395	0.501358	61.6868	-0.286098	0.465455	0.322299	61.6868	-0.286098	0.465455	0.322299	58.6305	-0.57408	0.467376	0.666013	58.6305	-0.57408	0.467376	0.666013	-3.05629
O88811	1	1.09179	1.15577	0.559976	0.599033	0.190232	0.179048	0.180358	1	1.09179	1.15577	0.559976	0.599033	0.190232	0.179048	0.180358																	53.3024	-0.0780479	0.148062	0.9034	53.3024	-0.0780479	0.148062	0.9034
O88844	1	0.970039	1.00502	1.19494	1.16027	0.718433	0.327907	0.0932759	1	0.970039	1.00502	1.19494	1.16027	0.718433	0.327907	0.0932759	1	0.923819	0.956095	1.12122	1.13591	0.717465	0.260776	0.0532361	1	0.923819	0.956095	1.12122	1.13591	0.717465	0.260776	0.0532361	60.1351	-0.133761	0.0913254	0.932265	60.1351	-0.133761	0.0913254	0.932265	59.7913	-0.149641	0.054342	0.957391	59.7913	-0.149641	0.054342	0.957391	-0.343767
O88958	1	1.04235	1.15645	1.27267	1.41788	0.953494	1.45863	1.33663	1	1.04235	1.15645	1.27267	1.41788	0.953494	1.45863	1.33663	1	1.02916	1.05293	1.2404	1.32272	1.07395	1.16888	1.68819	1	1.02916	1.05293	1.2404	1.32272	1.07395	1.16888	1.68819		0.037968	1.29403	0.391667		0.037968	1.29403	0.391667		0.0188366	1.5	0.493611		0.0188366	1.5	0.493611
O88986	1	1.13433	0.974139	0.863356	1.41453	0.91356	0.993396	0.333265	1	1.13433	0.974139	0.863356	1.41453	0.91356	0.993396	0.333265	1	0.791872	0.874778	0.942924	0.758504	0.511733	0.276948	0.262784	1	0.791872	0.874778	0.942924	0.758504	0.511733	0.276948	0.262784	66.3341	-0.26313	0	0.66345	66.3341	-0.26313	0	0.66345	57.9402	-0.0654242	0.189943	0.900619	57.9402	-0.0654242	0.189943	0.900619	-8.39383
O89017	1	1.16874	1.66265	1.35548	0.984882	0.546443	0.370624	0.281534	1	1.16874	1.66265	1.35548	0.984882	0.546443	0.370624	0.281534	1	0.86204	1.02863	0.967257	0.877855	0.383776	0.123465	0.0949015	1	0.86204	1.02863	0.967257	0.877855	0.383776	0.123465	0.0949015	58.3823	-0.163176	0.319158	0.64075	58.3823	-0.163176	0.319158	0.64075	57.1098	-0.143872	0.0857336	0.981568	57.1098	-0.143872	0.0857336	0.981568	-1.27247
O89023	1	0.899626	0.825303	0.837048	0.708021	0.252607	0.451737	0.337738	1	0.899626	0.825303	0.837048	0.708021	0.252607	0.451737	0.337738	1	1.00262	1.24017	0.579372	0.759754	0.422821	0.305462	0.173432	1	1.00262	1.24017	0.579372	0.759754	0.422821	0.305462	0.173432	56.5461	-0.0466801	0.277459	0.85573	56.5461	-0.0466801	0.277459	0.85573	56.8556	-0.0538022	0.087157	0.83379	56.8556	-0.0538022	0.087157	0.83379	0.309442
O89053	1	1.01718	0.820186	0.209346	0.127825	0.0702725	0.0525356	0.0998744	1	1.01718	0.820186	0.209346	0.127825	0.0702725	0.0525356	0.0998744	1	1.00285	0.83909	0.209361	0.103447	0.0634808	0.0411977	0.0582312	1	1.00285	0.83909	0.209361	0.103447	0.0634808	0.0411977	0.0582312	47.8981	-0.185959	0.0838874	0.997764	47.8981	-0.185959	0.0838874	0.997764	48.0301	-0.189	0.0623441	0.999011	48.0301	-0.189	0.0623441	0.999011	0.132094
O89079	1	0.730431	0.933442	0.820448	0.305982		0.0203392	0.0777929	1	0.730431	0.933442	0.820448	0.305982		0.0203392	0.0777929	1	0.830533	0.610664	1.08293	0.147343		0.197664	0.0570666	1	0.830533	0.610664	1.08293	0.147343		0.197664	0.0570666	52.4541	-0.13959	0.0441238	0.923951	52.4541	-0.13959	0.0441238	0.923951	53.2518	-1.02546	0.127365	0.820415	53.2518	-1.02546	0.127365	0.820415	0.797777
O89090	1	1.77914	1.18432	0.888621	0.312841	0.611978	0.350669	0.246301	1	1.77914	1.18432	0.888621	0.312841	0.611978	0.350669	0.246301	1	1.15043	0.654193	0.328863	1.00874	0.306814	0.133097	0.166287	1	1.15043	0.654193	0.328863	1.00874	0.306814	0.133097	0.166287	50.5931	-0.769817	0.380447	0.628959	50.5931	-0.769817	0.380447	0.628959	54.154	-0.0387577	0	0.618336	54.154	-0.0387577	0	0.618336	3.56085
O89110	1	1.08482	0.666957	0.667033	0.196827	0.0607392	0.040757	0.136712	1	1.08482	0.666957	0.667033	0.196827	0.0607392	0.040757	0.136712	1	0.903075	1.02043	0.723789	0.246017	0.20243	0.0963891	0.162524	1	0.903075	1.02043	0.723789	0.246017	0.20243	0.0963891	0.162524	50.2763	-0.0811023	0.033675	0.943232	50.2763	-0.0811023	0.033675	0.943232	51.5102	-0.155153	0.149588	0.986398	51.5102	-0.155153	0.149588	0.986398	1.2339
O89112	1	1.12111	1.30403	1.52448	1.33375	0.256128	0.174143	0.0421901	1	1.12111	1.30403	1.52448	1.33375	0.256128	0.174143	0.0421901	1	1.02975	1.1005	1.00806	1.21183	0.425046	0.114858	0.0740104	1	1.02975	1.1005	1.00806	1.21183	0.425046	0.114858	0.0740104	57.6816	-0.967338	0.108167	0.79523	57.6816	-0.967338	0.108167	0.79523	57.9201	-0.978053	0.0944339	0.962395	57.9201	-0.978053	0.0944339	0.962395	0.238537
P00375	1	0.909787	0.950354	0.806678	0.243425	0.0838748	0.0870796	0.109071	1	0.909787	0.950354	0.806678	0.243425	0.0838748	0.0870796	0.109071	1	0.947475	0.974888	0.738684	0.209469	0.0623824	0.0671279	0.0848443	1	0.947475	0.974888	0.738684	0.209469	0.0623824	0.0671279	0.0848443	51.984	-0.166292	0.0881106	0.991624	51.984	-0.166292	0.0881106	0.991624	51.5467	-0.160648	0.0663065	0.997378	51.5467	-0.160648	0.0663065	0.997378	-0.437254
P00493	1	1.12266	1.16262	1.57231	1.65486	1.24623	1.84766	1.75877	1	1.12266	1.16262	1.57231	1.65486	1.24623	1.84766	1.75877	1	1.05959	1.06914	1.40399	1.56994	1.16676	1.55795	2.61949	1	1.05959	1.06914	1.40399	1.56994	1.16676	1.55795	2.61949		0.677414	1.5	0.597859		0.677414	1.5	0.597859		0.104566	1.5	0.302294		0.104566	1.5	0.302294
P01899;P14430;P14429;P01897;P14431;P14428;P14426;P01900;P03991;P04223;P01901	1	3.95485		7.04537	2.59621	5.00702	1.86283	6.05419	1	3.95485		7.04537	2.59621	5.00702	1.86283	6.05419	1	1.2823	1.25692	3.21007	2.34488	2.92088	1.56685	1.35103	1	1.2823	1.25692	3.21007	2.34488	2.92088	1.56685	1.35103			1.5	-1.3788			1.5	-1.3788		0.115492	1.5	-0.156394		0.115492	1.5	-0.156394
P02340	1	0.658417	0.363918	0.197875	0.383676	0.235662	0.129108	0.130512	1	0.658417	0.363918	0.197875	0.383676	0.235662	0.129108	0.130512	1	0.805074	0.316652	0.235283	0.021583		0.171053	0.160505	1	0.805074	0.316652	0.235283	0.021583		0.171053	0.160505	43.3215	-0.085554	0.203133	0.926097	43.3215	-0.085554	0.203133	0.926097	43.9746	-0.110915	0.130862	0.97416	43.9746	-0.110915	0.130862	0.97416	0.653155
P04117	1	1.12951	1.07987	1.22938	0.468835	0.128486	0.103425	0.0898841	1	1.12951	1.07987	1.22938	0.468835	0.128486	0.103425	0.0898841	1	1.05796	1.03479	1.05228	0.511731	0.133793	0.0888797	0.0766474	1	1.05796	1.03479	1.05228	0.511731	0.133793	0.0888797	0.0766474									54.0338	-0.367039	0.0990754	0.994019	54.0338	-0.367039	0.0990754	0.994019
P04441	1	1.44079	1.11693	1.96812	1.10735	0.813739	0.82907	0.351789	1	1.44079	1.11693	1.96812	1.10735	0.813739	0.82907	0.351789																	65.4016	-0.09195	0	0.257908	65.4016	-0.09195	0	0.257908
P05063	1	1.05648	1.0793	1.45636	1.74057	1.05047	0.746648	0.165427	1	1.05648	1.0793	1.45636	1.74057	1.05047	0.746648	0.165427	1	1.0797	1.14236	1.33692	1.39424	0.96321	0.504056	0.0857063	1	1.0797	1.14236	1.33692	1.39424	0.96321	0.504056	0.0857063	62.3174	-0.808641	0.165427	0.493765	62.3174	-0.808641	0.165427	0.493765	62.0166	-0.204724	0.0721741	0.780484	62.0166	-0.204724	0.0721741	0.780484	-0.30075
P05064	1	1.00686	1.06709	1.39857	1.46568	1.03349	1.09056	0.116764	1	1.00686	1.06709	1.39857	1.46568	1.03349	1.09056	0.116764	1	0.997006	1.10264	1.28233	1.40959	1.11028	0.862728	0.120924	1	0.997006	1.10264	1.28233	1.40959	1.11028	0.862728	0.120924	66.3999	-0.850611	0	0.665787	66.3999	-0.850611	0	0.665787	62.5074	-0.845719	0.120924	0.745148	62.5074	-0.845719	0.120924	0.745148	-3.89245
P05132	1	0.98661	0.86135	0.954241	0.585164	0.15602	0.0670502	0.0668172	1	0.98661	0.86135	0.954241	0.585164	0.15602	0.0670502	0.0668172	1	1.16116	0.957254	0.979594	0.613832	0.17363	0.0517637	0.0542277	1	1.16116	0.957254	0.979594	0.613832	0.17363	0.0517637	0.0542277	54.5691	-0.144771	0.0565554	0.985053	54.5691	-0.144771	0.0565554	0.985053	54.8102	-0.148847	0.0471438	0.981413	54.8102	-0.148847	0.0471438	0.981413	0.241069
P05201	1	1.01383	1.15665	1.37359	1.46205	1.14899	1.87059	1.72446	1	1.01383	1.15665	1.37359	1.46205	1.14899	1.87059	1.72446	1	1.01064	1.12835	1.36126	1.53754	1.2782	1.57965	2.44436	1	1.01064	1.12835	1.36126	1.53754	1.2782	1.57965	2.44436		0.0487658	1.5	0.585322		0.0487658	1.5	0.585322		0.0690991	1.5	0.383641		0.0690991	1.5	0.383641
P05202	1	1.15043	1.2797	1.69604	1.88037	1.40288	2.05404	0.469342	1	1.15043	1.2797	1.69604	1.88037	1.40288	2.05404	0.469342	1	1.1767	1.43299	1.87375	2.44177	1.71904	1.89683	0.762527	1	1.1767	1.43299	1.87375	2.44177	1.71904	1.89683	0.762527			0	-0.584288			0	-0.584288		0.6845	1.5	0.148943		0.6845	1.5	0.148943
P05213;P68368	1	0.936689	0.84954	0.899205	0.826492	0.388405	0.197614	0.120133	1	0.936689	0.84954	0.899205	0.826492	0.388405	0.197614	0.120133	1	0.871215	0.834215	0.845724	0.75483	0.390602	0.13474	0.06679	1	0.871215	0.834215	0.845724	0.75483	0.390602	0.13474	0.06679	57.0346	-0.0989356	0.0990506	0.96352	57.0346	-0.0989356	0.0990506	0.96352	56.4701	-0.0749332	0	0.948555	56.4701	-0.0749332	0	0.948555	-0.564516
P06151	1	1.0521	1.06946	1.37159	1.4258	1.10411	1.74192	0.610002	1	1.0521	1.06946	1.37159	1.4258	1.10411	1.74192	0.610002	1	1.07516	1.128	1.36451	1.59774	1.33159	1.5848	0.807739	1	1.07516	1.128	1.36451	1.59774	1.33159	1.5848	0.807739			0.0112819	-0.104762			0.0112819	-0.104762		0.457384	1.33728	0.250295		0.457384	1.33728	0.250295
P06745	1	1.02656	1.08255	1.32152	0.895391	0.241236	0.0624261	0.0685769	1	1.02656	1.08255	1.32152	0.895391	0.241236	0.0624261	0.0685769	1	0.972374	1.06107	1.18014	0.929572	0.239762	0.076859	0.05927	1	0.972374	1.06107	1.18014	0.929572	0.239762	0.076859	0.05927	56.4772	-0.21405	0.0627005	0.937096	56.4772	-0.21405	0.0627005	0.937096	56.6146	-0.232144	0.0649732	0.976531	56.6146	-0.232144	0.0649732	0.976531	0.137378
P06797	1	1.07158	1.37192	1.21393	1.34699	0.514481	0.218955	0.167135	1	1.07158	1.37192	1.21393	1.34699	0.514481	0.218955	0.167135	1	1.03121	1.07768	1.37271	1.29102	0.622467	0.18349	0.24479	1	1.03121	1.07768	1.37271	1.29102	0.622467	0.18349	0.24479	58.0175	-0.871057	0.193045	0.816992	58.0175	-0.871057	0.193045	0.816992	58.1482	-0.846621	0.21414	0.838221	58.1482	-0.846621	0.21414	0.838221	0.130713
P06801	1	1.24197	1.06344	1.2929	1.54814	1.09769	1.55249	0.452733	1	1.24197	1.06344	1.2929	1.54814	1.09769	1.55249	0.452733	1	1.10522	1.05937	1.28427	1.37896	1.37069	1.36916	0.45818	1	1.10522	1.05937	1.28427	1.37896	1.37069	1.36916	0.45818	66.9424	-0.824451	0	0.120265	66.9424	-0.824451	0	0.120265	66.9473	-0.795736	0	0.240129	66.9473	-0.795736	0	0.240129	0.00482969
P07091	1	1.11763	0.979283	1.00099	0.725685	0.287123	0.287526	0.229679	1	1.11763	0.979283	1.00099	0.725685	0.287123	0.287526	0.229679	1	0.963051	0.973465	1.01952	0.783773	0.390588	0.336561	0.453992	1	0.963051	0.973465	1.01952	0.783773	0.390588	0.336561	0.453992	55.3002	-0.180815	0.25758	0.984009	55.3002	-0.180815	0.25758	0.984009	54.4648	-0.700113	0.393714	0.984868	54.4648	-0.700113	0.393714	0.984868	-0.835436
P07356	1	1.33821	1.71975	1.85679	0.824363	0.567545	0.235399	0.465323	1	1.33821	1.71975	1.85679	0.824363	0.567545	0.235399	0.465323	1	1.47541	2.76908	2.76908	1.81933	0.611945	0.688442	0.604428	1	1.47541	2.76908	2.76908	1.81933	0.611945	0.688442	0.604428	58.1911	-0.120177	0.359997	0.424471	58.1911	-0.120177	0.359997	0.424471		-0.405129	0.634857	-0.231584		-0.405129	0.634857	-0.231584
P07607	1	0.958073	0.931177	0.587483	0.21345	0.218179	0.189096	0.114403	1	0.958073	0.931177	0.587483	0.21345	0.218179	0.189096	0.114403	1	1.05171	0.897978	0.432551	0.467494	0.551605	0.796531	0.410584	1	1.05171	0.897978	0.432551	0.467494	0.551605	0.796531	0.410584	50.6271	-0.127677	0.161679	0.992889	50.6271	-0.127677	0.161679	0.992889		-0.63301	0.531753	0.793694		-0.63301	0.531753	0.793694
P07742	1	0.925644	0.838969	0.826461	0.482368	0.157438	0.157091	0.0670275	1	0.925644	0.838969	0.826461	0.482368	0.157438	0.157091	0.0670275	1	0.855925	0.920695	0.96922	0.398498	0.106986	0.0387172	0.116501	1	0.855925	0.920695	0.96922	0.398498	0.106986	0.0387172	0.116501	53.5646	-0.0810186	0.0420286	0.975416	53.5646	-0.0810186	0.0420286	0.975416	53.4944	-0.211741	0.081204	0.976358	53.4944	-0.211741	0.081204	0.976358	-0.0701743
P07901	1	0.998797	0.978396	0.636224	0.18717	0.06543	0.0580611	0.0719375	1	0.998797	0.978396	0.636224	0.18717	0.06543	0.0580611	0.0719375	1	0.939101	0.945621	0.548021	0.159872	0.0659441	0.050577	0.0523886	1	0.939101	0.945621	0.548021	0.159872	0.0659441	0.050577	0.0523886	50.9516	-0.149002	0.060433	0.999644	50.9516	-0.149002	0.060433	0.999644	50.3663	-0.139343	0.0496971	0.997292	50.3663	-0.139343	0.0496971	0.997292	-0.585313
P08003	1	0.966079	1.04675	0.620069	0.354129	0.169975	0.200129	0.162495	1	0.966079	1.04675	0.620069	0.354129	0.169975	0.200129	0.162495	1	0.930089	0.942181	0.57747	0.306028	0.164952	0.142184	0.21369	1	0.930089	0.942181	0.57747	0.306028	0.164952	0.142184	0.21369	51.4565	-0.115129	0.179531	0.985365	51.4565	-0.115129	0.179531	0.985365	50.8787	-0.107755	0.16975	0.990349	50.8787	-0.107755	0.16975	0.990349	-0.577871
P08030	1	1.03651	0.989921	1.4373	1.38841	0.966288	1.04425	0.154391	1	1.03651	0.989921	1.4373	1.38841	0.966288	1.04425	0.154391	1	0.943469	0.985655	1.17401	1.41639	0.981541	0.837863	0.172043	1	0.943469	0.985655	1.17401	1.41639	0.981541	0.837863	0.172043	66.4949	-0.848181	0	0.673505	66.4949	-0.848181	0	0.673505	64.0897	-0.182579	0.101925	0.766892	64.0897	-0.182579	0.101925	0.766892	-2.40523
P08113	1	1.02326	1.13823	1.12404	0.656286	0.194041	0.229316	0.192574	1	1.02326	1.13823	1.12404	0.656286	0.194041	0.229316	0.192574	1	1.01926	1.09916	1.03185	0.604222	0.236934	0.197625	0.295922	1	1.01926	1.09916	1.03185	0.604222	0.236934	0.197625	0.295922	54.1732	-0.918841	0.20531	0.97245	54.1732	-0.918841	0.20531	0.97245	54.1245	-0.875967	0.243493	0.985338	54.1245	-0.875967	0.243493	0.985338	-0.0487584
P08226	1	0.523507	0.771208	0.438539	0.585338	0.260809	0.36481	0.740948	1	0.523507	0.771208	0.438539	0.585338	0.260809	0.36481	0.740948	1	1.67743	2.34184	0.927356	1.61558	0.396509	0.698706	1.43777	1	1.67743	2.34184	0.927356	1.61558	0.396509	0.698706	1.43777		-0.768674	0.526451	0.478543		-0.768674	0.526451	0.478543			1.5	-4.56097e-09			1.5	-4.56097e-09
P08228	1	1.05147	1.03157	1.39451	0.911462	1.12735	1.95902	1.60281	1	1.05147	1.03157	1.39451	0.911462	1.12735	1.95902	1.60281	1	0.803236	0.770789	1.06339	1.75273	1.10602	1.34339	1.6548	1	0.803236	0.770789	1.06339	1.75273	1.10602	1.34339	1.6548		0.536523	1.5	0.580836		0.536523	1.5	0.580836		0.576081	1.46424	0.623964		0.576081	1.46424	0.623964
P08249	1	1.06044	1.34116	1.75621	1.9555	0.970384	0.1882	0.103885	1	1.06044	1.34116	1.75621	1.9555	0.970384	0.1882	0.103885	1	1.15904	1.41462	1.87649	2.30049	1.14733	0.206642	0.12306	1	1.15904	1.41462	1.87649	2.30049	1.14733	0.206642	0.12306	60.5205	-0.318456	0.104144	0.47381	60.5205	-0.318456	0.104144	0.47381	61.4998	-0.871544	0.123059	0.311188	61.4998	-0.871544	0.123059	0.311188	0.979309
P08556;P32883;Q61411																	1	1.14108	1.50348	1.86681	2.26795	1.07217	0.958884	0.474516	1	1.14108	1.50348	1.86681	2.26795	1.07217	0.958884	0.474516
P08752;Q9DC51;B2RSH2	1	0.873418	1.41793	1.6331	0.592782	0.3372	0.205198	0.486419	1	0.873418	1.41793	1.6331	0.592782	0.3372	0.205198	0.486419	1	0.947108	1.19357	1.11945	0.777902	0.115146	0.19874	0.103614	1	0.947108	1.19357	1.11945	0.777902	0.115146	0.19874	0.103614	54.1453	-0.762025	0.342939	0.654735	54.1453	-0.762025	0.342939	0.654735	54.299	-0.992206	0.139167	0.960655	54.299	-0.992206	0.139167	0.960655	0.15376
P08775	1	1.01465	0.723356	0.755375	0.695548	0.46153	0.568104	0.169673	1	1.01465	0.723356	0.755375	0.695548	0.46153	0.568104	0.169673	1	1.24428	0.974767	0.606987	0.577896	0.381054	0.3896	0.0669574	1	1.24428	0.974767	0.606987	0.577896	0.381054	0.3896	0.0669574	58.501	-0.030608	0	0.865092	58.501	-0.030608	0	0.865092	55.3518	-0.0494423	0.048671	0.881736	55.3518	-0.0494423	0.048671	0.881736	-3.14925
P09103	1	1.07326	1.1447	1.44511	1.44438	0.723558	0.516144	0.339862	1	1.07326	1.1447	1.44511	1.44438	0.723558	0.516144	0.339862	1	1.02343	1.12469	1.38853	1.47029	0.726093	0.429535	0.490164	1	1.02343	1.12469	1.38853	1.47029	0.726093	0.429535	0.490164	58.6938	-0.417907	0.427994	0.621582	58.6938	-0.417907	0.427994	0.621582	58.5844	-0.582162	0.45985	0.622593	58.5844	-0.582162	0.45985	0.622593	-0.109369
P09405	1	0.967221	1.0138	0.908564	0.59692	0.184061	0.108916	0.287748	1	0.967221	1.0138	0.908564	0.59692	0.184061	0.108916	0.287748	1	1.08047	1.20502	1.04092	0.715329	0.22795	0.209197	0.209496	1	1.08047	1.20502	1.04092	0.715329	0.22795	0.209197	0.209496	54.5203	-0.157223	0.181117	0.977493	54.5203	-0.157223	0.181117	0.977493	54.8285	-0.26759	0.212743	0.96155	54.8285	-0.26759	0.212743	0.96155	0.30824
P09411	1	0.933959	1.07415	1.27201	0.425371	0.0531207	0.0372191	0.057247	1	0.933959	1.07415	1.27201	0.425371	0.0531207	0.0372191	0.057247	1	0.963565	1.03659	1.22699	0.435074	0.108227	0.0904528	0.119026	1	0.963565	1.03659	1.22699	0.435074	0.108227	0.0904528	0.119026	53.9308	-1.10241	0.0491956	0.955482	53.9308	-1.10241	0.0491956	0.955482	53.9347	-1.03714	0.105902	0.966536	53.9347	-1.03714	0.105902	0.966536	0.00385305
P09528	1	0.885521	1.00994	1.37809	1.34916	1.12997	1.68431	1.62966	1	0.885521	1.00994	1.37809	1.34916	1.12997	1.68431	1.62966	1	0.932771	1.19126	1.37963	1.93919	1.40157	1.84716	2.72718	1	0.932771	1.19126	1.37963	1.93919	1.40157	1.84716	2.72718		0.0383351	1.5	0.67162		0.0383351	1.5	0.67162		0.100053	1.5	0.259277		0.100053	1.5	0.259277
P09671	1	1.2164	1.15638	1.58044	1.95203	1.27679	2.06736	1.87709	1	1.2164	1.15638	1.58044	1.95203	1.27679	2.06736	1.87709	1	1.24979	1.35425	1.75816	1.92129	1.62337	2.09497	2.85359	1	1.24979	1.35425	1.75816	1.92129	1.62337	2.09497	2.85359		0.677259	1.5	0.34125		0.677259	1.5	0.34125		0.0838212	1.5	-0.0485863		0.0838212	1.5	-0.0485863
P0C7N9	1	1.16552	1.40273	1.21324	1.2591	0.904372	1.0308	0.595903	1	1.16552	1.40273	1.21324	1.2591	0.904372	1.0308	0.595903	1	0.615268	0.939579	1.00084	0.899193	0.757301	0.641425	0.899963	1	0.615268	0.939579	1.00084	0.899193	0.757301	0.641425	0.899963											0.282738	0.0419098			0.282738	0.0419098
P0DOV1																	1	0.668028	0.485447	0.265662	0.198054				1	0.668028	0.485447	0.265662	0.198054												44.8645	-0.0638082	0.127583	0.966761	44.8645	-0.0638082	0.127583	0.966761
P0DP28;P0DP27;P0DP26	1	1.0403	1.01628	1.05892	0.998594	0.851733	1.2146	0.850878	1	1.0403	1.01628	1.05892	0.998594	0.851733	1.2146	0.850878	1	0.867523	1.11491	1.18936	1.30593	1.09362	1.24118	2.0009	1	0.867523	1.11491	1.18936	1.30593	1.09362	1.24118	2.0009			0	0.231536			0	0.231536		0.030027	1.5	0.486165		0.030027	1.5	0.486165
P10107	1	0.96584	1.11427	0.737223	0.271375	0.0792922	0.0463341	0.0670919	1	0.96584	1.11427	0.737223	0.271375	0.0792922	0.0463341	0.0670919	1	1.01405	1.1457	0.774548	0.246808	0.0797846	0.0340948	0.112143	1	1.01405	1.1457	0.774548	0.246808	0.0797846	0.0340948	0.112143	51.9259	-0.146491	0.0566193	0.986785	51.9259	-0.146491	0.0566193	0.986785	51.9178	-0.167016	0.0727837	0.982336	51.9178	-0.167016	0.0727837	0.982336	-0.00807758
P10126	1	0.915826	0.837685	0.832659	0.50192	0.0880264	0.0512262	0.0786185	1	0.915826	0.837685	0.832659	0.50192	0.0880264	0.0512262	0.0786185	1	0.875648	0.828864	0.815038	0.556143	0.120903	0.0701964	0.0746968	1	0.875648	0.828864	0.815038	0.556143	0.120903	0.0701964	0.0746968	53.5415	-0.104826	0.0202028	0.969456	53.5415	-0.104826	0.0202028	0.969456	53.8171	-0.0868985	0.00165017	0.957128	53.8171	-0.0868985	0.00165017	0.957128	0.275572
P10518	1	0.84813	1.10864	1.34317	1.32811	1.38056	2.01103	1.62792	1	0.84813	1.10864	1.34317	1.32811	1.38056	2.01103	1.62792	1	1.10627	1.37106	1.42281	1.48512	1.07767	1.39465	2.09818	1	1.10627	1.37106	1.42281	1.48512	1.07767	1.39465	2.09818		0.0569173	1.5	0.647238		0.0569173	1.5	0.647238		0.036999	1.5	0.35538		0.036999	1.5	0.35538
P10605	1	0.78224	0.863232	1.05098	0.818715	0.407249	0.380163	0.209333	1	0.78224	0.863232	1.05098	0.818715	0.407249	0.380163	0.209333	1	1.01431	0.926501	0.958943	0.929004	0.327475	0.205536	0.193485	1	1.01431	0.926501	0.958943	0.929004	0.327475	0.205536	0.193485	57.0522	-0.11321	0.275584	0.880812	57.0522	-0.11321	0.275584	0.880812	56.7932	-0.196114	0.196682	0.992741	56.7932	-0.196114	0.196682	0.992741	-0.259032
P10639	1	1.11221	1.03843	1.30582	1.26068	0.980757	1.47718	1.11942	1	1.11221	1.03843	1.30582	1.26068	0.980757	1.47718	1.11942	1	1.02119	1.15143	1.31357	1.56434	1.10115	1.36913	2.01049	1	1.02119	1.15143	1.31357	1.56434	1.10115	1.36913	2.01049		0.0178039	1.22914	0.218022		0.0178039	1.22914	0.218022		0.036891	1.5	0.462178		0.036891	1.5	0.462178
P10649	1	0.943299	1.01514	1.06562	0.532474	0.113667	0.0807281	0.0774369	1	0.943299	1.01514	1.06562	0.532474	0.113667	0.0807281	0.0774369	1	0.971435	1.01014	0.862975	0.393572	0.107571	0.0668496	0.0760106	1	0.971435	1.01014	0.862975	0.393572	0.107571	0.0668496	0.0760106	54.0652	-0.502354	0.0905257	0.994105	54.0652	-0.502354	0.0905257	0.994105	53.137	-0.139865	0.0626454	0.998879	53.137	-0.139865	0.0626454	0.998879	-0.928185
P10711	1	1.08404	1.483	1.29151	1.42986	0.66711	0.634257	0.548893	1	1.08404	1.483	1.29151	1.42986	0.66711	0.634257	0.548893	1	1.07345	1.18858	1.23417	1.02537	0.545058	0.445606	0.424797	1	1.07345	1.18858	1.23417	1.02537	0.545058	0.445606	0.424797		-0.442768	0.591575	0.462483		-0.442768	0.591575	0.462483	58.1456	-0.612138	0.435201	0.879243	58.1456	-0.612138	0.435201	0.879243
P10852	1	1.2988	0.598401	2.23084	4.11158	2.04636	2.15433	1.6887	1	1.2988	0.598401	2.23084	4.11158	2.04636	2.15433	1.6887	1	1.13687	2.5363	2.55484	3.46595	2.18938	1.2593	1.62347	1	1.13687	2.5363	2.55484	3.46595	2.18938	1.2593	1.62347		0.653189	1.5	-0.0464068		0.653189	1.5	-0.0464068		0.759281	1.5	-0.26706		0.759281	1.5	-0.26706
P10923	1	1.546	0.4313	0.553722	0.646311	0.28787	2.64526	0.561516	1	1.546	0.4313	0.553722	0.646311	0.28787	2.64526	0.561516	1	0.946717	0.966414	0.82685	1.20948	1.3673	1.13296	1.20818	1	0.946717	0.966414	0.82685	1.20948	1.3673	1.13296	1.20818		0.521885	1.5	0.159703		0.521885	1.5	0.159703		0.275609	1.23615	0.715097		0.275609	1.23615	0.715097
P11031	1	1.2586	1.63691	1.47654	0.563056	1.0828	0.120109	0.135572	1	1.2586	1.63691	1.47654	0.563056	1.0828	0.120109	0.135572	1	1.22052	1.21468	0.893202	0.878488	0.524182	0.283232	0.192771	1	1.22052	1.21468	0.893202	0.878488	0.524182	0.283232	0.192771	60.2859	-0.902407	0.127536	0.618538	60.2859	-0.902407	0.127536	0.618538	58.3581	-0.0911763	0.17029	0.906843	58.3581	-0.0911763	0.17029	0.906843	-1.92775
P11103	1	1.25871	0.96992	0.35612	0.175913	0.100856	0.0837845	0.189953	1	1.25871	0.96992	0.35612	0.175913	0.100856	0.0837845	0.189953	1	1.43371	1.26018	0.395195	0.113018	0.0985045	0.0747201	0.10173	1	1.43371	1.26018	0.395195	0.113018	0.0985045	0.0747201	0.10173	49.2506	-0.219404	0.134968	0.953148	49.2506	-0.219404	0.134968	0.953148	49.9016	-1.13203	0.0969932	0.890008	49.9016	-1.13203	0.0969932	0.890008	0.651053
P11157	1	0.913214	1.11644	1.234	1.05093	0.683448	1.00456	0.64423	1	0.913214	1.11644	1.234	1.05093	0.683448	1.00456	0.64423	1	0.893326	0.98059	1.09864	1.07814	0.670863	0.603706	0.606616	1	0.893326	0.98059	1.09864	1.07814	0.670863	0.603706	0.606616			0	0.403534			0	0.403534		-0.42826	0.605161	0.909557		-0.42826	0.605161	0.909557
P11404	1	1.12894	1.31411	1.45296	1.42974	0.613027	0.28128	0.186455	1	1.12894	1.31411	1.45296	1.42974	0.613027	0.28128	0.186455	1	1.12892	1.33117	1.33903	1.44071	0.622506	0.22815	0.157876	1	1.12892	1.33117	1.33903	1.44071	0.622506	0.22815	0.157876	58.1419	-0.825694	0.233868	0.715172	58.1419	-0.825694	0.233868	0.715172	58.1434	-0.869205	0.193013	0.758352	58.1434	-0.869205	0.193013	0.758352	0.00145809
P11438																	1	1.09195	1.0111	1.50995	1.73437	1.27424	2.21752	4.21642	1	1.09195	1.0111	1.50995	1.73437	1.27424	2.21752	4.21642										0.669259	1.5	0.0146303		0.669259	1.5	0.0146303
P11440	1	0.978835	0.80528	0.491187	0.351277	0.112888	0.107934	0.137053	1	0.978835	0.80528	0.491187	0.351277	0.112888	0.107934	0.137053	1	1.02774	0.828345	0.504261	0.450945	0.16114	0.176037	0.232886	1	1.02774	0.828345	0.504261	0.450945	0.16114	0.176037	0.232886	50.2753	-0.0744189	0.0888703	0.990209	50.2753	-0.0744189	0.0888703	0.990209	50.879	-0.0705971	0.178235	0.970443	50.879	-0.0705971	0.178235	0.970443	0.603652
P11499	1	0.974003	1.0128	0.670208	0.165105	0.055191	0.0555396	0.0732943	1	0.974003	1.0128	0.670208	0.165105	0.055191	0.0555396	0.0732943	1	0.974416	0.976987	0.60844	0.171297	0.0717633	0.0541646	0.0679318	1	0.974416	0.976987	0.60844	0.171297	0.0717633	0.0541646	0.0679318	51.0289	-0.174087	0.0604926	0.998541	51.0289	-0.174087	0.0604926	0.998541	50.7466	-0.151911	0.0606336	0.99928	50.7466	-0.151911	0.0606336	0.99928	-0.282312
P11983	1	0.881898	0.902779	1.0652	0.896738	0.329563	0.172629	0.106298	1	0.881898	0.902779	1.0652	0.896738	0.329563	0.172629	0.106298	1	0.955417	0.983192	1.13678	0.990921	0.419302	0.185051	0.0682811	1	0.955417	0.983192	1.13678	0.990921	0.419302	0.185051	0.0682811	56.8324	-0.171527	0.12958	0.973242	56.8324	-0.171527	0.12958	0.973242	57.6243	-0.21157	0.11728	0.978592	57.6243	-0.21157	0.11728	0.978592	0.791831
P12265	1	1.11366	1.13995	1.34133	1.46424	1.18742	1.92418	1.83427	1	1.11366	1.13995	1.34133	1.46424	1.18742	1.92418	1.83427	1	0.991956	1.09926	1.30292	1.41884	1.07562	1.35735	2.45432	1	0.991956	1.09926	1.30292	1.41884	1.07562	1.35735	2.45432		0.0468985	1.5	0.518984		0.0468985	1.5	0.518984		0.0379226	1.5	0.327101		0.0379226	1.5	0.327101
P12367																	1	1.00339	0.745621	0.303372	0.483233				1	1.00339	0.745621	0.303372	0.483233												46.3463	-0.823298	0.393302	0.958301	46.3463	-0.823298	0.393302	0.958301
P12382	1	0.947469	0.973071	1.13083	1.113	0.763344	0.652479	0.142873	1	0.947469	0.973071	1.13083	1.113	0.763344	0.652479	0.142873	1	1.12174	1.12442	1.26179	1.40066	0.899239	0.722135	0.144331	1	1.12174	1.12442	1.26179	1.40066	0.899239	0.722135	0.144331	62.8922	-0.0973834	0	0.919968	62.8922	-0.0973834	0	0.919968	63.6248	-0.137552	0	0.750671	63.6248	-0.137552	0	0.750671	0.732548
P12970	1	1.04221	1.19442	2.12206	7.72299	3.4944	1.29169	1.81564	1	1.04221	1.19442	2.12206	7.72299	3.4944	1.29169	1.81564	1	0.983494	1.49806	2.29746	8.62042	4.916	1.94217	1.75603	1	0.983494	1.49806	2.29746	8.62042	4.916	1.94217	1.75603		0.678165	1.5	-0.187552		0.678165	1.5	-0.187552
P13439	1	1.0351	1.14001	1.3211	1.11916	0.428227	0.121079	0.107824	1	1.0351	1.14001	1.3211	1.11916	0.428227	0.121079	0.107824	1	0.986671	1.03263	1.11767	0.939888	0.43141	0.114552	0.0811208	1	0.986671	1.03263	1.11767	0.939888	0.43141	0.114552	0.0811208	57.921	-0.956612	0.114451	0.916756	57.921	-0.956612	0.114451	0.916756	57.5945	-0.178395	0.0811276	0.988226	57.5945	-0.178395	0.0811276	0.988226	-0.326499
P13864	1	0.969926	0.818919	0.719171	0.562719	0.19956	0.121485	0.138488	1	0.969926	0.818919	0.719171	0.562719	0.19956	0.121485	0.138488	1	0.988262	0.906723	0.740062	0.623056	0.162664	0.0794078	0.0647583	1	0.988262	0.906723	0.740062	0.623056	0.162664	0.0794078	0.0647583	53.5524	-0.0594927	0.0125996	0.975343	53.5524	-0.0594927	0.0125996	0.975343	54.1256	-0.0791897	0	0.977095	54.1256	-0.0791897	0	0.977095	0.573184
P14115	1	0.615723	0.70688	1.63999	5.54657	2.19244	0.514035	0.955549	1	0.615723	0.70688	1.63999	5.54657	2.19244	0.514035	0.955549	1	1.25996	2.28485	3.12462	11.9431	5.58318	1.81823	1.46012	1	1.25996	2.28485	3.12462	11.9431	5.58318	1.81823	1.46012			0.600125	-0.170267			0.600125	-0.170267		0.762487	1.5	-0.35211		0.762487	1.5	-0.35211
P14131	1	0.921408	1.19676	2.08956	5.48753	2.42212	0.522646	0.595655	1	0.921408	1.19676	2.08956	5.48753	2.42212	0.522646	0.595655	1	0.923204	1.30275	1.90537	5.78931	2.83848	0.608152	0.40475	1	0.923204	1.30275	1.90537	5.78931	2.83848	0.608152	0.40475		-0.440377	0.558755	-0.236316		-0.440377	0.558755	-0.236316	62.258	-0.583886	0.40475	-0.237376	62.258	-0.583886	0.40475	-0.237376
P14148	1	1.17816	1.70037	3.19828	10.4938	4.95358	1.53349	2.55771	1	1.17816	1.70037	3.19828	10.4938	4.95358	1.53349	2.55771	1	0.882129	1.36759	2.21384	9.27051	4.78998	1.67458	1.7984	1	0.882129	1.36759	2.21384	9.27051	4.78998	1.67458	1.7984		0.505919	1.5	-0.37366		0.505919	1.5	-0.37366
P14152	1	0.949722	1.01823	1.31056	1.24962	0.59877	0.114743	0.0621106	1	0.949722	1.01823	1.31056	1.24962	0.59877	0.114743	0.0621106	1	1.05157	1.05686	1.23371	1.32854	0.645629	0.119051	0.0971678	1	1.05157	1.05686	1.23371	1.32854	0.645629	0.119051	0.0971678	58.1268	-0.782293	0.0884254	0.899768	58.1268	-0.782293	0.0884254	0.899768	58.1533	-0.959552	0.108109	0.895613	58.1533	-0.959552	0.108109	0.895613	0.0265687
P14206	1	1.07681	1.19046	1.58652	3.11997	1.38501	0.327781	0.272921	1	1.07681	1.19046	1.58652	3.11997	1.38501	0.327781	0.272921	1	0.921591	1.08	1.40396	2.9928	1.40426	0.456985	0.135911	1	0.921591	1.08	1.40396	2.9928	1.40426	0.456985	0.135911	61.5632	-0.724119	0.272918	0.0905318	61.5632	-0.724119	0.272918	0.0905318	61.9467	-0.846682	0.135911	0.156226	61.9467	-0.846682	0.135911	0.156226	0.38345
P14211	1	0.940873	0.667838	0.445296	0.345194	0.160607	0.184649	0.181181	1	0.940873	0.667838	0.445296	0.345194	0.160607	0.184649	0.181181	1	0.856566	0.631844	0.409454	0.290891	0.186504	0.168538	0.232082	1	0.856566	0.631844	0.409454	0.290891	0.186504	0.168538	0.232082	49.0507	-0.0629423	0.149564	0.991213	49.0507	-0.0629423	0.149564	0.991213	48.0423	-0.0613638	0.168997	0.99118	48.0423	-0.0613638	0.168997	0.99118	-1.00837
P14576	1	1.05051	0.656682	0.176972	0.0444253			0.0711895	1	1.05051	0.656682	0.176972	0.0444253			0.0711895	1	0.943689	0.785882	0.258044	0.119837	0.0284755	0.0409475	0.016785	1	0.943689	0.785882	0.258044	0.119837	0.0284755	0.0409475	0.016785	47.0055	-0.165259	0.0572809	0.995709	47.0055	-0.165259	0.0572809	0.995709	48.1206	-0.137068	0.0338815	0.996227	48.1206	-0.137068	0.0338815	0.996227	1.11508
P14685	1	0.987826	1.00479	0.976129	0.737289	0.105913	0.0589163	0.0982175	1	0.987826	1.00479	0.976129	0.737289	0.105913	0.0589163	0.0982175	1	0.992533	0.942936	0.937659	0.666036	0.148121	0.062979	0.0738085	1	0.992533	0.942936	0.937659	0.666036	0.148121	0.062979	0.0738085	54.9513	-0.260492	0.0776678	0.998991	54.9513	-0.260492	0.0776678	0.998991	54.9639	-0.164696	0.0586261	0.996059	54.9639	-0.164696	0.0586261	0.996059	0.0125904
P14733																	1	0.984389	1.65383	2.20541	1.58063	1.18611	0.746955	1.03509	1	0.984389	1.65383	2.20541	1.58063	1.18611	0.746955	1.03509											0.733391	-0.446507			0.733391	-0.446507
P14824	1	1.22059	1.55787	1.05785	0.330013	0.158132	0.164607	0.176003	1	1.22059	1.55787	1.05785	0.330013	0.158132	0.164607	0.176003	1	1.10549	1.56292	1.64092	0.814003	0.264385	0.115227	0.156736	1	1.10549	1.56292	1.64092	0.814003	0.264385	0.115227	0.156736	53.7827	-0.970523	0.166247	0.836033	53.7827	-0.970523	0.166247	0.836033	55.9625	-0.197646	0.144992	0.7115	55.9625	-0.197646	0.144992	0.7115	2.17983
P14869	1	0.942899	1.06311	2.00658	7.62241	2.65351	0.509244	0.806027	1	0.942899	1.06311	2.00658	7.62241	2.65351	0.509244	0.806027	1	1.04027	1.26338	1.77409	6.85387	2.68435	0.544184	0.469342	1	1.04027	1.26338	1.77409	6.85387	2.68435	0.544184	0.469342		0.674174	1.5	-0.0492124		0.674174	1.5	-0.0492124			1.5	-0.0531378			1.5	-0.0531378
P14901	1	0.912363	1.0856	0.878379	0.472633	0.128559	0.0728113	0.161136	1	0.912363	1.0856	0.878379	0.472633	0.128559	0.0728113	0.161136	1	0.871088	0.805056	0.57353	0.214882	0.170273	0.127144	0.175524	1	0.871088	0.805056	0.57353	0.214882	0.170273	0.127144	0.175524	53.6562	-0.141144	0.102836	0.982179	53.6562	-0.141144	0.102836	0.982179	50.2026	-0.0806482	0.119564	0.976447	50.2026	-0.0806482	0.119564	0.976447	-3.45357
P15105	1	1.2423	0.481499	0.962144	0.4149	0.140043	0.250058	0.118751	1	1.2423	0.481499	0.962144	0.4149	0.140043	0.250058	0.118751	1	0.750045	0.720204	0.609978	0.227728	0.0431695	0.0105685	0.170488	1	0.750045	0.720204	0.609978	0.227728	0.0431695	0.0105685	0.170488	53.1061	-0.0567758	0.0404858	0.75059	53.1061	-0.0567758	0.0404858	0.75059	49.5213	-0.0607838	0	0.914081	49.5213	-0.0607838	0	0.914081	-3.58479
P15379	1	1.63263	1.1887	2.48554	2.61016	1.51954	1.98	2.36873	1	1.63263	1.1887	2.48554	2.61016	1.51954	1.98	2.36873	1	2.03311	2.27305	3.37616	4.38989	3.17883	2.99423	3.93454	1	2.03311	2.27305	3.37616	4.38989	3.17883	2.99423	3.93454		0.815958	1.5	-0.278537		0.815958	1.5	-0.278537		0.817102	1.5	-1.8394		0.817102	1.5	-1.8394
P15532	1	1.04749	0.969106	1.43677	1.52723	1.13682	1.72743	1.102	1	1.04749	0.969106	1.43677	1.52723	1.13682	1.72743	1.102	1	1.00779	1.10088	1.39567	1.52618	1.17846	1.46039	1.42599	1	1.00779	1.10088	1.39567	1.52618	1.17846	1.46039	1.42599		0.504006	1.38605	0.487725		0.504006	1.38605	0.487725		0.179963	1.39759	0.783312		0.179963	1.39759	0.783312
P16045	1	1.00202	1.02711	1.20572	1.20135	0.66574	0.609424	0.300676	1	1.00202	1.02711	1.20572	1.20135	0.66574	0.609424	0.300676	1	1.12065	1.29587	1.45381	1.44891	0.890858	0.592347	0.336064	1	1.12065	1.29587	1.45381	1.44891	0.890858	0.592347	0.336064	62.3811	-0.0767361	0.28015	0.818441	62.3811	-0.0767361	0.28015	0.818441	62.8628	-0.114344	0.319455	0.543084	62.8628	-0.114344	0.319455	0.543084	0.481701
P16110	1	0.922543	0.894261	0.875572	0.339915	0.0972528	0.0941003	0.148817	1	0.922543	0.894261	0.875572	0.339915	0.0972528	0.0941003	0.148817	1	0.967261	0.957975	0.867974	0.312419	0.132034	0.115052	0.148255	1	0.967261	0.957975	0.867974	0.312419	0.132034	0.115052	0.148255	52.7711	-0.157527	0.105601	0.983658	52.7711	-0.157527	0.105601	0.983658	52.5774	-0.164274	0.125901	0.997344	52.5774	-0.164274	0.125901	0.997344	-0.193696
P16332	1	2.13889	1.46009	0.876369	0.575616	0.296693	0.480058	0.180277	1	2.13889	1.46009	0.876369	0.575616	0.296693	0.480058	0.180277																	54.6155	-0.114473	0.308976	0.482645	54.6155	-0.114473	0.308976	0.482645
P16627	1	0.740985	1.33247	1.24414	1.06022	0.171792	0.281459	0.333913	1	0.740985	1.33247	1.24414	1.06022	0.171792	0.281459	0.333913																	56.2399	-0.369481	0.260646	0.823382	56.2399	-0.369481	0.260646	0.823382
P16675	1	0.943642	1.0573	1.26988	1.41354	0.658471	0.583097	0.323017	1	0.943642	1.0573	1.26988	1.41354	0.658471	0.583097	0.323017	1	1.06597	1.24091	1.32806	1.63893	1.01039	0.507925	0.431865	1	1.06597	1.24091	1.32806	1.63893	1.01039	0.507925	0.431865	58.449	-0.572409	0.453057	0.694005	58.449	-0.572409	0.453057	0.694005	62.0323	-0.562868	0.431865	0.491328	62.0323	-0.562868	0.431865	0.491328	3.58332
P16858	1	1.0781	1.08883	1.05992	0.401766	0.0790978	0.0521025	0.070636	1	1.0781	1.08883	1.05992	0.401766	0.0790978	0.0521025	0.070636	1	1.12095	0.984839	0.938027	0.379462	0.0801596	0.0605241	0.0518708	1	1.12095	0.984839	0.938027	0.379462	0.0801596	0.0605241	0.0518708	53.9056	-1.08212	0.0672788	0.989618	53.9056	-1.08212	0.0672788	0.989618	53.3124	-0.186838	0.0540791	0.990721	53.3124	-0.186838	0.0540791	0.990721	-0.593181
P17047	1	0.986478	0.872394	0.854462	0.855135	0.862421	2.13441	2.60421	1	0.986478	0.872394	0.854462	0.855135	0.862421	2.13441	2.60421	1	1.10889	0.825393	1.06627	1.0909	1.09445	2.03151	3.56537	1	1.10889	0.825393	1.06627	1.0909	1.09445	2.03151	3.56537		0.14246	1.5	0.473002		0.14246	1.5	0.473002		0.535705	1.5	0.222472		0.535705	1.5	0.222472
P17095	1	1.05059	0.973928	1.46852	0.909171	0.932282	0.745758	1.95549	1	1.05059	0.973928	1.46852	0.909171	0.932282	0.745758	1.95549																		0.12441	1.5	0.476841		0.12441	1.5	0.476841
P17182	1	1.03431	1.06382	1.36912	1.39377	1.05259	1.25163	0.133162	1	1.03431	1.06382	1.36912	1.39377	1.05259	1.25163	0.133162	1	1.0053	1.04166	1.20333	1.35504	1.0759	1.00567	0.0955739	1	1.0053	1.04166	1.20333	1.35504	1.0759	1.00567	0.0955739	66.4279	-0.825642	0	0.671201	66.4279	-0.825642	0	0.671201	66.3341	-0.852298	0	0.822747	66.3341	-0.852298	0	0.822747	-0.0937311
P17225;Q8BHD7	1	1.27454	0.441941	0.329501	0.401005	0.182126		0.504202	1	1.27454	0.441941	0.329501	0.401005	0.182126		0.504202	1	0.479833	0.405569	0.262744	0.131437	0.0566964	0.129304	0.146735	1	0.479833	0.405569	0.262744	0.131437	0.0566964	0.129304	0.146735	45.8598	-0.722276	0.354208	0.860797	45.8598	-0.722276	0.354208	0.860797	42.7072	-0.0716185	0.114841	0.918243	42.7072	-0.0716185	0.114841	0.918243	-3.1526
P17427;P17426																	1	0.876039	1.08224	0.984792	0.795961	0.329672	0.209829	0.150712	1	0.876039	1.08224	0.984792	0.795961	0.329672	0.209829	0.150712									56.3785	-0.131235	0.165099	0.977769	56.3785	-0.131235	0.165099	0.977769
P17439	1	1.08441	1.02281	1.1223	1.09699	0.669533	0.956994	0.355403	1	1.08441	1.02281	1.1223	1.09699	0.669533	0.956994	0.355403	1	1.12152	1.11844	1.32088	1.32498	1.02948	1.0244	0.409596	1	1.12152	1.11844	1.32088	1.32498	1.02948	1.0244	0.409596	65.93	-0.130333	0	0.72133	65.93	-0.130333	0	0.72133	66.8908	-0.838173	0	0.582579	66.8908	-0.838173	0	0.582579	0.960745
P17563;Q63836	1	1.06182	1.44723	0.686329	0.8785	0.322342	0.513132	0.267418	1	1.06182	1.44723	0.686329	0.8785	0.322342	0.513132	0.267418	1	0.889859	0.775205	0.869002	0.467744	0.376892	0.193188	0.168358	1	0.889859	0.775205	0.869002	0.467744	0.376892	0.193188	0.168358	57.4802	-0.07424	0.320093	0.695578	57.4802	-0.07424	0.320093	0.695578	54.7099	-0.0470741	0	0.94224	54.7099	-0.0470741	0	0.94224	-2.77031
P17710	1	1.07025	0.978684	1.09949	0.697669	0.198351	0.151756	0.100046	1	1.07025	0.978684	1.09949	0.697669	0.198351	0.151756	0.100046	1	1.03424	1.17065	1.09626	0.64376	0.257127	0.241831	0.470965	1	1.03424	1.17065	1.09626	0.64376	0.257127	0.241831	0.470965	55.0509	-0.200494	0.1326	0.986391	55.0509	-0.200494	0.1326	0.986391	54.2027	-0.78359	0.323308	0.929695	54.2027	-0.78359	0.323308	0.929695	-0.84819
P17742	1	0.980533	0.840123	0.605418	0.209913	0.0652208	0.0569889	0.136871	1	0.980533	0.840123	0.605418	0.209913	0.0652208	0.0569889	0.136871	1	0.994062	0.953963	0.669588	0.234939	0.076638	0.0795664	0.108001	1	0.994062	0.953963	0.669588	0.234939	0.076638	0.0795664	0.108001	50.5998	-0.104894	0.0654889	0.989391	50.5998	-0.104894	0.0654889	0.989391	51.278	-0.133757	0.0800434	0.998661	51.278	-0.133757	0.0800434	0.998661	0.678199
P17751	1	1.01146	1.06196	1.21207	0.887618	0.194285	0.0644371	0.0748029	1	1.01146	1.06196	1.21207	0.887618	0.194285	0.0644371	0.0748029	1	0.970418	0.984147	1.1413	0.880735	0.196294	0.0630619	0.0598331	1	0.970418	0.984147	1.1413	0.880735	0.196294	0.0630619	0.0598331	56.1607	-0.229496	0.0686515	0.970189	56.1607	-0.229496	0.0686515	0.970189	56.163	-0.221528	0.0593549	0.985877	56.163	-0.221528	0.0593549	0.985877	0.00232872
P17918	1	1.03491	1.19309	1.36201	1.24538	0.639414	0.397476	0.121448	1	1.03491	1.19309	1.36201	1.24538	0.639414	0.397476	0.121448	1	0.985319	1.08993	1.32009	1.23518	0.630031	0.342612	0.094965	1	0.985319	1.08993	1.32009	1.23518	0.630031	0.342612	0.094965	59.9789	-0.123528	0.155822	0.806911	59.9789	-0.123528	0.155822	0.806911	59.4344	-0.142855	0.149239	0.854917	59.4344	-0.142855	0.149239	0.854917	-0.544471
P18155	1	1.08041	1.29407	1.0713	0.922247	0.278489	0.135441	0.212407	1	1.08041	1.29407	1.0713	0.922247	0.278489	0.135441	0.212407	1	1.58941	1.89018	1.92817	1.9577	0.450315	0.336867	0.554523	1	1.58941	1.89018	1.92817	1.9577	0.450315	0.336867	0.554523	56.4943	-0.219601	0.173737	0.931988	56.4943	-0.219601	0.173737	0.931988	57.4133	-0.608949	0.445611	0.158062	57.4133	-0.608949	0.445611	0.158062	0.918973
P18242	1	1.088	1.18949	1.29211	1.2108	0.774844	0.691979	0.256327	1	1.088	1.18949	1.29211	1.2108	0.774844	0.691979	0.256327	1	0.990315	0.954496	1.08257	1.16901	0.755488	0.596586	0.335592	1	0.990315	0.954496	1.08257	1.16901	0.755488	0.596586	0.335592	63.8045	-0.0877478	0.0227155	0.762384	63.8045	-0.0877478	0.0227155	0.762384	62.8277	-0.0784252	0.30052	0.896338	62.8277	-0.0784252	0.30052	0.896338	-0.976711
P18572																	1	2.2072	1.92648	3.86114	5.82891	2.3753	2.23543	3.51592	1	2.2072	1.92648	3.86114	5.82891	2.3753	2.23543	3.51592										0.818391	1.5	-0.943071		0.818391	1.5	-0.943071
P18653	1	1.12951	1.05158	0.748898	0.731356	0.259923	0.251251	0.294292	1	1.12951	1.05158	0.748898	0.731356	0.259923	0.251251	0.294292																	55.4724	-0.0778268	0.223714	0.927889	55.4724	-0.0778268	0.223714	0.927889
P18654	1	0.898835	0.774665	0.396406	0.159534	0.0356904	0.023469	0.111876	1	0.898835	0.774665	0.396406	0.159534	0.0356904	0.023469	0.111876	1	1.38893	1.05048	0.517506	0.215522	0.126836	0.078288	0.0959715	1	1.38893	1.05048	0.517506	0.215522	0.126836	0.078288	0.0959715	48.8066	-0.0982656	0.0411421	0.9885	48.8066	-0.0982656	0.0411421	0.9885	50.1809	-0.19165	0.11857	0.912896	50.1809	-0.19165	0.11857	0.912896	1.37433
P18760	1	0.984236	1.07439	1.16876	0.888079	0.22193	0.107116	0.0826283	1	0.984236	1.07439	1.16876	0.888079	0.22193	0.107116	0.0826283	1	0.899399	0.955684	1.12831	0.825732	0.211549	0.0951277	0.0804	1	0.899399	0.955684	1.12831	0.825732	0.211549	0.0951277	0.0804	56.2504	-0.216746	0.0927525	0.977096	56.2504	-0.216746	0.0927525	0.977096	55.9242	-0.196039	0.0859891	0.978195	55.9242	-0.196039	0.0859891	0.978195	-0.326192
P19096	1	0.940364	0.927244	0.791238	0.179926	0.0653257	0.0515661	0.0789406	1	0.940364	0.927244	0.791238	0.179926	0.0653257	0.0515661	0.0789406	1	0.959835	0.97342	0.752812	0.196906	0.0807961	0.0678986	0.0784929	1	0.959835	0.97342	0.752812	0.196906	0.0807961	0.0678986	0.0784929	51.6582	-0.186149	0.0608253	0.993947	51.6582	-0.186149	0.0608253	0.993947	51.5536	-0.169638	0.0707487	0.998616	51.5536	-0.169638	0.0707487	0.998616	-0.104597
P19157;P46425	1	0.913564	0.830705	1.057	0.622283	0.156227	0.121025	0.0692661	1	0.913564	0.830705	1.057	0.622283	0.156227	0.121025	0.0692661	1	0.943667	0.905362	0.838446	0.480089	0.106656	0.0955958	0.106806	1	0.943667	0.905362	0.838446	0.480089	0.106656	0.0955958	0.106806	54.5961	-0.216327	0.103492	0.9655	54.5961	-0.216327	0.103492	0.9655	53.4977	-0.113105	0.0684419	0.986884	53.4977	-0.113105	0.0684419	0.986884	-1.09835
P19253	1	0.946432	1.22046	1.92731	6.27305	2.70149	0.853274	1.35492	1	0.946432	1.22046	1.92731	6.27305	2.70149	0.853274	1.35492	1	0.921	1.47115	1.95664	8.22117	4.45572	1.43943	1.53301	1	0.921	1.47115	1.95664	8.22117	4.45572	1.43943	1.53301		0.671699	1.5	-0.0713415		0.671699	1.5	-0.0713415		0.542792	1.5	-0.213976		0.542792	1.5	-0.213976
P19426																	1	0.987675	0.678884	0.685349	0.863705	0.0864837	0.185375	0.387376	1	0.987675	0.678884	0.685349	0.863705	0.0864837	0.185375	0.387376									54.5342	-0.0428462	0.141595	0.688139	54.5342	-0.0428462	0.141595	0.688139
P19973	1	1.14507	0.980978	1.9094	1.84789	1.01258	1.03155	0.559519	1	1.14507	0.980978	1.9094	1.84789	1.01258	1.03155	0.559519	1	0.884904	1.12912	1.44553	1.66444	1.23387	0.979169	1.04974	1	0.884904	1.12912	1.44553	1.66444	1.23387	0.979169	1.04974										0.372879	1.27455	0.314445		0.372879	1.27455	0.314445
P20029	1	1.02069	1.03767	1.18181	1.17095	0.469321	0.306449	0.245985	1	1.02069	1.03767	1.18181	1.17095	0.469321	0.306449	0.245985	1	0.993333	1.0298	1.07131	1.0488	0.458503	0.259805	0.326071	1	0.993333	1.0298	1.07131	1.0488	0.458503	0.259805	0.326071	57.9518	-0.783155	0.276217	0.939399	57.9518	-0.783155	0.276217	0.939399	57.9294	-0.765598	0.292938	0.988137	57.9294	-0.765598	0.292938	0.988137	-0.0224729
P20060	1	1.16728	1.29474	1.39046	2.01844	1.20217	1.21429	0.390311	1	1.16728	1.29474	1.39046	2.01844	1.20217	1.21429	0.390311	1	1.02694	1.01984	1.22329	1.49306	1.03948	0.856795	0.450211	1	1.02694	1.01984	1.22329	1.49306	1.03948	0.856795	0.450211	66.8654	-0.830088	0	0.0140892	66.8654	-0.830088	0	0.0140892	62.8706	-0.531764	0.450211	0.520772	62.8706	-0.531764	0.450211	0.520772	-3.99475
P20108	1	1.10307	1.51431	1.72908	1.9469	1.28189	0.996544	0.156485	1	1.10307	1.51431	1.72908	1.9469	1.28189	0.996544	0.156485	1	1.10652	1.46235	1.6346	2.1604	1.49731	0.777501	0.141842	1	1.10652	1.46235	1.6346	2.1604	1.49731	0.777501	0.141842	65.6764	-0.356707	0.0463774	0.159435	65.6764	-0.356707	0.0463774	0.159435	62.3565	-0.829981	0.141842	0.149217	62.3565	-0.829981	0.141842	0.149217	-3.31981
P20152	1	1.11767	0.972886	2.24901	3.68488	0.909361	0.406019	1.70795	1	1.11767	0.972886	2.24901	3.68488	0.909361	0.406019	1.70795	1	1.08311	1.1173	1.88231	4.09391	1.0539	0.78412	1.24941	1	1.08311	1.1173	1.88231	4.09391	1.0539	0.78412	1.24941		0.65649	1.5	0.08676		0.65649	1.5	0.08676		0.676193	1.5	0.0675536		0.676193	1.5	0.0675536
P20664	1	0.800038	0.7229	0.0856593	0.0760526	0.0307181	0.115331	0.0369763	1	0.800038	0.7229	0.0856593	0.0760526	0.0307181	0.115331	0.0369763	1	1.12598	0.933257	0.201693	0.0144613	0.0559525	0.133647	0.0690352	1	1.12598	0.933257	0.201693	0.0144613	0.0559525	0.133647	0.0690352	46.8684	-0.265092	0.0630403	0.961825	46.8684	-0.265092	0.0630403	0.961825	48.4131	-0.255198	0.0681082	0.985635	48.4131	-0.255198	0.0681082	0.985635	1.54473
P21107	1	1.06641	1.09985	1.38756	1.49701	1.09306	1.68343	1.65677	1	1.06641	1.09985	1.38756	1.49701	1.09306	1.68343	1.65677	1	0.977836	1.06833	1.27173	1.43043	1.09184	1.29018	2.29349	1	0.977836	1.06833	1.27173	1.43043	1.09184	1.29018	2.29349		0.0396687	1.5	0.596243		0.0396687	1.5	0.596243		0.0357506	1.5	0.376255		0.0357506	1.5	0.376255
P21126	1	2.03061	0.483076	0.640947	0.488241	0.525849	0.459509	0.173195	1	2.03061	0.483076	0.640947	0.488241	0.525849	0.459509	0.173195																	45.8993	-0.746051	0.457548	0.489642	45.8993	-0.746051	0.457548	0.489642
P21300	1	1.14255	0.79791	1.3548	0.43152				1	1.14255	0.79791	1.3548	0.43152				1	1.02688	0.777737	0.760403	0.295774		0.121407		1	1.02688	0.777737	0.760403	0.295774		0.121407		53.9404	-1.15876	0	0.622353	53.9404	-1.15876	0	0.622353	52.0128	-0.0771808	0.0431457	0.956288	52.0128	-0.0771808	0.0431457	0.956288	-1.92764
P21550	1	1.04376	1.13376	1.35257	1.58786	1.1069	1.44583	0.42848	1	1.04376	1.13376	1.35257	1.58786	1.1069	1.44583	0.42848	1	0.996261	1.09122	1.44108	1.57606	1.1764	1.24549	0.477647	1	0.996261	1.09122	1.44108	1.57606	1.1764	1.24549	0.477647	66.9139	-0.837593	0	0.200591	66.9139	-0.837593	0	0.200591	66.9732	-0.83611	0	0.189941	66.9732	-0.83611	0	0.189941	0.0593384
P21956																	1	1.56666	0.726997	2.40865	1.78161	1.76705	1.86735	2.82778	1	1.56666	0.726997	2.40865	1.78161	1.76705	1.86735	2.82778										0.814948	1.5	-0.0686828		0.814948	1.5	-0.0686828
P22315	1	1.05186	0.926866	0.99722	1.06606	0.331247	0.143928	0.103842	1	1.05186	0.926866	0.99722	1.06606	0.331247	0.143928	0.103842	1	1.28646	1.19014	1.14191	1.41294	0.79842	0.556594	0.215297	1	1.28646	1.19014	1.14191	1.41294	0.79842	0.556594	0.215297	57.7942	-0.948593	0.123885	0.989742	57.7942	-0.948593	0.123885	0.989742	62.289	-0.109886	0.169138	0.713591	62.289	-0.109886	0.169138	0.713591	4.4948
P22892	1	1.15623	0.882511	0.437828	0.383691	0.235046	0.122933	0.15021	1	1.15623	0.882511	0.437828	0.383691	0.235046	0.122933	0.15021	1	0.977928	0.786927	0.473614	0.605369	0.24989	0.167114	0.151539	1	0.977928	0.786927	0.473614	0.605369	0.24989	0.167114	0.151539	50.1783	-0.0922503	0.174038	0.955852	50.1783	-0.0922503	0.174038	0.955852	52.4586	-0.0451377	0.0162194	0.935834	52.4586	-0.0451377	0.0162194	0.935834	2.28033
P22907	1	0.537948	1.12967	0.848778	0.71052	0.822722	1.70499	1.17816	1	0.537948	1.12967	0.848778	0.71052	0.822722	1.70499	1.17816	1	1.06941	1.12467	1.19747	1.50646	0.9904	1.13163	1.84795	1	1.06941	1.12467	1.19747	1.50646	0.9904	1.13163	1.84795		0.191703	1.44017	0.42103		0.191703	1.44017	0.42103		0.0192987	1.5	0.319467		0.0192987	1.5	0.319467
P23116	1	1.04603	0.786334	0.167514	0.255252			0.195518	1	1.04603	0.786334	0.167514	0.255252			0.195518	1	0.993084	1.34716	0.646551	0.388425	0.223891	0.240205	0.32595	1	0.993084	1.34716	0.646551	0.388425	0.223891	0.240205	0.32595	46.2822	-1.07445	0.206095	0.992861	46.2822	-1.07445	0.206095	0.992861	50.3892	-0.404788	0.294563	0.889266	50.3892	-0.404788	0.294563	0.889266	4.10703
P23198	1	0.716251	0.812181	0.496473	0.265496	0.14829	0.145286	0.232218	1	0.716251	0.812181	0.496473	0.265496	0.14829	0.145286	0.232218	1	0.80073	0.495829	0.387398	0.238622	0.198797	0.0618591	0.196215	1	0.80073	0.495829	0.387398	0.238622	0.198797	0.0618591	0.196215	49.5129	-0.0545394	0.101567	0.910601	49.5129	-0.0545394	0.101567	0.910601	46.5296	-0.0600533	0.122669	0.975381	46.5296	-0.0600533	0.122669	0.975381	-2.98324
P23475																	1	1.6021	0.476501		0.298396	0.487799		0.561947	1	1.6021	0.476501		0.298396	0.487799		0.561947									45.8756	-0.757137	0.44938	0.65873	45.8756	-0.757137	0.44938	0.65873
P23492	1	1.00323	1.2228	1.56392	1.64891	0.959089	1.54937	0.316219	1	1.00323	1.2228	1.56392	1.64891	0.959089	1.54937	0.316219	1	1.12882	1.0555	1.37423	1.4828	1.22866	1.31946	0.278225	1	1.12882	1.0555	1.37423	1.4828	1.22866	1.31946	0.278225	66.77	-0.841207	0	0.197018	66.77	-0.841207	0	0.197018	66.7159	-0.842571	0	0.43824	66.7159	-0.842571	0	0.43824	-0.0540762
P23506	1	1.17829	1.07629	0.835445	0.993612	0.215554	0.0584496	0.14967	1	1.17829	1.07629	0.835445	0.993612	0.215554	0.0584496	0.14967	1	1.00812	1.19936	1.24402	1.02439	0.125064	0.0361155	0.0463639	1	1.00812	1.19936	1.24402	1.02439	0.125064	0.0361155	0.0463639	57.0005	-0.394093	0.104034	0.95448	57.0005	-0.394093	0.104034	0.95448	57.4756	-1.043	0.0412397	0.950813	57.4756	-1.043	0.0412397	0.950813	0.475143
P23591	1	1.19946	1.06797	1.2488	1.34789	0.835294	0.581328	0.129294	1	1.19946	1.06797	1.2488	1.34789	0.835294	0.581328	0.129294	1	0.957938	1.02441	1.23777	1.40252	0.989579	0.54474	0.100013	1	0.957938	1.02441	1.23777	1.40252	0.989579	0.54474	0.100013	62.5363	-0.122123	0.0314807	0.79046	62.5363	-0.122123	0.0314807	0.79046	62.1752	-0.25715	0.0953895	0.811026	62.1752	-0.25715	0.0953895	0.811026	-0.361118
P23780	1	1.06717	0.794827	1.47593	1.17776	0.816458	1.45242	0.268168	1	1.06717	0.794827	1.47593	1.17776	0.816458	1.45242	0.268168	1	1.12936	1.03556	1.15635	1.46198	0.890798	1.20315	0.368087	1	1.12936	1.03556	1.15635	1.46198	0.890798	1.20315	0.368087	66.7009	-0.842951	0	0.496354	66.7009	-0.842951	0	0.496354	66.8386	-0.83948	0	0.559023	66.8386	-0.83948	0	0.559023	0.137753
P24270	1	1.18857	1.57852	1.27565	1.33719	0.542058	0.142235	0.227996	1	1.18857	1.57852	1.27565	1.33719	0.542058	0.142235	0.227996	1	1.17359	1.49137	1.51781	1.15606	0.397239	0.191832	0.166031	1	1.17359	1.49137	1.51781	1.15606	0.397239	0.191832	0.166031	58.0495	-0.879041	0.185115	0.723559	58.0495	-0.879041	0.185115	0.723559	57.8669	-0.888438	0.178931	0.74032	57.8669	-0.888438	0.178931	0.74032	-0.182636
P24288	1	1.06538	0.856006	1.46582	1.54708	1.0205	1.5101	0.324776	1	1.06538	0.856006	1.46582	1.54708	1.0205	1.5101	0.324776	1	0.918114	0.961776	1.0651	1.26948	0.984207	0.981481	0.317263	1	0.918114	0.961776	1.0651	1.26948	0.984207	0.981481	0.317263	66.7762	-0.820396	0	0.320351	66.7762	-0.820396	0	0.320351	66.1339	-0.224347	0	0.836083	66.1339	-0.224347	0	0.836083	-0.642312
P24369	1	0.965262	0.928854	0.786347	0.472914	0.18495	0.217037	0.210449	1	0.965262	0.928854	0.786347	0.472914	0.18495	0.217037	0.210449	1	0.938119	1.08077	0.76756	0.449358	0.282189	0.232437	0.331024	1	0.938119	1.08077	0.76756	0.449358	0.282189	0.232437	0.331024	53.2645	-0.0926019	0.179761	0.990029	53.2645	-0.0926019	0.179761	0.990029	52.9427	-0.10745	0.278352	0.975746	52.9427	-0.10745	0.278352	0.975746	-0.321788
P24452	1	0.941657	0.921685	0.840101	0.209749	0.0654846	0.0585133	0.0583675	1	0.941657	0.921685	0.840101	0.209749	0.0654846	0.0585133	0.0583675	1	0.944228	0.952013	0.756641	0.196008	0.0688244	0.0567113	0.0451602	1	0.944228	0.952013	0.756641	0.196008	0.0688244	0.0567113	0.0451602	52.032	-0.187653	0.0557412	0.993681	52.032	-0.187653	0.0557412	0.993681	51.6159	-0.163634	0.0490634	0.996885	51.6159	-0.163634	0.0490634	0.996885	-0.416146
P24527	1	0.910825	1.03151	1.05498	0.593352	0.0815196	0.117535	0.0696383	1	0.910825	1.03151	1.05498	0.593352	0.0815196	0.117535	0.0696383	1	1.0128	1.04226	1.12371	0.572822	0.114757	0.0796039	0.0774266	1	1.0128	1.04226	1.12371	0.572822	0.114757	0.0796039	0.0774266	54.089	-1.05291	0.0895644	0.990776	54.089	-1.05291	0.0895644	0.990776	54.1244	-0.587434	0.0905713	0.988482	54.1244	-0.587434	0.0905713	0.988482	0.0354026
P24547	1	1.03841	1.1177	1.91085	1.35833	0.192135	0.159775	0.237365	1	1.03841	1.1177	1.91085	1.35833	0.192135	0.159775	0.237365	1	0.889632	1.2478	1.66809	1.06542	0.186366	0.136942	0.130711	1	0.889632	1.2478	1.66809	1.06542	0.186366	0.136942	0.130711	56.5301	-0.890587	0.196137	0.650305	56.5301	-0.890587	0.196137	0.650305	57.4359	-0.94378	0.133826	0.77559	57.4359	-0.94378	0.133826	0.77559	0.905857
P24788																	1	1.54529	1.1792	0.576485	0.402426	0.388316	0.296176	0.0415496	1	1.54529	1.1792	0.576485	0.402426	0.388316	0.296176	0.0415496									50.2371	-0.359587	0.281976	0.773936	50.2371	-0.359587	0.281976	0.773936
P25206	1	0.853334	0.722498	0.709331	0.190736	0.0796178	0.0318367	0.0710503	1	0.853334	0.722498	0.709331	0.190736	0.0796178	0.0318367	0.0710503	1	0.873522	0.806035	0.71481	0.364708	0.14918	0.112931	0.110273	1	0.873522	0.806035	0.71481	0.364708	0.14918	0.112931	0.110273	50.6137	-0.0767564	0	0.944037	50.6137	-0.0767564	0	0.944037	51.9947	-0.0669071	0.0309688	0.974138	51.9947	-0.0669071	0.0309688	0.974138	1.38102
P25444	1	1.05807	1.23008	2.2643	5.32999	2.27948	0.489929	0.639864	1	1.05807	1.23008	2.2643	5.32999	2.27948	0.489929	0.639864	1	0.914787	1.20914	1.74419	4.88487	2.3727	0.534483	0.506809	1	0.914787	1.20914	1.74419	4.88487	2.3727	0.534483	0.506809		0.678958	1.5	-0.00810584		0.678958	1.5	-0.00810584		0.678496	1.5	0.0339762		0.678496	1.5	0.0339762
P25911;P08103;P39688;Q04736;P05480	1	0.809967		0.239923	0.127651	0.0870696		0.128133	1	0.809967		0.239923	0.127651	0.0870696		0.128133	1	0.697223	0.512419	0.299837	0.494283		0.0759749	0.0657895	1	0.697223	0.512419	0.299837	0.494283		0.0759749	0.0657895	45.0575	-0.0857301	0.0973714	0.995957	45.0575	-0.0857301	0.0973714	0.995957	47.2038	-0.0423439	0	0.884823	47.2038	-0.0423439	0	0.884823	2.14633
P26039	1	0.9902	0.994959	0.59748	0.339831	0.169254	0.22158	0.152599	1	0.9902	0.994959	0.59748	0.339831	0.169254	0.22158	0.152599	1	0.966645	0.967779	0.462041	0.199434	0.0978601	0.0682935	0.0664263	1	0.966645	0.967779	0.462041	0.199434	0.0978601	0.0682935	0.0664263	51.2124	-0.110599	0.181051	0.991123	51.2124	-0.110599	0.181051	0.991123	49.9043	-0.145652	0.0851623	0.995237	49.9043	-0.145652	0.0851623	0.995237	-1.30807
P26040	1	0.868405	0.757939	1.07355	0.248394	0.0995307	0.0741517	0.0619945	1	0.868405	0.757939	1.07355	0.248394	0.0995307	0.0741517	0.0619945	1	0.956971	0.983094	0.961894	0.329322	0.161502	0.170964	0.20643	1	0.956971	0.983094	0.961894	0.329322	0.161502	0.170964	0.20643	53.7155	-1.07293	0.078559	0.940275	53.7155	-1.07293	0.078559	0.940275	53.0164	-0.229149	0.178719	0.997097	53.0164	-0.229149	0.178719	0.997097	-0.699036
P26041	1	0.967068	1.07731	1.25329	0.315145	0.0995123	0.0479923	0.073692	1	0.967068	1.07731	1.25329	0.315145	0.0995123	0.0479923	0.073692	1	0.995354	1.03605	1.19076	0.365557	0.133845	0.0677522	0.0794183	1	0.995354	1.03605	1.19076	0.365557	0.133845	0.0677522	0.0794183	53.8091	-1.07663	0.0737322	0.961051	53.8091	-1.07663	0.0737322	0.961051	53.8617	-1.05263	0.0936718	0.976092	53.8617	-1.05263	0.0936718	0.976092	0.0525467
P26043	1	1.18693	1.30738	1.08712	1.32985	0.872847	0.124728	0.12175	1	1.18693	1.30738	1.08712	1.32985	0.872847	0.124728	0.12175	1	1.27195	1.31973	1.37802	1.88194	1.20391	0.170106	0.153147	1	1.27195	1.31973	1.37802	1.88194	1.20391	0.170106	0.153147	58.5904	-0.758177	0.123234	0.85385	58.5904	-0.758177	0.123234	0.85385	61.1105	-0.852989	0.15312	0.549369	61.1105	-0.852989	0.15312	0.549369	2.52006
P26350	1	1.06669	1.1638	1.78736	2.04328	1.56849	2.46232	1.91963	1	1.06669	1.1638	1.78736	2.04328	1.56849	2.46232	1.91963	1	0.950455	1.31264	1.58069	1.78351	1.75252	2.15286	3.48003	1	0.950455	1.31264	1.58069	1.78351	1.75252	2.15286	3.48003		0.677443	1.5	0.21937		0.677443	1.5	0.21937		0.677602	1.5	0.017099		0.677602	1.5	0.017099
P26369	1	0.570924	0.876464	0.689957	0.382443	0.16958	0.215585	0.183981	1	0.570924	0.876464	0.689957	0.382443	0.16958	0.215585	0.183981	1	1.32665	1.30707	0.732303	0.510412	0.222325	0.276458	0.294495	1	1.32665	1.30707	0.732303	0.510412	0.222325	0.276458	0.294495	51.6242	-0.0390193	0	0.784751	51.6242	-0.0390193	0	0.784751	53.2325	-0.107408	0.266864	0.842423	53.2325	-0.107408	0.266864	0.842423	1.60823
P26443	1	1.20411	1.42089	1.68016	1.54743	0.658184	0.167849	0.146448	1	1.20411	1.42089	1.68016	1.54743	0.658184	0.167849	0.146448	1	1.12683	1.48496	1.76796	1.54649	0.693779	0.115717	0.0689167	1	1.12683	1.48496	1.76796	1.54649	0.693779	0.115717	0.0689167	58.1765	-0.906916	0.157149	0.609832	58.1765	-0.906916	0.157149	0.609832	58.2541	-0.783529	0.0923149	0.603558	58.2541	-0.783529	0.0923149	0.603558	0.077512
P26516	1	0.979129	1.0747	1.05993	0.726242	0.169667	0.131879	0.114656	1	0.979129	1.0747	1.05993	0.726242	0.169667	0.131879	0.114656	1	1.17524	1.18671	1.26073	0.850601	0.275413	0.144375	0.122962	1	1.17524	1.18671	1.26073	0.850601	0.275413	0.144375	0.122962	55.0409	-0.227179	0.126396	0.992467	55.0409	-0.227179	0.126396	0.992467	56.3009	-0.184347	0.131933	0.919777	56.3009	-0.184347	0.131933	0.919777	1.25992
P26638	1	0.941505	0.984749	1.28417	1.18512	0.340241	0.0911119	0.0911546	1	0.941505	0.984749	1.28417	1.18512	0.340241	0.0911119	0.0911546	1	1.01308	1.03519	1.225	1.18051	0.339733	0.0753374	0.0625774	1	1.01308	1.03519	1.225	1.18051	0.339733	0.0753374	0.0625774	57.8206	-0.983276	0.0911332	0.928689	57.8206	-0.983276	0.0911332	0.928689	57.8275	-1.00693	0.0689574	0.950739	57.8275	-1.00693	0.0689574	0.950739	0.0069616
P26645	1	0.65611	0.723485	1.23757	1.06154	0.830097	0.81034	0.778745	1	0.65611	0.723485	1.23757	1.06154	0.830097	0.81034	0.778745	1	1.38129	1.33496	1.75145	1.75377	0.976513	0.80561	1.34188	1	1.38129	1.33496	1.75145	1.75377	0.976513	0.80561	1.34188			0.673017	0.00201363			0.673017	0.00201363		0.546328	1.33507	0.114496		0.546328	1.33507	0.114496
P26883																	1	1.02731	1.00373	1.00814	0.831931	0.373588	0.219523	0.192138	1	1.02731	1.00373	1.00814	0.831931	0.373588	0.219523	0.192138									56.7702	-0.13155	0.193301	0.998878	56.7702	-0.13155	0.193301	0.998878
P27048;P63163	1	1.13606	1.32404	1.71229	2.46102	1.53529	2.12308	1.68011	1	1.13606	1.32404	1.71229	2.46102	1.53529	2.12308	1.68011	1	0.960618	1.02906	1.42435	2.04073	1.32954	1.37747	1.81178	1	0.960618	1.02906	1.42435	2.04073	1.32954	1.37747	1.81178		0.0843095	1.5	0.163281		0.0843095	1.5	0.163281		0.629381	1.5	0.592623		0.629381	1.5	0.592623
P27546	1	0.764188	0.953065	0.871779	0.758971	0.68355	0.898698	0.599796	1	0.764188	0.953065	0.871779	0.758971	0.68355	0.898698	0.599796	1	1.08733	1.03092	1.16168	1.54515	1.12873	1.18948	2.20497	1	1.08733	1.03092	1.16168	1.54515	1.12873	1.18948	2.20497		-0.00911302	0	0.411778		-0.00911302	0	0.411778		0.0369919	1.5	0.361227		0.0369919	1.5	0.361227
P27612	1	1.14822	1.07649	1.02411	0.710218	0.219114	0.099715	0.112727	1	1.14822	1.07649	1.02411	0.710218	0.219114	0.099715	0.112727	1	1.03443	1.12056	1.10006	0.948427	0.288414	0.101099	0.117237	1	1.03443	1.12056	1.10006	0.948427	0.288414	0.101099	0.117237	55.3713	-0.163371	0.105136	0.979644	55.3713	-0.163371	0.105136	0.979644	56.8714	-0.230741	0.106705	0.982236	56.8714	-0.230741	0.106705	0.982236	1.50004
P27659	1	0.983556	1.27371	2.34679	7.91352	3.6894	1.20938	2.04741	1	0.983556	1.27371	2.34679	7.91352	3.6894	1.20938	2.04741	1	1.09671	1.48823	2.18932	7.03067	3.95804	1.54711	1.43892	1	1.09671	1.48823	2.18932	7.03067	3.95804	1.54711	1.43892		0.65456	1.5	-0.217042		0.65456	1.5	-0.217042		0.198751	1.5	-0.236296		0.198751	1.5	-0.236296
P27773	1	0.962141	0.862756	0.315138	0.240246	0.118297	0.123848	0.131355	1	0.962141	0.862756	0.315138	0.240246	0.118297	0.123848	0.131355	1	0.946232	0.841672	0.332316	0.204588	0.126445	0.123146	0.172562	1	0.946232	0.841672	0.332316	0.204588	0.126445	0.123146	0.172562	48.6285	-0.149692	0.143394	0.992177	48.6285	-0.149692	0.143394	0.992177	48.6096	-0.140693	0.147316	0.994813	48.6096	-0.140693	0.147316	0.994813	-0.0189273
P27870																	1	0.9684	0.389326	0.177324	0.0910123	0.0556567	0.0528706		1	0.9684	0.389326	0.177324	0.0910123	0.0556567	0.0528706										45.3023	-0.139824	0.0726959	0.996142	45.3023	-0.139824	0.0726959	0.996142
P28063	1	0.987036	1.03755	1.17568	1.49424	0.972414	1.27247	1.07646	1	0.987036	1.03755	1.17568	1.49424	0.972414	1.27247	1.07646	1	0.996678	1.16748	1.35988	1.5217	1.26938	1.42102	1.79556	1	0.996678	1.16748	1.35988	1.5217	1.26938	1.42102	1.79556		0.056588	1.20068	0.302642		0.056588	1.20068	0.302642		0.0483694	1.5	0.715704		0.0483694	1.5	0.715704
P28271	1	0.982303	1.28658	1.25826	1.14935	0.178865	0.115099	0.0984054	1	0.982303	1.28658	1.25826	1.14935	0.178865	0.115099	0.0984054	1	0.855259	1.00557	1.06161	0.9067	0.236993	0.0621097	0.063302	1	0.855259	1.00557	1.06161	0.9067	0.236993	0.0621097	0.063302	57.4909	-0.972071	0.106752	0.913142	57.4909	-0.972071	0.106752	0.913142	56.4882	-0.215155	0.0587227	0.981972	56.4882	-0.215155	0.0587227	0.981972	-1.00273
P28352	1	0.909067	0.811322	0.323208	0.169422	0.0942574	0.0913781	0.137432	1	0.909067	0.811322	0.323208	0.169422	0.0942574	0.0913781	0.137432	1	0.972143	0.91837	0.353398	0.127159	0.101556	0.0874634	0.137308	1	0.972143	0.91837	0.353398	0.127159	0.101556	0.0874634	0.137308	48.4771	-0.129132	0.108912	0.991467	48.4771	-0.129132	0.108912	0.991467	49.0506	-0.17686	0.107797	0.998328	49.0506	-0.17686	0.107797	0.998328	0.573516
P28474	1	0.887929	1.00674	1.25805	1.26424	0.445472	0.145132	0.107495	1	0.887929	1.00674	1.25805	1.26424	0.445472	0.145132	0.107495	1	0.991543	1.04569	1.25902	1.12848	0.466687	0.120048	0.101959	1	0.991543	1.04569	1.25902	1.12848	0.466687	0.120048	0.101959	57.9393	-0.943618	0.126314	0.902758	57.9393	-0.943618	0.126314	0.902758	57.9642	-0.959586	0.111004	0.942949	57.9642	-0.959586	0.111004	0.942949	0.0249233
P28650	1	0.78202	0.824634	1.08127	0.897497	0.893792	0.796306	0.208915	1	0.78202	0.824634	1.08127	0.897497	0.893792	0.796306	0.208915	1	1.1075	1.10617	1.20939	1.31077	1.05005	0.650152	0.171818	1	1.1075	1.10617	1.20939	1.31077	1.05005	0.650152	0.171818	64.3552	-0.123126	0	0.791223	64.3552	-0.123126	0	0.791223	62.1886	-0.805897	0.171818	0.826362	62.1886	-0.805897	0.171818	0.826362	-2.16653
P28656	1	1.02271	0.997094	0.615477	0.242358	0.0428033	0.054996	0.0854065	1	1.02271	0.997094	0.615477	0.242358	0.0428033	0.054996	0.0854065	1	0.909483	0.855867	0.562944	0.255246	0.108096	0.101134	0.0719757	1	0.909483	0.855867	0.562944	0.255246	0.108096	0.101134	0.0719757	51.0547	-0.132133	0.0575645	0.995331	51.0547	-0.132133	0.0575645	0.995331	50.5796	-0.086954	0.0561931	0.99382	50.5796	-0.086954	0.0561931	0.99382	-0.475161
P28658	1	0.912	0.753565	0.36344	0.146793	0.0598828	0.0459126	0.0745042	1	0.912	0.753565	0.36344	0.146793	0.0598828	0.0459126	0.0745042	1	0.960426	0.891047	0.425449	0.17436	0.0838786	0.0634278	0.0779539	1	0.960426	0.891047	0.425449	0.17436	0.0838786	0.0634278	0.0779539	48.5047	-0.0981923	0.0428416	0.995699	48.5047	-0.0981923	0.0428416	0.995699	49.4936	-0.127347	0.0735469	0.998091	49.4936	-0.127347	0.0735469	0.998091	0.988947
P28798	1	1.2024	1.13118	1.31746	1.03141	0.687273	1.07302	1.01337	1	1.2024	1.13118	1.31746	1.03141	0.687273	1.07302	1.01337	1	1.37205	1.51715	1.37947	1.86267	1.26011	1.61978	2.24538	1	1.37205	1.51715	1.37947	1.86267	1.26011	1.61978	2.24538		0.106637	1.06516	0.0156592		0.106637	1.06516	0.0156592		0.765513	1.5	0.250142		0.765513	1.5	0.250142
P28867	1	1.42774	1.22949	0.85256	0.278219	0.142794	0.0559973		1	1.42774	1.22949	0.85256	0.278219	0.142794	0.0559973		1	0.960638	1.05343	0.682462	0.343343	0.0479054	0.131527		1	0.960638	1.05343	0.682462	0.343343	0.0479054	0.131527		52.4453	-0.176279	0.0905258	0.86833	52.4453	-0.176279	0.0905258	0.86833	51.9311	-0.120163	0.0776512	0.980676	51.9311	-0.120163	0.0776512	0.980676	-0.514179
P29341	1	0.960775	1.09056	1.21308	0.750542	0.154055	0.104407	0.223363	1	0.960775	1.09056	1.21308	0.750542	0.154055	0.104407	0.223363	1	1.04574	1.21961	1.36443	1.06217	0.227397	0.186196	0.211221	1	1.04574	1.21961	1.36443	1.06217	0.227397	0.186196	0.211221	54.27	-0.968247	0.160608	0.957194	54.27	-0.968247	0.160608	0.957194	57.3522	-0.875043	0.198708	0.890731	57.3522	-0.875043	0.198708	0.890731	3.08215
P29351	1	1.09036	0.409673	0.214798	0.203004	0.0799112	0.0589249	0.0905145	1	1.09036	0.409673	0.214798	0.203004	0.0799112	0.0589249	0.0905145	1	1.02829	0.29511	0.101012	0.117546	0.0706551	0.0558127	0.0613546	1	1.02829	0.29511	0.101012	0.117546	0.0706551	0.0558127	0.0613546	45.6042	-0.229195	0.126293	0.976126	45.6042	-0.229195	0.126293	0.976126	45.3928	-0.390932	0.0811254	0.997074	45.3928	-0.390932	0.0811254	0.997074	-0.211427
P29391;P49945	1	1.12916	1.12228	1.47642	1.52961	1.11778	1.84709	1.71572	1	1.12916	1.12228	1.47642	1.52961	1.11778	1.84709	1.71572	1	0.971303	1.16175	1.3668	1.83335	1.42251	1.93858	2.97365	1	0.971303	1.16175	1.3668	1.83335	1.42251	1.93858	2.97365		0.130513	1.5	0.530245		0.130513	1.5	0.530245		0.0935244	1.5	0.19287		0.0935244	1.5	0.19287
P29416	1	1.0941	0.640948	1.35342	1.47906	0.907695	0.852254	0.172937	1	1.0941	0.640948	1.35342	1.47906	0.907695	0.852254	0.172937	1	1.13733	1.06172	1.29971	1.87078	1.20239	0.73337	0.358654	1	1.13733	1.06172	1.29971	1.87078	1.20239	0.73337	0.358654	64.5164	-0.161922	0	0.575068	64.5164	-0.161922	0	0.575068	62.4137	-0.623947	0.358654	0.319124	62.4137	-0.623947	0.358654	0.319124	-2.10269
P29452	1	1.17609	0.212193	0.231551	0.158143		0.0568307	0.0359512	1	1.17609	0.212193	0.231551	0.158143		0.0568307	0.0359512	1	0.825036	0.0974541	0.144286	0.195519	0.0788403		0.0596289	1	0.825036	0.0974541	0.144286	0.195519	0.0788403		0.0596289	45.3128	-0.612044	0.120615	0.958053	45.3128	-0.612044	0.120615	0.958053	41.2729	-1.34143	0.115146	0.98715	41.2729	-1.34143	0.115146	0.98715	-4.03989
P29595	1	1.12751	0.836422	0.91709	0.711495	0.441813	0.349751	0.230548	1	1.12751	0.836422	0.91709	0.711495	0.441813	0.349751	0.230548	1	1.14432	1.10687	1.17987	1.2606	0.620981	0.450274	0.511114	1	1.14432	1.10687	1.17987	1.2606	0.620981	0.450274	0.511114	57.5898	-0.054671	0.158886	0.949123	57.5898	-0.054671	0.158886	0.949123	58.5313	-0.561866	0.480694	0.821203	58.5313	-0.561866	0.480694	0.821203	0.941507
P29758	1	1.22375	1.36168	1.5004	1.4746	0.678302	0.199229	0.106449	1	1.22375	1.36168	1.5004	1.4746	0.678302	0.199229	0.106449	1	1.23001	1.38184	1.83723	1.95206	0.923706	0.261953	0.146138	1	1.23001	1.38184	1.83723	1.95206	0.923706	0.261953	0.146138	58.3218	-0.5628	0.152802	0.695995	58.3218	-0.5628	0.152802	0.695995	60.5326	-0.235879	0.148641	0.401343	60.5326	-0.235879	0.148641	0.401343	2.21085
P30285	1	1.0861	0.567572	0.364737	0.214102	0.118388	0.0442945	0.0639148	1	1.0861	0.567572	0.364737	0.214102	0.118388	0.0442945	0.0639148	1	0.854667	0.508474	0.320855	0.26244	0.0982993	0.0997929	0.0818888	1	0.854667	0.508474	0.320855	0.26244	0.0982993	0.0997929	0.0818888	47.7335	-0.0869755	0.0718488	0.972579	47.7335	-0.0869755	0.0718488	0.972579	46.6575	-0.0658888	0.0712798	0.990284	46.6575	-0.0658888	0.0712798	0.990284	-1.07602
P30412	1	1.17769	1.65178	1.33775	0.793746	0.386928	0.10718	0.0533056	1	1.17769	1.65178	1.33775	0.793746	0.386928	0.10718	0.0533056	1	1.70203	1.44581	2.1536	1.76954	0.249377	0.144089	0.421787	1	1.70203	1.44581	2.1536	1.76954	0.249377	0.144089	0.421787	56.9726	-0.141516	0.0562404	0.757837	56.9726	-0.141516	0.0562404	0.757837	56.7724	-0.527809	0.268428	0.359732	56.7724	-0.527809	0.268428	0.359732	-0.200189
P30416	1	1.08504	1.04998	0.348098	0.155571	0.0795925	0.0563078	0.0913933	1	1.08504	1.04998	0.348098	0.155571	0.0795925	0.0563078	0.0913933	1	1.01091	0.974467	0.310657	0.190685	0.100192	0.112101	0.0918901	1	1.01091	0.974467	0.310657	0.190685	0.100192	0.112101	0.0918901	49.7499	-0.671109	0.0957137	0.990384	49.7499	-0.671109	0.0957137	0.990384	49.0583	-0.2374	0.121469	0.995742	49.0583	-0.2374	0.121469	0.995742	-0.691657
P30681	1	0.91501	0.758693	1.1115	0.920952	0.535455	0.706223	0.528755	1	0.91501	0.758693	1.1115	0.920952	0.535455	0.706223	0.528755	1	1.02101	0.933153	1.14301	1.27005	0.779469	0.682425	0.766095	1	1.02101	0.933153	1.14301	1.27005	0.779469	0.682425	0.766095		-0.471699	0.590144	0.69166		-0.471699	0.590144	0.69166		-0.298808	0.72426	0.639047		-0.298808	0.72426	0.639047
P31230	1	0.765292	0.655146	0.260794	0.248512	0.086627	0.041095	0.0922728	1	0.765292	0.655146	0.260794	0.248512	0.086627	0.041095	0.0922728	1	0.946746	0.725337	0.496989	0.38775	0.237391	0.133749	0.135494	1	0.946746	0.725337	0.496989	0.38775	0.237391	0.133749	0.135494	47.071	-0.062512	0.0212519	0.968269	47.071	-0.062512	0.0212519	0.968269	50.4938	-0.0538433	0.0761354	0.994361	50.4938	-0.0538433	0.0761354	0.994361	3.4228
P31750;Q60823																	1	0.842537	0.806333	0.277231	0.110672	0.124337		0.0878464	1	0.842537	0.806333	0.277231	0.110672	0.124337		0.0878464									48.1559	-0.146305	0.0967351	0.974994	48.1559	-0.146305	0.0967351	0.974994
P31786	1	1.0959	1.24377	1.19871	0.883167	0.506973	0.669507	0.422443	1	1.0959	1.24377	1.19871	0.883167	0.506973	0.669507	0.422443	1	0.941216	1.02502	1.13156	0.9236	0.481312	0.589381	0.487423	1	0.941216	1.02502	1.13156	0.9236	0.481312	0.589381	0.487423		-0.538211	0.532974	0.796947		-0.538211	0.532974	0.796947		-0.552635	0.519372	0.9395		-0.552635	0.519372	0.9395
P31938	1	0.864422	1.02064	1.03923	0.32232	0.0771649	0.065308	0.0774998	1	0.864422	1.02064	1.03923	0.32232	0.0771649	0.065308	0.0774998	1	0.989103	0.890164	0.935994	0.470775	0.0897573	0.10477	0.0673842	1	0.989103	0.890164	0.935994	0.470775	0.0897573	0.10477	0.0673842	53.8179	-1.07692	0.0733242	0.986328	53.8179	-1.07692	0.0733242	0.986328	53.7754	-0.168281	0.0720713	0.989633	53.7754	-0.168281	0.0720713	0.989633	-0.0424814
P31996	1	3.08782	2.30952	5.86618	4.95866	3.18139	2.64381	4.74695	1	3.08782	2.30952	5.86618	4.95866	3.18139	2.64381	4.74695																		0.818431	1.5	-1.72347		0.818431	1.5	-1.72347
P32020	1	1.30902	1.50458	1.77936	1.9076	0.992106	0.854581	0.373275	1	1.30902	1.50458	1.77936	1.9076	0.992106	0.854581	0.373275	1	0.896259	1.41664	1.20855	1.60089	0.98859	0.649077	0.520704	1	0.896259	1.41664	1.20855	1.60089	0.98859	0.649077	0.520704	64.2442	-0.178719	0.363451	0.0240581	64.2442	-0.178719	0.363451	0.0240581		-0.14772	0.5201	0.368122		-0.14772	0.5201	0.368122
P32067	1	0.921118	0.742701	0.434715	0.16395	0.0498498	0.0288911	0.0976173	1	0.921118	0.742701	0.434715	0.16395	0.0498498	0.0288911	0.0976173	1	0.937703	0.676008	0.510003	0.212546	0.107923	0.0897872	0.0910472	1	0.937703	0.676008	0.510003	0.212546	0.107923	0.0897872	0.0910472	48.8995	-0.0884347	0.0314787	0.992824	48.8995	-0.0884347	0.0314787	0.992824	49.1772	-0.0689019	0.0397719	0.991752	49.1772	-0.0689019	0.0397719	0.991752	0.27771
P32233	1	1.19922	1.09545	1.25765	1.43937	0.384175	0.155421	0.203649	1	1.19922	1.09545	1.25765	1.43937	0.384175	0.155421	0.203649	1	1.04513	1.05356	1.11425	1.1861	0.427449	0.105172	0.169615	1	1.04513	1.05356	1.11425	1.1861	0.427449	0.105172	0.169615	57.8473	-0.888092	0.179535	0.831387	57.8473	-0.888092	0.179535	0.831387	57.9167	-0.932128	0.137394	0.961503	57.9167	-0.932128	0.137394	0.961503	0.069332
P32921	1	0.95668	0.979177	1.28261	1.19326	0.708612	0.697714	0.358901	1	0.95668	0.979177	1.28261	1.19326	0.708612	0.697714	0.358901	1	0.944004	1.03924	1.22368	1.26433	0.758777	0.635792	0.531344	1	0.944004	1.03924	1.22368	1.26433	0.758777	0.635792	0.531344	64.1118	-0.0671418	0.253148	0.737952	64.1118	-0.0671418	0.253148	0.737952		-0.449303	0.583568	0.734427		-0.449303	0.583568	0.734427
P33174;P28741																	1	1.08514	1.52057	1.29826	1.12343	1.08805	0.756848	1.25951	1	1.08514	1.52057	1.29826	1.12343	1.08805	0.756848	1.25951										0.418005	1.5	-0.260231		0.418005	1.5	-0.260231
P33609	1	1.40592	0.530087	0.116297	0.0480589	0.100407	0.124476	0.0317719	1	1.40592	0.530087	0.116297	0.0480589	0.100407	0.124476	0.0317719	1	0.949778	0.638968	0.201058	0.0922817	0.0667933	0.108392	0.021215	1	0.949778	0.638968	0.201058	0.0922817	0.0667933	0.108392	0.021215	46.0827	-0.372521	0.0837014	0.909223	46.0827	-0.372521	0.0837014	0.909223	47.0144	-0.130355	0.0614428	0.996186	47.0144	-0.130355	0.0614428	0.996186	0.93169
P33610	1	0.798276	0.799978		0.0718314			0.0484646	1	0.798276	0.799978		0.0718314			0.0484646	1	1.00345	0.979096	0.3398	0.108606	0.0423423	0.062019	0.0410369	1	1.00345	0.979096	0.3398	0.108606	0.0423423	0.062019	0.0410369	48.4691	-0.116196	0.0209805	0.953919	48.4691	-0.116196	0.0209805	0.953919	49.2719	-0.234588	0.0598392	0.998513	49.2719	-0.234588	0.0598392	0.998513	0.802825
P33611	1	1.28719	0.541746	0.244952	0.393062	0.229405	0.175206	0.0936447	1	1.28719	0.541746	0.244952	0.393062	0.229405	0.175206	0.0936447																	46.1128	-0.397801	0.22719	0.898692	46.1128	-0.397801	0.22719	0.898692
P34022	1	1.06339	1.16049	0.915793	0.520936	0.201258	0.327137	0.234297	1	1.06339	1.16049	0.915793	0.520936	0.201258	0.327137	0.234297	1	1.10909	1.08492	1.01973	0.661921	0.285942	0.34089	0.366985	1	1.10909	1.08492	1.01973	0.661921	0.285942	0.34089	0.366985	54.0361	-0.146119	0.249528	0.96189	54.0361	-0.146119	0.249528	0.96189	54.2308	-0.774108	0.331273	0.974849	54.2308	-0.774108	0.331273	0.974849	0.19478
P34884	1	1.34799	1.19306	1.21984	1.13946	0.686245	0.720126	0.149481	1	1.34799	1.19306	1.21984	1.13946	0.686245	0.720126	0.149481	1	1.26587	1.17988	1.53411	1.29344	0.746876	0.535881	0.135456	1	1.26587	1.17988	1.53411	1.29344	0.746876	0.535881	0.135456	63.1716	-0.091338	0	0.734022	63.1716	-0.091338	0	0.734022	61.9744	-0.109194	0.0548126	0.663109	61.9744	-0.109194	0.0548126	0.663109	-1.1972
P35235	1	1.05791	1.1673	1.08961	0.243587	0.146667	0.352298	0.200163	1	1.05791	1.1673	1.08961	0.243587	0.146667	0.352298	0.200163	1	0.50886	0.752193	0.710802	0.229573	0.121476	0.0738142	0.109202	1	0.50886	0.752193	0.710802	0.229573	0.121476	0.0738142	0.109202	53.2106	-0.903176	0.233042	0.957407	53.2106	-0.903176	0.233042	0.957407	49.0591	-0.0435119	0	0.760511	49.0591	-0.0435119	0	0.760511	-4.15154
P35278	1	0.930983	0.869206	1.12935	0.888523	0.192214	0.153369	0.175575	1	0.930983	0.869206	1.12935	0.888523	0.192214	0.153369	0.175575	1	0.796783	1.00667	1.11188	0.860502	0.184553	0.200715	0.163245	1	0.796783	1.00667	1.11188	0.860502	0.184553	0.200715	0.163245	55.6354	-0.285533	0.165196	0.967963	55.6354	-0.285533	0.165196	0.967963	54.873	-0.472363	0.182642	0.953852	54.873	-0.472363	0.182642	0.953852	-0.762306
P35279;P61294	1	1.38309	1.93905	1.89035	1.48856	0.211547		0.252244	1	1.38309	1.93905	1.89035	1.48856	0.211547		0.252244	1	1.07175	1.13956	1.41196	1.01786	0.360614	0.233337	0.247048	1	1.07175	1.13956	1.41196	1.01786	0.360614	0.233337	0.247048	56.7488	-0.466345	0.221392	0.322781	56.7488	-0.466345	0.221392	0.322781	57.7639	-0.824315	0.240192	0.867534	57.7639	-0.824315	0.240192	0.867534	1.01516
P35282	1	0.964494	1.37751	1.87884	1.25511	0.318971	0.444238		1	0.964494	1.37751	1.87884	1.25511	0.318971	0.444238																		57.0483	-0.279547	0.370077	0.428197	57.0483	-0.279547	0.370077	0.428197
P35486	1	1.16235	1.02045	1.32244	1.26776	0.307558	0.218233	0.337851	1	1.16235	1.02045	1.32244	1.26776	0.307558	0.218233	0.337851	1	1.14715	1.42745	1.50886	1.11043	0.273122	0.177657	0.161342	1	1.14715	1.42745	1.50886	1.11043	0.273122	0.177657	0.161342	57.4546	-0.787968	0.278041	0.860192	57.4546	-0.787968	0.278041	0.860192	57.6435	-0.902022	0.169499	0.784318	57.6435	-0.902022	0.169499	0.784318	0.18888
P35550																	1	0.85745	1.02837	0.723896	1.00914	0.361794	0.266948	0.298403	1	0.85745	1.02837	0.723896	1.00914	0.361794	0.266948	0.298403									57.708	-0.779538	0.282676	0.874695	57.708	-0.779538	0.282676	0.874695
P35585	1	1.22706	0.860794	0.5888	0.503508	0.11121	0.391478	0.205808	1	1.22706	0.860794	0.5888	0.503508	0.11121	0.391478	0.205808	1	1.03977	0.927503	0.786616	0.519237	0.270806	0.305503	0.183923	1	1.03977	0.927503	0.786616	0.519237	0.270806	0.305503	0.183923	51.8327	-0.0750555	0.239094	0.885012	51.8327	-0.0750555	0.239094	0.885012	54.0774	-0.0723143	0.198505	0.988869	54.0774	-0.0723143	0.198505	0.988869	2.24471
P35700	1	0.972993	1.01177	1.24451	0.742706	0.182113	0.137969	0.110456	1	0.972993	1.01177	1.24451	0.742706	0.182113	0.137969	0.110456	1	1.02275	1.02715	1.13732	0.711541	0.198765	0.10539	0.118753	1	1.02275	1.02715	1.13732	0.711541	0.198765	0.10539	0.118753	55.0113	-0.255673	0.135366	0.957747	55.0113	-0.255673	0.135366	0.957747	55.1389	-0.20145	0.120969	0.983799	55.1389	-0.20145	0.120969	0.983799	0.127654
P35979	1	0.876366	0.97528	1.28116	5.37699	2.25737	0.514512	0.508485	1	0.876366	0.97528	1.28116	5.37699	2.25737	0.514512	0.508485	1	1.52506	1.9025	3.08706	13.0902	6.7574	1.80418	0.761068	1	1.52506	1.9025	3.08706	13.0902	6.7574	1.80418	0.761068		-0.496981	0.508118	-0.129638		-0.496981	0.508118	-0.129638			1.00665	-0.479401			1.00665	-0.479401
P35980	1	1.11885	1.72792	3.73793	16.8274	7.81068	2.12562	3.22807	1	1.11885	1.72792	3.73793	16.8274	7.81068	2.12562	3.22807	1	0.973184	1.77052	2.64323	10.7254	5.9945	1.80413	2.01	1	0.973184	1.77052	2.64323	10.7254	5.9945	1.80413	2.01										0.723571	1.5	-0.342398		0.723571	1.5	-0.342398
P35991	1	1.15774	0.292281	0.197903	0.130493	0.0504816	0.0174009	0.0612401	1	1.15774	0.292281	0.197903	0.130493	0.0504816	0.0174009	0.0612401	1	1.54028	0.691305	0.568965	0.14303	0.495899	0.197101	0.0661941	1	1.54028	0.691305	0.568965	0.14303	0.495899	0.197101	0.0661941	45.3969	-0.40456	0.0913298	0.968028	45.3969	-0.40456	0.0913298	0.968028	49.7266	-0.0923941	0.212516	0.742359	49.7266	-0.0923941	0.212516	0.742359	4.32967
P36552	1	1.41088	0.69524	1.04542	2.63488	0.307524	0.268411	0.595464	1	1.41088	0.69524	1.04542	2.63488	0.307524	0.268411	0.595464	1	0.5635	1.14404	2.69971	1.08829	0.471688	0.142133	0.250556	1	0.5635	1.14404	2.69971	1.08829	0.471688	0.142133	0.250556	57.337	-0.312865	0.382362	0.267171	57.337	-0.312865	0.382362	0.267171	57.9644	-0.868327	0.196344	0.327958	57.9644	-0.868327	0.196344	0.327958	0.627447
P36916	1	0.766134	0.508117	0.093793	0.135781		0.110866		1	0.766134	0.508117	0.093793	0.135781		0.110866		1	0.858712	0.418566	0.544749	0.378494	0.117148	0.123816	0.207067	1	0.858712	0.418566	0.544749	0.378494	0.117148	0.123816	0.207067	45.0285	-0.0875552	0.0682429	0.966153	45.0285	-0.0875552	0.0682429	0.966153	47.8209	-0.0492476	0.110919	0.900711	47.8209	-0.0492476	0.110919	0.900711	2.79242
P37913	1	1.15999	0.937356	0.436706	0.163896	0.104106	0.0971463	0.147375	1	1.15999	0.937356	0.436706	0.163896	0.104106	0.0971463	0.147375	1	1.23324	0.923979	0.403647	0.112473	0.112068	0.122348	0.0956135	1	1.23324	0.923979	0.403647	0.112473	0.112068	0.122348	0.0956135	49.5997	-0.164434	0.118386	0.980828	49.5997	-0.164434	0.118386	0.980828	49.3673	-0.174783	0.104085	0.964935	49.3673	-0.174783	0.104085	0.964935	-0.232445
P38060	1	1.22024	1.6459	1.56298	1.43252	0.270851	0.152805	0.0804769	1	1.22024	1.6459	1.56298	1.43252	0.270851	0.152805	0.0804769	1	1.07056	1.27707	1.50553	1.15314	0.334546	0.268964	0.225778	1	1.07056	1.27707	1.50553	1.15314	0.334546	0.268964	0.225778	57.7009	-0.957909	0.116641	0.677435	57.7009	-0.957909	0.116641	0.677435	57.686	-0.817722	0.247371	0.795419	57.686	-0.817722	0.247371	0.795419	-0.0149221
P38647	1	1.06894	1.01438	1.19383	0.901972	0.166784	0.0616251	0.120278	1	1.06894	1.01438	1.19383	0.901972	0.166784	0.0616251	0.120278	1	1.15015	1.20805	1.30353	1.11211	0.246642	0.107102	0.0921489	1	1.15015	1.20805	1.30353	1.11211	0.246642	0.107102	0.0921489	55.9734	-0.262721	0.0915195	0.972781	55.9734	-0.262721	0.0915195	0.972781	57.6722	-0.976677	0.0996254	0.913085	57.6722	-0.976677	0.0996254	0.913085	1.69882
P39054	1	1.09813	1.18593	0.854148	0.20501	0.0837433	0.0645794	0.119433	1	1.09813	1.18593	0.854148	0.20501	0.0837433	0.0645794	0.119433	1	0.919288	1.12975	0.897858	0.622915	0.265714	0.147097	0.173132	1	0.919288	1.12975	0.897858	0.622915	0.265714	0.147097	0.173132	51.993	-0.212906	0.0889646	0.973328	51.993	-0.212906	0.0889646	0.973328	55.0126	-0.11288	0.147035	0.975678	55.0126	-0.11288	0.147035	0.975678	3.01957
P39749	1	0.853726	1.01969	0.733474	0.442335	0.027575	0.0818605	0.109797	1	0.853726	1.01969	0.733474	0.442335	0.027575	0.0818605	0.109797	1	1.19683	1.06797	0.610467	0.256569	0.082595	0.101475	0.0657792	1	1.19683	1.06797	0.610467	0.256569	0.082595	0.101475	0.0657792	52.734	-0.111724	0.0520312	0.963034	52.734	-0.111724	0.0520312	0.963034	51.0682	-0.140662	0.0864062	0.966652	51.0682	-0.140662	0.0864062	0.966652	-1.66584
P40124	1	0.890752	0.915628	1.03536	0.273946	0.0768851	0.0795384	0.0832361	1	0.890752	0.915628	1.03536	0.273946	0.0768851	0.0795384	0.0832361	1	0.908844	0.951817	1.03766	0.277414	0.0961634	0.0585738	0.0540987	1	0.908844	0.951817	1.03766	0.277414	0.0961634	0.0585738	0.0540987	53.7524	-1.07067	0.0798865	0.985756	53.7524	-1.07067	0.0798865	0.985756	53.7631	-1.0823	0.069612	0.991245	53.7631	-1.0823	0.069612	0.991245	0.0106222
P40142	1	0.970809	0.968457	1.38707	1.40613	0.944623	1.10365	0.25418	1	0.970809	0.968457	1.38707	1.40613	0.944623	1.10365	0.25418	1	0.996997	1.01636	1.31256	1.4833	1.05018	0.97836	0.301327	1	0.996997	1.01636	1.31256	1.4833	1.05018	0.97836	0.301327	66.6794	-0.843494	0	0.62728	66.6794	-0.843494	0	0.62728
P40336	1	1.24261	1.35865	1.28752	0.927988	0.264681	0.192463	0.192202	1	1.24261	1.35865	1.28752	0.927988	0.264681	0.192463	0.192202	1	0.932019	1.0281	1.08274	0.610463	0.204277	0.163577	0.143949	1	0.932019	1.0281	1.08274	0.610463	0.204277	0.163577	0.143949	56.3547	-0.238583	0.192384	0.85199	56.3547	-0.238583	0.192384	0.85199	54.3687	-0.307101	0.169162	0.988482	54.3687	-0.307101	0.169162	0.988482	-1.98597
P41105	1	0.871169	1.27856	1.96547	7.53685	2.99701	0.857468	1.37835	1	0.871169	1.27856	1.96547	7.53685	2.99701	0.857468	1.37835	1	0.959599	1.3658	2.09377	7.98873	4.02263	1.09901	0.802872	1	0.959599	1.3658	2.09377	7.98873	4.02263	1.09901	0.802872		0.680016	1.5	-0.102288		0.680016	1.5	-0.102288		0.651723	1.5	-0.142292		0.651723	1.5	-0.142292
P41241																	1	0.754097	0.899026	0.526075	0.262049	0.158378	0.0329569	0.0484805	1	0.754097	0.899026	0.526075	0.262049	0.158378	0.0329569	0.0484805									50.5702	-0.0725574	0	0.946696	50.5702	-0.0725574	0	0.946696
P41731																	1	2.50334	1.4346	1.9853	2.79151	1.91775	2.39629	2.20879	1	2.50334	1.4346	1.9853	2.79151	1.91775	2.39629	2.20879										0.818049	1.5	-0.831075		0.818049	1.5	-0.831075
P42125	1	1.09285	1.22312	1.59988	1.95076	1.40611	2.43559	1.78435	1	1.09285	1.22312	1.59988	1.95076	1.40611	2.43559	1.78435	1	1.06826	1.35867	1.64756	2.21778	1.6839	2.02539	2.92399	1	1.06826	1.35867	1.64756	2.21778	1.6839	2.02539	2.92399		0.678805	1.5	0.276465		0.678805	1.5	0.276465		0.662508	1.5	-0.00410125		0.662508	1.5	-0.00410125
P42208	1	0.932438	1.0091	1.29484	1.21749	0.663945	0.87328	0.208859	1	0.932438	1.0091	1.29484	1.21749	0.663945	0.87328	0.208859	1	0.899141	0.983898	1.10201	1.17916	0.705565	0.628458	0.121884	1	0.899141	0.983898	1.10201	1.17916	0.705565	0.628458	0.121884	64.5885	-0.121604	0	0.700572	64.5885	-0.121604	0	0.700572	62.4899	-0.0948917	0	0.881712	62.4899	-0.0948917	0	0.881712	-2.09856
P42669	1	2.13544	2.03224	2.18073	3.44442	1.54925	0.515915	0.316551	1	2.13544	2.03224	2.18073	3.44442	1.54925	0.515915	0.316551																	62.0296	-0.671681	0.316551	-0.358468	62.0296	-0.671681	0.316551	-0.358468
P42932	1	0.958685	1.02869	1.29758	1.15583	0.623617	0.472893	0.0952126	1	0.958685	1.02869	1.29758	1.15583	0.623617	0.472893	0.0952126	1	0.980088	1.04277	1.19791	1.30565	0.725517	0.438507	0.0583663	1	0.980088	1.04277	1.19791	1.30565	0.725517	0.438507	0.0583663	60.8604	-0.0986451	0.0388415	0.856156	60.8604	-0.0986451	0.0388415	0.856156	61.1429	-0.121904	0.00322613	0.867783	61.1429	-0.121904	0.00322613	0.867783	0.282536
P43247	1	0.915115	0.666661	0.23825	0.0944966	0.028802	0.0108226	0.0796041	1	0.915115	0.666661	0.23825	0.0944966	0.028802	0.0108226	0.0796041	1	1.06737	0.823988	0.373149	0.255976	0.126924	0.0919683	0.0909455	1	1.06737	0.823988	0.373149	0.255976	0.126924	0.0919683	0.0909455	47.3309	-0.113362	0.0322404	0.994821	47.3309	-0.113362	0.0322404	0.994821	49.0819	-0.109447	0.109831	0.988888	49.0819	-0.109447	0.109831	0.988888	1.75097
P43274	1	1.31162	2.18976	3.00345	8.19348	4.15599	3.23539	4.5738	1	1.31162	2.18976	3.00345	8.19348	4.15599	3.23539	4.5738	1	1.27077	1.38121	2.13527	4.71727	3.63637	2.91204	2.05272	1	1.27077	1.38121	2.13527	4.71727	3.63637	2.91204	2.05272			1.5	-0.836321			1.5	-0.836321		0.123139	1.5	-0.516908		0.123139	1.5	-0.516908
P43276	1	1.12209	1.49754	1.62408	3.27849	1.7267	1.32668	2.40773	1	1.12209	1.49754	1.62408	3.27849	1.7267	1.32668	2.40773	1	1.08071	1.60897	2.52951	5.68495	3.56914	2.83958	3.48242	1	1.08071	1.60897	2.52951	5.68495	3.56914	2.83958	3.48242		0.207991	1.5	-0.0248113		0.207991	1.5	-0.0248113		0.492328	1.5	-0.679501		0.492328	1.5	-0.679501
P43277	1	1.01332	1.27447	2.47423	5.08838	3.03457	2.0203	3.23087	1	1.01332	1.27447	2.47423	5.08838	3.03457	2.0203	3.23087	1	1.05773	1.55429	2.26918	4.18122	2.78745	2.25993	2.55808	1	1.05773	1.55429	2.26918	4.18122	2.78745	2.25993	2.55808		0.676833	1.5	-0.427924		0.676833	1.5	-0.427924		0.560948	1.5	-0.471719		0.560948	1.5	-0.471719
P43346	1	1.04704	0.53943	0.97131	0.78702	0.503322	0.375712	0.207974	1	1.04704	0.53943	0.97131	0.78702	0.503322	0.375712	0.207974	1	0.882185	0.736511	0.233825	0.868757	0.163904	0.24207	0.308045	1	0.882185	0.736511	0.233825	0.868757	0.163904	0.24207	0.308045	58.7416	-0.0383749	0	0.736386	58.7416	-0.0383749	0	0.736386	51.0854	-0.0402061	0.22456	0.606909	51.0854	-0.0402061	0.22456	0.606909	-7.65612
P45376	1	1.03591	1.10665	1.36852	1.09951	0.195975	0.0823603	0.108641	1	1.03591	1.10665	1.36852	1.09951	0.195975	0.0823603	0.108641	1	0.9735	1.00817	1.20724	0.918435	0.1237	0.0681459	0.062257	1	0.9735	1.00817	1.20724	0.918435	0.1237	0.0681459	0.062257	57.5663	-0.982915	0.0955005	0.918194	57.5663	-0.982915	0.0955005	0.918194	55.8973	-0.299686	0.0652745	0.974151	55.8973	-0.299686	0.0652745	0.974151	-1.669
P45377	1	0.982076	1.0591	1.4181	1.00183	0.0932512	0.0712041	0.11502	1	0.982076	1.0591	1.4181	1.00183	0.0932512	0.0712041	0.11502	1	1.08268	1.10803	1.42288	0.886201	0.143696	0.091237	0.163395	1	1.08268	1.10803	1.42288	0.886201	0.143696	0.091237	0.163395	56.2509	-1.00863	0.0930269	0.910591	56.2509	-1.00863	0.0930269	0.910591	55.3207	-0.356745	0.129405	0.895656	55.3207	-0.356745	0.129405	0.895656	-0.930223
P45878	1	1.16012	0.78271	1.26699	0.839076	0.207553	0.27587	0.203682	1	1.16012	0.78271	1.26699	0.839076	0.207553	0.27587	0.203682	1	0.75922	0.891596	0.916337	0.560128	0.178465	0.158575	0.144141	1	0.75922	0.891596	0.916337	0.560128	0.178465	0.158575	0.144141	54.4212	-0.887646	0.229035	0.887947	54.4212	-0.887646	0.229035	0.887947	54.35	-0.128609	0.132171	0.925351	54.35	-0.128609	0.132171	0.925351	-0.0711912
P45952	1	1.06789	1.24991	1.36398	1.1377	0.271224	0.143854	0.112544	1	1.06789	1.24991	1.36398	1.1377	0.271224	0.143854	0.112544	1	1.27114	1.29458	1.72126	1.5564	0.443807	0.107936	0.132128	1	1.27114	1.29458	1.72126	1.5564	0.443807	0.107936	0.132128	57.6906	-0.94566	0.128199	0.886451	57.6906	-0.94566	0.128199	0.886451	57.9381	-0.950359	0.120032	0.648858	57.9381	-0.950359	0.120032	0.648858	0.24751
P46061	1	1.15361	1.0057	0.664604	0.256689	0.0794102	0.0725329	0.0990034	1	1.15361	1.0057	0.664604	0.256689	0.0794102	0.0725329	0.0990034	1	1.06383	0.756221	0.600004	0.290187	0.1427	0.0681336	0.0708041	1	1.06383	0.756221	0.600004	0.290187	0.1427	0.0681336	0.0708041	51.3806	-0.134321	0.0782516	0.982083	51.3806	-0.134321	0.0782516	0.982083	50.7877	-0.0737769	0.0275335	0.986887	50.7877	-0.0737769	0.0275335	0.986887	-0.592973
P46460	1	1.16321	1.04709	0.383214	0.272054	0.0811781	0.0527838	0.0906007	1	1.16321	1.04709	0.383214	0.272054	0.0811781	0.0527838	0.0906007	1	1.12777	0.933392	0.370926	0.228667	0.0585447	0.121692	0.0942042	1	1.12777	0.933392	0.370926	0.228667	0.0585447	0.121692	0.0942042	49.577	-0.293699	0.122602	0.963278	49.577	-0.293699	0.122602	0.963278	49.2515	-0.161493	0.113721	0.980021	49.2515	-0.161493	0.113721	0.980021	-0.32542
P46467	1	1.08313	0.98459	0.401276	0.176985	0.0735054	0.0463981	0.0885538	1	1.08313	0.98459	0.401276	0.176985	0.0735054	0.0463981	0.0885538	1	1.08192	0.868178	0.420441	0.252426	0.238415	0.00265046	0.140233	1	1.08192	0.868178	0.420441	0.252426	0.238415	0.00265046	0.140233	49.5268	-0.193341	0.0878868	0.990489	49.5268	-0.193341	0.0878868	0.990489	49.5776	-0.108301	0.124339	0.970146	49.5776	-0.108301	0.124339	0.970146	0.0508251
P46471	1	0.991051	1.10382	0.963984	0.651325	0.120894	0.0749433	0.110429	1	0.991051	1.10382	0.963984	0.651325	0.120894	0.0749433	0.110429	1	1.06362	1.06087	0.90431	0.724808	0.220629	0.165185	0.118783	1	1.06362	1.06087	0.90431	0.724808	0.220629	0.165185	0.118783	54.692	-0.217789	0.0893715	0.991416	54.692	-0.217789	0.0893715	0.991416	55.4644	-0.143813	0.125781	0.988057	55.4644	-0.143813	0.125781	0.988057	0.772402
P46638;P62492	1	0.975678	0.889764	1.2912	0.974669	0.311713	0.0817982	0.101735	1	0.975678	0.889764	1.2912	0.974669	0.311713	0.0817982	0.101735	1	1.10477	1.07059	1.38675	1.04479	0.332409	0.151412	0.114847	1	1.10477	1.07059	1.38675	1.04479	0.332409	0.151412	0.114847	57.1862	-0.267915	0.0899379	0.935502	57.1862	-0.267915	0.0899379	0.935502	57.7911	-0.938727	0.133129	0.901881	57.7911	-0.938727	0.133129	0.901881	0.604891
P46664	1	0.84978	1.08626	1.3414	1.23527	0.871941	1.20562	0.150983	1	0.84978	1.08626	1.3414	1.23527	0.871941	1.20562	0.150983	1	0.930447	0.996422	1.10338	1.24781	0.988225	0.944652	0.134477	1	0.930447	0.996422	1.10338	1.24781	0.988225	0.944652	0.134477	66.4872	-0.848379	0	0.732187	66.4872	-0.848379	0	0.732187	64.9237	-0.231567	0	0.900643	64.9237	-0.231567	0	0.900643	-1.56346
P46737	1	0.63229	1.13362	0.914705	0.316943	0.549622	0.37226		1	0.63229	1.13362	0.914705	0.316943	0.549622	0.37226		1	1.07194	0.611293	2.04961	1.05513	0.44549	0.468776	1.07152	1	1.07194	0.611293	2.04961	1.05513	0.44549	0.468776	1.07152	50.709	-0.728705	0.412942	0.69836	50.709	-0.728705	0.412942	0.69836		-0.130507	0.662991	0.177889		-0.130507	0.662991	0.177889
P47199	1	0.934333	0.93746	1.27729	0.859713	0.105998	0.0707735	0.063269	1	0.934333	0.93746	1.27729	0.859713	0.105998	0.0707735	0.063269	1	1.12652	1.20095	1.44293	0.816521	0.132272	0.117219	0.171928	1	1.12652	1.20095	1.44293	0.816521	0.132272	0.117219	0.171928	55.4304	-0.302223	0.0689389	0.949716	55.4304	-0.302223	0.0689389	0.949716	54.3534	-0.989724	0.140473	0.873443	54.3534	-0.989724	0.140473	0.873443	-1.07702
P47713	1	1.26018	1.31166	1.08076	0.703781	0.172139	0.251552	0.230583	1	1.26018	1.31166	1.08076	0.703781	0.172139	0.251552	0.230583	1	1.77621	1.70412	1.03936	0.298238	0.0617015	0.13529	0.179195	1	1.77621	1.70412	1.03936	0.298238	0.0617015	0.13529	0.179195	54.2311	-0.903258	0.218091	0.890922	54.2311	-0.903258	0.218091	0.890922	53.7594	-1.01804	0.125395	0.682524	53.7594	-1.01804	0.125395	0.682524	-0.471679
P47738	1	1.05378	1.21807	1.5395	0.524053	0.0783518	0.0505348	0.0748064	1	1.05378	1.21807	1.5395	0.524053	0.0783518	0.0505348	0.0748064	1	1.11766	1.36755	1.65756	0.57023	0.145368	0.0965406	0.107008	1	1.11766	1.36755	1.65756	0.57023	0.145368	0.0965406	0.107008	54.0224	-1.07907	0.0678977	0.858573	54.0224	-1.07907	0.0678977	0.858573	54.0691	-1.02264	0.116305	0.779348	54.0691	-1.02264	0.116305	0.779348	0.0466852
P47753	1	0.886881	1.01375	1.12873	1.04264	0.413512	0.19982	0.117366	1	0.886881	1.01375	1.12873	1.04264	0.413512	0.19982	0.117366	1	0.987509	1.021	1.11838	1.15012	0.490588	0.187587	0.0999499	1	0.987509	1.021	1.11838	1.15012	0.490588	0.187587	0.0999499	57.8641	-0.703716	0.158592	0.970807	57.8641	-0.703716	0.158592	0.970807	57.9883	-0.830843	0.143768	0.968324	57.9883	-0.830843	0.143768	0.968324	0.124136
P47754	1	0.982604	1.08072	1.20838	1.06146	0.361489	0.121424	0.0744302	1	0.982604	1.08072	1.20838	1.06146	0.361489	0.121424	0.0744302	1	0.894302	1.04392	1.15713	0.951202	0.358858	0.114152	0.0649434	1	0.894302	1.04392	1.15713	0.951202	0.358858	0.114152	0.0649434	57.8452	-0.975577	0.097927	0.964068	57.8452	-0.975577	0.097927	0.964068	57.258	-0.205514	0.0807715	0.972053	57.258	-0.205514	0.0807715	0.972053	-0.587202
P47757	1	0.95624	0.947962	1.12427	1.1101	0.454627	0.192383	0.092246	1	0.95624	0.947962	1.12427	1.1101	0.454627	0.192383	0.092246	1	0.917274	0.954293	1.03926	1.01396	0.500838	0.207042	0.126103	1	0.917274	0.954293	1.03926	1.01396	0.500838	0.207042	0.126103	57.9396	-0.793672	0.142314	0.97007	57.9396	-0.793672	0.142314	0.97007	58.02	-0.226112	0.160051	0.986667	58.02	-0.226112	0.160051	0.986667	0.0803438
P47791	1	1.31176	0.769257	2.56166	1.97489	0.461356	0.332603	0.160436	1	1.31176	0.769257	2.56166	1.97489	0.461356	0.332603	0.160436	1	0.879672	1.37601	1.31047	1.12987	1.03526	1.08057	1.27377	1	0.879672	1.37601	1.31047	1.12987	1.03526	1.08057	1.27377	57.9442	-0.814989	0.246519	0.280353	57.9442	-0.814989	0.246519	0.280353		0.289905	1.20099	0.464905		0.289905	1.20099	0.464905
P47811	1	0.805466	0.762148	0.282115	0.0726189	0.0557885	0.119449	0.0486916	1	0.805466	0.762148	0.282115	0.0726189	0.0557885	0.119449	0.0486916	1	1.13752	0.704518	0.32172	0.0819261	0.18972	0.0207554	0.130583	1	1.13752	0.704518	0.32172	0.0819261	0.18972	0.0207554	0.130583	47.96	-0.122116	0.0578742	0.965606	47.96	-0.122116	0.0578742	0.965606	47.9016	-0.127305	0.100259	0.968965	47.9016	-0.127305	0.100259	0.968965	-0.0584557
P47856	1	0.781711	0.761029	0.989188	0.786316	0.180763	0.0616444	0.0564783	1	0.781711	0.761029	0.989188	0.786316	0.180763	0.0616444	0.0564783	1	0.852035	0.882595	0.825932	0.72104	0.16902	0.206476	0.196723	1	0.852035	0.882595	0.825932	0.72104	0.16902	0.206476	0.196723	55.6685	-0.185777	0.0536307	0.909874	55.6685	-0.185777	0.0536307	0.909874	54.243	-0.934303	0.19074	0.923468	54.243	-0.934303	0.19074	0.923468	-1.42552
P47857	1	1.25017	1.09942	1.15203	1.36717	0.825888	1.1325	0.415544	1	1.25017	1.09942	1.15203	1.36717	0.825888	1.1325	0.415544	1	0.816779	0.986146	1.19622	1.10954	0.938123	0.977248	0.586721	1	0.816779	0.986146	1.19622	1.10954	0.938123	0.977248	0.586721	66.8971	-0.830062	0	0.54568	66.8971	-0.830062	0	0.54568			0	0.634271			0	0.634271
P47911	1	1.06852	1.44028	2.89638	11.047	5.15632	1.20196	2.29953	1	1.06852	1.44028	2.89638	11.047	5.15632	1.20196	2.29953	1	1.14217	1.47561	1.98254	7.03645	3.91949	1.3195	1.30953	1	1.14217	1.47561	1.98254	7.03645	3.91949	1.3195	1.30953		0.162579	1.5	-0.295485		0.162579	1.5	-0.295485		0.16699	1.5	-0.197684		0.16699	1.5	-0.197684
P47915	1	0.874807	1.11111	2.7117	8.4539	4.09653	1.63139	1.38526	1	0.874807	1.11111	2.7117	8.4539	4.09653	1.63139	1.38526	1	1.14362	1.52602	2.51234	10.2107	5.40289	1.96568	1.64225	1	1.14362	1.52602	2.51234	10.2107	5.40289	1.96568	1.64225
P47955	1	0.984167	0.976592	1.57806	4.38938	1.48327	0.793719	0.673495	1	0.984167	0.976592	1.57806	4.38938	1.48327	0.793719	0.673495	1	1.02937	1.19712	1.28745	3.93985	1.56847	0.597871	0.54235	1	1.02937	1.19712	1.28745	3.93985	1.56847	0.597871	0.54235		-0.319966	0.673495	-0.167686		-0.319966	0.673495	-0.167686		0.12539	1.5	0.0582776		0.12539	1.5	0.0582776
P47962	1	0.929059	0.905114	1.13276	2.36688	1.10928	0.339016	0.324674	1	0.929059	0.905114	1.13276	2.36688	1.10928	0.339016	0.324674	1	0.880132	1.04884	1.27241	3.16497	1.6354	0.471851	0.31186	1	0.880132	1.04884	1.27241	3.16497	1.6354	0.471851	0.31186	61.2955	-0.679886	0.324662	0.31801	61.2955	-0.679886	0.324662	0.31801	61.9445	-0.678002	0.31186	0.0639468	61.9445	-0.678002	0.31186	0.0639468	0.649032
P47963	1	1.36341	1.54864	2.79314	8.81659	4.22477	1.30458	1.83573	1	1.36341	1.54864	2.79314	8.81659	4.22477	1.30458	1.83573	1	1.21506	2.00181	2.84179	10.3787	5.56122	1.5192	1.55436	1	1.21506	2.00181	2.84179	10.3787	5.56122	1.5192	1.55436										0.761387	1.5	-0.334738		0.761387	1.5	-0.334738
P47964	1	0.929337	1.25057	2.78541	11.1166	5.41187	1.32414	2.26818	1	0.929337	1.25057	2.78541	11.1166	5.41187	1.32414	2.26818	1	1.08268	1.85591	2.62542	14.1622	6.3098	1.84284	1.93212	1	1.08268	1.85591	2.62542	14.1622	6.3098	1.84284	1.93212		0.648411	1.5	-0.281398		0.648411	1.5	-0.281398		0.527017	1.5	-0.309909		0.527017	1.5	-0.309909
P47968	1	1.17957	1.08379	0.860813	1.38217	0.923445	1.55073	1.56063	1	1.17957	1.08379	0.860813	1.38217	0.923445	1.55073	1.56063	1	1.2638	0.842354	1.0682	1.40268	1.2408	1.5942	2.89405	1	1.2638	0.842354	1.0682	1.40268	1.2408	1.5942	2.89405		0.520951	1.5	0.591862		0.520951	1.5	0.591862		0.0767676	1.5	0.271189		0.0767676	1.5	0.271189
P48024;Q9CXU9	1	1.72283	2.05815	2.02762	2.21199	1.4737	0.996499	0.681769	1	1.72283	2.05815	2.02762	2.21199	1.4737	0.996499	0.681769	1	1.0327	1.00847	1.22978	1.63087	0.768682	0.591555	0.402004	1	1.0327	1.00847	1.22978	1.63087	0.768682	0.591555	0.402004			0.154572	-0.895757			0.154572	-0.895757	59.7364	-0.387767	0.496775	0.537393	59.7364	-0.387767	0.496775	0.537393
P48036	1	1.03799	0.99428	0.588849	0.174588	0.0480153	0.046098	0.0701196	1	1.03799	0.99428	0.588849	0.174588	0.0480153	0.046098	0.0701196	1	0.990715	0.994577	0.532688	0.191334	0.072178	0.052472	0.0571562	1	0.990715	0.994577	0.532688	0.191334	0.072178	0.052472	0.0571562	50.6531	-0.154716	0.0547865	0.997472	50.6531	-0.154716	0.0547865	0.997472	50.3803	-0.145895	0.0631762	0.996919	50.3803	-0.145895	0.0631762	0.996919	-0.272844
P48193	1	1.41829	2.11075	2.20836	2.19945	1.74594	2.54971	0.933609	1	1.41829	2.11075	2.20836	2.19945	1.74594	2.54971	0.933609	1	1.25722	1.80142	1.18308	0.700197	0.147563	0.164194		1	1.25722	1.80142	1.18308	0.700197	0.147563	0.164194			0.686009	1.5	-0.13102		0.686009	1.5	-0.13102	54.2099	-0.974729	0.155879	0.659197	54.2099	-0.974729	0.155879	0.659197
P48428	1	0.859129	1.16364	1.42904	1.49296	0.731065	0.847681	0.799037	1	0.859129	1.16364	1.42904	1.49296	0.731065	0.847681	0.799037	1	1.05528	1.33724	1.50597	1.3503	1.011	1.01514	1.19847	1	1.05528	1.33724	1.50597	1.3503	1.011	1.01514	1.19847		-0.0634008	0.790158	0.173962		-0.0634008	0.790158	0.173962		0.315182	1.23635	0.253417		0.315182	1.23635	0.253417
P48678	1	1.19274	1.2161	1.33794	0.793088	0.221418	0.178195	0.390691	1	1.19274	1.2161	1.33794	0.793088	0.221418	0.178195	0.390691	1	1.03496	1.05941	1.10624	0.822049	0.249148	0.19466	0.283942	1	1.03496	1.05941	1.10624	0.822049	0.249148	0.19466	0.283942	54.3658	-0.849367	0.263435	0.855496	54.3658	-0.849367	0.263435	0.855496	55.0612	-0.327797	0.241441	0.982393	55.0612	-0.327797	0.241441	0.982393	0.695393
P48722																	1	0.564051	0.480631	0.109935	0.081427		0.0264512		1	0.564051	0.480631	0.109935	0.081427		0.0264512										43.7082	-0.070547	0	0.934524	43.7082	-0.070547	0	0.934524
P48758	1	1.10069	1.05072	1.25785	0.8039	0.376698	0.47427	0.0657534	1	1.10069	1.05072	1.25785	0.8039	0.376698	0.47427	0.0657534	1	1.01376	1.29242	1.16379	0.646706	0.0881062	0.0698328	0.0636357	1	1.01376	1.29242	1.16379	0.646706	0.0881062	0.0698328	0.0636357	56.9743	-0.11963	0.241379	0.866464	56.9743	-0.11963	0.241379	0.866464	54.2367	-0.627886	0.073838	0.941384	54.2367	-0.627886	0.073838	0.941384	-2.73761
P49138	1	1.8143	1.23985	1.70136	0.414616	0.136658	0.0673242	0.20495	1	1.8143	1.23985	1.70136	0.414616	0.136658	0.0673242	0.20495	1	1.20939	1.5228	0.716027	0.877941	0.210918	0.158949		1	1.20939	1.5228	0.716027	0.877941	0.210918	0.158949		53.908	-1.00269	0.136311	0.655793	53.908	-1.00269	0.136311	0.655793	55.9133	-0.226112	0.151726	0.735123	55.9133	-0.226112	0.151726	0.735123	2.00527
P49312	1	2.17796	0.805665	0.802225	1.335				1	2.17796	0.805665	0.802225	1.335				1	0.862854	0.963414	0.91524	0.519742	0.235225	0.149817	0.129319	1	0.862854	0.963414	0.91524	0.519742	0.235225	0.149817	0.129319		0.580385	1.5	-0.104898		0.580385	1.5	-0.104898	54.2518	-0.114192	0.130811	0.980524	54.2518	-0.114192	0.130811	0.980524
P49443																	1	1.3087	1.16947	1.26355	0.321125		0.187669	0.182249	1	1.3087	1.16947	1.26355	0.321125		0.187669	0.182249									53.7523	-0.949496	0.184959	0.881444	53.7523	-0.949496	0.184959	0.881444
P49615	1	0.960092	0.420479	0.407967	0.299332	0.111425		0.0314891	1	0.960092	0.420479	0.407967	0.299332	0.111425		0.0314891	1	1.3179	0.691472	0.331684	0.334243	0.110964		0.0461851	1	1.3179	0.691472	0.331684	0.334243	0.110964		0.0461851	47.1922	-0.0624983	0.0502808	0.942592	47.1922	-0.0624983	0.0502808	0.942592	48.338	-0.107879	0.130657	0.891188	48.338	-0.107879	0.130657	0.891188	1.14589
P49710	1	0.968124	1.09154	1.14318	1.20362	0.734318	1.17302	0.993102	1	0.968124	1.09154	1.14318	1.20362	0.734318	1.17302	0.993102	1	1.10048	1.1517	1.29551	1.42098	1.03534	1.21968	1.64838	1	1.10048	1.1517	1.29551	1.42098	1.03534	1.21968	1.64838		0.0813977	1.05646	0.0459234		0.0813977	1.05646	0.0459234		0.0155278	1.5	0.405491		0.0155278	1.5	0.405491
P49717	1	0.902288	0.718703	0.598557	0.15564	0.0712231	0.0695401	0.0865099	1	0.902288	0.718703	0.598557	0.15564	0.0712231	0.0695401	0.0865099	1	0.979912	0.984554	0.815066	0.215677	0.155885	0.108373	0.0955198	1	0.979912	0.984554	0.815066	0.215677	0.155885	0.108373	0.0955198	49.7517	-0.0767804	0.0169885	0.97125	49.7517	-0.0767804	0.0169885	0.97125	51.8245	-0.187327	0.116085	0.998377	51.8245	-0.187327	0.116085	0.998377	2.07272
P49718	1	1.05957	0.801174	0.717753	0.255446	0.114888	0.0718107	0.0894281	1	1.05957	0.801174	0.717753	0.255446	0.114888	0.0718107	0.0894281	1	0.944163	0.840946	0.822005	0.343402	0.11985	0.0962493	0.0740831	1	0.944163	0.840946	0.822005	0.343402	0.11985	0.0962493	0.0740831	51.493	-0.0954743	0.0504128	0.979374	51.493	-0.0954743	0.0504128	0.979374	52.6065	-0.113212	0.0642448	0.980626	52.6065	-0.113212	0.0642448	0.980626	1.11358
P49722	1	0.998261	1.58627	1.39575	1.59525	1.06025	1.57789	1.38043	1	0.998261	1.58627	1.39575	1.59525	1.06025	1.57789	1.38043	1	0.788949	0.989301	1.19752	1.18256	0.978231	1.21375	1.60134	1	0.788949	0.989301	1.19752	1.18256	0.978231	1.21375	1.60134		0.629193	1.43264	0.568565		0.629193	1.43264	0.568565		0.48663	1.5	0.689624		0.48663	1.5	0.689624
P49935	1	1.02116	0.969767	1.33431	1.24136	0.616956	0.306214	0.102343	1	1.02116	0.969767	1.33431	1.24136	0.616956	0.306214	0.102343	1	0.96338	1.19061	1.18499	1.85906	0.853922	0.272208	0.19021	1	0.96338	1.19061	1.18499	1.85906	0.853922	0.272208	0.19021	58.4096	-0.299824	0.201982	0.858497	58.4096	-0.299824	0.201982	0.858497	59.8268	-0.229539	0.209946	0.59115	59.8268	-0.229539	0.209946	0.59115	1.41719
P49962																	1	1.11563	0.992005	0.824304	1.07349	0.707915	1.15521	1.64552	1	1.11563	0.992005	0.824304	1.07349	0.707915	1.15521	1.64552										0.484593	1.5	0.712228		0.484593	1.5	0.712228
P50247	1	0.982939	0.990818	1.43103	1.51977	1.0625	1.36402	0.129948	1	0.982939	0.990818	1.43103	1.51977	1.0625	1.36402	0.129948	1	0.936859	0.984873	1.23283	1.36189	1.01212	1.00343	0.0865006	1	0.936859	0.984873	1.23283	1.36189	1.01212	1.00343	0.0865006	66.4333	-0.845979	0	0.551226	66.4333	-0.845979	0	0.551226	66.302	-0.853125	0	0.811553	66.302	-0.853125	0	0.811553	-0.131317
P50396	1	1.23417	1.27428	0.543735	0.476621				1	1.23417	1.27428	0.543735	0.476621				1	0.314693	0.584011	0.970917	1.13668	0.0633371			1	0.314693	0.584011	0.970917	1.13668	0.0633371			50.232	-0.659321	0.476621	0.770915	50.232	-0.659321	0.476621	0.770915			0	0.0368785			0	0.0368785
P50429	1	0.826976	1.12834	1.31435	1.32111	1.20034	1.50291	1.04081	1	0.826976	1.12834	1.31435	1.32111	1.20034	1.50291	1.04081	1	1.74167	1.07064	1.81148	1.95899	1.35424	1.8638	1.14309	1	1.74167	1.07064	1.81148	1.95899	1.35424	1.8638	1.14309		0.374682	1.2759	0.544318		0.374682	1.2759	0.544318		0.816176	1.5	0.230896		0.816176	1.5	0.230896
P50431	1	1.07186	1.07586	1.31925	1.45431	1.03199	1.53607	0.458163	1	1.07186	1.07586	1.31925	1.45431	1.03199	1.53607	0.458163	1	1.10169	1.12739	1.29711	1.46893	1.01993	1.16909	0.565411	1	1.10169	1.12739	1.29711	1.46893	1.01993	1.16909	0.565411	66.9473	-0.796305	0	0.229873	66.9473	-0.796305	0	0.229873
P50516	1	0.974922	0.969494	1.02698	0.875357	0.558492	0.605472	0.232345	1	0.974922	0.969494	1.02698	0.875357	0.558492	0.605472	0.232345	1	0.943931	0.882764	0.883064	0.842065	0.559324	0.436988	0.160215	1	0.943931	0.882764	0.883064	0.842065	0.559324	0.436988	0.160215	61.7239	-0.0511038	0	0.929333	61.7239	-0.0511038	0	0.929333	59.7333	-0.0526165	0	0.965806	59.7333	-0.0526165	0	0.965806	-1.99054
P50518	1	0.875901	0.947089	1.13585	0.947209	0.270598	0.0888846	0.100728	1	0.875901	0.947089	1.13585	0.947209	0.270598	0.0888846	0.100728	1	0.97702	0.929734	1.03492	0.904965	0.28541	0.0982898	0.0989555	1	0.97702	0.929734	1.03492	0.904965	0.28541	0.0982898	0.0989555	56.8045	-0.236825	0.0924727	0.972518	56.8045	-0.236825	0.0924727	0.972518	56.6602	-0.195211	0.0931946	0.994534	56.6602	-0.195211	0.0931946	0.994534	-0.144261
P50543	1	1.3358	1.42412	1.34271	1.22968	0.574437	0.364864	0.262479	1	1.3358	1.42412	1.34271	1.22968	0.574437	0.364864	0.262479	1	1.64672	1.15731	1.06988	1.54218	0.50383	0.405183	0.649077	1	1.64672	1.15731	1.06988	1.54218	0.50383	0.405183	0.649077	58.1158	-0.741077	0.313671	0.700741	58.1158	-0.741077	0.313671	0.700741		-0.533421	0.51925	0.473024		-0.533421	0.51925	0.473024
P50544	1	1.06852	0.960818	1.0105	0.930677	0.151849	0.143061	0.0698156	1	1.06852	0.960818	1.0105	0.930677	0.151849	0.143061	0.0698156	1	1.33687	1.58947	1.69182	1.20569	0.179766	0.100216	0.100532	1	1.33687	1.58947	1.69182	1.20569	0.179766	0.100216	0.100532	55.9469	-0.302612	0.105894	0.993765	55.9469	-0.302612	0.105894	0.993765	57.5098	-0.978628	0.100374	0.692604	57.5098	-0.978628	0.100374	0.692604	1.56291
P50580	1	0.946753	0.948957	1.07792	1.19251	0.293101	0.0885366	0.243403	1	0.946753	0.948957	1.07792	1.19251	0.293101	0.0885366	0.243403	1	0.898119	1.07733	1.04642	1.44702	0.385118	0.188191	0.155396	1	0.898119	1.07733	1.04642	1.44702	0.385118	0.188191	0.155396	57.6951	-0.905008	0.16597	0.954859	57.6951	-0.905008	0.16597	0.954859	57.8518	-0.896316	0.171794	0.859937	57.8518	-0.896316	0.171794	0.859937	0.156759
P51125	1	1.20981	1.22814	0.953645	1.40074	0.869958	1.16492	1.26748	1	1.20981	1.22814	0.953645	1.40074	0.869958	1.16492	1.26748	1	0.969049	1.10608	1.4365	1.37476	1.10755	1.32852	2.29837	1	0.969049	1.10608	1.4365	1.37476	1.10755	1.32852	2.29837		0.255269	1.15638	0.0952468		0.255269	1.15638	0.0952468		0.037181	1.5	0.362703		0.037181	1.5	0.362703
P51150	1	0.942927	1.0961	1.30631	1.15127	0.466136	0.251142	0.378068	1	0.942927	1.0961	1.30631	1.15127	0.466136	0.251142	0.378068	1	1.11679	1.28532	1.61764	1.28316	0.437243	0.34201	0.368637	1	1.11679	1.28532	1.61764	1.28316	0.437243	0.34201	0.368637	57.9377	-0.742359	0.314605	0.876787	57.9377	-0.742359	0.314605	0.876787	57.8398	-0.700136	0.355323	0.665887	57.8398	-0.700136	0.355323	0.665887	-0.0979019
P51174	1	1.51199	1.6922	1.53039	1.49106	0.483487	0.111911	0.134056	1	1.51199	1.6922	1.53039	1.49106	0.483487	0.111911	0.134056	1	1.16869	1.17328	1.57716	1.59934	0.701674	0.176506	0.130998	1	1.16869	1.17328	1.57716	1.59934	0.701674	0.176506	0.130998	57.9821	-0.946483	0.122984	0.588124	57.9821	-0.946483	0.122984	0.588124	58.2478	-0.831923	0.153752	0.665135	58.2478	-0.831923	0.153752	0.665135	0.265763
P51410	1	1.03333	1.06433	1.92174	8.17667	3.60217	0.898613	1.11261	1	1.03333	1.06433	1.92174	8.17667	3.60217	0.898613	1.11261	1	1.09057	1.64054	2.74313	10.8566	5.69499	1.19292	0.809238	1	1.09057	1.64054	2.74313	10.8566	5.69499	1.19292	0.809238		0.674232	1.5	-0.115372		0.674232	1.5	-0.115372		0.527445	1.5	-0.240494		0.527445	1.5	-0.240494
P51569	1	1.10565	1.06906	1.27384	1.02883	0.703788	1.56161	0.880396	1	1.10565	1.06906	1.27384	1.02883	0.703788	1.56161	0.880396	1	1.41509	1.82763	1.88746	1.78806	1.41863	1.22847	1.4486	1	1.41509	1.82763	1.88746	1.78806	1.41863	1.22847	1.4486		0.145459	1.08902	0.0150535		0.145459	1.08902	0.0150535			1.5	-3.57109e-05			1.5	-3.57109e-05
P51660	1	0.865758	1.48964	1.33649	1.8762	0.0610543	0.0975471	0.266871	1	0.865758	1.48964	1.33649	1.8762	0.0610543	0.0975471	0.266871	1	0.979341	1.02104	1.02053	0.908965	0.0219952	0.0517848	0.0316279	1	0.979341	1.02104	1.02053	0.908965	0.0219952	0.0517848	0.0316279	56.2762	-0.95453	0.141724	0.641686	56.2762	-0.95453	0.141724	0.641686	54.5044	-1.1068	0.0351359	0.998971	54.5044	-1.1068	0.0351359	0.998971	-1.77178
P51855	1	1.03863	1.3272	1.55458	2.44061	1.35517	0.261926	0.257335	1	1.03863	1.3272	1.55458	2.44061	1.35517	0.261926	0.257335	1	1.10013	1.14949	1.32521	1.19616	0.963602	0.370675	0.107513	1	1.10013	1.14949	1.32521	1.19616	0.963602	0.370675	0.107513	60.9413	-0.754736	0.256953	0.257017	60.9413	-0.754736	0.256953	0.257017	61.3597	-0.223585	0.103407	0.863314	61.3597	-0.223585	0.103407	0.863314	0.418421
P51859	1	1.12936	1.23718	1.20511	0.845352	0.455543	0.529978	0.418411	1	1.12936	1.23718	1.20511	0.845352	0.455543	0.529978	0.418411	1	1.05711	1.026	1.06977	1.02883	0.446623	0.312593	0.44622	1	1.05711	1.026	1.06977	1.02883	0.446623	0.312593	0.44622	54.795	-0.613617	0.467977	0.851958	54.795	-0.613617	0.467977	0.851958	57.84	-0.674473	0.379406	0.975886	57.84	-0.674473	0.379406	0.975886	3.04492
P51863	1	1.19241	1.1177	1.08194	1.5093	0.657624	0.423128	0.788044	1	1.19241	1.1177	1.08194	1.5093	0.657624	0.423128	0.788044	1	0.891268	1.22328	1.35815	0.955799	0.540076	0.798069	0.944165	1	0.891268	1.22328	1.35815	0.955799	0.540076	0.798069	0.944165		-0.42827	0.605586	0.523712		-0.42827	0.605586	0.523712		-0.27527	0.76077	0.373547		-0.27527	0.76077	0.373547
P51881	1	2.02424	1.755	3.41133	6.34597	4.33759	4.36013	14.3961	1	2.02424	1.755	3.41133	6.34597	4.33759	4.36013	14.3961	1	1.71636	2.83419	3.24086	4.61398	4.253	5.86605	9.9462	1	1.71636	2.83419	3.24086	4.61398	4.253	5.86605	9.9462		0.8177	1.5	-0.638801		0.8177	1.5	-0.638801		0.816821	1.5	-1.04012		0.816821	1.5	-1.04012
P51943	1	1.14691	0.864107	1.44196	1.13756	0.435062	0.423938	0.206271	1	1.14691	0.864107	1.44196	1.13756	0.435062	0.423938	0.206271	1	0.603638	1.03205	0.948451	0.704681	0.510615	0.0724743	0.422597	1	0.603638	1.03205	0.948451	0.704681	0.510615	0.0724743	0.422597	57.8708	-0.742684	0.315105	0.787704	57.8708	-0.742684	0.315105	0.787704	56.6877	-0.0904709	0.264119	0.683435	56.6877	-0.0904709	0.264119	0.683435	-1.18308
P52293	1	1.04153	0.354391	0.181972	0.107555	0.0344081	0.0626995	0.0735217	1	1.04153	0.354391	0.181972	0.107555	0.0344081	0.0626995	0.0735217	1	1.0493	0.572545	0.1754	0.266183	0.120655	0.0492071	0.0360142	1	1.0493	0.572545	0.1754	0.266183	0.120655	0.0492071	0.0360142	45.2917	-0.210832	0.0872883	0.989135	45.2917	-0.210832	0.0872883	0.989135	46.5439	-0.149762	0.111444	0.970855	46.5439	-0.149762	0.111444	0.970855	1.25222
P52431	1	1.24105	0.735915	0.59105	0.56403	0.38148	0.164649	0.175959	1	1.24105	0.735915	0.59105	0.56403	0.38148	0.164649	0.175959	1	1.18101	0.844815	0.565549	0.460277	0.372015	0.158191	0.162223	1	1.18101	0.844815	0.565549	0.460277	0.372015	0.158191	0.162223	53.5574	-0.0489203	0.0874457	0.889697	53.5574	-0.0489203	0.0874457	0.889697	52.526	-0.0591737	0.145225	0.939811	52.526	-0.0591737	0.145225	0.939811	-1.0314
P52480	1	0.965637	1.06805	1.32031	1.34999	0.930961	0.683712	0.0765584	1	0.965637	1.06805	1.32031	1.34999	0.930961	0.683712	0.0765584	1	1.01598	1.08279	1.29428	1.37886	1.01779	0.476832	0.0625437	1	1.01598	1.08279	1.29428	1.37886	1.01779	0.476832	0.0625437	63.1099	-0.165746	0	0.795624	63.1099	-0.165746	0	0.795624	61.9745	-0.916359	0.0625437	0.821895	61.9745	-0.916359	0.0625437	0.821895	-1.13546
P52503	1	0.887957	1.56755	1.76084	2.58839	1.78539	2.75666	2.1932	1	0.887957	1.56755	1.76084	2.58839	1.78539	2.75666	2.1932	1	0.807562	1.02274	2.03481	2.0093	1.6928	2.01936	2.42011	1	0.807562	1.02274	2.03481	2.0093	1.6928	2.01936	2.42011		0.719927	1.5	-0.0604396		0.719927	1.5	-0.0604396		0.671219	1.5	0.313714		0.671219	1.5	0.313714
P52633	1	1.45859	0.558194	0.248989	0.328372	0.139006		0.0597889	1	1.45859	0.558194	0.248989	0.328372	0.139006		0.0597889	1	0.833917	0.677012	0.20941		0.238245	0.196106		1	0.833917	0.677012	0.20941		0.238245	0.196106		46.2019	-0.306258	0.193212	0.839954	46.2019	-0.306258	0.193212	0.839954	46.1696	-1.06568	0.214587	0.95504	46.1696	-1.06568	0.214587	0.95504	-0.032267
P52760	1	1.1581	0.795625	1.24258	0.645298	1.0608	0.987246	0.993234	1	1.1581	0.795625	1.24258	0.645298	1.0608	0.987246	0.993234	1	0.854771	1.06986	1.03882	1.37413	0.779991	1.25542	1.9185	1	0.854771	1.06986	1.03882	1.37413	0.779991	1.25542	1.9185		-0.0661108	0.954133	0.0430159		-0.0661108	0.954133	0.0430159		0.487981	1.5	0.57326		0.487981	1.5	0.57326
P53026	1	0.874731	1.37785	2.70639	10.3309	4.37862	0.798927	1.61658	1	0.874731	1.37785	2.70639	10.3309	4.37862	0.798927	1.61658	1	1.01106	1.35537	2.21302	9.73686	4.43738	1.04416	1.15631	1	1.01106	1.35537	2.21302	9.73686	4.43738	1.04416	1.15631		0.656216	1.5	-0.200143		0.656216	1.5	-0.200143		0.681843	1.5	-0.181497		0.681843	1.5	-0.181497
P53395	1	1.26892	1.77614	0.456955	0.295173				1	1.26892	1.77614	0.456955	0.295173				1	0.843009	0.594516	0.620842	0.116016	0.0606599	0.0703582		1	0.843009	0.594516	0.620842	0.116016	0.0606599	0.0703582		49.9361	-0.885379	0.295173	0.537285	49.9361	-0.885379	0.295173	0.537285	48.6706	-0.0640155	0	0.925499	48.6706	-0.0640155	0	0.925499	-1.26546
P53564	1	0.769739	1.21837	1.92193	1.31311	0.754822	0.464393	0.288072	1	0.769739	1.21837	1.92193	1.31311	0.754822	0.464393	0.288072																	60.6009	-0.127635	0.328061	0.438655	60.6009	-0.127635	0.328061	0.438655
P53810	1	1.05215	1.16122	1.44608	1.34391	0.415098	0.142377	0.100767	1	1.05215	1.16122	1.44608	1.34391	0.415098	0.142377	0.100767	1	1.00743	1.10269	1.23326	1.1981	0.440701	0.103403	0.0887884	1	1.00743	1.10269	1.23326	1.1981	0.440701	0.103403	0.0887884	57.9046	-0.949261	0.121572	0.827299	57.9046	-0.949261	0.121572	0.827299	57.9371	-0.975988	0.0960957	0.936157	57.9371	-0.975988	0.0960957	0.936157	0.0325415
P53811	1	1.14719	1.21426	1.31042	0.713419	0.119744	0.0850935	0.101264	1	1.14719	1.21426	1.31042	0.713419	0.119744	0.0850935	0.101264	1	1.18919	1.12012	1.09129	0.675835	0.204642	0.100264	0.09274	1	1.18919	1.12012	1.09129	0.675835	0.204642	0.100264	0.09274	54.3939	-0.559994	0.101978	0.917713	54.3939	-0.559994	0.101978	0.917713	55.0952	-0.178171	0.103678	0.961737	55.0952	-0.178171	0.103678	0.961737	0.701379
P53994;P59279	1	2.45124	1.17811	2.36953	2.3708	0.246978	0.452155	0.288831	1	2.45124	1.17811	2.36953	2.3708	0.246978	0.452155	0.288831	1	0.591988	0.645461	1.03377	0.834827	0.179225	0.233589	0.0528332	1	0.591988	0.645461	1.03377	0.834827	0.179225	0.233589	0.0528332	56.4933	-0.745341	0.329231	0.099611	56.4933	-0.745341	0.329231	0.099611	55.5237	-0.245049	0.141464	0.693368	55.5237	-0.245049	0.141464	0.693368	-0.969526
P53996																	1	1.39751	1.54741	0.947436	1.24912	0.447956	0.525672	0.427639	1	1.39751	1.54741	0.947436	1.24912	0.447956	0.525672	0.427639									56.8408	-0.592535	0.467011	0.610052	56.8408	-0.592535	0.467011	0.610052
P54071	1	0.978432	1.05145	1.51539	1.35747	0.153445	0.0612388	0.0834652	1	0.978432	1.05145	1.51539	1.35747	0.153445	0.0612388	0.0834652	1	1.15193	1.40119	1.86334	1.98812	0.271627	0.102057	0.0907488	1	1.15193	1.40119	1.86334	1.98812	0.271627	0.102057	0.0907488	57.4918	-1.00915	0.0723518	0.836711	57.4918	-1.00915	0.0723518	0.836711	57.7189	-0.979347	0.096403	0.531412	57.7189	-0.979347	0.096403	0.531412	0.227133
P54103	1	1.24422	0.598187	0.671055	0.892382	0.427045	0.125387	0.27016	1	1.24422	0.598187	0.671055	0.892382	0.427045	0.125387	0.27016	1	0.855158	0.367434	0.522655	0.41262	0.119376	0.0935116	0.0745225	1	0.855158	0.367434	0.522655	0.41262	0.119376	0.0935116	0.0745225	56.5062	-0.0408465	0	0.71014	56.5062	-0.0408465	0	0.71014	47.8559	-0.045846	0	0.892051	47.8559	-0.045846	0	0.892051	-8.65029
P54227	1	1.00033	0.957129	1.2144	1.18002	0.846997	1.3926	1.3116	1	1.00033	0.957129	1.2144	1.18002	0.846997	1.3926	1.3116	1	1.12024	1.21619	1.28848	1.45603	1.0402	1.24261	2.00628	1	1.12024	1.21619	1.28848	1.45603	1.0402	1.24261	2.00628		0.0186961	1.5	0.356059		0.0186961	1.5	0.356059		0.0227506	1.5	0.334124		0.0227506	1.5	0.334124
P54276	1	1.02634	0.699741	0.202069	0.157268	0.0959387	0.0968495	0.0704318	1	1.02634	0.699741	0.202069	0.157268	0.0959387	0.0968495	0.0704318	1	1.10759	0.760685	0.189802	0.121731	0.112655	0.142258	0.105415	1	1.10759	0.760685	0.189802	0.121731	0.112655	0.142258	0.105415	47.2959	-0.158005	0.0999714	0.99665	47.2959	-0.158005	0.0999714	0.99665	47.3681	-0.201795	0.120488	0.990481	47.3681	-0.201795	0.120488	0.990481	0.0722021
P54726	1	0.696997	0.710788	0.878315	1.0085	0.282114	0.752206	0.291056	1	0.696997	0.710788	0.878315	1.0085	0.282114	0.752206	0.291056	1	1.16355	1.35971	1.17151	1.26304	0.831672	0.660332	0.668061	1	1.16355	1.35971	1.17151	1.26304	0.831672	0.660332	0.668061	63.7872	-0.019861	0	0.355617	63.7872	-0.019861	0	0.355617		-0.361888	0.664196	0.497391		-0.361888	0.664196	0.497391
P54728	1	0.98648	1.0864	1.24368	1.21853	0.704722	1.02347	0.712522	1	0.98648	1.0864	1.24368	1.21853	0.704722	1.02347	0.712522	1	1.1336	1.06451	1.35193	1.31342	0.9071	0.981683	1.05386	1	1.1336	1.06451	1.35193	1.31342	0.9071	0.981683	1.05386			0	0.288467			0	0.288467		0.187816	1.11516	0.0664049		0.187816	1.11516	0.0664049
P54729	1	1.11052	0.716833	0.803286	0.64503	0.166439	0.106288	0.125233	1	1.11052	0.716833	0.803286	0.64503	0.166439	0.106288	0.125233	1	0.979831	0.424529	0.220761	0.358107	0.164823	0.0886529	0.205758	1	0.979831	0.424529	0.220761	0.358107	0.164823	0.0886529	0.205758	54.2378	-0.0664516	0	0.915215	54.2378	-0.0664516	0	0.915215	45.4494	-0.155677	0.20258	0.958245	45.4494	-0.155677	0.20258	0.958245	-8.78845
P54775	1	0.843205	0.907833	1.01453	0.711427	0.0701951	0.0722375	0.0607226	1	0.843205	0.907833	1.01453	0.711427	0.0701951	0.0722375	0.0607226	1	0.989578	1.03375	0.984109	0.711754	0.148748	0.100383	0.0915793	1	0.989578	1.03375	0.984109	0.711754	0.148748	0.100383	0.0915793	54.515	-0.426473	0.0670278	0.975221	54.515	-0.426473	0.0670278	0.975221	55.0586	-0.204981	0.0937677	0.999014	55.0586	-0.204981	0.0937677	0.999014	0.543662
P54822	1	1.02225	1.05869	1.32079	1.36545	1.00781	1.31724	0.165017	1	1.02225	1.05869	1.32079	1.36545	1.00781	1.31724	0.165017	1	0.990317	1.06173	1.16783	1.3177	1.03628	1.24735	0.136142	1	0.990317	1.06173	1.16783	1.3177	1.03628	1.24735	0.136142	66.5183	-0.847586	0	0.668837	66.5183	-0.847586	0	0.668837	66.4516	-0.849288	0	0.792351	66.4516	-0.849288	0	0.792351	-0.066699
P54823	1	0.981287	0.686111	0.946482	0.394736	0.137289	0.128296	0.150529	1	0.981287	0.686111	0.946482	0.394736	0.137289	0.128296	0.150529	1	1.1439	1.21849	1.02127	0.574892	0.210002	0.148253	0.15635	1	1.1439	1.21849	1.02127	0.574892	0.210002	0.148253	0.15635	53.3272	-0.175893	0.131634	0.909905	53.3272	-0.175893	0.131634	0.909905	54.3923	-0.206552	0.163642	0.953345	54.3923	-0.206552	0.163642	0.953345	1.06505
P54923	1	0.939604	0.833494	0.477388	0.163586	0.0345114	0.0794985	0.0836619	1	0.939604	0.833494	0.477388	0.163586	0.0345114	0.0794985	0.0836619	1	1.19557	1.09224	0.609397	0.160634	0.0426516	0.0428371	0.0711199	1	1.19557	1.09224	0.609397	0.160634	0.0426516	0.0428371	0.0711199	49.6059	-0.10809	0.0511399	0.9944	49.6059	-0.10809	0.0511399	0.9944	50.6565	-0.193669	0.0614926	0.970785	50.6565	-0.193669	0.0614926	0.970785	1.05061
P55097	1	0.670376	0.712529	0.437767	0.524138	0.213549	0.162981	0.103462	1	0.670376	0.712529	0.437767	0.524138	0.213549	0.162981	0.103462	1	1.12747	1.05974	0.768716	0.830418	0.580556	0.222736	0.223377	1	1.12747	1.05974	0.768716	0.830418	0.580556	0.222736	0.223377	49.831	-0.0379446	0	0.900317	49.831	-0.0379446	0	0.900317	58.4677	-0.0632408	0.0831081	0.927069	58.4677	-0.0632408	0.0831081	0.927069	8.63676
P55194	1	3.65104	2.06135				1.01567		1	3.65104	2.06135				1.01567		1	1.48528	0.979246	1.08484			0.0631109	0.0927253	1	1.48528	0.979246	1.08484			0.0631109	0.0927253			1.48774	-0.742422			1.48774	-0.742422	56.4049	-0.230448	0.0754705	0.853498	56.4049	-0.230448	0.0754705	0.853498
P55258																	1	0.941658	1.39908	1.2847	0.508341	0.101055	0.104526	0.0741967	1	0.941658	1.39908	1.2847	0.508341	0.101055	0.104526	0.0741967
P55264	1	0.991816	1.05991	1.25371	1.26086	0.55666	0.148512	0.107296	1	0.991816	1.05991	1.25371	1.26086	0.55666	0.148512	0.107296	1	0.982924	1.02837	1.14636	1.19729	0.545165	0.0770281	0.0565628	1	0.982924	1.02837	1.14636	1.19729	0.545165	0.0770281	0.0565628	58.0609	-0.939945	0.127904	0.910274	58.0609	-0.939945	0.127904	0.910274	58.045	-1.00547	0.0667954	0.959627	58.045	-1.00547	0.0667954	0.959627	-0.0158412
P55302	1	0.926853	1.00436	1.10273	0.726092	0.364284	0.380326	0.178086	1	0.926853	1.00436	1.10273	0.726092	0.364284	0.380326	0.178086	1	1.01376	0.975557	1.12349	0.914801	0.311686	0.32641	0.34012	1	1.01376	0.975557	1.12349	0.914801	0.311686	0.32641	0.34012	55.937	-0.1333	0.279735	0.9559	55.937	-0.1333	0.279735	0.9559	54.6483	-0.774074	0.326072	0.98151	54.6483	-0.774074	0.326072	0.98151	-1.28862
P55821	1	0.959236	1.28245	1.31533	1.43737	1.02805	1.73429	1.55251	1	0.959236	1.28245	1.31533	1.43737	1.02805	1.73429	1.55251	1	0.977199	1.199	1.38595	1.56442	1.22997	1.59637	2.49721	1	0.977199	1.199	1.38595	1.56442	1.22997	1.59637	2.49721		0.0289056	1.5	0.51348		0.0289056	1.5	0.51348		0.0677612	1.5	0.350841		0.0677612	1.5	0.350841
P55937	1	1.64918	0.830895	1.0258	0.348947	0.0758249	0.107431	0.244311	1	1.64918	0.830895	1.0258	0.348947	0.0758249	0.107431	0.244311	1	0.962852	0.570306	0.537965	0.23566		0.0225461	0.174901	1	0.962852	0.570306	0.537965	0.23566		0.0225461	0.174901	53.8241	-0.997096	0.142522	0.785234	53.8241	-0.997096	0.142522	0.785234	48.8035	-0.0620646	0.0664696	0.952175	48.8035	-0.0620646	0.0664696	0.952175	-5.02067
P56212	1	1.07721	1.63441	1.68081	1.78557	0.838623	1.5566	1.26454	1	1.07721	1.63441	1.68081	1.78557	0.838623	1.5566	1.26454	1	0.80201	0.956885	1.23689	0.89962	0.729248	0.909703	1.27824	1	0.80201	0.956885	1.23689	0.89962	0.729248	0.909703	1.27824		0.600454	1.46009	0.303347		0.600454	1.46009	0.303347		0.412476	1.5	0.279016		0.412476	1.5	0.279016
P56376	1	1.04698	0.870518	0.875869	0.465505	0.196187	0.119805	0.095727	1	1.04698	0.870518	0.875869	0.465505	0.196187	0.119805	0.095727	1	1.27028	1.15458	1.00694	0.533447	0.0617049	0.125952	0.175636	1	1.27028	1.15458	1.00694	0.533447	0.0617049	0.125952	0.175636	53.7271	-0.102764	0.085511	0.986899	53.7271	-0.102764	0.085511	0.986899	54.0333	-1.01782	0.121098	0.940727	54.0333	-1.01782	0.121098	0.940727	0.30616
P56380	1	1.00771	0.604398	0.654152	0.250213	0.0918176		0.125788	1	1.00771	0.604398	0.654152	0.250213	0.0918176		0.125788	1	0.971437	1.06577	1.11005	0.706028	0.190459	0.218233	0.451646	1	0.971437	1.06577	1.11005	0.706028	0.190459	0.218233	0.451646	49.9722	-0.0633527	0.0394732	0.934142	49.9722	-0.0633527	0.0394732	0.934142	54.2617	-0.824369	0.28678	0.942591	54.2617	-0.824369	0.28678	0.942591	4.28941
P56382																	1	0.831393	0.873731	1.33589	1.69433	1.65203	2.27335	0.843919	1	0.831393	0.873731	1.33589	1.69433	1.65203	2.27335	0.843919										0.626836	1.5	0.411356		0.626836	1.5	0.411356
P56391																	1	1.10366	0.599749	1.27733	2.38025	1.82421	1.86492	2.59136	1	1.10366	0.599749	1.27733	2.38025	1.82421	1.86492	2.59136										0.625589	1.5	0.305491		0.625589	1.5	0.305491
P56394																	1	2.6227	1.17295	1.74206	1.45648	1.33874	1.22137	2.00264	1	2.6227	1.17295	1.74206	1.45648	1.33874	1.22137	2.00264										0.817967	1.5	0.105856		0.817967	1.5	0.105856
P56399	1	0.879698	0.854013	0.786769	0.461337	0.169082	0.064451	0.0754584	1	0.879698	0.854013	0.786769	0.461337	0.169082	0.064451	0.0754584	1	1.02324	0.950663	0.852745	0.60273	0.164795	0.0671776	0.0689582	1	1.02324	0.950663	0.852745	0.60273	0.164795	0.0671776	0.0689582	53.2416	-0.0780689	0.0018196	0.977124	53.2416	-0.0780689	0.0018196	0.977124	54.5399	-0.109464	0.0309412	0.993291	54.5399	-0.109464	0.0309412	0.993291	1.29826
P56480	1	1.13554	1.28279	1.66849	2.23641	2.05168	4.29307	0.450896	1	1.13554	1.28279	1.66849	2.23641	2.05168	4.29307	0.450896	1	0.926475	1.12505	1.27483	2.12598	2.27889	3.82793	0.381051	1	0.926475	1.12505	1.27483	2.12598	2.27889	3.82793	0.381051		0.680109	1.5	-0.0155062		0.680109	1.5	-0.0155062		0.625539	1.5	0.0766754		0.625539	1.5	0.0766754
P56542	1	0.957096	1.05559	1.32416	1.53335	1.08732	1.9795	0.834116	1	0.957096	1.05559	1.32416	1.53335	1.08732	1.9795	0.834116	1	1.3868	1.05618	1.1356	1.7121	1.61334	1.38189	2.01285	1	1.3868	1.05618	1.1356	1.7121	1.61334	1.38189	2.01285		0.0993959	1.35671	0.230752		0.0993959	1.35671	0.230752		0.622578	1.5	0.436933		0.622578	1.5	0.436933
P56546	1	0.606834	0.43991	0.844088	0.724989	0.345496	0.152377	0.191787	1	0.606834	0.43991	0.844088	0.724989	0.345496	0.152377	0.191787	1	1.07791	0.854357	1.23571	1.01153	0.508977	0.156835	0.080007	1	1.07791	0.854357	1.23571	1.01153	0.508977	0.156835	0.080007	52.68	-0.0269279	0	0.573725	52.68	-0.0269279	0	0.573725	58.0616	-0.22139	0.107864	0.93645	58.0616	-0.22139	0.107864	0.93645	5.38153
P56812	1	1.2192	1.21701	1.26429	1.68636	0.942232	1.64816	1.53354	1	1.2192	1.21701	1.26429	1.68636	0.942232	1.64816	1.53354	1	1.48643	1.43294	1.82306	1.98064	1.47204	2.18537	2.98493	1	1.48643	1.43294	1.82306	1.98064	1.47204	2.18537	2.98493		0.0232046	1.5	0.311873		0.0232046	1.5	0.311873		0.379717	1.5	-0.175051		0.379717	1.5	-0.175051
P56873	1	0.86826	1.08918	1.1901	0.835051	0.601984	0.505209	0.289416	1	0.86826	1.08918	1.1901	0.835051	0.601984	0.505209	0.289416	1	1.03287	1.15825	1.26138	1.23501	0.648505	0.701927	0.412396	1	1.03287	1.15825	1.26138	1.23501	0.648505	0.701927	0.412396	60.255	-0.0692514	0.308628	0.878399	60.255	-0.0692514	0.308628	0.878399		-0.479814	0.557161	0.713875		-0.479814	0.557161	0.713875
P56959	1	0.992956	0.98942	1.2545	1.34794	0.654926	0.47999	0.572557	1	0.992956	0.98942	1.2545	1.34794	0.654926	0.47999	0.572557	1	1.22796	1.3934	1.55042	2.0229	0.721152	0.568788	0.655541	1	1.22796	1.3934	1.55042	2.0229	0.721152	0.568788	0.655541		-0.512537	0.526273	0.726446		-0.512537	0.526273	0.726446		-0.41953	0.612164	0.121682		-0.41953	0.612164	0.121682
P57080	1	1.44494	1.56174	1.7897	1.95676	1.15602	0.984791	0.952371	1	1.44494	1.56174	1.7897	1.95676	1.15602	0.984791	0.952371	1	1.05146	0.50868	0.173695		0.310501	0.0751723		1	1.05146	0.50868	0.173695		0.310501	0.0751723				0.655199	-0.947233			0.655199	-0.947233	46.0083	-1.1073	0.186456	0.965036	46.0083	-1.1073	0.186456	0.965036
P57746	1	1.22147	1.32982	1.1657	1.72766	0.690832	0.622162	0.32112	1	1.22147	1.32982	1.1657	1.72766	0.690832	0.622162	0.32112	1	0.939671	0.939178	0.981441	1.33912	0.638941	0.30663	0.304602	1	0.939671	0.939178	0.981441	1.33912	0.638941	0.30663	0.304602	62.6403	-0.0925971	0.323408	0.452732	62.6403	-0.0925971	0.323408	0.452732	58.2014	-0.748546	0.305616	0.866198	58.2014	-0.748546	0.305616	0.866198	-4.43891
P57759	1	0.975167	1.042	1.17159	0.652805	0.16129	0.145633	0.175215	1	0.975167	1.042	1.17159	0.652805	0.16129	0.145633	0.175215	1	0.934723	1.01142	1.10893	0.676413	0.183097	0.127184	0.162068	1	0.934723	1.01142	1.10893	0.676413	0.183097	0.127184	0.162068	54.1593	-0.970106	0.160713	0.976463	54.1593	-0.970106	0.160713	0.976463	54.6035	-0.298884	0.155067	0.98605	54.6035	-0.298884	0.155067	0.98605	0.444205
P57776	1	0.932557	0.767275	0.21019	0.137481	0.0427666	0.0468476	0.0660679	1	0.932557	0.767275	0.21019	0.137481	0.0427666	0.0468476	0.0660679	1	0.995208	0.829353	0.249533	0.142081	0.0576808	0.0548664	0.0736274	1	0.995208	0.829353	0.249533	0.142081	0.0576808	0.0548664	0.0736274	47.7443	-0.155606	0.0636789	0.993736	47.7443	-0.155606	0.0636789	0.993736	48.1959	-0.164245	0.0739831	0.99762	48.1959	-0.164245	0.0739831	0.99762	0.45168
P57780	1	0.994114	1.12084	1.27393	1.74698	0.801038	0.130348	0.0935826	1	0.994114	1.12084	1.27393	1.74698	0.801038	0.130348	0.0935826	1	1.04737	1.22114	1.40564	1.77772	0.959936	0.0983478	0.0952709	1	1.04737	1.22114	1.40564	1.77772	0.959936	0.0983478	0.0952709	58.6155	-0.536026	0.1118	0.702204	58.6155	-0.536026	0.1118	0.702204	59.3767	-0.528683	0.0957645	0.662909	59.3767	-0.528683	0.0957645	0.662909	0.761123
P57784	1	0.99653	1.19489	1.34611	1.41149	0.628365	0.291043	0.210004	1	0.99653	1.19489	1.34611	1.41149	0.628365	0.291043	0.210004	1	1.05943	1.25608	1.44783	1.82517	0.896782	0.321395	0.136145	1	1.05943	1.25608	1.44783	1.82517	0.896782	0.321395	0.136145	58.1656	-0.807623	0.250524	0.777627	58.1656	-0.807623	0.250524	0.777627	60.8333	-0.198076	0.137014	0.560168	60.8333	-0.198076	0.137014	0.560168	2.66773
P58044	1	0.905222	0.988093	1.10184	1.08273	0.67782	0.851253	0.426259	1	0.905222	0.988093	1.10184	1.08273	0.67782	0.851253	0.426259	1	0.883412	0.956648	1.19893	1.28678	0.814519	0.859873	0.739363	1	0.883412	0.956648	1.19893	1.28678	0.814519	0.859873	0.739363	66.2431	-0.0557045	0	0.739201	66.2431	-0.0557045	0	0.739201		-0.218143	0.799618	0.423599		-0.218143	0.799618	0.423599
P58058																	1	1.89674	0.615502	1.61207	0.469221	0.825509	0.894361	0.901623	1	1.89674	0.615502	1.61207	0.469221	0.825509	0.894361	0.901623										-0.118308	0.770886	0.117754		-0.118308	0.770886	0.117754
P58137	1	0.427293	1.49766	0.629473	0.937334		1.38064	0.924646	1	0.427293	1.49766	0.629473	0.937334		1.38064	0.924646
P58242																	1	1.23673	1.59405	2.11582	2.10053	1.57663	1.80575	2.29985	1	1.23673	1.59405	2.11582	2.10053	1.57663	1.80575	2.29985										0.221228	1.5	-0.0380703		0.221228	1.5	-0.0380703
P58252	1	1.00086	1.03069	1.31199	1.49413	0.92936	0.584569	0.104247	1	1.00086	1.03069	1.31199	1.49413	0.92936	0.584569	0.104247	1	0.976183	0.989152	1.18601	1.47492	0.944775	0.42968	0.0822962	1	0.976183	0.989152	1.18601	1.47492	0.944775	0.42968	0.0822962	62.4949	-0.165471	0.0638169	0.73172	62.4949	-0.165471	0.0638169	0.73172	61.6277	-0.200974	0.0716549	0.802658	61.6277	-0.200974	0.0716549	0.802658	-0.867192
P58389	1	1.09033	1.04715	0.875102	0.37307	0.178137	0.0962246	0.132344	1	1.09033	1.04715	0.875102	0.37307	0.178137	0.0962246	0.132344	1	1.05048	1.03784	0.712754	0.270542	0.109002	0.0698482	0.0815449	1	1.05048	1.03784	0.712754	0.270542	0.109002	0.0698482	0.0815449	53.0391	-0.145723	0.121663	0.990907	53.0391	-0.145723	0.121663	0.990907	51.7559	-0.135912	0.0770865	0.995006	51.7559	-0.135912	0.0770865	0.995006	-1.28323
P58468	1	0.944317	1.19285	0.876386	0.556401	0.194264	0.0631558	0.0832024	1	0.944317	1.19285	0.876386	0.556401	0.194264	0.0631558	0.0832024	1	1.14887	0.83946	0.551314	0.585024	0.231697	0.0681757		1	1.14887	0.83946	0.551314	0.585024	0.231697	0.0681757		54.4082	-0.121892	0.0613036	0.968152	54.4082	-0.121892	0.0613036	0.968152	52.8793	-0.0606465	0	0.921217	52.8793	-0.0606465	0	0.921217	-1.52889
P58771	1	1.21291	0.596832	1.79314	1.85533	1.62113	2.22956	2.0956	1	1.21291	0.596832	1.79314	1.85533	1.62113	2.22956	2.0956	1	1.04239	1.18433	1.40632	1.73495	1.28249	1.55989	2.56454	1	1.04239	1.18433	1.40632	1.73495	1.28249	1.55989	2.56454		0.651704	1.5	0.410336		0.651704	1.5	0.410336		0.0896916	1.5	0.308687		0.0896916	1.5	0.308687
P59235	1	1.2957	0.482457	1.02036	0.439188	0.665266	0.133583	0.119567	1	1.2957	0.482457	1.02036	0.439188	0.665266	0.133583	0.119567	1	0.860879	1.14441	0.93841	0.795451	0.374689	0.371718	0.0716563	1	0.860879	1.14441	0.93841	0.795451	0.374689	0.371718	0.0716563	56.1318	-0.0468484	0	0.655581	56.1318	-0.0468484	0	0.655581	57.5068	-0.078937	0.0929257	0.926926	57.5068	-0.078937	0.0929257	0.926926	1.37503
P59325	1	1.10683	1.32388	1.21827	0.399695	0.075845	0.0305911	0.123177	1	1.10683	1.32388	1.21827	0.399695	0.075845	0.0305911	0.123177	1	0.979139	1.0754	1.01377	0.393856	0.107222	0.0836602	0.0992816	1	0.979139	1.0754	1.01377	0.393856	0.107222	0.0836602	0.0992816	53.9021	-1.07154	0.0765378	0.922147	53.9021	-1.07154	0.0765378	0.922147	53.8398	-0.705704	0.0967196	0.995611	53.8398	-0.705704	0.0967196	0.995611	-0.0623001
P59328																	1	2.27528	1.24629	0.637635	0.570442	0.224419	0.308063	0.0401739	1	2.27528	1.24629	0.637635	0.570442	0.224419	0.308063	0.0401739									53.955	-0.0859653	0.138113	0.512603	53.955	-0.0859653	0.138113	0.512603
P59999	1	1.08331	1.10958	1.34487	1.57918	0.998964	0.819546	0.11199	1	1.08331	1.10958	1.34487	1.57918	0.998964	0.819546	0.11199	1	0.977788	1.10583	1.29216	1.49525	0.927893	0.611187	0.0642812	1	0.977788	1.10583	1.29216	1.49525	0.927893	0.611187	0.0642812	63.0809	-0.32932	0.108926	0.634258	63.0809	-0.32932	0.108926	0.634258	62.6454	-0.168873	0.00631549	0.742463	62.6454	-0.168873	0.00631549	0.742463	-0.435493
P60122	1	0.960344	0.969226	1.11335	1.25494	0.723696	0.564776	0.140238	1	0.960344	0.969226	1.11335	1.25494	0.723696	0.564776	0.140238	1	1.00629	0.954444	1.03833	1.22099	0.655754	0.54038	0.110941	1	1.00629	0.954444	1.03833	1.22099	0.655754	0.54038	0.110941	62.2181	-0.0986075	0.00257793	0.872142	62.2181	-0.0986075	0.00257793	0.872142	61.6681	-0.0938954	0	0.888879	61.6681	-0.0938954	0	0.888879	-0.550005
P60229	1	0.860681	0.740523	0.293823	0.152507	0.0232033		0.229984	1	0.860681	0.740523	0.293823	0.152507	0.0232033		0.229984	1	1.05698	1.12567	0.492315	0.283381	0.0937014	0.135304	0.179469	1	1.05698	1.12567	0.492315	0.283381	0.0937014	0.135304	0.179469	47.8774	-0.121129	0.121039	0.956886	47.8774	-0.121129	0.121039	0.956886	49.9807	-0.395498	0.172769	0.971824	49.9807	-0.395498	0.172769	0.971824	2.10335
P60335	1	0.936112	0.935534	0.432212	0.201284	0.0563584	0.0608417	0.0968321	1	0.936112	0.935534	0.432212	0.201284	0.0563584	0.0608417	0.0968321	1	0.957745	0.776211	0.438225	0.184078	0.0645278	0.0704615	0.0789288	1	0.957745	0.776211	0.438225	0.184078	0.0645278	0.0704615	0.0789288	49.6699	-0.138343	0.0796909	0.992045	49.6699	-0.138343	0.0796909	0.992045	49.1761	-0.0935239	0.050586	0.998269	49.1761	-0.0935239	0.050586	0.998269	-0.493786
P60487	1	0.903774	0.909506	0.817983	0.919336	0.819664	1.1298	1.38821	1	0.903774	0.909506	0.817983	0.919336	0.819664	1.1298	1.38821	1	1.10175	1.0371	0.993327	0.80117	0.421054	0.401867	0.600361	1	1.10175	1.0371	0.993327	0.80117	0.421054	0.401867	0.600361		0.37659	1.38821	0.649429		0.37659	1.38821	0.649429	54.7585	-0.607134	0.474427	0.936885	54.7585	-0.607134	0.474427	0.936885
P60521	1	0.940158	0.886022	0.868473	0.784034	0.192065	0.0620709	0.167956	1	0.940158	0.886022	0.868473	0.784034	0.192065	0.0620709	0.167956	1	0.854821	0.836181	0.852457	0.621142	0.238987	0.0884344	0.0813274	1	0.854821	0.836181	0.852457	0.621142	0.238987	0.0884344	0.0813274	55.5463	-0.188529	0.11043	0.965168	55.5463	-0.188529	0.11043	0.965168	54.826	-0.0787687	0	0.955786	54.826	-0.0787687	0	0.955786	-0.720273
P60710	1	1.06797	0.914213	1.23084	1.1634	0.665247	0.407296	0.211381	1	1.06797	0.914213	1.23084	1.1634	0.665247	0.407296	0.211381	1	1.008	0.996638	1.11168	1.26044	0.732794	0.387942	0.292607	1	1.008	0.996638	1.11168	1.26044	0.732794	0.387942	0.292607	59.5739	-0.137635	0.270575	0.884337	59.5739	-0.137635	0.270575	0.884337	58.8028	-0.316085	0.339833	0.899373	58.8028	-0.316085	0.339833	0.899373	-0.771126
P60766	1	1.01222	1.03753	1.3527	1.16786	0.431863	0.185261	0.13007	1	1.01222	1.03753	1.3527	1.16786	0.431863	0.185261	0.13007	1	0.933958	0.951838	1.27595	1.22782	0.510416	0.208776	0.12309	1	0.933958	0.951838	1.27595	1.22782	0.510416	0.208776	0.12309	57.9188	-0.910399	0.157665	0.899166	57.9188	-0.910399	0.157665	0.899166	58.012	-0.900102	0.165933	0.899608	58.012	-0.900102	0.165933	0.899608	0.0932528
P60840	1	0.77581	1.20616	1.06642	1.04916	0.823889	0.543984	0.771703	1	0.77581	1.20616	1.06642	1.04916	0.823889	0.543984	0.771703	1	2.02368	1.93966	2.89621	3.13667	1.42801	1.79475	3.32816	1	2.02368	1.93966	2.89621	3.13667	1.42801	1.79475	3.32816		-0.368813	0.657844	0.605195		-0.368813	0.657844	0.605195		0.817524	1.5	-0.728961		0.817524	1.5	-0.728961
P60843	1	0.95905	0.813163	0.598201	0.223045	0.0807856	0.0536	0.0841388	1	0.95905	0.813163	0.598201	0.223045	0.0807856	0.0536	0.0841388	1	0.963686	0.806263	0.58364	0.210594	0.0666922	0.052377	0.0499299	1	0.963686	0.806263	0.58364	0.210594	0.0666922	0.052377	0.0499299	50.5417	-0.0902567	0.0345284	0.992866	50.5417	-0.0902567	0.0345284	0.992866	50.3976	-0.0897047	0.014135	0.994582	50.3976	-0.0897047	0.014135	0.994582	-0.144121
P60867	1	1.15304	1.31449	1.86262	4.39997	1.94529	0.496527	0.556181	1	1.15304	1.31449	1.86262	4.39997	1.94529	0.496527	0.556181	1	1.01535	1.26725	1.35421	2.99398	1.62398	0.4258	0.358882	1	1.01535	1.26725	1.35421	2.99398	1.62398	0.4258	0.358882		-0.488007	0.526078	-0.213722		-0.488007	0.526078	-0.213722	61.7742	-0.636648	0.358879	0.0461654	61.7742	-0.636648	0.358879	0.0461654
P60898																	1	1.90751	1.26077	1.60385	0.589756	0.572336	0.625071	1.08087	1	1.90751	1.26077	1.60385	0.589756	0.572336	0.625071	1.08087										-0.33957	0.717008	0.157982		-0.33957	0.717008	0.157982
P61027																	1	0.899827	1.21173	1.72713	0.913276	0.416974	0.305981	0.521542	1	0.899827	1.21173	1.72713	0.913276	0.416974	0.305981	0.521542									54.7656	-0.67254	0.414832	0.599649	54.7656	-0.67254	0.414832	0.599649
P61079	1	0.877852	0.735893	0.656568	0.382451	0.159147	0.0534054	0.049885	1	0.877852	0.735893	0.656568	0.382451	0.159147	0.0534054	0.049885	1	0.964265	0.852423	0.738788	0.483902	0.259089	0.0643892	0.0977998	1	0.964265	0.852423	0.738788	0.483902	0.259089	0.0643892	0.0977998	51.2932	-0.0602242	0	0.978077	51.2932	-0.0602242	0	0.978077	53.4252	-0.0652195	0	0.990707	53.4252	-0.0652195	0	0.990707	2.13207
P61082	1	0.718828	0.976375	0.787355	0.265364	0.0271853	0.010952	0.0587888	1	0.718828	0.976375	0.787355	0.265364	0.0271853	0.010952	0.0587888	1	0.914865	0.984537	0.78564	0.150239	0.0500465	0.0538651	0.035447	1	0.914865	0.984537	0.78564	0.150239	0.0500465	0.0538651	0.035447	52.112	-0.150223	0.0206557	0.938006	52.112	-0.150223	0.0206557	0.938006	51.5341	-0.202127	0.043739	0.994924	51.5341	-0.202127	0.043739	0.994924	-0.577887
P61087	1	1.0693	1.29181	1.36451	1.02893	0.176464	0.122622	0.115232	1	1.0693	1.29181	1.36451	1.02893	0.176464	0.122622	0.115232	1	0.942834	1.05541	1.06688	0.751685	0.182965	0.0816707	0.0866399	1	0.942834	1.05541	1.06688	0.751685	0.182965	0.0816707	0.0866399	57.445	-0.959708	0.118927	0.890097	57.445	-0.959708	0.118927	0.890097	55.424	-0.191765	0.0847217	0.991459	55.424	-0.191765	0.0847217	0.991459	-2.02099
P61089	1	0.952259	0.974671	0.888734	0.275528	0.0985515	0.0942771	0.0828703	1	0.952259	0.974671	0.888734	0.275528	0.0985515	0.0942771	0.0828703	1	0.972735	1.04637	0.912886	0.291353	0.123921	0.120138	0.0985294	1	0.972735	1.04637	0.912886	0.291353	0.123921	0.120138	0.0985294	52.5345	-0.186679	0.0869345	0.997908	52.5345	-0.186679	0.0869345	0.997908	52.6943	-0.197287	0.110582	0.997659	52.6943	-0.197287	0.110582	0.997659	0.159848
P61161	1	0.915629	0.848405	1.01627	1.13728	0.695172	0.501965	0.0826172	1	0.915629	0.848405	1.01627	1.13728	0.695172	0.501965	0.0826172	1	0.964343	0.946043	1.11469	1.30231	0.831314	0.542796	0.0889331	1	0.964343	0.946043	1.11469	1.30231	0.831314	0.542796	0.0889331	61.3984	-0.0983396	0	0.906753	61.3984	-0.0983396	0	0.906753	62.2021	-0.126677	0	0.879172	62.2021	-0.126677	0	0.879172	0.803653
P61164	1	0.999023	0.941302	1.01696	0.992584	0.514285	0.307311	0.1072	1	0.999023	0.941302	1.01696	0.992584	0.514285	0.307311	0.1072	1	0.95209	0.785574	0.889755	0.783644	0.461817	0.259887	0.158206	1	0.95209	0.785574	0.889755	0.783644	0.461817	0.259887	0.158206	58.463	-0.125765	0.15284	0.980987	58.463	-0.125765	0.15284	0.980987	57.7054	-0.0558801	0	0.944282	57.7054	-0.0558801	0	0.944282	-0.757561
P61202	1	1.01541	0.856316	1.05478	0.960318	0.26777	0.0969502	0.0787192	1	1.01541	0.856316	1.05478	0.960318	0.26777	0.0969502	0.0787192	1	1.12078	1.1218	1.1669	1.26932	0.307952	0.101107	0.12812	1	1.12078	1.1218	1.1669	1.26932	0.307952	0.101107	0.12812	56.8713	-0.249823	0.0853781	0.98202	56.8713	-0.249823	0.0853781	0.98202	57.7643	-0.959033	0.114614	0.926828	57.7643	-0.959033	0.114614	0.926828	0.893025
P61211	1	0.801552	0.716231	0.9253	0.928879	0.330916	0.243203	0.130651	1	0.801552	0.716231	0.9253	0.928879	0.330916	0.243203	0.130651	1	0.677261	0.752118	1.85247	0.718534	0.703346	0.397516	0.0916825	1	0.677261	0.752118	1.85247	0.718534	0.703346	0.397516	0.0916825	56.8672	-0.185869	0.180128	0.843862	56.8672	-0.185869	0.180128	0.843862	60.383	-0.0912313	0.00809692	0.480251	60.383	-0.0912313	0.00809692	0.480251	3.51571
P61222	1	0.94251	1.06345	1.43279	1.91146	1.29816	1.51761	0.356588	1	0.94251	1.06345	1.43279	1.91146	1.29816	1.51761	0.356588	1	0.965894	1.07574	1.48293	1.77942	1.25023	1.12457	0.398087	1	0.965894	1.07574	1.48293	1.77942	1.25023	1.12457	0.398087	66.8207	-0.825181	0	0.082451	66.8207	-0.825181	0	0.082451	66.8765	-0.83853	0	0.190136	66.8765	-0.83853	0	0.190136	0.0558215
P61255	1	1.12933	1.27837	2.07905	6.50395	3.2709	0.685176	1.12593	1	1.12933	1.27837	2.07905	6.50395	3.2709	0.685176	1.12593	1	0.978658	1.35453	1.79886	5.731	3.3501	0.973122	1.01836	1	0.978658	1.35453	1.79886	5.731	3.3501	0.973122	1.01836		0.104229	1.5	-0.10635		0.104229	1.5	-0.10635		0.681821	1.5	-0.0823133		0.681821	1.5	-0.0823133
P61290	1	0.888403	1.19365	1.33243	1.41389	0.848959	1.38044	1.52249	1	0.888403	1.19365	1.33243	1.41389	0.848959	1.38044	1.52249	1	1.07547	1.05116	1.40056	1.36727	0.902396	1.3476	1.75488	1	1.07547	1.05116	1.40056	1.36727	0.902396	1.3476	1.75488		0.0154507	1.5	0.32993		0.0154507	1.5	0.32993		0.0192476	1.5	0.355791		0.0192476	1.5	0.355791
P61358	1	0.9304	1.19979	1.95986	6.59896	3.30353	1.02847	1.46692	1	0.9304	1.19979	1.95986	6.59896	3.30353	1.02847	1.46692	1	1.05298	1.78073	2.13428	10.3258	4.76831	1.93613	1.64026	1	1.05298	1.78073	2.13428	10.3258	4.76831	1.93613	1.64026		0.676018	1.5	-0.116785		0.676018	1.5	-0.116785		0.566636	1.5	-0.279803		0.566636	1.5	-0.279803
P61514	1	1.02714		2.8808	11.7633	7.54419	2.54003	1.95452	1	1.02714		2.8808	11.7633	7.54419	2.54003	1.95452	1	0.988871	1.76263	2.57629	13.015	5.85337	1.40327	1.38998	1	0.988871	1.76263	2.57629	13.015	5.85337	1.40327	1.38998		0.199909	1.5	-0.477756		0.199909	1.5	-0.477756		0.725127	1.5	-0.25914		0.725127	1.5	-0.25914
P61600	1	1.47873	1.78564	1.59908	1.0798	0.581943	1.09151	0.614678	1	1.47873	1.78564	1.59908	1.0798	0.581943	1.09151	0.614678	1	1.73382	1.53609	1.5746	1.87152	0.892782	0.920073	0.73706	1	1.73382	1.53609	1.5746	1.87152	0.892782	0.920073	0.73706			0	-0.0303334			0	-0.0303334		-0.0443748	0.702642	-0.415442		-0.0443748	0.702642	-0.415442
P61750	1	1.00223	1.01808	0.745515	0.441962	0.150063	0.121915	0.205463	1	1.00223	1.01808	0.745515	0.441962	0.150063	0.121915	0.205463																	52.8468	-0.10411	0.141474	0.988008	52.8468	-0.10411	0.141474	0.988008
P61759	1	1.11362	1.22567	1.28719	1.39407	0.902129	1.17592	0.203923	1	1.11362	1.22567	1.28719	1.39407	0.902129	1.17592	0.203923	1	0.946727	0.961425	1.18189	1.25594	0.859295	0.815668	0.219618	1	0.946727	0.961425	1.18189	1.25594	0.859295	0.815668	0.219618	66.5949	-0.845637	0	0.645252	66.5949	-0.845637	0	0.645252	64.5211	-0.127588	0	0.829869	64.5211	-0.127588	0	0.829869	-2.07376
P61924																	1	0.927141	1.02033	1.00855	0.957166	0.263268	0.16547	0.104875	1	0.927141	1.02033	1.00855	0.957166	0.263268	0.16547	0.104875									56.7214	-0.247474	0.13325	0.993934	56.7214	-0.247474	0.13325	0.993934
P61957	1	0.950404	1.07863	1.14813	1.16859	0.807569	1.254	1.00157	1	0.950404	1.07863	1.14813	1.16859	0.807569	1.254	1.00157	1	1.02579	1.16101	1.10841	1.26683	0.905214	1.20845	1.46042	1	1.02579	1.16101	1.10841	1.26683	0.905214	1.20845	1.46042		0.109424	1.07641	0.101221		0.109424	1.07641	0.101221		0.0125957	1.5	0.350541		0.0125957	1.5	0.350541
P61961	1	1.00803	1.07718	1.22285	1.06266	0.472108	0.335149	0.159201	1	1.00803	1.07718	1.22285	1.06266	0.472108	0.335149	0.159201	1	1.00259	1.0734	1.19027	1.09678	0.41692	0.33973	0.202327	1	1.00259	1.0734	1.19027	1.09678	0.41692	0.33973	0.202327	57.9371	-0.516683	0.247164	0.934226	57.9371	-0.516683	0.247164	0.934226	57.8593	-0.789958	0.271028	0.945643	57.8593	-0.789958	0.271028	0.945643	-0.0777297
P61965	1	0.905514	0.564277	0.51474	0.475445	0.207843	0.596851	0.556125	1	0.905514	0.564277	0.51474	0.475445	0.207843	0.596851	0.556125	1	0.845008	0.551246	0.632664	0.672078	0.810259	0.36667	0.578943	1	0.845008	0.551246	0.632664	0.672078	0.810259	0.36667	0.578943	48.4886	-0.0791428	0.464534	0.784564	48.4886	-0.0791428	0.464534	0.784564		-0.20844	0.601977	0.606631		-0.20844	0.601977	0.606631
P61967;Q9DB50	1	0.823317	1.01179	0.975645	1.16071	0.717736	0.412353	0.25499	1	0.823317	1.01179	0.975645	1.16071	0.717736	0.412353	0.25499	1	1.24437	0.978632	0.458273	0.0915191	0.103092	0.161927	0.0978791	1	1.24437	0.978632	0.458273	0.0915191	0.103092	0.161927	0.0978791	60.11	-0.127391	0.285414	0.902909	60.11	-0.127391	0.285414	0.902909	49.9611	-1.11007	0.113604	0.961203	49.9611	-1.11007	0.113604	0.961203	-10.1489
P61971	1	1.1148	1.26588	1.41242	1.48551	1.00819	1.47491	0.761113	1	1.1148	1.26588	1.41242	1.48551	1.00819	1.47491	0.761113	1	1.05005	1.23827	1.42151	1.56371	1.09368	1.2795	1.11136	1	1.05005	1.23827	1.42151	1.56371	1.09368	1.2795	1.11136			0	-0.60072			0	-0.60072		0.0592934	1.29002	0.386887		0.0592934	1.29002	0.386887
P61979	1	0.927101	0.840353	0.466473	0.209863	0.0768719	0.0368709	0.138837	1	0.927101	0.840353	0.466473	0.209863	0.0768719	0.0368709	0.138837	1	0.963492	0.851093	0.461499	0.194096	0.0714206	0.0820328	0.0790286	1	0.963492	0.851093	0.461499	0.194096	0.0714206	0.0820328	0.0790286	49.6573	-0.101319	0.0713993	0.99033	49.6573	-0.101319	0.0713993	0.99033	49.6532	-0.107099	0.0659017	0.998594	49.6532	-0.107099	0.0659017	0.998594	-0.0041187
P61982	1	1.08459	1.21845	1.38723	1.2969	0.743065	0.545432	0.193485	1	1.08459	1.21845	1.38723	1.2969	0.743065	0.545432	0.193485	1	1.00948	1.09282	1.22342	1.2254	0.713353	0.394726	0.181312	1	1.00948	1.09282	1.22342	1.2254	0.713353	0.394726	0.181312	62.03	-0.101828	0.137237	0.728673	62.03	-0.101828	0.137237	0.728673	60.2957	-0.125709	0.200053	0.881491	60.2957	-0.125709	0.200053	0.881491	-1.73428
P62073	1	0.922288	1.27004	1.62604	2.02861	1.94139	3.42383	2.47941	1	0.922288	1.27004	1.62604	2.02861	1.94139	3.42383	2.47941	1	0.89361	1.36647	1.60103	2.36221	2.45097	3.09687	4.46285	1	0.89361	1.36647	1.60103	2.36221	2.45097	3.09687	4.46285		0.679828	1.5	-0.0563354		0.679828	1.5	-0.0563354		0.624232	1.5	-0.274587		0.624232	1.5	-0.274587
P62075	1	1.65861	1.30674	1.29798	1.00231	1.16433	0.893852	0.479742	1	1.65861	1.30674	1.29798	1.00231	1.16433	0.893852	0.479742	1	1.18454	2.05154	1.95919	1.49041	0.946682	1.08345	0.79209	1	1.18454	2.05154	1.95919	1.49041	0.946682	1.08345	0.79209	63.193	-0.501875	0.479742	0.238165	63.193	-0.501875	0.479742	0.238165
P62077																	1	1.37258	1.72554	2.09939	2.11711	1.09799	0.565244	0.536903	1	1.37258	1.72554	2.09939	2.11711	1.09799	0.565244	0.536903										0.585226	1.35925	0.0411491		0.585226	1.35925	0.0411491
P62082	1	1.14294	1.16901	1.99815	4.78662	1.97308	0.534525	0.551573	1	1.14294	1.16901	1.99815	4.78662	1.97308	0.534525	0.551573	1	0.909286	1.20794	1.87945	5.06993	2.39764	0.55753	0.422606	1	0.909286	1.20794	1.87945	5.06993	2.39764	0.55753	0.422606		-0.468701	0.542497	-0.216404		-0.468701	0.542497	-0.216404	62.1742	-0.568857	0.422605	-0.196454	62.1742	-0.568857	0.422605	-0.196454
P62137	1	0.940152	0.958085	0.973578	0.784996	0.309063	0.117788	0.0965948	1	0.940152	0.958085	0.973578	0.784996	0.309063	0.117788	0.0965948	1	1.05331	1.05463	1.15397	0.973344	0.369088	0.16932	0.12857	1	1.05331	1.05463	1.15397	0.973344	0.369088	0.16932	0.12857	56.2871	-0.132206	0.086626	0.995226	56.2871	-0.132206	0.086626	0.995226	57.3392	-0.227411	0.145232	0.977267	57.3392	-0.227411	0.145232	0.977267	1.05211
P62141	1	0.948005	1.07625	1.01629	0.809487	0.257365	0.155854	0.11702	1	0.948005	1.07625	1.01629	0.809487	0.257365	0.155854	0.11702	1	1.04121	1.01271	0.97657	0.630888	0.285804	0.172382	0.167914	1	1.04121	1.01271	0.97657	0.630888	0.285804	0.172382	0.167914	56.0107	-0.167948	0.130558	0.99228	56.0107	-0.167948	0.130558	0.99228	55.1699	-0.123323	0.166132	0.997427	55.1699	-0.123323	0.166132	0.997427	-0.84071
P62192	1	0.936842	0.912818	0.878888	0.5754	0.105529	0.062382	0.0983573	1	0.936842	0.912818	0.878888	0.5754	0.105529	0.062382	0.0983573	1	0.93527	1.0018	0.912388	0.645366	0.136843	0.0696127	0.0677995	1	0.93527	1.0018	0.912388	0.645366	0.136843	0.0696127	0.0677995	54.2916	-0.137291	0.0544104	0.984132	54.2916	-0.137291	0.0544104	0.984132	54.8287	-0.156362	0.0539078	0.993721	54.8287	-0.156362	0.0539078	0.993721	0.537133
P62196	1	1.0013	1.03306	1.04835	0.861359	0.209776	0.087585	0.117704	1	1.0013	1.03306	1.04835	0.861359	0.209776	0.087585	0.117704	1	0.94683	0.964788	0.954352	0.674476	0.179826	0.0927346	0.0706469	1	0.94683	0.964788	0.954352	0.674476	0.179826	0.0927346	0.0706469	56.0132	-0.211915	0.101505	0.996931	56.0132	-0.211915	0.101505	0.996931	55.1176	-0.15297	0.0708231	0.996406	55.1176	-0.15297	0.0708231	0.996406	-0.895555
P62242	1	0.865479	1.25401	2.04469	5.79905	2.63797	0.5684	0.690578	1	0.865479	1.25401	2.04469	5.79905	2.63797	0.5684	0.690578	1	1.03937	1.302	1.87723	4.88887	2.42904	0.6107	0.510481	1	1.03937	1.302	1.87723	4.88887	2.42904	0.6107	0.510481		0.679478	1.5	-0.0153869		0.679478	1.5	-0.0153869		-0.482955	0.510479	-0.250385		-0.482955	0.510479	-0.250385
P62245	1	0.923122	1.04986	2.03401	4.27543	1.89564	0.430218	0.480468	1	0.923122	1.04986	2.03401	4.27543	1.89564	0.430218	0.480468	1	0.946503	1.29579	1.86237	5.21365	2.58865	0.531245	0.349028	1	0.946503	1.29579	1.86237	5.21365	2.58865	0.531245	0.349028	60.9507	-0.560992	0.454999	-0.134663	60.9507	-0.560992	0.454999	-0.134663	62.0648	-0.640067	0.349027	-0.201655	62.0648	-0.640067	0.349027	-0.201655	1.1141
P62259	1	1.05614	1.09045	1.36217	1.41265	0.783786	0.40239	0.128168	1	1.05614	1.09045	1.36217	1.41265	0.783786	0.40239	0.128168	1	0.987929	1.10243	1.27928	1.28996	0.725009	0.305982	0.108665	1	0.987929	1.10243	1.27928	1.28996	0.725009	0.305982	0.108665	60.9615	-0.137993	0.119381	0.767061	60.9615	-0.137993	0.119381	0.767061	59.8948	-0.153659	0.129266	0.86201	59.8948	-0.153659	0.129266	0.86201	-1.0667
P62264	1	1.2412	1.07405	2.11601	4.79621	2.04232	0.453582	0.648987	1	1.2412	1.07405	2.11601	4.79621	2.04232	0.453582	0.648987	1	0.993477	1.35735	1.95629	6.01739	2.51024	0.560613	0.439337	1	0.993477	1.35735	1.95629	6.01739	2.51024	0.560613	0.439337		0.0819275	1.5	0.00700035		0.0819275	1.5	0.00700035	62.2114	-0.552827	0.439336	-0.230158	62.2114	-0.552827	0.439336	-0.230158
P62267	1	1.03169	1.21977	1.92054	5.41112	1.92015	0.44614	0.609373	1	1.03169	1.21977	1.92054	5.41112	1.92015	0.44614	0.609373	1	1.03286	1.3167	1.83035	4.67366	1.85224	0.522702	0.395957	1	1.03286	1.3167	1.83035	4.67366	1.85224	0.522702	0.395957		0.678732	1.5	0.0136595		0.678732	1.5	0.0136595	62.0626	-0.59579	0.395956	-0.160877	62.0626	-0.59579	0.395956	-0.160877
P62270	1	0.981925	1.0936	1.86949	4.62791	1.77258	0.407978	0.5606	1	0.981925	1.0936	1.86949	4.62791	1.77258	0.407978	0.5606	1	0.956573	1.20318	1.62847	4.27388	2.09407	0.481144	0.310128	1	0.956573	1.20318	1.62847	4.27388	2.09407	0.481144	0.310128	62.4869	-0.236257	0.485341	-0.141846	62.4869	-0.236257	0.485341	-0.141846	61.9637	-0.679237	0.310128	-0.107855	61.9637	-0.679237	0.310128	-0.107855	-0.523143
P62281	1	1.03044	0.894397	1.90151	4.13246	1.76366	0.461905	0.528437	1	1.03044	0.894397	1.90151	4.13246	1.76366	0.461905	0.528437	1	0.930396	1.16357	1.55093	4.57263	2.15009	0.553979	0.423785	1	0.930396	1.16357	1.55093	4.57263	2.15009	0.553979	0.423785	62.3133	-0.264258	0.482582	-0.12178	62.3133	-0.264258	0.482582	-0.12178	62.167	-0.5679	0.423784	-0.145275	62.167	-0.5679	0.423784	-0.145275	-0.146296
P62301	1	1.04825	1.69466	2.54667	6.18826	2.8287	1.05361	1.4586	1	1.04825	1.69466	2.54667	6.18826	2.8287	1.05361	1.4586	1	1.11526	1.28769	2.06414	6.14611	3.26145	0.737898	0.717699	1	1.11526	1.28769	2.06414	6.14611	3.26145	0.737898	0.717699		0.586401	1.5	-0.177367		0.586401	1.5	-0.177367		0.680218	1.5	-0.0787695		0.680218	1.5	-0.0787695
P62305	1	1.10275	1.07371	1.45209	2.13474	1.32509	1.74596	1.37107	1	1.10275	1.07371	1.45209	2.13474	1.32509	1.74596	1.37107	1	1.20028	1.13387	1.55287	2.35729	1.48505	1.64365	2.02804	1	1.20028	1.13387	1.55287	2.35729	1.48505	1.64365	2.02804		0.151479	1.5	0.489731		0.151479	1.5	0.489731		0.676668	1.5	0.277405		0.676668	1.5	0.277405
P62307																	1	1.16223	1.99271	2.32424	3.17184	2.31792	2.19364	2.40754	1	1.16223	1.99271	2.32424	3.17184	2.31792	2.19364	2.40754										0.346612	1.5	-0.652286		0.346612	1.5	-0.652286
P62309																	1	1.098	1.10008	1.38153	1.90803	1.27211	1.50991	1.84177	1	1.098	1.10008	1.38153	1.90803	1.27211	1.50991	1.84177										0.108796	1.5	0.573259		0.108796	1.5	0.573259
P62311	1	1.33095	1.57661	1.82563	1.868	1.62992	1.8096	1.64307	1	1.33095	1.57661	1.82563	1.868	1.62992	1.8096	1.64307	1	1.42075	1.87576	1.78097	2.76534	2.311	2.37144	3.56517	1	1.42075	1.87576	1.78097	2.76534	2.311	2.37144	3.56517		0.636167	1.5	0.366488		0.636167	1.5	0.366488		0.317768	1.5	-0.659837		0.317768	1.5	-0.659837
P62313	1	1.1044	1.60207	1.40579	2.00112	1.47813	2.03576	1.43849	1	1.1044	1.60207	1.40579	2.00112	1.47813	2.03576	1.43849	1	1.34492	1.58859	1.72345	1.84288	1.54786	1.84887	2.45706	1	1.34492	1.58859	1.72345	1.84288	1.54786	1.84887	2.45706		0.604122	1.5	0.419524		0.604122	1.5	0.419524		0.760041	1.5	0.0357118		0.760041	1.5	0.0357118
P62315	1	1.00501	0.948772	1.52499	2.15288	1.30764	1.32894	1.35378	1	1.00501	0.948772	1.52499	2.15288	1.30764	1.32894	1.35378	1	1.50157	1.33358	1.59073	2.21403	1.58669	1.35887	1.61655	1	1.50157	1.33358	1.59073	2.21403	1.58669	1.35887	1.61655		0.6512	1.5	0.519373		0.6512	1.5	0.519373		0.810661	1.5	0.294463		0.810661	1.5	0.294463
P62317	1	0.908856	1.13217	1.27769	2.368	1.28258	1.42677	1.43475	1	0.908856	1.13217	1.27769	2.368	1.28258	1.42677	1.43475	1	1.12608	1.38144	1.633	2.7628	1.62687	1.43705	2.05908	1	1.12608	1.38144	1.633	2.7628	1.62687	1.43705	2.05908		0.625597	1.5	0.412698		0.625597	1.5	0.412698		0.0927384	1.5	0.118894		0.0927384	1.5	0.118894
P62320	1	1.01881	1.06809	1.45944	2.11869	1.26711	1.6508	1.53875	1	1.01881	1.06809	1.45944	2.11869	1.26711	1.6508	1.53875	1	0.912402	1.00615	1.37846	2.09454	1.28412	1.42482	2.06625	1	0.912402	1.00615	1.37846	2.09454	1.28412	1.42482	2.06625		0.158414	1.5	0.553083		0.158414	1.5	0.553083		0.627893	1.5	0.508486		0.627893	1.5	0.508486
P62331	1	0.907374	0.806546	0.850694	0.456862	0.0987584	0.0347395	0.111	1	0.907374	0.806546	0.850694	0.456862	0.0987584	0.0347395	0.111	1	0.953558	0.949417	0.830659	0.520995	0.11733	0.0378808	0.0450194	1	0.953558	0.949417	0.830659	0.520995	0.11733	0.0378808	0.0450194	53.3312	-0.110336	0.0403554	0.958986	53.3312	-0.110336	0.0403554	0.958986	53.8385	-0.109388	0.00526534	0.993759	53.8385	-0.109388	0.00526534	0.993759	0.507282
P62334	1	0.99446	0.896618	1.01219	0.697934	0.151321	0.0883726	0.0935326	1	0.99446	0.896618	1.01219	0.697934	0.151321	0.0883726	0.0935326	1	1.00385	0.963173	0.887819	0.64822	0.0939629	0.0747421	0.0550064	1	1.00385	0.963173	0.887819	0.64822	0.0939629	0.0747421	0.0550064	55.0055	-0.203325	0.0910343	0.991401	55.0055	-0.203325	0.0910343	0.991401	54.734	-0.176133	0.0472893	0.991672	54.734	-0.176133	0.0472893	0.991672	-0.271553
P62482	1	0.853669	1.19301	1.41	2.0112	1.12053	2.07032	1.12512	1	0.853669	1.19301	1.41	2.0112	1.12053	2.07032	1.12512	1	0.858137	0.829312	1.16522	1.43566	1.07073	0.991149	0.958448	1	0.858137	0.829312	1.16522	1.43566	1.07073	0.991149	0.958448		0.11515	1.5	0.382989		0.11515	1.5	0.382989			0.445696	-0.0389197			0.445696	-0.0389197
P62488	1	0.939311	1.04399	1.72213	1.62007	1.28813	1.75395	0.242928	1	0.939311	1.04399	1.72213	1.62007	1.28813	1.75395	0.242928																	66.6508	-0.818114	0	0.137385	66.6508	-0.818114	0	0.137385
P62627	1	0.835666	0.78225	0.89095	0.956377	0.570297	0.610971	0.450863	1	0.835666	0.78225	0.89095	0.956377	0.570297	0.610971	0.450863	1	1.08053	1.06093	0.910924	1.08004	0.703861	0.692734	0.706957	1	1.08053	1.06093	0.910924	1.08004	0.703861	0.692734	0.706957	66.3821	-0.0219287	0	0.693843	66.3821	-0.0219287	0	0.693843		-0.329125	0.699843	0.887778		-0.329125	0.699843	0.887778
P62631	1	0.374172	0.166921	0.353071	0.101366	0.0866753		0.0593483	1	0.374172	0.166921	0.353071	0.101366	0.0866753		0.0593483	1	0.179144	0.122223	0.127868	0.533871		0.0411027	0.0617809	1	0.179144	0.122223	0.127868	0.533871		0.0411027	0.0617809	40.5829	-0.350276	0.153422	0.914898	40.5829	-0.350276	0.153422	0.914898	39.7534	-0.974244	0.177369	0.778923	39.7534	-0.974244	0.177369	0.778923	-0.829476
P62702	1	1.10934	1.30766	2.02579	4.58852	2.06983	0.65655	0.670602	1	1.10934	1.30766	2.02579	4.58852	2.06983	0.65655	0.670602	1	1.07228	1.33698	2.06084	6.75406	2.92777	0.694257	0.594181	1	1.07228	1.33698	2.06084	6.75406	2.92777	0.694257	0.594181		0.68067	1.5	0.0147262		0.68067	1.5	0.0147262		0.68137	1.5	-0.0683245		0.68137	1.5	-0.0683245
P62717	1	1.2827	1.54797	1.72537	6.57256	3.13568	0.995669	1.29561	1	1.2827	1.54797	1.72537	6.57256	3.13568	0.995669	1.29561	1	1.11928	1.66044	2.15337	8.03537	4.526	1.31508	1.35867	1	1.11928	1.66044	2.15337	8.03537	4.526	1.31508	1.35867										0.564694	1.5	-0.239268		0.564694	1.5	-0.239268
P62748																	1	0.725552	0.902342	0.894981	0.46314	0.263409	0.121412	0.17933	1	0.725552	0.902342	0.894981	0.46314	0.263409	0.121412	0.17933									53.8296	-0.106705	0.149855	0.9011	53.8296	-0.106705	0.149855	0.9011
P62751	1	1.05758	1.31957	2.06965	5.19916	2.29306	0.691541	1.01086	1	1.05758	1.31957	2.06965	5.19916	2.29306	0.691541	1.01086	1	1.08541	1.57035	2.12349	5.98234	3.05285	1.01852	0.935708	1	1.08541	1.57035	2.12349	5.98234	3.05285	1.01852	0.935708		0.638767	1.5	-0.0262387		0.638767	1.5	-0.0262387		0.547544	1.5	-0.115125		0.547544	1.5	-0.115125
P62754	1	0.89119	0.8449	1.25146	2.78055	1.03358	0.262735	0.33038	1	0.89119	0.8449	1.25146	2.78055	1.03358	0.262735	0.33038	1	1.16908	1.52498	1.89971	5.71236	2.80062	0.816638	0.716264	1	1.16908	1.52498	1.89971	5.71236	2.80062	0.816638	0.716264	60.3049	-0.444482	0.294433	0.228498	60.3049	-0.444482	0.294433	0.228498		0.481369	1.5	-0.0668895		0.481369	1.5	-0.0668895
P62774	1	1.05131	1.02554	0.895983	0.45462	0.170233	0.131506	0.109997	1	1.05131	1.02554	0.895983	0.45462	0.170233	0.131506	0.109997	1	1.13055	1.25371	0.915115	0.444867	0.253164	0.127721	0.0856029	1	1.13055	1.25371	0.915115	0.444867	0.253164	0.127721	0.0856029	53.6322	-0.134781	0.114995	0.997126	53.6322	-0.134781	0.114995	0.997126	53.7563	-0.136324	0.128619	0.942217	53.7563	-0.136324	0.128619	0.942217	0.124109
P62806	1	0.840349	0.689982	0.941918	1.1076	0.483101	0.429485	4.15761	1	0.840349	0.689982	0.941918	1.1076	0.483101	0.429485	4.15761	1	0.876562	1.02712	1.01435	1.32321	0.768357	1.69361	2.22355	1	0.876562	1.02712	1.01435	1.32321	0.768357	1.69361	2.22355		0.0923505	1.5	0.211998		0.0923505	1.5	0.211998		0.195886	1.5	0.553512		0.195886	1.5	0.553512
P62814	1	0.964968	0.975683	1.03912	0.785954	0.385499	0.333557	0.093908	1	0.964968	0.975683	1.03912	0.785954	0.385499	0.333557	0.093908	1	0.982359	1.02788	1.07346	0.802188	0.5132	0.358517	0.106814	1	0.982359	1.02788	1.07346	0.802188	0.5132	0.358517	0.106814	57.1984	-0.0943773	0.145259	0.973853	57.1984	-0.0943773	0.145259	0.973853	58.7204	-0.0767256	0.0658578	0.976282	58.7204	-0.0767256	0.0658578	0.976282	1.52199
P62821	1	0.994742	0.911364	1.26945	1.00262	0.311278	0.252024	0.278859	1	0.994742	0.911364	1.26945	1.00262	0.311278	0.252024	0.278859	1	0.960095	1.00345	1.33377	0.987979	0.338345	0.269396	0.280052	1	0.960095	1.00345	1.33377	0.987979	0.338345	0.269396	0.280052	57.5456	-0.800275	0.265441	0.929354	57.5456	-0.800275	0.265441	0.929354	56.9918	-0.28806	0.274637	0.904648	56.9918	-0.28806	0.274637	0.904648	-0.553725
P62827	1	0.949811	1.0726	1.31488	1.38536	0.771078	0.278782	0.08406	1	0.949811	1.0726	1.31488	1.38536	0.771078	0.278782	0.08406	1	0.954497	1.02427	1.28691	1.40522	0.805824	0.24685	0.0541476	1	0.954497	1.02427	1.28691	1.40522	0.805824	0.24685	0.0541476	60.0714	-0.168714	0.0958059	0.823875	60.0714	-0.168714	0.0958059	0.823875	60.1427	-0.183987	0.0595393	0.836546	60.1427	-0.183987	0.0595393	0.836546	0.0713065
P62830	1	0.906271	0.896544	1.17675	3.26009	1.2377	0.316986	0.483964	1	0.906271	0.896544	1.17675	3.26009	1.2377	0.316986	0.483964	1	0.962335	1.04786	1.277	3.69412	1.77111	0.523905	0.446997	1	0.962335	1.04786	1.277	3.69412	1.77111	0.523905	0.446997	61.2625	-0.242349	0.386277	0.0870213	61.2625	-0.242349	0.386277	0.0870213		0.625583	1.5	0.0777047		0.625583	1.5	0.0777047
P62843																	1	1.46833	1.82121	2.33163	7.12926	2.88233	0.750174	0.895134	1	1.46833	1.82121	2.33163	7.12926	2.88233	0.750174	0.895134											1.5	-0.160761			1.5	-0.160761
P62849	1	0.915877	0.591607	1.32192	2.82103	1.03473	0.306951	0.460126	1	0.915877	0.591607	1.32192	2.82103	1.03473	0.306951	0.460126	1	0.996069	1.31438	2.07514	5.50516	2.34928	0.603896	0.55052	1	0.996069	1.31438	2.07514	5.50516	2.34928	0.603896	0.55052	60.5065	-0.322241	0.380767	0.168686	60.5065	-0.322241	0.380767	0.168686		-0.445818	0.550515	-0.255225		-0.445818	0.550515	-0.255225
P62852	1	0.981258	1.25313	2.2021	5.3118	2.41478	0.747878	0.885623	1	0.981258	1.25313	2.2021	5.3118	2.41478	0.747878	0.885623	1	1.0786	1.36998	1.5905	4.35723	2.28317	0.601938	0.577395	1	1.0786	1.36998	1.5905	4.35723	2.28317	0.601938	0.577395		0.679459	1.5	-0.0242556		0.679459	1.5	-0.0242556		-0.421862	0.577376	-0.242138		-0.421862	0.577376	-0.242138
P62855	1	1.03293	1.28144	1.95008	4.61002	1.92504	0.691089	0.732448	1	1.03293	1.28144	1.95008	4.61002	1.92504	0.691089	0.732448	1	0.836657	1.67096	2.27398	7.20964	3.28045	0.967391	0.605718	1	0.836657	1.67096	2.27398	7.20964	3.28045	0.967391	0.605718		-0.26373	0.711248	-0.278982		-0.26373	0.711248	-0.278982		0.720646	1.5	-0.106393		0.720646	1.5	-0.106393
P62858																	1	1.0607	1.28617	1.39856	2.42507	1.49577	1.38835	2.22874	1	1.0607	1.28617	1.39856	2.42507	1.49577	1.38835	2.22874										0.111426	1.5	0.252353		0.111426	1.5	0.252353
P62862	1	0.677266	1.30158	2.28799	6.01314	3.33226	1.16982	1.17777	1	0.677266	1.30158	2.28799	6.01314	3.33226	1.16982	1.17777	1	0.8653	0.800176	1.9299	5.61419	3.17083	1.14053	1.07146	1	0.8653	0.800176	1.9299	5.61419	3.17083	1.14053	1.07146		0.680531	1.5	-0.0985661		0.680531	1.5	-0.0985661		0.653137	1.5	-0.0267737		0.653137	1.5	-0.0267737
P62869	1	0.917016	0.890441	0.857961	0.445077	0.101473	0.0832257	0.117281	1	0.917016	0.890441	0.857961	0.445077	0.101473	0.0832257	0.117281	1	0.999202	1.0139	0.866695	0.426189	0.163272	0.108222	0.122988	1	0.999202	1.0139	0.866695	0.426189	0.163272	0.108222	0.122988	53.3441	-0.124363	0.0752098	0.982094	53.3441	-0.124363	0.0752098	0.982094	53.3522	-0.129673	0.10949	0.999326	53.3522	-0.129673	0.10949	0.999326	0.00809609
P62874;P62880;P29387																	1	0.908868	1.42242	2.05762	1.76704	0.71127	0.361218	0.297429	1	0.908868	1.42242	2.05762	1.76704	0.71127	0.361218	0.297429									58.3156	-0.72195	0.329323	0.333466	58.3156	-0.72195	0.329323	0.333466
P62889	1	0.733868	0.424851	1.31195	3.78982	1.941	0.417377	0.653157	1	0.733868	0.424851	1.31195	3.78982	1.941	0.417377	0.653157	1	1.00637	1.42965	2.01485	6.65664	3.98282	1.07704	0.60819	1	1.00637	1.42965	2.01485	6.65664	3.98282	1.07704	0.60819		-0.14885	0.50656	-0.029854		-0.14885	0.50656	-0.029854		0.684344	1.5	-0.121063		0.684344	1.5	-0.121063
P62892	1	3.15227	3.65102	3.48197	14.7897	4.00458	2.00559	3.0375	1	3.15227	3.65102	3.48197	14.7897	4.00458	2.00559	3.0375	1	1.08133	2.34936	4.16716	12.8663	6.86437	2.52053	0.930421	1	1.08133	2.34936	4.16716	12.8663	6.86437	2.52053	0.930421			1.5	-0.513257			1.5	-0.513257		0.75728	1.5	-0.408436		0.75728	1.5	-0.408436
P62897	1	1.07488	1.50914	1.9692	2.22832	1.45424	2.13181	1.85817	1	1.07488	1.50914	1.9692	2.22832	1.45424	2.13181	1.85817	1	1.04064	1.28423	1.84438	1.96406	1.51118	1.91723	2.23295	1	1.04064	1.28423	1.84438	1.96406	1.51118	1.91723	2.23295		0.568375	1.5	0.159483		0.568375	1.5	0.159483		0.680141	1.5	0.289676		0.680141	1.5	0.289676
P62900	1	1.20064	1.52108	3.3686	11.1198	4.59178	1.50675	1.58811	1	1.20064	1.52108	3.3686	11.1198	4.59178	1.50675	1.58811	1	0.959364	1.35131	2.14747	8.5222	3.60611	1.23835	1.01881	1	0.959364	1.35131	2.14747	8.5222	3.60611	1.23835	1.01881		0.761026	1.5	-0.290962		0.761026	1.5	-0.290962		0.649292	1.5	-0.15056		0.649292	1.5	-0.15056
P62908	1	0.967886	1.13483	1.78674	4.00399	1.88594	0.500262	0.58958	1	0.967886	1.13483	1.78674	4.00399	1.88594	0.500262	0.58958	1	0.897832	1.18291	1.57929	4.09596	2.02314	0.433192	0.304946	1	0.897832	1.18291	1.57929	4.09596	2.02314	0.433192	0.304946		-0.469716	0.54473	-0.162029		-0.469716	0.54473	-0.162029	61.8607	-0.68646	0.304945	-0.0722578	61.8607	-0.68646	0.304945	-0.0722578
P62911	1	1.36774	1.6075	3.25876	11.7011	4.99021	1.29398	1.87184	1	1.36774	1.6075	3.25876	11.7011	4.99021	1.29398	1.87184	1	0.985739	1.50054	2.03426	9.26417	4.93489	0.939598	0.849212	1	0.985739	1.50054	2.03426	9.26417	4.93489	0.939598	0.849212			1.5	-0.311705			1.5	-0.311705		0.713883	1.5	-0.173098		0.713883	1.5	-0.173098
P62915	1	0.421365	0.428251	0.244444					1	0.421365	0.428251	0.244444					1	1.37662	0.703192	0.657221	0.466714	0.0486196	0.0307387		1	1.37662	0.703192	0.657221	0.466714	0.0486196	0.0307387		40.5486	-0.306519	0.336285	0.947943	40.5486	-0.306519	0.336285	0.947943	51.8784	-0.0783151	0	0.85014	51.8784	-0.0783151	0	0.85014	11.3297
P62918	1	0.755282	1.06049	2.78443	11.7921	5.0888	1.60777	2.14248	1	0.755282	1.06049	2.78443	11.7921	5.0888	1.60777	2.14248	1	1.17152	1.94968	3.15334	13.0321	6.83387	2.24802	2.38899	1	1.17152	1.94968	3.15334	13.0321	6.83387	2.24802	2.38899		0.674044	1.5	-0.252465		0.674044	1.5	-0.252465
P62960	1	0.916216	0.927473	1.2497	2.15913	1.20884	0.691413	0.527797	1	0.916216	0.927473	1.2497	2.15913	1.20884	0.691413	0.527797	1	0.958306	1.13681	1.32712	2.50054	1.5126	0.893785	0.821393	1	0.958306	1.13681	1.32712	2.50054	1.5126	0.893785	0.821393		-0.463107	0.527797	0.151152		-0.463107	0.527797	0.151152		-0.174804	0.821393	-0.253895		-0.174804	0.821393	-0.253895
P62983;P62984;P0CG49;P0CG50	1	1.06744	1.03612	1.17086	1.20209	0.803146	1.10217	0.991903	1	1.06744	1.03612	1.17086	1.20209	0.803146	1.10217	0.991903	1	1.06162	1.08731	1.09865	1.37841	1.005	0.915425	1.2299	1	1.06162	1.08731	1.09865	1.37841	1.005	0.915425	1.2299		0.0871956	1.05339	0.0231622		0.0871956	1.05339	0.0231622		0.0165415	1.1225	0.0936366		0.0165415	1.1225	0.0936366
P63001	1	1.03943	0.942399	1.29198	1.02677	0.531035	0.198355	0.0976814	1	1.03943	0.942399	1.29198	1.02677	0.531035	0.198355	0.0976814	1	0.939078	0.9284	0.987316	1.19967	0.561925	0.186635	0.110602	1	0.939078	0.9284	0.987316	1.19967	0.561925	0.186635	0.110602	58.1803	-0.212955	0.136676	0.928286	58.1803	-0.212955	0.136676	0.928286	58.0854	-0.735616	0.148617	0.954965	58.0854	-0.735616	0.148617	0.954965	-0.0949156
P63005	1	0.994589	1.02569	1.06214	1.04901	0.678216	0.736899	0.345385	1	0.994589	1.02569	1.06214	1.04901	0.678216	0.736899	0.345385	1	0.974446	0.932921	0.974208	0.928126	0.753064	0.505095	0.173216	1	0.974446	0.932921	0.974208	0.928126	0.753064	0.505095	0.173216	64.5497	-0.0575685	0	0.885591	64.5497	-0.0575685	0	0.885591	61.7531	-0.0743419	0	0.989992	61.7531	-0.0743419	0	0.989992	-2.79657
P63017	1	0.989794	0.951626	1.01725	0.999322	0.287425	0.0886087	0.10909	1	0.989794	0.951626	1.01725	0.999322	0.287425	0.0886087	0.10909	1	0.991381	0.905094	0.940705	1.00058	0.264033	0.0869975	0.0781893	1	0.991381	0.905094	0.940705	1.00058	0.264033	0.0869975	0.0781893	57.7425	-0.976321	0.0988494	0.99776	57.7425	-0.976321	0.0988494	0.99776	57.4633	-0.527628	0.0825674	0.990309	57.4633	-0.527628	0.0825674	0.990309	-0.279156
P63028	1	1.03076	0.734132	1.02748	0.773482	0.163727	0.0948974	0.0931715	1	1.03076	0.734132	1.02748	0.773482	0.163727	0.0948974	0.0931715	1	0.860105	0.925284	0.967603	0.856731	0.191431	0.115152	0.134153	1	0.860105	0.925284	0.967603	0.856731	0.191431	0.115152	0.134153	55.3874	-0.211604	0.0934159	0.943112	55.3874	-0.211604	0.0934159	0.943112	55.7931	-0.228508	0.123527	0.977018	55.7931	-0.228508	0.123527	0.977018	0.405658
P63037	1	0.91279	0.620482	0.659619	0.470953	0.123903	0.0665936	0.113953	1	0.91279	0.620482	0.659619	0.470953	0.123903	0.0665936	0.113953	1	0.799582	0.680176	0.519827	0.391226	0.12137	0.0580253	0.0344304	1	0.799582	0.680176	0.519827	0.391226	0.12137	0.0580253	0.0344304	51.0468	-0.0511384	0	0.937773	51.0468	-0.0511384	0	0.937773	49.605	-0.0528677	0	0.969847	49.605	-0.0528677	0	0.969847	-1.44178
P63038	1	1.06933	1.13207	1.215	1.04871	0.203457	0.100694	0.116074	1	1.06933	1.13207	1.215	1.04871	0.203457	0.100694	0.116074	1	1.1362	1.24753	1.58325	1.47491	0.275245	0.110527	0.0705386	1	1.1362	1.24753	1.58325	1.47491	0.275245	0.110527	0.0705386	57.5631	-0.969094	0.108384	0.959131	57.5631	-0.969094	0.108384	0.959131	57.729	-0.985481	0.0905326	0.758301	57.729	-0.985481	0.0905326	0.758301	0.165866
P63073	1	0.962467	1.03113	1.04388	0.755743	0.265949	0.0553339	0.0836438	1	0.962467	1.03113	1.04388	0.755743	0.265949	0.0553339	0.0836438	1	0.972257	1.01567	1.00565	0.727917	0.233717	0.052682	0.0501444	1	0.972257	1.01567	1.00565	0.727917	0.233717	0.052682	0.0501444	55.9387	-0.149276	0.0609751	0.994159	55.9387	-0.149276	0.0609751	0.994159	55.6844	-0.146941	0.0391812	0.998395	55.6844	-0.146941	0.0391812	0.998395	-0.254226
P63085	1	1.02049	0.801379	1.04383	1.07011	0.411862	0.145308	0.169781	1	1.02049	0.801379	1.04383	1.07011	0.411862	0.145308	0.169781	1	0.979322	1.02959	0.854763	0.839717	0.476587	0.122528	0.150222	1	0.979322	1.02959	0.854763	0.839717	0.476587	0.122528	0.150222	57.8932	-0.910931	0.157545	0.958385	57.8932	-0.910931	0.157545	0.958385	57.4696	-0.103149	0.0857729	0.976373	57.4696	-0.103149	0.0857729	0.976373	-0.423528
P63087	1	0.967091	0.447724	0.938718	0.538211	0.207115	0.0448204	0.0118512	1	0.967091	0.447724	0.938718	0.538211	0.207115	0.0448204	0.0118512	1	1.09122	1.08212	1.36238	1.05499	0.516473	0.23895	0.0734718	1	1.09122	1.08212	1.36238	1.05499	0.516473	0.23895	0.0734718	52.9424	-0.0552336	0	0.775239	52.9424	-0.0552336	0	0.775239	58.1264	-0.217085	0.145351	0.89224	58.1264	-0.217085	0.145351	0.89224	5.18401
P63101	1	0.963009	0.92567	1.30491	1.27362	0.620906	0.222177	0.102559	1	0.963009	0.92567	1.30491	1.27362	0.620906	0.222177	0.102559	1	0.906799	1.00048	1.22001	1.35961	0.639539	0.176415	0.0777515	1	0.906799	1.00048	1.22001	1.35961	0.639539	0.176415	0.0777515	58.2539	-0.48197	0.162254	0.871366	58.2539	-0.48197	0.162254	0.871366	58.2528	-0.557011	0.127033	0.873941	58.2528	-0.557011	0.127033	0.873941	-0.00116517
P63158	1	0.914821	0.783692	1.00774	0.792685	0.417797	0.494686	0.413697	1	0.914821	0.783692	1.00774	0.792685	0.417797	0.494686	0.413697	1	0.948262	0.864082	1.12012	0.946723	0.536707	0.484512	0.649582	1	0.948262	0.864082	1.12012	0.946723	0.536707	0.484512	0.649582	54.5841	-0.644451	0.44206	0.868731	54.5841	-0.644451	0.44206	0.868731		-0.508791	0.556934	0.868473		-0.508791	0.556934	0.868473
P63166	1	1.05726	1.16416	0.812677	0.651653	0.39022	0.455316	0.346	1	1.05726	1.16416	0.812677	0.651653	0.39022	0.455316	0.346	1	0.91494	1.07227	0.985517	0.501383	0.430925	0.500981	0.721846	1	0.91494	1.07227	0.985517	0.501383	0.430925	0.500981	0.721846	56.039	-0.0741321	0.376979	0.931741	56.039	-0.0741321	0.376979	0.931741		-0.568756	0.538784	0.872348		-0.568756	0.538784	0.872348
P63168	1	1.01005	0.690654	0.821698	0.408173	0.17147	0.0860632	0.15188	1	1.01005	0.690654	0.821698	0.408173	0.17147	0.0860632	0.15188	1	0.833661	0.69604	0.622717	0.419443	0.17632	0.176378	0.170685	1	0.833661	0.69604	0.622717	0.419443	0.17632	0.176378	0.170685	52.6453	-0.064877	0.0319059	0.93294	52.6453	-0.064877	0.0319059	0.93294	51.1662	-0.0436315	0.0087963	0.968946	51.1662	-0.0436315	0.0087963	0.968946	-1.47911
P63242	1	1.05765	0.773983	0.359538	0.194372	0.0684571	0.0992118	0.111762	1	1.05765	0.773983	0.359538	0.194372	0.0684571	0.0992118	0.111762	1	1.02041	0.855626	0.443399	0.218414	0.091054	0.0893181	0.118644	1	1.02041	0.855626	0.443399	0.218414	0.091054	0.0893181	0.118644	48.6349	-0.113616	0.0959239	0.99322	48.6349	-0.113616	0.0959239	0.99322	49.5665	-0.111115	0.0966272	0.997388	49.5665	-0.111115	0.0966272	0.997388	0.931607
P63276	1	0.955177	1.14464	1.61512	3.31152	1.33088	0.394052	0.413501	1	0.955177	1.14464	1.61512	3.31152	1.33088	0.394052	0.413501	1	0.866186	1.05586	1.33599	3.47171	1.66269	0.493444	0.35326	1	0.866186	1.05586	1.33599	3.47171	1.66269	0.493444	0.35326		0.559811	1.41301	0.0481634		0.559811	1.41301	0.0481634	61.985	-0.637687	0.353259	0.00715433	61.985	-0.637687	0.353259	0.00715433
P63280	1	1.0152	0.884607	0.968614	0.421029	0.0474108	0.0549721	0.0821955	1	1.0152	0.884607	0.968614	0.421029	0.0474108	0.0549721	0.0821955	1	0.979523	0.871915	0.950386	0.36911	0.0648741	0.066783	0.0527123	1	0.979523	0.871915	0.950386	0.36911	0.0648741	0.066783	0.0527123	53.6534	-0.243794	0.0575021	0.989676	53.6534	-0.243794	0.0575021	0.989676	53.2998	-0.201763	0.0541761	0.987956	53.2998	-0.201763	0.0541761	0.987956	-0.353581
P63323	1	1.05889	1.15415	1.47766	2.06643	1.0931	0.549849	0.347872	1	1.05889	1.15415	1.47766	2.06643	1.0931	0.549849	0.347872	1	0.83706	1.11721	1.36727	2.91573	1.43014	0.584597	0.403534	1	0.83706	1.11721	1.36727	2.91573	1.43014	0.584597	0.403534	62.0997	-0.640446	0.347872	0.284781	62.0997	-0.640446	0.347872	0.284781	62.2096	-0.585922	0.403534	0.0440534	62.2096	-0.585922	0.403534	0.0440534	0.109851
P63325	1	0.875119	1.0028	2.05721	5.11102	2.26953	0.378892	0.510593	1	0.875119	1.0028	2.05721	5.11102	2.26953	0.378892	0.510593	1	0.902845	1.25753	1.89978	5.28367	2.49888	0.522207	0.378942	1	0.902845	1.25753	1.89978	5.28367	2.49888	0.522207	0.378942	64.5218	-0.100687	0.429096	-0.175117	64.5218	-0.100687	0.429096	-0.175117		0.679555	1.5	0.0153474		0.679555	1.5	0.0153474
P63328																	1	1.43434	1.26013	1.09643	1.08949	0.567635	0.305315	0.140613	1	1.43434	1.26013	1.09643	1.08949	0.567635	0.305315	0.140613									58.3094	-0.245475	0.218658	0.812232	58.3094	-0.245475	0.218658	0.812232
P63330;P62715	1	1.14853	1.4263	1.20946	0.910889	0.525599	0.488305	0.125243	1	1.14853	1.4263	1.20946	0.910889	0.525599	0.488305	0.125243	1	0.917192	1.098	1.08359	0.840131	0.543826	0.316504	0.0905302	1	0.917192	1.098	1.08359	0.840131	0.543826	0.316504	0.0905302	59.8527	-0.0800006	0.119534	0.780836	59.8527	-0.0800006	0.119534	0.780836	58.8264	-0.0865272	0.0517446	0.967422	58.8264	-0.0865272	0.0517446	0.967422	-1.02634
P67871	1	0.951461	1.05108	1.18046	0.797658	0.398332	0.25587	0.0442063	1	0.951461	1.05108	1.18046	0.797658	0.398332	0.25587	0.0442063	1	0.896762	0.981983	1.00697	0.768617	0.306285	0.166256	0.0726346	1	0.896762	0.981983	1.00697	0.768617	0.306285	0.166256	0.0726346	57.2422	-0.112558	0.0927149	0.953609	57.2422	-0.112558	0.0927149	0.953609	56.2601	-0.126756	0.0931424	0.987844	56.2601	-0.126756	0.0931424	0.987844	-0.982009
P67984	1	0.994208	1.34222	2.39092	9.1573	3.79858	1.09485	1.01885	1	0.994208	1.34222	2.39092	9.1573	3.79858	1.09485	1.01885	1	1.02416	1.34699	2.15916	8.48914	4.02468	1.08442	0.647385	1	1.02416	1.34699	2.15916	8.48914	4.02468	1.08442	0.647385		0.654346	1.5	-0.163363		0.654346	1.5	-0.163363
P68037	1	1.01263	1.10361	1.37618	1.25773	0.583507	0.407921	0.285575	1	1.01263	1.10361	1.37618	1.25773	0.583507	0.407921	0.285575	1	0.924721	1.04877	1.29206	1.2925	0.596368	0.315269	0.324457	1	0.924721	1.04877	1.29206	1.2925	0.596368	0.315269	0.324457	58.144	-0.705575	0.346748	0.800594	58.144	-0.705575	0.346748	0.800594	58.1497	-0.734064	0.319863	0.83512	58.1497	-0.734064	0.319863	0.83512	0.00569745
P68040	1	1.10103	1.14644	1.60905	3.25484	1.51484	0.318295	0.231246	1	1.10103	1.14644	1.60905	3.25484	1.51484	0.318295	0.231246	1	0.914807	1.02592	1.33457	3.32383	1.58641	0.287605	0.140782	1	0.914807	1.02592	1.33457	3.32383	1.58641	0.287605	0.140782	61.6339	-0.762821	0.231245	0.0746423	61.6339	-0.762821	0.231245	0.0746423	61.6816	-0.849245	0.140781	0.135636	61.6816	-0.849245	0.140781	0.135636	0.0477969
P68134;P68033;P63268;P62737	1	0.910553	0.894933	1.15776	1.13096	0.595096	0.403078	0.181531	1	0.910553	0.894933	1.15776	1.13096	0.595096	0.403078	0.181531	1	0.973851	0.863653	1.10141	1.12559	0.680535	0.39928	0.222353	1	0.973851	0.863653	1.10141	1.12559	0.680535	0.39928	0.222353	58.3804	-0.28137	0.29106	0.902618	58.3804	-0.28137	0.29106	0.902618	59.8616	-0.124858	0.256963	0.925126	59.8616	-0.124858	0.256963	0.925126	1.48122
P68181																	1	0.816572	0.594603	0.384467	0.65634				1	0.816572	0.594603	0.384467	0.65634													-0.0819001	0.533461	0.816985		-0.0819001	0.533461	0.816985
P68254	1	0.964828	0.956574	1.26772	0.72528	0.133014	0.0826936	0.0680683	1	0.964828	0.956574	1.26772	0.72528	0.133014	0.0826936	0.0680683	1	0.944664	1.05696	1.18531	0.756465	0.216856	0.0884355	0.060491	1	0.944664	1.05696	1.18531	0.756465	0.216856	0.0884355	0.060491	54.8411	-0.284658	0.0879629	0.952909	54.8411	-0.284658	0.0879629	0.952909	55.6717	-0.178196	0.0752045	0.970434	55.6717	-0.178196	0.0752045	0.970434	0.830626
P68372;Q9D6F9	1	0.946781	0.782666	0.82806	0.776013	0.380589	0.199769	0.121234	1	0.946781	0.782666	0.82806	0.776013	0.380589	0.199769	0.121234	1	0.920226	0.817412	0.848441	0.689315	0.372652	0.136269	0.0805896	1	0.920226	0.817412	0.848441	0.689315	0.372652	0.136269	0.0805896	56.5983	-0.0588873	0	0.938976	56.5983	-0.0588873	0	0.938976	55.9196	-0.0668311	0	0.964282	55.9196	-0.0668311	0	0.964282	-0.67873
P68373;Q9JJZ2	1	0.827484	0.639609	0.875018	0.840426	0.309858	0.14817	0.101879	1	0.827484	0.639609	0.875018	0.840426	0.309858	0.14817	0.101879	1	0.835197	0.850118	0.897193	0.775556	0.375015	0.119105	0.0479824	1	0.835197	0.850118	0.897193	0.775556	0.375015	0.119105	0.0479824	56.5058	-0.134833	0.100137	0.804253	56.5058	-0.134833	0.100137	0.804253	56.6573	-0.0927881	0	0.947704	56.6573	-0.0927881	0	0.947704	0.151511
P68510	1	0.910146	1.27054	1.33641	1.03017	0.344131	0.124674	0.102185	1	0.910146	1.27054	1.33641	1.03017	0.344131	0.124674	0.102185	1	0.926194	1.01258	1.16868	1.04487	0.297992	0.0835888	0.0740473	1	0.926194	1.01258	1.16868	1.04487	0.297992	0.0835888	0.0740473	57.8171	-0.959427	0.11343	0.888555	57.8171	-0.959427	0.11343	0.888555	57.7696	-0.997361	0.0788181	0.976095	57.7696	-0.997361	0.0788181	0.976095	-0.047531
P69566																	1	1.0633	0.991678	1.34068	1.76542	1.45521	1.72089	3.19366	1	1.0633	0.991678	1.34068	1.76542	1.45521	1.72089	3.19366										0.626946	1.5	0.186241		0.626946	1.5	0.186241
P70122																	1	0.90229	1.21066	1.74557	0.157347	0.125936		0.78178	1	0.90229	1.21066	1.74557	0.157347	0.125936		0.78178									53.1164	-0.244893	0.338119	0.52498	53.1164	-0.244893	0.338119	0.52498
P70168	1	1.09764	0.982492	0.490023	0.1876	0.0839326	0.0811458	0.112753	1	1.09764	0.982492	0.490023	0.1876	0.0839326	0.0811458	0.112753	1	1.07254	0.918173	0.489187	0.186352	0.0753912	0.066752	0.0701797	1	1.07254	0.918173	0.489187	0.186352	0.0753912	0.066752	0.0701797	50.0181	-0.165167	0.101291	0.990844	50.0181	-0.165167	0.101291	0.990844	50.0044	-0.128953	0.0679958	0.995351	50.0044	-0.128953	0.0679958	0.995351	-0.0136884
P70195	1	1.00327	1.13893	1.4606	1.59861	1.14752	1.76906	1.48055	1	1.00327	1.13893	1.4606	1.59861	1.14752	1.76906	1.48055	1	0.990764	1.07489	1.3281	1.61271	1.3061	1.43853	2.10747	1	0.990764	1.07489	1.3281	1.61271	1.3061	1.43853	2.10747		0.119507	1.49779	0.649058		0.119507	1.49779	0.649058		0.092805	1.5	0.563838		0.092805	1.5	0.563838
P70202	1	0.987535	0.841135	1.37264	0.674454	0.196497	0.0257666		1	0.987535	0.841135	1.37264	0.674454	0.196497	0.0257666		1	1.73915	1.36285	1.63973	1.61973	0.285811	0.118139	0.118378	1	1.73915	1.36285	1.63973	1.61973	0.285811	0.118139	0.118378	54.9414	-0.218821	0.0819427	0.868187	54.9414	-0.218821	0.0819427	0.868187	57.7259	-0.955756	0.118258	0.583742	57.7259	-0.955756	0.118258	0.583742	2.78458
P70290	1	0.786248	0.522493	0.238793	0.130144	0.0666123	0.0498415	0.0806005	1	0.786248	0.522493	0.238793	0.130144	0.0666123	0.0498415	0.0806005	1	0.91626	0.54243	0.157815	0.188859		0.0762948		1	0.91626	0.54243	0.157815	0.188859		0.0762948		45.8115	-0.07463	0.0368258	0.993261	45.8115	-0.07463	0.0368258	0.993261	46.1865	-0.116112	0.101257	0.989508	46.1865	-0.116112	0.101257	0.989508	0.375061
P70296	1	1.13408	1.15981	1.1564	0.863038	0.328105	0.27611	0.166259	1	1.13408	1.15981	1.1564	0.863038	0.328105	0.27611	0.166259	1	1.24618	1.25079	1.32378	1.00977	0.39523	0.203577	0.148564	1	1.24618	1.25079	1.32378	1.00977	0.39523	0.203577	0.148564	56.4956	-0.16798	0.217042	0.942748	56.4956	-0.16798	0.217042	0.942748	57.7247	-0.439684	0.175999	0.864788	57.7247	-0.439684	0.175999	0.864788	1.22902
P70303	1	1.62915	1.72873	1.62337	1.66366	0.915884	0.683769	0.345129	1	1.62915	1.72873	1.62337	1.66366	0.915884	0.683769	0.345129	1	0.992465	1.10676	0.969598	0.868252	0.55864	0.35272	0.193928	1	0.992465	1.10676	0.969598	0.868252	0.55864	0.35272	0.193928	63.6591	-0.11821	0.316631	0.109149	63.6591	-0.11821	0.316631	0.109149	59.0332	-0.0791014	0.165249	0.983529	59.0332	-0.0791014	0.165249	0.983529	-4.62593
P70315	1	0.738036	1.06908	0.875426	0.436097	0.1512	0.0952074	0.134621	1	0.738036	1.06908	0.875426	0.436097	0.1512	0.0952074	0.134621	1	0.633158	0.316415	1.96801	1.33919	0.388091			1	0.633158	0.316415	1.96801	1.33919	0.388091			53.4359	-0.137221	0.108147	0.934905	53.4359	-0.137221	0.108147	0.934905
P70349	1	1.14283	1.26579	1.32109	1.22815	0.913926	1.10246	0.274715	1	1.14283	1.26579	1.32109	1.22815	0.913926	1.10246	0.274715	1	1.10926	1.11475	1.32005	1.36556	0.966427	0.883919	0.429078	1	1.10926	1.11475	1.32005	1.36556	0.966427	0.883919	0.429078	66.7107	-0.842703	0	0.662439	66.7107	-0.842703	0	0.662439	65.9417	-0.110739	0.32386	0.561249	65.9417	-0.110739	0.32386	0.561249	-0.768969
P70362	1	0.973177	0.689446	0.75948	0.988334	0.190736	0.0646077	0.0460325	1	0.973177	0.689446	0.75948	0.988334	0.190736	0.0646077	0.0460325	1	1.49026	1.61814	0.924221	0.652017	0.272144	0.161759	0.268572	1	1.49026	1.61814	0.924221	0.652017	0.272144	0.161759	0.268572	56.8466	-0.3496	0.0548644	0.875223	56.8466	-0.3496	0.0548644	0.875223	55.0493	-0.143994	0.213654	0.711592	55.0493	-0.143994	0.213654	0.711592	-1.79728
P70388																	1	0.569954	0.091684	0.52399	0.329442	0.0860662		0.106391	1	0.569954	0.091684	0.52399	0.329442	0.0860662		0.106391									41.0658	-1.11734	0.227515	0.779867	41.0658	-1.11734	0.227515	0.779867
P70398																	1	1.0841	1.01879	0.121413	0.220158	0.156487	0.0697617	0.18482	1	1.0841	1.01879	0.121413	0.220158	0.156487	0.0697617	0.18482									47.9507	-1.10888	0.150524	0.985923	47.9507	-1.10888	0.150524	0.985923
P70404	1	0.930205	1.00977	1.15864	1.01258	0.255782	0.121386	0.163142	1	0.930205	1.00977	1.15864	1.01258	0.255782	0.121386	0.163142	1	1.21978	1.36929	1.68845	1.45641	0.319744	0.181312	0.195608	1	1.21978	1.36929	1.68845	1.45641	0.319744	0.181312	0.195608	57.641	-0.931348	0.142264	0.977204	57.641	-0.931348	0.142264	0.977204	57.7276	-0.880353	0.18846	0.667344	57.7276	-0.880353	0.18846	0.667344	0.0866283
P70441	1	1.23041	1.20536	0.928086	0.764838	0.528334	0.894612	0.815176	1	1.23041	1.20536	0.928086	0.764838	0.528334	0.894612	0.815176	1	1.38627	1.36971	1.57105	1.22486	0.889312	1.08482	1.09564	1	1.38627	1.36971	1.57105	1.22486	0.889312	1.08482	1.09564		-0.110504	0.750521	0.545279		-0.110504	0.750521	0.545279		0.378378	1.23167	0.129575		0.378378	1.23167	0.129575
P70444	1	0.943448	1.17	1.0163	1.29773	0.714146	1.08569	0.877986	1	0.943448	1.17	1.0163	1.29773	0.714146	1.08569	0.877986	1	0.824653	0.784855	0.779351	0.810108	0.730139	0.698735	0.936421	1	0.824653	0.784855	0.779351	0.810108	0.730139	0.698735	0.936421			0	0.0603919			0	0.0603919		-0.256649	0.789935	0.527508		-0.256649	0.789935	0.527508
P70445	1	1.63148	2.84865	2.36108	1.70615	1.96946	1.98393	1.61212	1	1.63148	2.84865	2.36108	1.70615	1.96946	1.98393	1.61212	1	1.12623	1.44338	1.52146	2.79651	1.42332	0.682459	1.68895	1	1.12623	1.44338	1.52146	2.79651	1.42332	0.682459	1.68895			1.5	-0.569729			1.5	-0.569729		0.104715	1.5	0.136647		0.104715	1.5	0.136647
P70460	1	0.825388	0.627672	0.177577	0.16741	0.141891	0.102116	0.084853	1	0.825388	0.627672	0.177577	0.16741	0.141891	0.102116	0.084853	1	0.888066	1.28776	0.278588	0.221489	0.169329	0.0690694	0.0901992	1	0.888066	1.28776	0.278588	0.221489	0.169329	0.0690694	0.0901992	46.5482	-0.0878794	0.0876642	0.976085	46.5482	-0.0878794	0.0876642	0.976085	49.7376	-1.08525	0.137522	0.931509	49.7376	-1.08525	0.137522	0.931509	3.18937
P70677	1	1.01549	1.08279	1.42738	1.34911	0.884309	1.39339	1.06545	1	1.01549	1.08279	1.42738	1.34911	0.884309	1.39339	1.06545	1	0.981171	1.11686	1.38794	1.47668	1.22729	1.23082	1.82188	1	0.981171	1.11686	1.38794	1.47668	1.22729	1.23082	1.82188		0.30362	1.22393	0.241619		0.30362	1.22393	0.241619		0.0325199	1.5	0.559259		0.0325199	1.5	0.559259
P70695	1	1.12607	0.948529	1.26285	1.02646	0.846091	1.20798	1.15235	1	1.12607	0.948529	1.26285	1.02646	0.846091	1.20798	1.15235	1	0.99871	0.699363	0.862644	1.07144	0.614307	0.853229	1.30879	1	0.99871	0.699363	0.862644	1.07144	0.614307	0.853229	1.30879		0.00280865	1.5	0.0346143		0.00280865	1.5	0.0346143		-0.125726	0.901628	0.0426049		-0.125726	0.901628	0.0426049
P70697	1	0.930231	1.1281	1.00959	0.374125	0.192045	0.0615875	0.0944532	1	0.930231	1.1281	1.00959	0.374125	0.192045	0.0615875	0.0944532	1	1.08619	1.15729	1.13475	0.721207	0.260384	0.155259	0.0610517	1	1.08619	1.15729	1.13475	0.721207	0.260384	0.155259	0.0610517	53.4961	-0.269208	0.11368	0.979492	53.4961	-0.269208	0.11368	0.979492	55.7122	-0.151483	0.104037	0.961382	55.7122	-0.151483	0.104037	0.961382	2.21603
P70698	1	0.939097	0.656462	0.801835	0.65613	0.239555	0.145009	0.117025	1	0.939097	0.656462	0.801835	0.65613	0.239555	0.145009	0.117025	1	0.927958	0.850397	0.921914	0.610047	0.28937	0.148814	0.0663268	1	0.927958	0.850397	0.921914	0.610047	0.28937	0.148814	0.0663268	54.165	-0.0500389	0	0.89972	54.165	-0.0500389	0	0.89972	55.3182	-0.0824458	0.0297078	0.976985	55.3182	-0.0824458	0.0297078	0.976985	1.15315
P70699	1	1.06938	1.12451	1.28327	1.19953	0.645985	0.217866	0.22676	1	1.06938	1.12451	1.28327	1.19953	0.645985	0.217866	0.22676	1	1.16142	1.1858	1.27809	1.01885	0.459571	0.264515	0.142153	1	1.16142	1.1858	1.27809	1.01885	0.459571	0.264515	0.142153	58.1785	-0.837477	0.222313	0.890764	58.1785	-0.837477	0.222313	0.890764	57.8388	-0.268534	0.201342	0.898116	57.8388	-0.268534	0.201342	0.898116	-0.339764
P80313	1	0.950586	1.0948	1.27599	1.16925	0.614485	0.505051	0.150623	1	0.950586	1.0948	1.27599	1.16925	0.614485	0.505051	0.150623	1	0.979836	1.02499	1.23877	1.14848	0.623432	0.485488	0.095179	1	0.979836	1.02499	1.23877	1.14848	0.623432	0.485488	0.095179	60.9613	-0.092999	0.122522	0.838743	60.9613	-0.092999	0.122522	0.838743	61.0002	-0.0957046	0.017433	0.880512	61.0002	-0.0957046	0.017433	0.880512	0.0388061
P80314	1	0.895457	0.964489	1.24089	0.909606	0.272394	0.102596	0.0892333	1	0.895457	0.964489	1.24089	0.909606	0.272394	0.102596	0.0892333	1	1.0547	1.05451	1.23978	1.08583	0.355257	0.137858	0.0951257	1	1.0547	1.05451	1.23978	1.08583	0.355257	0.137858	0.0951257	56.6384	-0.207943	0.0921316	0.95096	56.6384	-0.207943	0.0921316	0.95096	57.8309	-0.955915	0.116492	0.954016	57.8309	-0.955915	0.116492	0.954016	1.19248
P80315	1	0.896878	0.920054	1.19946	0.961815	0.286147	0.134386	0.105708	1	0.896878	0.920054	1.19946	0.961815	0.286147	0.134386	0.105708	1	1.02918	1.05262	1.18147	1.16818	0.38586	0.161323	0.118954	1	1.02918	1.05262	1.18147	1.16818	0.38586	0.161323	0.118954	56.9172	-0.245978	0.117923	0.957266	56.9172	-0.245978	0.117923	0.957266	57.8636	-0.930042	0.140138	0.955259	57.8636	-0.930042	0.140138	0.955259	0.946398
P80316	1	0.921236	0.955846	1.26674	1.09259	0.527697	0.423368	0.124622	1	0.921236	0.955846	1.26674	1.09259	0.527697	0.423368	0.124622	1	0.918416	0.969431	1.16865	1.14961	0.621379	0.403733	0.0770683	1	0.918416	0.969431	1.16865	1.14961	0.621379	0.403733	0.0770683	58.113	-0.296895	0.27299	0.874275	58.113	-0.296895	0.27299	0.874275	60.24	-0.107915	0.0577448	0.911039	60.24	-0.107915	0.0577448	0.911039	2.12704
P80317	1	0.967815	0.945376	1.07375	0.908764	0.348773	0.180245	0.0866793	1	0.967815	0.945376	1.07375	0.908764	0.348773	0.180245	0.0866793	1	0.951827	0.939403	1.05944	0.881181	0.360059	0.184725	0.0763117	1	0.951827	0.939403	1.05944	0.881181	0.360059	0.184725	0.0763117	57.0135	-0.168798	0.120097	0.989195	57.0135	-0.168798	0.120097	0.989195	57.0195	-0.148791	0.108677	0.98823	57.0195	-0.148791	0.108677	0.98823	0.00598756
P80318	1	0.965144	0.893485	0.967142	0.862202	0.22491	0.115309	0.0877093	1	0.965144	0.893485	0.967142	0.862202	0.22491	0.115309	0.0877093	1	0.997719	0.988897	1.12751	0.852488	0.257922	0.115355	0.0748576	1	0.997719	0.988897	1.12751	0.852488	0.257922	0.115355	0.0748576	56.1283	-0.197101	0.0968173	0.988687	56.1283	-0.197101	0.0968173	0.988687	56.3096	-0.182477	0.0891517	0.987139	56.3096	-0.182477	0.0891517	0.987139	0.181264
P81117	1	4.33265	3.31135	1.80836	4.48245		4.61584	2.33553	1	4.33265	3.31135	1.80836	4.48245		4.61584	2.33553	1	2.32532	1.30825	1.82763	1.92659	2.15344	2.96052	3.33954	1	2.32532	1.30825	1.82763	1.92659	2.15344	2.96052	3.33954			1.5	-1.4899			1.5	-1.4899		0.817954	1.5	-0.627363		0.817954	1.5	-0.627363
P82343	1	1.1724	0.95509	1.30211	1.38829	0.920297	0.848702	0.247439	1	1.1724	0.95509	1.30211	1.38829	0.920297	0.848702	0.247439	1	1.09102	1.11355	1.24584	1.29904	0.976516	0.701838	0.187349	1	1.09102	1.11355	1.24584	1.29904	0.976516	0.701838	0.187349	64.9187	-0.137461	0	0.67813	64.9187	-0.137461	0	0.67813	63.186	-0.173269	0.157028	0.810185	63.186	-0.173269	0.157028	0.810185	-1.73272
P83741;Q80XP9	1	1.28088	0.858949	1.14429	0.71396	0.192819	0.184739	0.162957	1	1.28088	0.858949	1.14429	0.71396	0.192819	0.184739	0.162957																	54.4764	-0.460189	0.180057	0.917803	54.4764	-0.460189	0.180057	0.917803
P83870																	1	1.1379	1.29639	0.997108	0.806765	0.335287	0.486614	0.409898	1	1.1379	1.29639	0.997108	0.806765	0.335287	0.486614	0.409898									54.5306	-0.680267	0.4106	0.869288	54.5306	-0.680267	0.4106	0.869288
P83882	1	1.08405	1.48484	2.93099	9.03115	3.82613	1.12142	1.59521	1	1.08405	1.48484	2.93099	9.03115	3.82613	1.12142	1.59521	1	0.911862	1.74458	2.15912	8.58223	4.164	1.21103	0.962958	1	0.911862	1.74458	2.15912	8.58223	4.164	1.21103	0.962958		0.212166	1.5	-0.235505		0.212166	1.5	-0.235505		0.722096	1.5	-0.182015		0.722096	1.5	-0.182015
P83940	1	0.868777	0.67438	0.754023	0.334929	0.0825413	0.0682798	0.0698099	1	0.868777	0.67438	0.754023	0.334929	0.0825413	0.0682798	0.0698099	1	0.710903	0.773078	0.705994	0.308922	0.090533	0.0507313	0.0635199	1	0.710903	0.773078	0.705994	0.308922	0.090533	0.0507313	0.0635199	51.2213	-0.0633565	0	0.933764	51.2213	-0.0633565	0	0.933764	51.0325	-0.0645154	0	0.907818	51.0325	-0.0645154	0	0.907818	-0.188801
P84078;P61205	1	0.92356	1.0012	1.17439	1.15474	0.641714	0.58399	0.165879	1	0.92356	1.0012	1.17439	1.15474	0.641714	0.58399	0.165879	1	0.95436	0.986103	1.23973	1.26499	0.676015	0.475136	0.173775	1	0.95436	0.986103	1.23973	1.26499	0.676015	0.475136	0.173775	62.1035	-0.0828044	0.00200703	0.86406	62.1035	-0.0828044	0.00200703	0.86406	60.96	-0.105093	0.168344	0.835835	60.96	-0.105093	0.168344	0.835835	-1.14349
P84084	1	1.12727	0.979004	1.05933	0.95443	0.325879	0.101874	0.0645455	1	1.12727	0.979004	1.05933	0.95443	0.325879	0.101874	0.0645455	1	1.38089	1.08604	1.10577	0.884748	0.416185	0.0346309	0.0735992	1	1.38089	1.08604	1.10577	0.884748	0.416185	0.0346309	0.0735992	57.1123	-0.218648	0.076972	0.98577	57.1123	-0.218648	0.076972	0.98577	57.3594	-0.164737	0.0345136	0.905992	57.3594	-0.164737	0.0345136	0.905992	0.247199
P84089	1	1.4407	1.33521	1.38159	1.14315	0.496543	0.25964	0.456776	1	1.4407	1.33521	1.38159	1.14315	0.496543	0.25964	0.456776	1	1.20256	1.27649	1.53405	1.58902	0.657826	0.472	0.326895	1	1.20256	1.27649	1.53405	1.58902	0.657826	0.472	0.326895	57.9926	-0.695223	0.358208	0.680402	57.9926	-0.695223	0.358208	0.680402	58.3089	-0.647916	0.399448	0.524349	58.3089	-0.647916	0.399448	0.524349	0.316291
P84091																	1	1.36533	1.25702	1.1107	0.517277	0.272735	0.228414	0.0395166	1	1.36533	1.25702	1.1107	0.517277	0.272735	0.228414	0.0395166									54.0522	-0.362263	0.179794	0.871155	54.0522	-0.362263	0.179794	0.871155
P84096	1	1.71613	1.1315	1.60461	1.65292	0.175253		0.0621512	1	1.71613	1.1315	1.60461	1.65292	0.175253		0.0621512	1	2.10821	1.22046	2.03029	1.99838	0.605771	0.142688	0.519411	1	2.10821	1.22046	2.03029	1.99838	0.605771	0.142688	0.519411	57.5696	-1.01877	0.0621508	0.53857	57.5696	-1.01877	0.0621508	0.53857	58.1687	-0.721941	0.331049	0.174554	58.1687	-0.721941	0.331049	0.174554	0.599028
P84099	1	1.28618	1.82461	2.23803	7.40082	3.36159	1.0209	1.43072	1	1.28618	1.82461	2.23803	7.40082	3.36159	1.0209	1.43072	1	1.13855	1.75655	2.13944	7.4051	3.58755	1.17424	1.33859	1	1.13855	1.75655	2.13944	7.4051	3.58755	1.17424	1.33859			1.5	-0.221241			1.5	-0.221241		0.536815	1.5	-0.203142		0.536815	1.5	-0.203142
P84102;O88892	1	0.793257	1.35457	1.00346	1.5938	0.801589	1.54885	1.0366	1	0.793257	1.35457	1.00346	1.5938	0.801589	1.54885	1.0366	1	2.64269	2.98504	3.8883	4.42041	3.69501	8.62503	10.1488	1	2.64269	2.98504	3.8883	4.42041	3.69501	8.62503	10.1488		0.321327	1.22314	0.197137		0.321327	1.22314	0.197137		0.818545	1.5	-1.188		0.818545	1.5	-1.188
P84104																	1	1.01705	0.819099	1.17059	4.05404	1.91107	1.14212	0.954288	1	1.01705	0.819099	1.17059	4.05404	1.91107	1.14212	0.954288										0.623399	1.5	0.125023		0.623399	1.5	0.125023
P84244;P84228;P68433;P02301	1	0.947098	0.365097	0.79043	0.552407	0.0462957	0.192049	2.79053	1	0.947098	0.365097	0.79043	0.552407	0.0462957	0.192049	2.79053	1	0.850092	1.03857	0.947353	1.22194	0.660881	1.72873	2.42813	1	0.850092	1.03857	0.947353	1.22194	0.660881	1.72873	2.42813		-0.319559	0.789468	0.0100401		-0.319559	0.789468	0.0100401		0.195592	1.5	0.513799		0.195592	1.5	0.513799
P85094	1	1.11243	1.78063	0.834952	1.02658	0.432371	0.138667		1	1.11243	1.78063	0.834952	1.02658	0.432371	0.138667																		57.9224	-0.930673	0.138667	0.605865	57.9224	-0.930673	0.138667	0.605865
P97287	1	1.27389	1.39858	0.822124	0.89555	0.442971	0.258809	0.186828	1	1.27389	1.39858	0.822124	0.89555	0.442971	0.258809	0.186828	1	1.0182	1.11434	1.06435	0.81721	0.384874	0.236439	0.287016	1	1.0182	1.11434	1.06435	0.81721	0.384874	0.236439	0.287016	57.5984	-0.111682	0.188139	0.8152	57.5984	-0.111682	0.188139	0.8152	56.5712	-0.137759	0.261383	0.978885	56.5712	-0.137759	0.261383	0.978885	-1.02726
P97310	1	1.11055	0.929473	0.636859	0.235162	0.0821491	0.092448	0.0910406	1	1.11055	0.929473	0.636859	0.235162	0.0821491	0.092448	0.0910406	1	1.00967	1.08525	0.686208	0.218479	0.0719578	0.0587777	0.0638513	1	1.00967	1.08525	0.686208	0.218479	0.0719578	0.0587777	0.0638513	51.0869	-0.123648	0.0775616	0.990148	51.0869	-0.123648	0.0775616	0.990148	51.3586	-0.157815	0.0638009	0.992017	51.3586	-0.157815	0.0638009	0.992017	0.271686
P97311	1	1.1764	0.90032	0.683693	0.222163	0.114737	0.101294	0.0590708	1	1.1764	0.90032	0.683693	0.222163	0.114737	0.101294	0.0590708	1	1.04038	0.972205	0.653625	0.206585	0.0912034	0.0816986	0.0984332	1	1.04038	0.972205	0.653625	0.206585	0.0912034	0.0816986	0.0984332	51.323	-0.123885	0.0733705	0.975482	51.323	-0.123885	0.0733705	0.975482	51.0769	-0.14594	0.0853063	0.99854	51.0769	-0.14594	0.0853063	0.99854	-0.24606
P97315	1	1.08331	1.03012	1.15953	1.183	0.897435	1.0755	0.92376	1	1.08331	1.03012	1.15953	1.183	0.897435	1.0755	0.92376	1	0.959966	1.01124	1.17023	1.24981	0.8755	1.00171	1.36832	1	0.959966	1.01124	1.17023	1.24981	0.8755	1.00171	1.36832			0	-0.132824			0	-0.132824		0.328417	1.36832	0.438947		0.328417	1.36832	0.438947
P97346																	1	0.447756	1.35644	0.440802					1	0.447756	1.35644	0.440802													49.9524	-1.25127	0	0.282614	49.9524	-1.25127	0	0.282614
P97351	1	0.982921	1.32525	2.10032	5.58182	2.33867	0.500361	0.638808	1	0.982921	1.32525	2.10032	5.58182	2.33867	0.500361	0.638808	1	1.01058	1.37254	2.02577	5.89527	2.78352	0.619699	0.565005	1	1.01058	1.37254	2.02577	5.89527	2.78352	0.619699	0.565005		-0.085089	0.546424	-0.258786		-0.085089	0.546424	-0.258786		-0.431221	0.565	-0.284565		-0.431221	0.565	-0.284565
P97352	1	1.03125	0.776531	1.37923	1.48288	0.948904	1.44657	1.01529	1	1.03125	0.776531	1.37923	1.48288	0.948904	1.44657	1.01529	1	1.35435	1.47481	1.47832	1.92248	1.28752	1.1944	1.34624	1	1.35435	1.47481	1.47832	1.92248	1.28752	1.1944	1.34624		0.331635	1.25457	0.367741		0.331635	1.25457	0.367741		0.690578	1.45063	0.348432		0.690578	1.45063	0.348432
P97355	1	1.15853	1.07206	1.38568	1.37881	0.897369	0.666589	0.233146	1	1.15853	1.07206	1.38568	1.37881	0.897369	0.666589	0.233146	1	1.12632	1.24711	1.25067	1.23446	0.812097	0.577899	0.0756503	1	1.12632	1.24711	1.25067	1.23446	0.812097	0.577899	0.0756503	63.346	-0.120211	0.157993	0.680512	63.346	-0.120211	0.157993	0.680512	62.3474	-0.123691	0	0.825205	62.3474	-0.123691	0	0.825205	-0.99864
P97369	1	0.904797	0.263514	0.0892332	0.0715711	0.0356791	0.0317536	0.0951787	1	0.904797	0.263514	0.0892332	0.0715711	0.0356791	0.0317536	0.0951787	1	0.973272	0.323208	0.138815	0.0841922	0.0695642	0.0141301	0.0517946	1	0.973272	0.323208	0.138815	0.0841922	0.0695642	0.0141301	0.0517946	44.2079	-0.158681	0.0581192	0.997593	44.2079	-0.158681	0.0581192	0.997593	44.9136	-0.169322	0.0629223	0.995416	44.9136	-0.169322	0.0629223	0.995416	0.705743
P97370	1	1.30531	1.09991	2.24682	4.05424	0.827899	0.708972	1.38898	1	1.30531	1.09991	2.24682	4.05424	0.827899	0.708972	1.38898	1	0.666993	1.11202	2.58534	2.46517	1.56199	0.521345	0.738472	1	0.666993	1.11202	2.58534	2.46517	1.56199	0.521345	0.738472		0.0844021	1.5	0.0285664		0.0844021	1.5	0.0285664		-0.203243	0.628038	-0.134831		-0.203243	0.628038	-0.134831
P97371	1	0.966964	1.32802	1.34593	0.915597	0.190854	0.136402	0.13249	1	0.966964	1.32802	1.34593	0.915597	0.190854	0.136402	0.13249	1	1.02514	1.15377	1.30935	0.903145	0.216104	0.127356	0.0817399	1	1.02514	1.15377	1.30935	0.903145	0.216104	0.127356	0.0817399	55.9987	-0.271505	0.135032	0.879488	55.9987	-0.271505	0.135032	0.879488	56.2632	-0.231723	0.103371	0.93072	56.2632	-0.231723	0.103371	0.93072	0.264547
P97372	1	1.17622	1.08255	1.18162	0.578438	0.177953	0.1552	0.126171	1	1.17622	1.08255	1.18162	0.578438	0.177953	0.1552	0.126171	1	0.974703	0.99289	1.12509	0.623976	0.211274	0.0990991	0.0920435	1	0.974703	0.99289	1.12509	0.623976	0.211274	0.0990991	0.0920435	54.1053	-0.754663	0.153107	0.955062	54.1053	-0.754663	0.153107	0.955062	54.75	-0.191699	0.114878	0.982951	54.75	-0.191699	0.114878	0.982951	0.64467
P97377	1	1.41697	0.962396	1.04191	0.537203	0.151819	0.627441	0.220452	1	1.41697	0.962396	1.04191	0.537203	0.151819	0.627441	0.220452	1	1.83239	1.61508	0.99694	1.09844	0.427577		0.271132	1	1.83239	1.61508	0.99694	1.09844	0.427577		0.271132	54.0605	-0.774303	0.333238	0.768547	54.0605	-0.774303	0.333238	0.768547	57.88	-0.789566	0.271132	0.44038	57.88	-0.789566	0.271132	0.44038	3.8195
P97379	1	1.0633	0.922852	0.814081	0.280565	0.106852	0.301556	0.193694	1	1.0633	0.922852	0.814081	0.280565	0.106852	0.301556	0.193694	1	1.21162	1.01298	1.11456	0.438003	0.0893847	0.17234	0.159787	1	1.21162	1.01298	1.11456	0.438003	0.0893847	0.17234	0.159787	51.8855	-0.176796	0.200837	0.974055	51.8855	-0.176796	0.200837	0.974055	53.9338	-0.997389	0.140504	0.961521	53.9338	-0.997389	0.140504	0.961521	2.04829
P97384																	1	1.0732	1.3828	1.48868	1.0921	0.0419395	0.0495855	0.040641	1	1.0732	1.3828	1.48868	1.0921	0.0419395	0.0495855	0.040641									56.3565	-1.06088	0.0438124	0.85331	56.3565	-1.06088	0.0438124	0.85331
P97429																	1	0.974246	1.20975	0.775935	0.637398	0.548426	0.432058	0.396384	1	0.974246	1.20975	0.775935	0.637398	0.548426	0.432058	0.396384									57.5012	-0.0611549	0.425369	0.889272	57.5012	-0.0611549	0.425369	0.889272
P97449																	1	1.59384	2.04474	1.77143	1.33435	1.65612	1.47448	1.4534	1	1.59384	2.04474	1.77143	1.33435	1.65612	1.47448	1.4534										0.815398	1.5	0.352816		0.815398	1.5	0.352816
P97450	1	2.17929	3.32862	0.880852	1.85855	4.66477	18.645	20.1206	1	2.17929	3.32862	0.880852	1.85855	4.66477	18.645	20.1206	1	1.22332	0.696001	2.43978	2.89287	12.7794	24.5999	63.0376	1	1.22332	0.696001	2.43978	2.89287	12.7794	24.5999	63.0376		0.817687	1.5	-0.460686		0.817687	1.5	-0.460686		0.653742	1.5	-0.35551		0.653742	1.5	-0.35551
P97452	1	0.89725	0.308189	0.158761	0.239249	0.0556239	0.0767925	0.101858	1	0.89725	0.308189	0.158761	0.239249	0.0556239	0.0767925	0.101858	1	0.856538	0.313699	0.184018	0.31017	0.135702	0.0186788	0.0849501	1	0.856538	0.313699	0.184018	0.31017	0.135702	0.0186788	0.0849501	44.3732	-0.136987	0.117017	0.980199	44.3732	-0.136987	0.117017	0.980199	44.269	-0.115596	0.131156	0.95239	44.269	-0.115596	0.131156	0.95239	-0.10417
P97461	1	1.11736	1.53901	1.20442	3.14134	1.30956	0.348378	0.289588	1	1.11736	1.53901	1.20442	3.14134	1.30956	0.348378	0.289588	1	0.931702	1.07241	1.464	3.30005	1.47555	0.420278	0.383392	1	0.931702	1.07241	1.464	3.30005	1.47555	0.420278	0.383392	61.6079	-0.706939	0.289586	0.0828525	61.6079	-0.706939	0.289586	0.0828525		0.55188	1.40865	0.0532971		0.55188	1.40865	0.0532971
P97470	1		1.2273	0.925231	0.760013	2.89694		0.774513	1		1.2273	0.925231	0.760013	2.89694		0.774513	1	2.41197	2.5858	1.19048	2.19112	1.44297	0.984464	0.253209	1	2.41197	2.5858	1.19048	2.19112	1.44297	0.984464	0.253209		0.56068	1.5	0.225088		0.56068	1.5	0.225088	65.8662	-0.257089	0.0613766	-0.322643	65.8662	-0.257089	0.0613766	-0.322643
P97471	1	0.971486	0.944288	0.958352	0.508774	0.0782108		0.0681354	1	0.971486	0.944288	0.958352	0.508774	0.0782108		0.0681354	1	1.12221	0.851083	0.6735	0.627969	0.214969	0.4945	0.368366	1	1.12221	0.851083	0.6735	0.627969	0.214969	0.4945	0.368366	54.0251	-0.198522	0.0558585	0.995935	54.0251	-0.198522	0.0558585	0.995935	54.2378	-0.0560974	0.360585	0.869709	54.2378	-0.0560974	0.360585	0.869709	0.21271
P97493																	1	2.73405	3.52014	2.30205	2.18711	0.646714	0.818018	0.780612	1	2.73405	3.52014	2.30205	2.18711	0.646714	0.818018	0.780612										0.818071	1.5	-0.0298528		0.818071	1.5	-0.0298528
P97494	1	1.20011	1.03569	1.19542	0.404958	0.0726627	0.0722669	0.0535111	1	1.20011	1.03569	1.19542	0.404958	0.0726627	0.0722669	0.0535111	1	0.935613	1.23294	1.03337	0.601361	0.219781	0.161021	0.179617	1	0.935613	1.23294	1.03337	0.601361	0.219781	0.161021	0.179617									54.4771	-0.223611	0.181276	0.954292	54.4771	-0.223611	0.181276	0.954292
P97496	1	0.834899	0.573073	0.242663	0.170234	0.0933254	0.138088	0.144429	1	0.834899	0.573073	0.242663	0.170234	0.0933254	0.138088	0.144429	1	0.884285	0.727675	0.308107	0.235821	0.141978	0.0669223	0.0927513	1	0.884285	0.727675	0.308107	0.235821	0.141978	0.0669223	0.0927513	46.3417	-0.082244	0.107859	0.989784	46.3417	-0.082244	0.107859	0.989784	48.1783	-0.081115	0.0787792	0.986886	48.1783	-0.081115	0.0787792	0.986886	1.83652
P97760	1	0.293705	0.597928	0.804645	0.142924	0.109924	0.679728	0.443437	1	0.293705	0.597928	0.804645	0.142924	0.109924	0.679728	0.443437																	38.6425	-0.915274	0.438899	0.388292	38.6425	-0.915274	0.438899	0.388292
P97797																	1	0.24786	0.594856	0.427543	0.388563	0.417097	0.0908261	0.300216	1	0.24786	0.594856	0.427543	0.388563	0.417097	0.0908261	0.300216									38.5296	-1.05567	0.352423	0.707096	38.5296	-1.05567	0.352423	0.707096
P97807	1	1.01759	1.0851	1.24421	0.43119	0.0607122	0.0442694	0.0784362	1	1.01759	1.0851	1.24421	0.43119	0.0607122	0.0442694	0.0784362	1	1.10925	1.32953	1.44527	0.639115	0.148011	0.086452	0.104291	1	1.10925	1.32953	1.44527	0.639115	0.148011	0.086452	0.104291	53.9353	-1.08859	0.0611393	0.963981	53.9353	-1.08859	0.0611393	0.963981	54.1956	-0.717305	0.112915	0.856808	54.1956	-0.717305	0.112915	0.856808	0.260351
P97821	1	1.63352	1.67043	1.69801	1.80278	0.857231	1.24537	0.501211	1	1.63352	1.67043	1.69801	1.80278	0.857231	1.24537	0.501211	1	0.987164	1.04361	1.35828	1.40796	1.11369	1.11283	0.461061	1	0.987164	1.04361	1.35828	1.40796	1.11369	1.11283	0.461061		-0.835406	0	-0.300208		-0.835406	0	-0.300208	66.9533	-0.836607	0	0.447384	66.9533	-0.836607	0	0.447384
P97822	1	0.990239	0.487313	0.330904	0.320546	0.167844	0.133981	0.891019	1	0.990239	0.487313	0.330904	0.320546	0.167844	0.133981	0.891019	1	1.10413	0.382141	0.224488	0.202653	0.121808	0.114966	0.0661177	1	1.10413	0.382141	0.224488	0.202653	0.121808	0.114966	0.0661177	45.9765	-0.862639	0.368859	0.602266	45.9765	-0.862639	0.368859	0.602266	45.5575	-0.298847	0.145293	0.976569	45.5575	-0.298847	0.145293	0.976569	-0.419058
P97823	1	0.997535	1.01798	1.23319	0.934395	0.239448	0.0411078	0.0693924	1	0.997535	1.01798	1.23319	0.934395	0.239448	0.0411078	0.0693924	1	0.940986	1.09838	1.31461	0.960006	0.276281	0.0835679	0.0384818	1	0.940986	1.09838	1.31461	0.960006	0.276281	0.0835679	0.0384818	56.6693	-0.239638	0.0529312	0.966557	56.6693	-0.239638	0.0529312	0.966557	56.9645	-0.249007	0.0574001	0.935311	56.9645	-0.249007	0.0574001	0.935311	0.295236
P97825	1	1.4385	1.24725	1.18674	1.18434	0.848639	1.6664	1.59331	1	1.4385	1.24725	1.18674	1.18434	0.848639	1.6664	1.59331	1	1.26573	1.2835	1.58466	0.972967	1.01394	1.66769	1.37287	1	1.26573	1.2835	1.58466	0.972967	1.01394	1.66769	1.37287		0.0124533	1.5	0.125432		0.0124533	1.5	0.125432		0.138571	1.31595	0.173017		0.138571	1.31595	0.173017
P97855	1	1.10374	1.08203	0.981436	0.415586	0.162906	0.130225	0.223275	1	1.10374	1.08203	0.981436	0.415586	0.162906	0.130225	0.223275	1	1.1934	1.14256	1.06261	0.648236	0.162936	0.130534	0.154946	1	1.1934	1.14256	1.06261	0.648236	0.162936	0.130534	0.154946	53.6057	-0.245214	0.17068	0.983852	53.6057	-0.245214	0.17068	0.983852	54.3941	-0.380575	0.148955	0.960425	54.3941	-0.380575	0.148955	0.960425	0.788478
P97930	1	1.27867	0.411086	0.306802	0.184064	0.228247			1	1.27867	0.411086	0.306802	0.184064	0.228247			1	0.944946	0.917958	0.474536	0.29397	0.174955	0.12677	0.220309	1	0.944946	0.917958	0.474536	0.29397	0.174955	0.12677	0.220309	45.7415	-0.435269	0.239671	0.918479	45.7415	-0.435269	0.239671	0.918479	49.9886	-0.115118	0.18004	0.988534	49.9886	-0.115118	0.18004	0.988534	4.24715
P98078																	1	0.856764	0.95896	0.235587	0.189073	0.162255	0.0836151	0.0265849	1	0.856764	0.95896	0.235587	0.189073	0.162255	0.0836151	0.0265849									48.6167	-0.257587	0.113988	0.970337	48.6167	-0.257587	0.113988	0.970337
P98083;Q8BMC3	1	1.15427	1.18139	0.758414	0.627112	0.243446	0.188211	0.161147	1	1.15427	1.18139	0.758414	0.627112	0.243446	0.188211	0.161147	1	1.84519	0.906709	1.51124	0.941646	0.489559	0.104918	0.135012	1	1.84519	0.906709	1.51124	0.941646	0.489559	0.104918	0.135012	54.7275	-0.0894223	0.13778	0.935455	54.7275	-0.0894223	0.13778	0.935455	57.9176	-0.202196	0.110291	0.628293	57.9176	-0.202196	0.110291	0.628293	3.19015
P99024	1	0.901252	0.760639	0.800927	0.556813	0.248904	0.09768	0.0940628	1	0.901252	0.760639	0.800927	0.556813	0.248904	0.09768	0.0940628	1	0.873436	0.779549	0.734551	0.61128	0.287727	0.090169	0.0637808	1	0.873436	0.779549	0.734551	0.61128	0.287727	0.090169	0.0637808	53.8986	-0.0599382	0	0.956826	53.8986	-0.0599382	0	0.956826	53.9563	-0.0562997	0	0.952155	53.9563	-0.0562997	0	0.952155	0.0577387
P99026	1	0.963969	0.996359	1.2706	1.40303	0.89501	1.31449	1.17485	1	0.963969	0.996359	1.2706	1.40303	0.89501	1.31449	1.17485	1	1.07913	1.06287	1.25794	1.48078	1.07069	1.29313	1.72152	1	1.07913	1.06287	1.25794	1.48078	1.07069	1.29313	1.72152		0.277495	1.2116	0.380249		0.277495	1.2116	0.380249		0.0222698	1.5	0.502147		0.0222698	1.5	0.502147
P99027	1	1.05719	1.09926	1.61525	4.3466	2.57683	3.45081	2.14597	1	1.05719	1.09926	1.61525	4.3466	2.57683	3.45081	2.14597	1	1.11323	1.31294	1.95185	5.33136	3.38236	3.10682	3.50097	1	1.11323	1.31294	1.95185	5.33136	3.38236	3.10682	3.50097		0.67562	1.5	-0.273186		0.67562	1.5	-0.273186		0.680793	1.5	-0.56537		0.680793	1.5	-0.56537
P99028	1	1.84105	2.00433	1.29013	1.36285	0.916057	2.95347	2.88323	1	1.84105	2.00433	1.29013	1.36285	0.916057	2.95347	2.88323	1	0.587179	0.335022	0.982442	0.790799	0.618204	2.55003	2.90024	1	0.587179	0.335022	0.982442	0.790799	0.618204	2.55003	2.90024		0.816705	1.5	-0.0868104		0.816705	1.5	-0.0868104		0.139217	1.5	0.377572		0.139217	1.5	0.377572
P99029	1	1.11886	1.25183	1.35404	1.51577	0.898041	0.62511	0.138461	1	1.11886	1.25183	1.35404	1.51577	0.898041	0.62511	0.138461	1	1.09946	1.16413	1.3881	1.55857	1.00457	0.527967	0.169779	1	1.09946	1.16413	1.3881	1.55857	1.00457	0.527967	0.169779	62.8348	-0.14317	0.0715605	0.651217	62.8348	-0.14317	0.0715605	0.651217	62.0356	-0.811823	0.169779	0.645914	62.0356	-0.811823	0.169779	0.645914	-0.799238
Q00422	1	0.646013	0.552987	0.394756	0.289614	0.162218	0.17247	0.0436209	1	0.646013	0.552987	0.394756	0.289614	0.162218	0.17247	0.0436209	1	0.670735	0.434787	0.345441	0.118761	0.0546027	0.0194952	0.0315815	1	0.670735	0.434787	0.345441	0.118761	0.0546027	0.0194952	0.0315815	46.9055	-0.0439903	0	0.957764	46.9055	-0.0439903	0	0.957764	45.0754	-0.0615142	0	0.973493	45.0754	-0.0615142	0	0.973493	-1.83019
Q00519	1	0.97954	0.830469	0.716735	0.739755	0.32863	0.44171	0.258001	1	0.97954	0.830469	0.716735	0.739755	0.32863	0.44171	0.258001	1	0.708996	1.18621	0.731766	1.03934	0.772197	0.615543	1.10711	1	0.708996	1.18621	0.731766	1.03934	0.772197	0.615543	1.10711	57.2522	-0.0353295	0.0722014	0.917407	57.2522	-0.0353295	0.0722014	0.917407		-0.195978	0.880165	0.0397547		-0.195978	0.880165	0.0397547
Q00612	1	1.00731	1.03963	1.4118	1.32927	0.322039	0.0992025	0.0920607	1	1.00731	1.03963	1.4118	1.32927	0.322039	0.0992025	0.0920607	1	0.967344	1.02812	1.2148	1.26443	0.271559	0.0713696	0.0555859	1	0.967344	1.02812	1.2148	1.26443	0.271559	0.0713696	0.0555859	57.7946	-0.978892	0.0956316	0.861171	57.7946	-0.978892	0.0956316	0.861171	57.7407	-1.01433	0.0634777	0.935754	57.7407	-1.01433	0.0634777	0.935754	-0.0539662
Q01730	1	1.03613	0.957983	0.635627	0.545504	0.242841	0.163047	0.0613696	1	1.03613	0.957983	0.635627	0.545504	0.242841	0.163047	0.0613696	1	1.20908	1.03515	0.841887	0.67693	0.469848	0.332078	0.103163	1	1.20908	1.03515	0.841887	0.67693	0.469848	0.332078	0.103163	53.6757	-0.0628204	0.00314463	0.982002	53.6757	-0.0628204	0.00314463	0.982002	57.5364	-0.0579828	0	0.944802	57.5364	-0.0579828	0	0.944802	3.86074
Q01768	1	1.00801	1.0396	1.37981	1.47473	1.08758	1.71134	1.21156	1	1.00801	1.0396	1.37981	1.47473	1.08758	1.71134	1.21156	1	1.00114	1.09802	1.30959	1.54661	1.25101	1.48602	1.82361	1	1.00114	1.09802	1.30959	1.54661	1.25101	1.48602	1.82361		0.502551	1.37301	0.507945		0.502551	1.37301	0.507945		0.060113	1.5	0.711193		0.060113	1.5	0.711193
Q01853	1	1.01374	1.12121	1.52974	1.70446	1.24588	1.62319	0.821074	1	1.01374	1.12121	1.52974	1.70446	1.24588	1.62319	0.821074	1	1.01998	1.12155	1.38308	1.69415	1.31339	1.3931	1.0242	1	1.01998	1.12155	1.38308	1.69415	1.31339	1.3931	1.0242		0.521333	1.38487	0.303327		0.521333	1.38487	0.303327		0.489982	1.36159	0.458345		0.489982	1.36159	0.458345
Q02053	1	0.924716	0.825652	0.173268	0.106848	0.0421759	0.0418809	0.0675574	1	0.924716	0.825652	0.173268	0.106848	0.0421759	0.0418809	0.0675574	1	0.96805	0.863726	0.191969	0.0990329	0.0494323	0.0412556	0.0488826	1	0.96805	0.863726	0.191969	0.0990329	0.0494323	0.0412556	0.0488826	47.7867	-0.202423	0.0613176	0.9941	47.7867	-0.202423	0.0613176	0.9941	48.0599	-0.207482	0.0564637	0.998203	48.0599	-0.207482	0.0564637	0.998203	0.2732
Q02614	1	1.6767	1.09083	1.40043	0.759513	0.385263	0.168115	0.46261	1	1.6767	1.09083	1.40043	0.759513	0.385263	0.168115	0.46261																	54.8571	-0.328396	0.338395	0.646382	54.8571	-0.328396	0.338395	0.646382
Q02819	1	1.71455	1.39902	1.40139	1.50077	1.54361	1.98535	1.58773	1	1.71455	1.39902	1.40139	1.50077	1.54361	1.98535	1.58773	1	1.17201	1.47397	1.09745	1.47743	1.1288	1.39269	2.61471	1	1.17201	1.47397	1.09745	1.47743	1.1288	1.39269	2.61471		0.816194	1.5	0.443367		0.816194	1.5	0.443367		0.0315836	1.5	0.188836		0.0315836	1.5	0.188836
Q03147	1	0.246373	0.592288	0.414518	0.185231	0.113099		0.0515315	1	0.246373	0.592288	0.414518	0.185231	0.113099		0.0515315	1	1.28705	1.24423	1.02746	0.281698				1	1.28705	1.24423	1.02746	0.281698				43.8745	-0.04174	0	0.651318	43.8745	-0.04174	0	0.651318	53.7978	-1.16183	0	0.78154	53.7978	-1.16183	0	0.78154	9.92332
Q03265	1	1.13404	1.1946	1.3656	1.8187	1.4449	2.6948	0.426969	1	1.13404	1.1946	1.3656	1.8187	1.4449	2.6948	0.426969	1	1.01385	1.25614	1.35307	1.95329	2.0215	2.89922	0.448125	1	1.01385	1.25614	1.35307	1.95329	2.0215	2.89922	0.448125		0.082755	1.5	0.117809		0.082755	1.5	0.117809		0.0940071	1.5	0.133849		0.0940071	1.5	0.133849
Q03958	1	0.983621	0.963299	1.42806	1.49449	0.783071	1.02386	0.419213	1	0.983621	0.963299	1.42806	1.49449	0.783071	1.02386	0.419213	1	0.989696	1.17246	1.11872	1.49739	0.947179	0.980934	0.569056	1	0.989696	1.17246	1.11872	1.49739	0.947179	0.980934	0.569056	66.8951	-0.778069	0	0.413406	66.8951	-0.778069	0	0.413406			0	0.375281			0	0.375281
Q04207	1	0.78337	0.218629	0.0589508				0.284883	1	0.78337	0.218629	0.0589508				0.284883	1	1.20202	0.854623	0.370671	0.186818				1	1.20202	0.854623	0.370671	0.186818				42.5647	-0.19127	0.1772	0.959471	42.5647	-0.19127	0.1772	0.959471	48.8555	-0.144892	0.166633	0.943052	48.8555	-0.144892	0.166633	0.943052	6.29075
Q04447	1	1.46917	1.87969	1.22586	0.546012	0.446784	0.273439	0.0937512	1	1.46917	1.87969	1.22586	0.546012	0.446784	0.273439	0.0937512	1	0.963149	0.966118	0.742425	0.221925	0.0684413	0.0748977	0.049582	1	0.963149	0.966118	0.742425	0.221925	0.0684413	0.0748977	0.049582	54.1193	-0.432881	0.271275	0.59945	54.1193	-0.432881	0.271275	0.59945	51.656	-0.15119	0.0553914	0.998577	51.656	-0.15119	0.0553914	0.998577	-2.46332
Q04899																	1	1.29683	0.678527	0.683126	0.559838	0.0803031	0.0525171	0.164886	1	1.29683	0.678527	0.683126	0.559838	0.0803031	0.0525171	0.164886									52.5067	-0.0671637	0.0246673	0.860094	52.5067	-0.0671637	0.0246673	0.860094
Q05144	1	0.876793	0.772605	0.842054	0.252862	0.0213976	0.0345542	0.0681974	1	0.876793	0.772605	0.842054	0.252862	0.0213976	0.0345542	0.0681974	1	0.661043	0.39892	0.520898	0.121945	0.0392765	0.010463	0.0290654	1	0.661043	0.39892	0.520898	0.121945	0.0392765	0.010463	0.0290654	52.2169	-0.159739	0.0304433	0.948269	52.2169	-0.159739	0.0304433	0.948269	45.5536	-0.0558642	0	0.907394	45.5536	-0.0558642	0	0.907394	-6.66331
Q05816	1	0.922437	0.957021	1.00271	0.406425	0.0783499	0.0987603	0.0958288	1	0.922437	0.957021	1.00271	0.406425	0.0783499	0.0987603	0.0958288	1	1.02242	1.08528	1.05152	0.462651	0.109949	0.0739961	0.100142	1	1.02242	1.08528	1.05152	0.462651	0.109949	0.0739961	0.100142	53.9068	-1.05484	0.0909797	0.99404	53.9068	-1.05484	0.0909797	0.99404	53.9526	-0.808989	0.0946951	0.99288	53.9526	-0.808989	0.0946951	0.99288	0.0458929
Q05920	1	2.37652	1.0204	2.31344	2.45823				1	2.37652	1.0204	2.31344	2.45823				1	1.24531	1.56834	1.13495	0.463641	0.0921581	0.113452	0.22415	1	1.24531	1.56834	1.13495	0.463641	0.0921581	0.113452	0.22415		0.817714	1.5	-0.135089		0.817714	1.5	-0.135089	53.9616	-0.993716	0.143254	0.822581	53.9616	-0.993716	0.143254	0.822581
Q05D44	1	0.748636	0.921905	0.940714	0.686181	0.218807	0.270138	0.310982	1	0.748636	0.921905	0.940714	0.686181	0.218807	0.270138	0.310982	1	0.967146	0.959296	0.867219	0.640542	0.314697	0.195919	0.255934	1	0.967146	0.959296	0.867219	0.640542	0.314697	0.195919	0.255934	54.228	-0.847863	0.266642	0.895269	54.228	-0.847863	0.266642	0.895269	55.2851	-0.0876961	0.200851	0.990085	55.2851	-0.0876961	0.200851	0.990085	1.05705
Q06138	1	1.10655	1.0542	1.46738	1.5296	0.611549	0.102545	0.0570718	1	1.10655	1.0542	1.46738	1.5296	0.611549	0.102545	0.0570718	1	0.919363	1.03559	1.27844	1.35947	0.548655	0.0850684	0.0599715	1	0.919363	1.03559	1.27844	1.35947	0.548655	0.0850684	0.0599715	58.1132	-0.990406	0.0798081	0.767861	58.1132	-0.990406	0.0798081	0.767861	58.0488	-0.99929	0.0725199	0.878764	58.0488	-0.99929	0.0725199	0.878764	-0.0644581
Q07076	1	1.07507	1.27477	0.733145	0.268987	0.252651	0.0858269	0.241603	1	1.07507	1.27477	0.733145	0.268987	0.252651	0.0858269	0.241603	1	1.40904	1.70591	1.05537	0.552723	0.303748	0.0967798		1	1.40904	1.70591	1.05537	0.552723	0.303748	0.0967798		51.1995	-0.210719	0.203814	0.931019	51.1995	-0.210719	0.203814	0.931019	54.46	-0.171857	0.175314	0.665774	54.46	-0.171857	0.175314	0.665774	3.26048
Q07417	1	1.08864	0.990654	1.19121	0.730298	0.226975	0.0836809	0.154432	1	1.08864	0.990654	1.19121	0.730298	0.226975	0.0836809	0.154432	1	1.32044	1.39113	1.36988	1.3368	0.636858	0.301818	0.196276	1	1.32044	1.39113	1.36988	1.3368	0.636858	0.301818	0.196276	55.3428	-0.191546	0.129944	0.964867	55.3428	-0.191546	0.129944	0.964867	58.2269	-0.626796	0.249045	0.707099	58.2269	-0.626796	0.249045	0.707099	2.88412
Q07797																	1	1.88825	1.46976	1.86376	0.71375	1.28348	1.30742	1.71733	1	1.88825	1.46976	1.86376	0.71375	1.28348	1.30742	1.71733										0.757073	1.46339	0.155041		0.757073	1.46339	0.155041
Q07813	1	0.849607	1.07558	1.04131	0.623039	0.315603	0.339932	0.123777	1	0.849607	1.07558	1.04131	0.623039	0.315603	0.339932	0.123777	1	1.1313	1.20143	1.22308	0.896054	0.597327	0.470916	0.302481	1	1.1313	1.20143	1.22308	0.896054	0.597327	0.470916	0.302481	55.0138	-0.144632	0.24021	0.942119	55.0138	-0.144632	0.24021	0.942119	59.691	-0.0866683	0.340245	0.864276	59.691	-0.0866683	0.340245	0.864276	4.67717
Q08024	1	0.910252	0.499269	0.201795	0.193722	0.0735926	0.050533	0.124485	1	0.910252	0.499269	0.201795	0.193722	0.0735926	0.050533	0.124485	1	0.833015	0.509671	0.275698	0.173148	0.0813955	0.0732655	0.0975568	1	0.833015	0.509671	0.275698	0.173148	0.0813955	0.0732655	0.0975568	45.9809	-0.0999706	0.0915262	0.991541	45.9809	-0.0999706	0.0915262	0.991541	46.1106	-0.0750092	0.0656781	0.996967	46.1106	-0.0750092	0.0656781	0.996967	0.12969
Q08122;Q9WVB2;Q62440;Q62441	1	1.22285	1.21695	1.80065	0.857832	0.589208	0.404311	0.248246	1	1.22285	1.21695	1.80065	0.857832	0.589208	0.404311	0.248246	1	1.26991	0.833712	1.37148	0.72221	0.632705	0.500295	0.229276	1	1.26991	0.833712	1.37148	0.72221	0.632705	0.500295	0.229276	59.0162	-0.107152	0.291428	0.578451	59.0162	-0.107152	0.291428	0.578451	60.5252	-0.0638527	0.186262	0.719288	60.5252	-0.0638527	0.186262	0.719288	1.50907
Q08288																	1	0.209114	0.575241	1.36949	2.76243	2.07841	1.10452	0.289645	1	0.209114	0.575241	1.36949	2.76243	2.07841	1.10452	0.289645									66.7251	-0.819104	0	0.04803	66.7251	-0.819104	0	0.04803
Q08943	1	0.275383	0.631569	0.824994	0.4439	0.0775635	0.0469999	0.0585155	1	0.275383	0.631569	0.824994	0.4439	0.0775635	0.0469999	0.0585155	1	0.932931	0.95546	1.04628	0.760932	0.439094	0.328097	0.215768	1	0.932931	0.95546	1.04628	0.760932	0.439094	0.328097	0.215768	47.6262	-0.0344898	0	0.513683	47.6262	-0.0344898	0	0.513683	57.1855	-0.0934486	0.241693	0.980086	57.1855	-0.0934486	0.241693	0.980086	9.55936
Q09014	1	1.10544	0.30467	0.0827243	0.177241	0.104518	0.0501447	0.162831	1	1.10544	0.30467	0.0827243	0.177241	0.104518	0.0501447	0.162831	1	1.05764	0.312543	0.162847	0.154385	0.0268169	0.0426556	0.0761725	1	1.05764	0.312543	0.162847	0.154385	0.0268169	0.0426556	0.0761725	45.8086	-1.20815	0.115492	0.982279	45.8086	-1.20815	0.115492	0.982279	45.3001	-0.306441	0.0918041	0.985022	45.3001	-0.306441	0.0918041	0.985022	-0.508473
Q0VGB7	1	1.09167	0.685258	0.958838	0.320618	0.0888724	0.0429915	0.0519646	1	1.09167	0.685258	0.958838	0.320618	0.0888724	0.0429915	0.0519646	1	1.13447	1.05471	1.14435	0.582024	0.53317	0.29856	0.418014	1	1.13447	1.05471	1.14435	0.582024	0.53317	0.29856	0.418014	53.0783	-0.210468	0.0549512	0.925632	53.0783	-0.210468	0.0549512	0.925632	54.2329	-0.548367	0.416581	0.917779	54.2329	-0.548367	0.416581	0.917779	1.15463
Q11011	1	0.966955	0.955718	1.00502	0.479969	0.181762	0.141555	0.139832	1	0.966955	0.955718	1.00502	0.479969	0.181762	0.141555	0.139832	1	0.944739	1.06447	1.02121	0.423238	0.121315	0.109902	0.0854245	1	0.944739	1.06447	1.02121	0.423238	0.121315	0.109902	0.0854245	53.9197	-0.242011	0.151233	0.996643	53.9197	-0.242011	0.151233	0.996643	53.8697	-0.620083	0.105541	0.994203	53.8697	-0.620083	0.105541	0.994203	-0.0500374
Q11136	1	1.13771	1.37227	1.48304	1.69778	0.923421	0.408608	0.117383	1	1.13771	1.37227	1.48304	1.69778	0.923421	0.408608	0.117383	1	1.09486	1.15957	1.27699	1.39672	0.879999	0.40253	0.114761	1	1.09486	1.15957	1.27699	1.39672	0.879999	0.40253	0.114761	61.4614	-0.190907	0.109724	0.56228	61.4614	-0.190907	0.109724	0.56228	61.2957	-0.16253	0.101204	0.800742	61.2957	-0.16253	0.101204	0.800742	-0.16569
Q149F1																	1	1.02591	0.871831	0.729457	1.16102	0.621932	0.129777	0.280991	1	1.02591	0.871831	0.729457	1.16102	0.621932	0.129777	0.280991									58.1455	-0.85599	0.205384	0.864179	58.1455	-0.85599	0.205384	0.864179
Q14C51																	1	0.745119	1.16503	0.948581	0.435026	0.175523	0.155925	0.10141	1	0.745119	1.16503	0.948581	0.435026	0.175523	0.155925	0.10141									53.6157	-0.174233	0.134524	0.926003	53.6157	-0.174233	0.134524	0.926003
Q1HFZ0	1	1.05961	0.887406	0.641146	0.317631	0.118678	0.0834791	0.116949	1	1.05961	0.887406	0.641146	0.317631	0.118678	0.0834791	0.116949	1	1.00641	0.896711	0.690774	0.313214	0.144441	0.0893885	0.0816531	1	1.00641	0.896711	0.690774	0.313214	0.144441	0.0893885	0.0816531	51.4552	-0.0943268	0.0775375	0.993894	51.4552	-0.0943268	0.0775375	0.993894	51.8301	-0.0950109	0.0653574	0.998668	51.8301	-0.0950109	0.0653574	0.998668	0.374935
Q2NL51																	1	1.29637	0.926868	1.01569	0.360963	0.202161	0.0903998	0.0418947	1	1.29637	0.926868	1.01569	0.360963	0.202161	0.0903998	0.0418947									53.4649	-0.282877	0.109489	0.937529	53.4649	-0.282877	0.109489	0.937529
Q2YDW2	1	1.07339	1.28542	0.893499	0.508856	0.263264	0.261998	0.297213	1	1.07339	1.28542	0.893499	0.508856	0.263264	0.261998	0.297213	1	1.09739	1.10515	0.8452	0.316283	0.150368	0.092377	0.114942	1	1.09739	1.10515	0.8452	0.316283	0.150368	0.092377	0.114942	53.9559	-0.132165	0.267751	0.923359	53.9559	-0.132165	0.267751	0.923359	52.5812	-0.157282	0.110857	0.984826	52.5812	-0.157282	0.110857	0.984826	-1.37465
Q3B7Z2	1	0.629254	0.740531	0.329544	0.302796	0.0285949	0.0589257	0.082402	1	0.629254	0.740531	0.329544	0.302796	0.0285949	0.0589257	0.082402	1	1.2323	1.25289	0.924781	0.310525	0.190062	0.136047	0.152717	1	1.2323	1.25289	0.924781	0.310525	0.190062	0.136047	0.152717	47.4324	-0.0529925	0	0.89936	47.4324	-0.0529925	0	0.89936	52.7833	-0.202072	0.157062	0.931262	52.7833	-0.202072	0.157062	0.931262	5.35092
Q3SXD3	1	0.363227	0.617775	1.63704	1.66206	0.737276	1.7545	0.974375	1	0.363227	0.617775	1.63704	1.66206	0.737276	1.7545	0.974375	1	0.710861	0.628232	0.71083	2.40074	1.35982	1.46214	0.417439	1	0.710861	0.628232	0.71083	2.40074	1.35982	1.46214	0.417439		0.460114	1.35305	0.28172		0.460114	1.35305	0.28172	66.9004	-0.837931	0	0.0968222	66.9004	-0.837931	0	0.0968222
Q3TBD2	1	1.36192	0.994057	0.399452	0.310534	0.215742	0.185638	0.0678601	1	1.36192	0.994057	0.399452	0.310534	0.215742	0.185638	0.0678601	1	0.786365	0.500152	0.743627	0.21859	0.0497472	0.0651834	0.120446	1	0.786365	0.500152	0.743627	0.21859	0.0497472	0.0651834	0.120446	49.4798	-0.204963	0.190877	0.900877	49.4798	-0.204963	0.190877	0.900877	48.7799	-0.0506053	0	0.851587	48.7799	-0.0506053	0	0.851587	-0.699907
Q3TCJ1	1	1.07716	0.713956	1.09633	1.13437	0.778096	0.574978	0.347334	1	1.07716	0.713956	1.09633	1.13437	0.778096	0.574978	0.347334																	62.6596	-0.0813538	0.324062	0.775806	62.6596	-0.0813538	0.324062	0.775806
Q3TCN2	1	1.14325	0.803582	1.45431	1.46348	0.807424	1.0612	0.725407	1	1.14325	0.803582	1.45431	1.46348	0.807424	1.0612	0.725407	1	1.06955	1.0581	1.50278	1.15218	0.703545	1.1326	0.651553	1	1.06955	1.0581	1.50278	1.15218	0.703545	1.1326	0.651553
Q3TDX8	1	3.23991	4.08036	1.63292	2.2579	0.197569	0.423911	0.452718	1	3.23991	4.08036	1.63292	2.2579	0.197569	0.423911	0.452718	1	1.45907	1.47429	1.20207	1.24006	0.535502	0.286721	0.0923105	1	1.45907	1.47429	1.20207	1.24006	0.535502	0.286721	0.0923105	56.4497	-0.714424	0.358025	-0.158047	56.4497	-0.714424	0.358025	-0.158047	58.062	-0.597821	0.189508	0.726153	58.062	-0.597821	0.189508	0.726153	1.61222
Q3THE2;Q9CQ19	1	1.21111	1.06959	0.99723	0.500856	0.0607616	0.0769565	0.15635	1	1.21111	1.06959	0.99723	0.500856	0.0607616	0.0769565	0.15635	1	0.878237	0.909061	0.717194	0.395134	0.0984654	0.0777873	0.0968375	1	0.878237	0.909061	0.717194	0.395134	0.0984654	0.0777873	0.0968375	54.0008	-1.04492	0.0980228	0.967341	54.0008	-1.04492	0.0980228	0.967341	52.3614	-0.091775	0.0461671	0.981469	52.3614	-0.091775	0.0461671	0.981469	-1.6394
Q3THG9	1	0.715076	0.95943	1.31413	0.340283	0.182992	0.0782201	0.130239	1	0.715076	0.95943	1.31413	0.340283	0.182992	0.0782201	0.130239	1	1.22546	1.14348	0.919725	0.276484	0.0855926	0.0336231	0.0551541	1	1.22546	1.14348	0.919725	0.276484	0.0855926	0.0336231	0.0551541	53.8176	-1.01108	0.130484	0.879038	53.8176	-1.01108	0.130484	0.879038	52.7579	-0.207342	0.053	0.962496	52.7579	-0.207342	0.053	0.962496	-1.05969
Q3THK3	1	0.518918	1.5823	0.971609	1.02703	0.0880426	0.22523	0.178388	1	0.518918	1.5823	0.971609	1.02703	0.0880426	0.22523	0.178388	1	1.00261	1.18078	0.904249	0.83932	0.355315	0.155115	0.363369	1	1.00261	1.18078	0.904249	0.83932	0.355315	0.155115	0.363369	55.9101	-0.936231	0.163868	0.702242	55.9101	-0.936231	0.163868	0.702242	56.3664	-0.154362	0.260316	0.935931	56.3664	-0.154362	0.260316	0.935931	0.456346
Q3THK7	1	0.915243	1.01935	1.12608	0.499975	0.103218	0.0802833	0.0765271	1	0.915243	1.01935	1.12608	0.499975	0.103218	0.0802833	0.0765271	1	0.959558	1.0252	1.11868	0.489264	0.0905721	0.0620398	0.0520677	1	0.959558	1.0252	1.11868	0.489264	0.0905721	0.0620398	0.0520677	54	-0.982997	0.0866762	0.98422	54	-0.982997	0.0866762	0.98422	53.9875	-0.863904	0.0682262	0.989282	53.9875	-0.863904	0.0682262	0.989282	-0.0124917
Q3THS6	1	0.990917	1.03254	1.18134	1.21491	0.512809	0.403492	0.170428	1	0.990917	1.03254	1.18134	1.21491	0.512809	0.403492	0.170428	1	1.04287	1.07826	1.25766	1.06185	0.558737	0.309752	0.12136	1	1.04287	1.07826	1.25766	1.06185	0.558737	0.309752	0.12136	58.0204	-0.740097	0.28696	0.900834	58.0204	-0.740097	0.28696	0.900834	58.4841	-0.171758	0.194263	0.921825	58.4841	-0.171758	0.194263	0.921825	0.463639
Q3THW5;P0C0S6	1	1.04843	0.618847	0.451342	0.594023	0.253417	0.217543	1.56674	1	1.04843	0.618847	0.451342	0.594023	0.253417	0.217543	1.56674	1	0.859208	0.607185	0.337096	0.514733	0.286855	0.605035	0.685776	1	0.859208	0.607185	0.337096	0.514733	0.286855	0.605035	0.685776		-0.46328	0.616614	0.168232		-0.46328	0.616614	0.168232	50.5721	-0.0798151	0.492241	0.698506	50.5721	-0.0798151	0.492241	0.698506
Q3TIR3	1	1.56026	0.968668	0.69577	0.594947	0.26739	0.182181	0.0268816	1	1.56026	0.968668	0.69577	0.594947	0.26739	0.182181	0.0268816	1	1.03451	0.881542	0.937218	0.716644	0.221991	0.355199		1	1.03451	0.881542	0.937218	0.716644	0.221991	0.355199		54.5912	-0.0708323	0.000611439	0.812745	54.5912	-0.0708323	0.000611439	0.812745	54.276	-0.822082	0.288595	0.955502	54.276	-0.822082	0.288595	0.955502	-0.31516
Q3TIU4																	1	1.10632	1.20319	1.20144	0.725335	0.133667	0.164914	0.00964176	1	1.10632	1.20319	1.20144	0.725335	0.133667	0.164914	0.00964176									54.8524	-0.279091	0.0960533	0.942304	54.8524	-0.279091	0.0960533	0.942304
Q3TIV5	1	1.38478	1.06617	1.53227	1.29431	0.761157	0.618384	0.13107	1	1.38478	1.06617	1.53227	1.29431	0.761157	0.618384	0.13107	1	0.963152	0.909036	1.14988	1.3738	0.584723	0.309054	0.165086	1	0.963152	0.909036	1.14988	1.3738	0.584723	0.309054	0.165086	62.6969	-0.108774	0	0.625361	62.6969	-0.108774	0	0.625361	58.1082	-0.822761	0.23707	0.8507	58.1082	-0.822761	0.23707	0.8507	-4.58877
Q3TKT4	1	1.13091	1.03274	1.31206	1.21688	0.825507	2.01408	1.47069	1	1.13091	1.03274	1.31206	1.21688	0.825507	2.01408	1.47069																		0.0295603	1.5	0.276493		0.0295603	1.5	0.276493
Q3TKY6	1	1.05797	0.672521	0.400438	0.173028	0.0959956	0.156755	0.100118	1	1.05797	0.672521	0.400438	0.173028	0.0959956	0.156755	0.100118	1	1.44751	1.41654	0.563132	0.366011	0.203161	0.114799	0.216366	1	1.44751	1.41654	0.563132	0.366011	0.203161	0.114799	0.216366	48.3031	-0.0954008	0.10797	0.987239	48.3031	-0.0954008	0.10797	0.987239	50.1272	-0.524221	0.225072	0.807089	50.1272	-0.524221	0.225072	0.807089	1.82409
Q3TLH4	1	1.07429	1.1545	1.7378	1.50355	0.552083	0.384817	0.457755	1	1.07429	1.1545	1.7378	1.50355	0.552083	0.384817	0.457755	1	1.11154	1.11046	1.25675	1.38695	0.794583	0.485707	0.893078	1	1.11154	1.11046	1.25675	1.38695	0.794583	0.485707	0.893078	58.1444	-0.62674	0.421286	0.511249	58.1444	-0.62674	0.421286	0.511249		-0.335626	0.689393	0.420902		-0.335626	0.689393	0.420902
Q3TQI7	1	1.36437	0.854991	1.54313	1.53108	0.730115	1.65451	0.736524	1	1.36437	0.854991	1.54313	1.53108	0.730115	1.65451	0.736524																			0	-0.171941			0	-0.171941
Q3TRM8	1	0.800937	0.662112	0.368857	0.178632	0.0461979	0.0481142	0.0317432	1	0.800937	0.662112	0.368857	0.178632	0.0461979	0.0481142	0.0317432	1	0.997988	0.659124	0.210943	0.103969	0.0540789	0.0446349	0.0759642	1	0.997988	0.659124	0.210943	0.103969	0.0540789	0.0446349	0.0759642	47.6989	-0.0677368	0	0.98725	47.6989	-0.0677368	0	0.98725	47.1928	-0.136702	0.0608659	0.999047	47.1928	-0.136702	0.0608659	0.999047	-0.5061
Q3TSG4	1	0.870739	0.615043	0.12784	0.157771	0.168175		0.348874	1	0.870739	0.615043	0.12784	0.157771	0.168175		0.348874	1	1.65672	0.707092	0.559889	0.669138	0.912418	0.196269	0.171828	1	1.65672	0.707092	0.559889	0.669138	0.912418	0.196269	0.171828	46.1082	-1.0858	0.200665	0.940125	46.1082	-1.0858	0.200665	0.940125	58.5268	-0.0401259	0	0.520112	58.5268	-0.0401259	0	0.520112	12.4186
Q3TUU5;REV__Q8CFG8	1	1.03802	0.489649	0.0876316	0.102138	0.055053	0.0464538	0.224579	1	1.03802	0.489649	0.0876316	0.102138	0.055053	0.0464538	0.224579	1	0.988988	0.463028	0.114879	0.129574	0.176822	0.0942863	0.0369008	1	0.988988	0.463028	0.114879	0.129574	0.176822	0.0942863	0.0369008	45.9914	-1.21995	0.103171	0.982191	45.9914	-1.21995	0.103171	0.982191	45.8367	-0.238645	0.10801	0.990751	45.8367	-0.238645	0.10801	0.990751	-0.15469
Q3TW96	1	1.05638	1.14942	1.32264	0.72489	0.10602	0.0726688	0.0906994	1	1.05638	1.14942	1.32264	0.72489	0.10602	0.0726688	0.0906994	1	1.021	1.02495	1.14189	0.680814	0.134916	0.0853645	0.0849332	1	1.021	1.02495	1.14189	0.680814	0.134916	0.0853645	0.0849332	54.4214	-0.556158	0.0897227	0.932357	54.4214	-0.556158	0.0897227	0.932357	54.667	-0.28104	0.096332	0.985384	54.667	-0.28104	0.096332	0.985384	0.245599
Q3TWF6	1	1.10901	1.82196	1.49975	1.68595	0.525393	0.478569	0.323655	1	1.10901	1.82196	1.49975	1.68595	0.525393	0.478569	0.323655																	58.0655	-0.648873	0.401112	0.392659	58.0655	-0.648873	0.401112	0.392659
Q3TX08	1	1.00394	1.15083	1.26131	1.32432	1.08302	0.666277	0.12446	1	1.00394	1.15083	1.26131	1.32432	1.08302	0.666277	0.12446	1	1.25406	1.34152	1.46799	1.50876	1.08685	0.745483	0.108813	1	1.25406	1.34152	1.46799	1.50876	1.08685	0.745483	0.108813	62.1982	-0.850769	0.12446	0.808815	62.1982	-0.850769	0.12446	0.808815	62.2993	-0.862876	0.108813	0.553418	62.2993	-0.862876	0.108813	0.553418	0.101126
Q3TXS7	1	1.1384	0.959499	1.18141	0.888494	0.259433	0.295732	0.181358	1	1.1384	0.959499	1.18141	0.888494	0.259433	0.295732	0.181358	1	0.924753	0.941965	1.04	0.783587	0.207637	0.0943894	0.0869552	1	0.924753	0.941965	1.04	0.783587	0.207637	0.0943894	0.0869552	55.702	-0.267003	0.239268	0.951033	55.702	-0.267003	0.239268	0.951033	55.7082	-0.18166	0.0875604	0.991123	55.7082	-0.18166	0.0875604	0.991123	0.00621014
Q3TXU5																	1	0.844696	1.26261	1.012	1.26239	1.02449	0.608463	0.154646	1	0.844696	1.26261	1.012	1.26239	1.02449	0.608463	0.154646									62.1329	-0.823733	0.154646	0.82774	62.1329	-0.823733	0.154646	0.82774
Q3TYX3	1	1.26441	1.1702	0.897476	0.237361	0.199958	0.0392013	0.0218149	1	1.26441	1.1702	0.897476	0.237361	0.199958	0.0392013	0.0218149	1	0.906135	0.823934	0.564241	0.516595	0.259367	0.102485	0.259664	1	0.906135	0.823934	0.564241	0.516595	0.259367	0.102485	0.259664	52.437	-0.202689	0.0805006	0.940198	52.437	-0.202689	0.0805006	0.940198	52.1978	-0.0512399	0.116535	0.953511	52.1978	-0.0512399	0.116535	0.953511	-0.239158
Q3TZZ7	1	1.24237	0.855133	1.30461	0.822157	0.0542172		0.0401747	1	1.24237	0.855133	1.30461	0.822157	0.0542172		0.0401747																	54.8063	-0.458945	0.0458599	0.893193	54.8063	-0.458945	0.0458599	0.893193
Q3U0V1	1	1.00174	1.0945	1.15528	1.61823	0.978308	0.979237	0.602069	1	1.00174	1.0945	1.15528	1.61823	0.978308	0.979237	0.602069	1	1.18869	1.22494	1.10854	1.59171	1.04719	0.822099	0.640603	1	1.18869	1.22494	1.10854	1.59171	1.04719	0.822099	0.640603		-0.11596	0.376034	0.246163		-0.11596	0.376034	0.246163		-0.350574	0.640603	0.199423		-0.350574	0.640603	0.199423
Q3U0V2	1	1.20198	0.425857	0.111689	0.165754	0.0269252	0.0457007	0.0453276	1	1.20198	0.425857	0.111689	0.165754	0.0269252	0.0457007	0.0453276	1	0.84655	0.263174	0.223942	0.0179405	0.0176734	0.0730566		1	0.84655	0.263174	0.223942	0.0179405	0.0176734	0.0730566		45.8047	-0.393594	0.0788157	0.964461	45.8047	-0.393594	0.0788157	0.964461	44.0883	-0.118422	0.0539717	0.980921	44.0883	-0.118422	0.0539717	0.980921	-1.7165
Q3U1J4	1	0.994571	1.03801	1.33598	1.55148	1.1388	1.31599	0.112758	1	0.994571	1.03801	1.33598	1.55148	1.1388	1.31599	0.112758	1	1.00585	1.01534	1.23585	1.45701	1.20347	1.02921	0.100974	1	1.00585	1.01534	1.23585	1.45701	1.20347	1.02921	0.100974	66.3883	-0.850907	0	0.584886	66.3883	-0.850907	0	0.584886	66.352	-0.851838	0	0.724648	66.352	-0.851838	0	0.724648	-0.0362885
Q3U308																	1	1.24897	1.00617	1.05305	0.461277	0.210339	0.137696	0.237467	1	1.24897	1.00617	1.05305	0.461277	0.210339	0.137696	0.237467									53.9545	-0.934214	0.195168	0.950906	53.9545	-0.934214	0.195168	0.950906
Q3UA06	1	1.17648	0.946076	0.464062	0.284179	0.14242	0.127188	0.0532786	1	1.17648	0.946076	0.464062	0.284179	0.14242	0.127188	0.0532786	1	1.06539	1.08037	0.837654	0.550519	0.132801	0.114552	0.0951413	1	1.06539	1.08037	0.837654	0.550519	0.132801	0.114552	0.0951413	50.1307	-0.117576	0.114028	0.967082	50.1307	-0.117576	0.114028	0.967082	54.0887	-0.118679	0.0755194	0.985044	54.0887	-0.118679	0.0755194	0.985044	3.95802
Q3UCV8	1	1.22161	0.734493	0.527734	0.225562		0.0323169	0.136225	1	1.22161	0.734493	0.527734	0.225562		0.0323169	0.136225	1	1.08806	0.875709	0.412388	0.174972	0.0175695	0.0623302	0.121539	1	1.08806	0.875709	0.412388	0.174972	0.0175695	0.0623302	0.121539	49.8438	-0.0904952	0.0768408	0.940595	49.8438	-0.0904952	0.0768408	0.940595	49.36	-0.133418	0.0720172	0.988112	49.36	-0.133418	0.0720172	0.988112	-0.483796
Q3UDE2	1	0.779711	0.804737	0.620543	0.26179	0.145754	0.0944273	0.0869493	1	0.779711	0.804737	0.620543	0.26179	0.145754	0.0944273	0.0869493	1	1.23387	1.15427	0.637544	0.189097	0.115582	0.0862215	0.0989067	1	1.23387	1.15427	0.637544	0.189097	0.115582	0.0862215	0.0989067	50.6713	-0.0608558	0	0.956704	50.6713	-0.0608558	0	0.956704	50.6829	-0.220685	0.113143	0.952872	50.6829	-0.220685	0.113143	0.952872	0.0115903
Q3UE37	1	1.18624	1.75062	0.761926	0.8634				1	1.18624	1.75062	0.761926	0.8634				1	0.614397	0.575745	1.17903	0.594861	0.0779497	0.0621087	0.0798706	1	0.614397	0.575745	1.17903	0.594861	0.0779497	0.0621087	0.0798706		-0.243034	0.812658	0.0114301		-0.243034	0.812658	0.0114301	54.0889	-1.07154	0.0733096	0.718261	54.0889	-1.07154	0.0733096	0.718261
Q3UEB3	1	1.21823	1.41399	0.957898	0.750977	0.056929	0.0798764	0.145999	1	1.21823	1.41399	0.957898	0.750977	0.056929	0.0798764	0.145999	1	1.2307	1.13089	0.95263	0.797669	0.279459	0.148091	0.371256	1	1.2307	1.13089	0.95263	0.797669	0.279459	0.148091	0.371256	54.2548	-1.04432	0.094268	0.889806	54.2548	-1.04432	0.094268	0.889806	55.4241	-0.221146	0.259665	0.919334	55.4241	-0.221146	0.259665	0.919334	1.16927
Q3UFF7																	1	0.955714	0.820983	0.959518	0.427939	0.218293	0.0441635	0.111972	1	0.955714	0.820983	0.959518	0.427939	0.218293	0.0441635	0.111972									53.6723	-0.141668	0.0970292	0.963052	53.6723	-0.141668	0.0970292	0.963052
Q3UFY7	1	1.93989	0.660461	0.802162					1	1.93989	0.660461	0.802162					1	1.04663	0.776397	0.376799	0.23149		0.150152		1	1.04663	0.776397	0.376799	0.23149		0.150152			-0.385169	0.731342	0.104163		-0.385169	0.731342	0.104163	48.6771	-0.110681	0.164322	0.994607	48.6771	-0.110681	0.164322	0.994607
Q3UGC7;Q66JS6	1	0.90479	1.42121	3.00297	2.93428	1.5796	1.01767	0.53784	1	0.90479	1.42121	3.00297	2.93428	1.5796	1.01767	0.53784	1	0.908361	1.55011	2.81885	3.14998	1.59205	0.787261	0.739587	1	0.908361	1.55011	2.81885	3.14998	1.59205	0.787261	0.739587										-0.257213	0.739587	-0.403549		-0.257213	0.739587	-0.403549
Q3UGR5	1	0.99652	1.00293	1.62704	1.43694	1.05383	1.68272	1.48554	1	0.99652	1.00293	1.62704	1.43694	1.05383	1.68272	1.48554	1	0.996886	1.13522	1.17953	1.38635	1.17299	1.43853	2.1852	1	0.996886	1.13522	1.17953	1.38635	1.17299	1.43853	2.1852		0.608974	1.45722	0.616873		0.608974	1.45722	0.616873		0.0384393	1.5	0.466115		0.0384393	1.5	0.466115
Q3UH60	1	1.10232	1.23428	1.46706	0.705778	0.0309182	0.0365708	0.0444051	1	1.10232	1.23428	1.46706	0.705778	0.0309182	0.0365708	0.0444051	1	1.04044	0.9912	1.20029	0.498166	0.0840585	0.0463254	0.0484165	1	1.04044	0.9912	1.20029	0.498166	0.0840585	0.0463254	0.0484165	54.1941	-1.11066	0.037298	0.883931	54.1941	-1.11066	0.037298	0.883931	53.9981	-0.998978	0.0596001	0.975629	53.9981	-0.998978	0.0596001	0.975629	-0.195931
Q3UHJ0	1	1.16368	1.43331	1.27447	0.588205	0.326047	0.474896	0.349178	1	1.16368	1.43331	1.27447	0.588205	0.326047	0.474896	0.349178	1	1.40556	1.20482	1.24306	0.188329	0.323755	0.139875	0.461671	1	1.40556	1.20482	1.24306	0.188329	0.323755	0.139875	0.461671	54.1645	-0.715733	0.383374	0.779262	54.1645	-0.715733	0.383374	0.779262	52.5453	-0.344354	0.27451	0.821476	52.5453	-0.344354	0.27451	0.821476	-1.61926
Q3UHX0																	1	0.674718	1.11596	1.35537	1.12929	0.894582	1.00871	1.70593	1	0.674718	1.11596	1.35537	1.12929	0.894582	1.00871	1.70593										0.471685	1.5	0.531465		0.471685	1.5	0.531465
Q3UHX2	1	0.860068	1.17374	1.80231	3.40024	2.29352	2.64837	2.59286	1	0.860068	1.17374	1.80231	3.40024	2.29352	2.64837	2.59286	1	1.11556	1.17399	2.45622	4.14252	3.15259	3.04897	4.61447	1	1.11556	1.17399	2.45622	4.14252	3.15259	3.04897	4.61447										0.677689	1.5	-0.652564		0.677689	1.5	-0.652564
Q3UI43	1	1.97395	1.45762	1.64096	1.518	0.718617	0.729557	0.196792	1	1.97395	1.45762	1.64096	1.518	0.718617	0.729557	0.196792	1	0.993942	0.731933	0.933963	0.830314	0.654632	0.680708	0.296668	1	0.993942	0.731933	0.933963	0.830314	0.654632	0.680708	0.296668	63.7201	-0.105579	0	0.224382	63.7201	-0.105579	0	0.224382	63.6955	-0.0316686	0	0.790081	63.6955	-0.0316686	0	0.790081	-0.0246729
Q3UIA2	1	0.999726	0.396614	0.226202	0.350342	0.130655	0.202587	0.235099	1	0.999726	0.396614	0.226202	0.350342	0.130655	0.202587	0.235099	1	1.19325	0.616266	0.246985	0.127607	0.0760009	0.031414	0.0456509	1	1.19325	0.616266	0.246985	0.127607	0.0760009	0.031414	0.0456509	45.8767	-1.05305	0.228977	0.97132	45.8767	-1.05305	0.228977	0.97132	47.1638	-0.136041	0.0662443	0.966307	47.1638	-0.136041	0.0662443	0.966307	1.28711
Q3UJB9	1	0.883273	0.755453	0.572516	0.344459	0.105848		0.26526	1	0.883273	0.755453	0.572516	0.344459	0.105848		0.26526																	50.3134	-0.0640661	0.161483	0.950012	50.3134	-0.0640661	0.161483	0.950012
Q3ULD5	1	1.0208	0.859234	0.876155	1.08536	0.873447	0.985323	0.182616	1	1.0208	0.859234	0.876155	1.08536	0.873447	0.985323	0.182616	1	1.18319	1.32962	1.42003	1.60297	1.45819	1.2978	0.133446	1	1.18319	1.32962	1.42003	1.60297	1.45819	1.2978	0.133446	65.588	-0.27119	0	0.896951	65.588	-0.27119	0	0.896951	66.4412	-0.844061	0	0.336301	66.4412	-0.844061	0	0.336301	0.853218
Q3ULJ0	1	1.20961	0.481577	1.69507	1.88561		0.490653	0.241394	1	1.20961	0.481577	1.69507	1.88561		0.490653	0.241394	1	1.14469	1.1284	1.15101	0.681703	0.261465	0.193712	0.091135	1	1.14469	1.1284	1.15101	0.681703	0.261465	0.193712	0.091135	61.9789	-0.50108	0.241392	0.345714	61.9789	-0.50108	0.241392	0.345714	55.2837	-0.164708	0.151885	0.9521	55.2837	-0.164708	0.151885	0.9521	-6.69513
Q3UM45	1	1.23666	1.21999	1.50857	1.2191	0.570534	0.277265	0.196042	1	1.23666	1.21999	1.50857	1.2191	0.570534	0.277265	0.196042	1	0.98218	1.20684	1.29075	1.35735	0.62084	0.213182	0.0727976	1	0.98218	1.20684	1.29075	1.35735	0.62084	0.213182	0.0727976	58.0936	-0.797068	0.236653	0.754781	58.0936	-0.797068	0.236653	0.754781	58.243	-0.501977	0.142885	0.842214	58.243	-0.501977	0.142885	0.842214	0.149376
Q3UMB9	1	0.596186	0.32304	0.120681		0.0417386		0.113436	1	0.596186	0.32304	0.120681		0.0417386		0.113436	1	1.04385	0.449909	0.537499	0.297664	0.223309	0.133407		1	1.04385	0.449909	0.537499	0.297664	0.223309	0.133407		42.6851	-0.0926588	0.0775076	0.975939	42.6851	-0.0926588	0.0775076	0.975939	48.1832	-0.0627002	0.16097	0.904869	48.1832	-0.0627002	0.16097	0.904869	5.49816
Q3UMY5																	1	0.767036	1.00967	0.895663	0.713534	0.353468	0.069414	0.128126	1	0.767036	1.00967	0.895663	0.713534	0.353468	0.069414	0.128126									56.0629	-0.100084	0.0617752	0.936391	56.0629	-0.100084	0.0617752	0.936391
Q3UPH1	1	3.27304	1.88582	0.965461	2.083	2.60197	0.688071		1	3.27304	1.88582	0.965461	2.083	2.60197	0.688071		1	0.640927	0.949904	1.10324	1.14901	0.893891	0.900813	0.833847	1	0.640927	0.949904	1.10324	1.14901	0.893891	0.900813	0.833847		0.818726	1.5	-0.058467		0.818726	1.5	-0.058467		-0.143769	0.86733	0.0649351		-0.143769	0.86733	0.0649351
Q3UPL0	1	0.944985	0.837114	1.35772	0.574071	0.139746	0.101068	0.0962217	1	0.944985	0.837114	1.35772	0.574071	0.139746	0.101068	0.0962217	1	1.06767	1.00057	1.17563	0.472294	0.111504	0.10963	0.0760443	1	1.06767	1.00057	1.17563	0.472294	0.111504	0.10963	0.0760443	54.0786	-0.947744	0.112345	0.901863	54.0786	-0.947744	0.112345	0.901863	53.9729	-1.04427	0.0990592	0.977842	53.9729	-1.04427	0.0990592	0.977842	-0.105692
Q3UQ44	1	0.934566	0.782783	0.392495	0.306335	0.0619632	0.118213	0.0857494	1	0.934566	0.782783	0.392495	0.306335	0.0619632	0.118213	0.0857494	1	0.756059	0.582787	0.202035	0.067603	0.0933055	0.0927902	0.0744148	1	0.756059	0.582787	0.202035	0.067603	0.0933055	0.0927902	0.0744148	49.2489	-0.079836	0.070752	0.984789	49.2489	-0.079836	0.070752	0.984789	45.8529	-0.0775358	0.0429034	0.9735	45.8529	-0.0775358	0.0429034	0.9735	-3.39601
Q3UQ84	1	1.2114	1.36655	1.46026	1.69353	1.15724	0.557247	0.235648	1	1.2114	1.36655	1.46026	1.69353	1.15724	0.557247	0.235648	1	1.20488	1.41086	1.58636	1.86954	1.34362	0.626653	0.233205	1	1.20488	1.41086	1.58636	1.86954	1.34362	0.626653	0.233205	62.0815	-0.747684	0.235648	0.446115	62.0815	-0.747684	0.235648	0.446115	62.1749	-0.747771	0.233205	0.268381	62.1749	-0.747771	0.233205	0.268381	0.0933745
Q3USH5																	1	0.605407	0.858206	0.49424	0.0747356				1	0.605407	0.858206	0.49424	0.0747356												49.5062	-0.104399	0	0.700029	49.5062	-0.104399	0	0.700029
Q3UV17	1	0.439174	0.285084	0.420279	0.4994	0.723942	6.34484	0.424836	1	0.439174	0.285084	0.420279	0.4994	0.723942	6.34484	0.424836	1	0.640321	1.36925	1.55114	1.18271	0.877366	0.803464	2.10984	1	0.640321	1.36925	1.55114	1.18271	0.877366	0.803464	2.10984		0.169566	1.5	0.118582		0.169566	1.5	0.118582		0.0163141	1.5	0.140662		0.0163141	1.5	0.140662
Q3UY34	1	0.806797	1.78819	0.693806	0.987646	0.734998	1.08872	0.661904	1	0.806797	1.78819	0.693806	0.987646	0.734998	1.08872	0.661904																			0	0.114343			0	0.114343
Q3UZ39	1	1.06594	0.895751	1.17042	1.38167	0.865738	1.27697	1.33055	1	1.06594	0.895751	1.17042	1.38167	0.865738	1.27697	1.33055	1	0.886332	0.871657	0.952738	1.1814	1.06741	0.879996	1.72687	1	0.886332	0.871657	0.952738	1.1814	1.06741	0.879996	1.72687		0.0121622	1.5	0.267565		0.0121622	1.5	0.267565		0.453314	1.5	0.763893		0.453314	1.5	0.763893
Q3V1L4	1	0.851092	1.03634	1.29482	1.34963	0.912949	0.545399	0.0862036	1	0.851092	1.03634	1.29482	1.34963	0.912949	0.545399	0.0862036	1	0.857244	0.907718	1.08327	1.3648	0.904743	0.547458	0.0467823	1	0.857244	0.907718	1.08327	1.3648	0.904743	0.547458	0.0467823	62.2638	-0.156649	0.0383914	0.799594	62.2638	-0.156649	0.0383914	0.799594	62.2495	-0.161808	0	0.840732	62.2495	-0.161808	0	0.840732	-0.0142736
Q3V3R1	1	1.08944	1.2874	0.970757	0.268454	0.123941	0.111529	0.127679	1	1.08944	1.2874	0.970757	0.268454	0.123941	0.111529	0.127679	1	0.988953	1.19721	0.964132	0.21659	0.110246	0.0934673	0.135809	1	0.988953	1.19721	0.964132	0.21659	0.110246	0.0934673	0.135809	52.8875	-0.269607	0.120296	0.949672	52.8875	-0.269607	0.120296	0.949672	52.5761	-0.285454	0.11282	0.975901	52.5761	-0.285454	0.11282	0.975901	-0.311387
Q4KML4	1	1.3116	1.5338	1.47943	1.05341	0.421758	0.359241	0.16717	1	1.3116	1.5338	1.47943	1.05341	0.421758	0.359241	0.16717	1	1.21042	1.39098	1.56452	0.9767	0.558467	0.180871	0.288118	1	1.21042	1.39098	1.56452	0.9767	0.558467	0.180871	0.288118	57.8578	-0.714267	0.263205	0.682864	57.8578	-0.714267	0.263205	0.682864	58.0752	-0.825974	0.234495	0.710415	58.0752	-0.825974	0.234495	0.710415	0.21748
Q4KWH5																	1	0.850005	0.97868	0.991284	1.21427	0.958462	0.62319	0.705452	1	0.850005	0.97868	0.991284	1.21427	0.958462	0.62319	0.705452										-0.358936	0.664321	0.700939		-0.358936	0.664321	0.700939
Q4QRL3	1	0.840329	0.130171	0.157309	0.0939421	0.0591915		0.0967852	1	0.840329	0.130171	0.157309	0.0939421	0.0591915		0.0967852																	42.7078	-0.224716	0.100388	0.994967	42.7078	-0.224716	0.100388	0.994967
Q4VA53	1	1.1228	1.14511	0.627749	0.180985			0.36549	1	1.1228	1.14511	0.627749	0.180985			0.36549	1	1.12713	1.07517	0.365024	0.0981246	0.193724	0.144624	0.319136	1	1.12713	1.07517	0.365024	0.0981246	0.193724	0.144624	0.319136	50.1488	-0.908689	0.273237	0.936987	50.1488	-0.908689	0.273237	0.936987	49.8381	-1.01917	0.188902	0.964841	49.8381	-1.01917	0.188902	0.964841	-0.310733
Q4VAA2	1	1.22121	1.53773	1.53091	1.73781	1.19812	1.65409	1.6571	1	1.22121	1.53773	1.53091	1.73781	1.19812	1.65409	1.6571	1	1.12857	1.29855	1.55618	1.91631	1.42953	1.47884	2.82922	1	1.12857	1.29855	1.55618	1.91631	1.42953	1.47884	2.82922		0.738179	1.5	0.602551		0.738179	1.5	0.602551		0.072628	1.5	0.155271		0.072628	1.5	0.155271
Q501J6	1	0.91253	0.804132	0.758921	0.157661	0.0768654	0.0823669	0.243431	1	0.91253	0.804132	0.758921	0.157661	0.0768654	0.0823669	0.243431	1	0.986857	1.2148	1.01519	0.258843	0.129782	0.166597	0.0886004	1	0.986857	1.2148	1.01519	0.258843	0.129782	0.166597	0.0886004	51.2002	-0.21721	0.129027	0.943537	51.2002	-0.21721	0.129027	0.943537	53.6886	-1.016	0.128326	0.969881	53.6886	-1.016	0.128326	0.969881	2.48833
Q501J7	1	0.832645	0.407819	2.54209	1.59784	0.346776	0.926802	0.797781	1	0.832645	0.407819	2.54209	1.59784	0.346776	0.926802	0.797781	1	2.15258	2.40492	0.854827	2.24642	0.787292	1.29024	2.01107	1	2.15258	2.40492	0.854827	2.24642	0.787292	1.29024	2.01107		-0.0552845	0.718062	0.0460698		-0.0552845	0.718062	0.0460698		0.817371	1.5	0.0561066		0.817371	1.5	0.0561066
Q505B7																	1	0.744448	0.922676	0.857234	0.536924	0.068716	0.028389	0.0275493	1	0.744448	0.922676	0.857234	0.536924	0.068716	0.028389	0.0275493									53.9548	-0.128958	0	0.937752	53.9548	-0.128958	0	0.937752
Q505D1	1	1.18755	1.84969	1.65527	0.94833	0.502165	0.298791		1	1.18755	1.84969	1.65527	0.94833	0.502165	0.298791																		57.9997	-0.165453	0.289744	0.37534	57.9997	-0.165453	0.289744	0.37534
Q505F5	1	1.67501	0.893085	1.69348	1.87275	0.282386	0.067406	0.340596	1	1.67501	0.893085	1.69348	1.87275	0.282386	0.067406	0.340596	1	0.983562	1.04229	1.3171	1.02314	0.275588	0.1596	0.144148	1	0.983562	1.04229	1.3171	1.02314	0.275588	0.1596	0.144148	57.6071	-0.865478	0.204001	0.504449	57.6071	-0.865478	0.204001	0.504449	57.6735	-0.920495	0.151874	0.932903	57.6735	-0.920495	0.151874	0.932903	0.0663916
Q52KI8																	1	1.30184	1.43721	0.927405	1.14772	0.377941	0.071437	0.099168	1	1.30184	1.43721	0.927405	1.14772	0.377941	0.071437	0.099168									57.8683	-0.988711	0.0853025	0.847791	57.8683	-0.988711	0.0853025	0.847791
Q569Z5	1	0.973533	0.73763	0.257567	0.194165	0.0115982	0.0253441	0.0938594	1	0.973533	0.73763	0.257567	0.194165	0.0115982	0.0253441	0.0938594	1	1.29143	1.02935	0.390896	0.308761	0.180354	0.193292	0.133562	1	1.29143	1.02935	0.390896	0.308761	0.180354	0.193292	0.133562	47.9319	-0.119765	0.0572933	0.988579	47.9319	-0.119765	0.0572933	0.988579	49.6685	-0.400438	0.203905	0.931769	49.6685	-0.400438	0.203905	0.931769	1.73651
Q571I9	1	0.744044	0.55211	0.892117	1.09939	0.28463	0.0989732	0.10367	1	0.744044	0.55211	0.892117	1.09939	0.28463	0.0989732	0.10367	1	0.546522	0.620048	0.7649	0.794961	0.831484	0.44542	0.0792943	1	0.546522	0.620048	0.7649	0.794961	0.831484	0.44542	0.0792943	57.7364	-0.973769	0.101322	0.741909	57.7364	-0.973769	0.101322	0.741909	60.0959	-0.0191669	0	0.368056	60.0959	-0.0191669	0	0.368056	2.35951
Q59J78	1	0.932835	0.80166	1.26241	1.00604	0.397522	0.653734	0.46597	1	0.932835	0.80166	1.26241	1.00604	0.397522	0.653734	0.46597																		-0.55545	0.505739	0.756296		-0.55545	0.505739	0.756296
Q5DTM8																	1	2.14982							1	2.14982
Q5EBG8	1	1.28599	1.58238	1.53657	1.44112	0.856367	0.214949	0.173	1	1.28599	1.58238	1.53657	1.44112	0.856367	0.214949	0.173	1	1.57072	0.730965	0.726792	1.05263	0.549241	0.19413		1	1.57072	0.730965	0.726792	1.05263	0.549241	0.19413		59.5003	-0.272839	0.182963	0.593369	59.5003	-0.272839	0.182963	0.593369	58.0588	-0.86928	0.19413	0.57946	58.0588	-0.86928	0.19413	0.57946	-1.44152
Q5FWK3	1	0.836464	1.05518	1.10017	0.734688	0.341303	0.366308	0.292006	1	0.836464	1.05518	1.10017	0.734688	0.341303	0.366308	0.292006	1	1.04438	1.01441	0.955222	0.308129	0.121868	0.0822145	0.138583	1	1.04438	1.01441	0.955222	0.308129	0.121868	0.0822145	0.138583	54.4945	-0.511918	0.333202	0.946688	54.4945	-0.511918	0.333202	0.946688	52.9842	-0.226558	0.111858	0.99737	52.9842	-0.226558	0.111858	0.99737	-1.51035
Q5KU39	1	1.06215	0.231108	0.622436	0.456149	0.123785	0.469835	0.231801	1	1.06215	0.231108	0.622436	0.456149	0.123785	0.469835	0.231801																	43.5214	-0.929728	0.355852	0.788623	43.5214	-0.929728	0.355852	0.788623
Q5NCF2	1	0.865732	1.43361	1.01027	0.642585	0.268036	0.211049	0.0809534	1	0.865732	1.43361	1.01027	0.642585	0.268036	0.211049	0.0809534																	55.2292	-0.135297	0.14312	0.861331	55.2292	-0.135297	0.14312	0.861331
Q5NCQ5	1	1.31113	1.42107	2.22006	1.00517	0.155669	0.177472	0.214302	1	1.31113	1.42107	2.22006	1.00517	0.155669	0.177472	0.214302	1	0.952004	0.892992	1.21292	0.76246	0.242184	0.159437	0.259812	1	0.952004	0.892992	1.21292	0.76246	0.242184	0.159437	0.259812	55.8587	-0.916459	0.182465	0.528074	55.8587	-0.916459	0.182465	0.528074	54.8936	-0.307267	0.218848	0.943731	54.8936	-0.307267	0.218848	0.943731	-0.965126
Q5ND34																	1	1.10794	1.0931	0.205713	0.3616	0.372339	0.0837767		1	1.10794	1.0931	0.205713	0.3616	0.372339	0.0837767										48.1216	-0.969338	0.25585	0.935218	48.1216	-0.969338	0.25585	0.935218
Q5SSL4	1	0.683726	0.296157	0.178297	0.148139	0.0765044	0.0877295	0.0899379	1	0.683726	0.296157	0.178297	0.148139	0.0765044	0.0877295	0.0899379	1	0.749815	0.204872	0.119678	0.0875017	0.0570213	0.0215251	0.0932512	1	0.749815	0.204872	0.119678	0.0875017	0.0570213	0.0215251	0.0932512	43.2258	-0.0949314	0.0954126	0.992757	43.2258	-0.0949314	0.0954126	0.992757	42.994	-0.132103	0.0674335	0.995524	42.994	-0.132103	0.0674335	0.995524	-0.231758
Q5SSW2	1	1.50972	1.54946	1.09708	0.545187	0.223063	0.0960266	0.220497	1	1.50972	1.54946	1.09708	0.545187	0.223063	0.0960266	0.220497	1	1.08777	1.02853	1.14774	0.56101	0.112403	0.102829	0.1171	1	1.08777	1.02853	1.14774	0.56101	0.112403	0.102829	0.1171	54.0967	-0.483691	0.179819	0.759601	54.0967	-0.483691	0.179819	0.759601	54.0596	-1.02915	0.110777	0.980792	54.0596	-1.02915	0.110777	0.980792	-0.0371202
Q5SUF2	1	1.72714	2.15736	1.34733	0.861012	0.878385	0.406006	0.290237	1	1.72714	2.15736	1.34733	0.861012	0.878385	0.406006	0.290237																	61.0601	-0.132824	0.278825	0.289281	61.0601	-0.132824	0.278825	0.289281
Q5SUQ9	1	0.723324	2.95216	1.51983	0.700651	0.0791516	0.115918	0.399386	1	0.723324	2.95216	1.51983	0.700651	0.0791516	0.115918	0.399386																	54.2213	-0.926205	0.198152	0.320062	54.2213	-0.926205	0.198152	0.320062
Q5SUR0	1	1.0793	1.01889	1.13723	0.765208	0.147329	0.104544	0.119722	1	1.0793	1.01889	1.13723	0.765208	0.147329	0.104544	0.119722	1	1.04291	1.01836	1.10017	0.751801	0.0824044	0.0697851	0.0731994	1	1.04291	1.01836	1.10017	0.751801	0.0824044	0.0697851	0.0731994	55.0262	-0.275677	0.116847	0.982847	55.0262	-0.275677	0.116847	0.982847	54.6502	-0.411624	0.0741353	0.9924	54.6502	-0.411624	0.0741353	0.9924	-0.376046
Q5SW19	1	1.03973	0.812957	0.611687	0.293259	0.102421		0.0868284	1	1.03973	0.812957	0.611687	0.293259	0.102421		0.0868284	1	1.00341	0.90272	0.746112	0.278087	0.0828605	0.0762035	0.057331	1	1.00341	0.90272	0.746112	0.278087	0.0828605	0.0762035	0.057331	50.9702	-0.0833219	0.0479373	0.991249	50.9702	-0.0833219	0.0479373	0.991249	51.9205	-0.121389	0.0498086	0.996244	51.9205	-0.121389	0.0498086	0.996244	0.950277
Q5SWD9	1	1.26175	1.24003	0.761147	0.366937	0.162901	0.130792	0.239671	1	1.26175	1.24003	0.761147	0.366937	0.162901	0.130792	0.239671	1	1.3988	1.42545	0.544756	0.453701	0.232017	0.158172	0.194458	1	1.3988	1.42545	0.544756	0.453701	0.232017	0.158172	0.194458	52.3477	-0.138931	0.179029	0.911717	52.3477	-0.138931	0.179029	0.911717	50.0906	-0.544912	0.259582	0.798753	50.0906	-0.544912	0.259582	0.798753	-2.25702
Q5SWU9	1	0.939774	0.676207	0.223785	0.156946	0.0482408	0.0538495	0.0664351	1	0.939774	0.676207	0.223785	0.156946	0.0482408	0.0538495	0.0664351	1	1.03202	0.903656	0.34015	0.213215	0.173862	0.0969987	0.141794	1	1.03202	0.903656	0.34015	0.213215	0.173862	0.0969987	0.141794	47.3728	-0.117624	0.0610111	0.995282	47.3728	-0.117624	0.0610111	0.995282	48.8919	-0.165077	0.149769	0.994397	48.8919	-0.165077	0.149769	0.994397	1.51905
Q5SXY1	1	1.79851	0.675321	0.602414	0.481077	0.497987	0.469022	0.364419	1	1.79851	0.675321	0.602414	0.481077	0.497987	0.469022	0.364419	1	0.455692	0.453939	0.660924	0.643232	0.352782		0.154797	1	0.455692	0.453939	0.660924	0.643232	0.352782		0.154797	47.6998	-0.228052	0.482769	0.570429	47.6998	-0.228052	0.482769	0.570429	50.6024	-0.0237679	0	0.531093	50.6024	-0.0237679	0	0.531093	2.90261
Q5U3K5	1	0.930364	1.06626	0.311106	0.145688	0.478392		0.145202	1	0.930364	1.06626	0.311106	0.145688	0.478392		0.145202	1	1.49376	1.12403	0.849898	1.44996			0.430785	1	1.49376	1.12403	0.849898	1.44996			0.430785	49.6361	-0.939042	0.256427	0.916513	49.6361	-0.939042	0.256427	0.916513	66.78	-0.31785	0	0.385519	66.78	-0.31785	0	0.385519	17.1439
Q5XJE5	1	0.892828	0.883702	0.331221	0.258873		0.172076	0.136304	1	0.892828	0.883702	0.331221	0.258873		0.172076	0.136304	1	1.52229	1.98283	1.04212	0.93064	0.643261	0.315262	0.362944	1	1.52229	1.98283	1.04212	0.93064	0.643261	0.315262	0.362944	48.7215	-0.156583	0.180225	0.979874	48.7215	-0.156583	0.180225	0.979874	59.1647	-0.127623	0.326395	0.444624	59.1647	-0.127623	0.326395	0.444624	10.4433
Q5XJY5	1	1.15309	1.21462	1.10874	0.441664	0.0765902	0.0445802	0.136548	1	1.15309	1.21462	1.10874	0.441664	0.0765902	0.0445802	0.136548	1	0.984919	1.09	1.09632	0.46499	0.117645	0.0916227	0.0901459	1	0.984919	1.09	1.09632	0.46499	0.117645	0.0916227	0.0901459	53.9433	-1.05996	0.085906	0.955073	53.9433	-1.05996	0.085906	0.955073	53.9656	-1.04355	0.0998045	0.98842	53.9656	-1.04355	0.0998045	0.98842	0.0222543
Q60597	1	1.09108	1.33149	1.11605	0.30993	0.0890885	0.0572876	0.143806	1	1.09108	1.33149	1.11605	0.30993	0.0890885	0.0572876	0.143806	1	1.2316	1.48715	1.22757	0.341971	0.112468	0.120552	0.0767319	1	1.2316	1.48715	1.22757	0.341971	0.112468	0.120552	0.0767319	53.7926	-1.05046	0.0967274	0.933458	53.7926	-1.05046	0.0967274	0.933458	53.8308	-1.0422	0.103251	0.860694	53.8308	-1.0422	0.103251	0.860694	0.038225
Q60605	1	1.18119	0.969521	0.735893	0.387309	0.102939	0.0826872	0.124032	1	1.18119	0.969521	0.735893	0.387309	0.102939	0.0826872	0.124032	1	0.979124	1.04797	0.677515	0.399605	0.13794	0.118304	0.148168	1	0.979124	1.04797	0.677515	0.399605	0.13794	0.118304	0.148168	52.4671	-0.108975	0.0802859	0.972783	52.4671	-0.108975	0.0802859	0.972783	52.2749	-0.10374	0.117891	0.986336	52.2749	-0.10374	0.117891	0.986336	-0.192204
Q60631	1	2.19556	1.77221	1.2832	0.969877	0.225998	0.122836	0.359644	1	2.19556	1.77221	1.2832	0.969877	0.225998	0.122836	0.359644	1	1.40237	1.27712	0.891292	0.499826	0.243153	0.163126	0.159721	1	1.40237	1.27712	0.891292	0.499826	0.243153	0.163126	0.159721	54.8298	-0.872983	0.236159	0.450649	54.8298	-0.872983	0.236159	0.450649	54.0127	-0.128918	0.165745	0.863918	54.0127	-0.128918	0.165745	0.863918	-0.817154
Q60648	1	1.23349	1.12464	1.57074	1.4043	1.09831	1.57609	1.39937	1	1.23349	1.12464	1.57074	1.4043	1.09831	1.57609	1.39937	1	1.23974	1.02674	1.27314	1.84488	1.00035	1.43642	2.26242	1	1.23974	1.02674	1.27314	1.84488	1.00035	1.43642	2.26242		0.0315865	1.40606	0.39477		0.0315865	1.40606	0.39477		0.625504	1.5	0.298188		0.625504	1.5	0.298188
Q60668	1	0.97058	1.1056	1.44985	1.85338	1.01227	0.689441	0.458811	1	0.97058	1.1056	1.44985	1.85338	1.01227	0.689441	0.458811	1	1.0581	1.22108	1.53018	2.7189	1.29496	0.689358	0.659549	1	1.0581	1.22108	1.53018	2.7189	1.29496	0.689358	0.659549	62.5687	-0.52929	0.458811	0.27236	62.5687	-0.52929	0.458811	0.27236		-0.0496927	0.602665	-0.14221		-0.0496927	0.602665	-0.14221
Q60676	1	0.924839	1.04833	0.706733	0.328976	0.0998986	0.0671057	0.131305	1	0.924839	1.04833	0.706733	0.328976	0.0998986	0.0671057	0.131305	1	0.953813	0.965635	0.732678	0.384996	0.10896	0.0759263	0.109333	1	0.953813	0.965635	0.732678	0.384996	0.10896	0.0759263	0.109333	52.0021	-0.123177	0.0887642	0.986587	52.0021	-0.123177	0.0887642	0.986587	52.4614	-0.104776	0.0685911	0.994895	52.4614	-0.104776	0.0685911	0.994895	0.459289
Q60692	1	0.955101	1.17618	1.05751	1.23109	0.859547	1.10367	0.962723	1	0.955101	1.17618	1.05751	1.23109	0.859547	1.10367	0.962723	1	0.921647	1.00262	0.979872	0.809228	0.640852	0.718938	0.953555	1	0.921647	1.00262	0.979872	0.809228	0.640852	0.718938	0.953555			0	-0.127105			0	-0.127105		-0.0643302	0.772745	0.559061		-0.0643302	0.772745	0.559061
Q60710	1	1.02591	1.06259	1.25362	1.49472	0.80081	0.497687	0.155186	1	1.02591	1.06259	1.25362	1.49472	0.80081	0.497687	0.155186	1	1.00894	1.13401	1.22746	1.63731	0.901837	0.348837	0.0617498	1	1.00894	1.13401	1.22746	1.63731	0.901837	0.348837	0.0617498	61.7752	-0.126485	0.122007	0.73669	61.7752	-0.126485	0.122007	0.73669	61.1283	-0.195213	0.0539772	0.723564	61.1283	-0.195213	0.0539772	0.723564	-0.646943
Q60715	1	1.26718	1.47425	0.214608	0.511359	0.260426	0.309991	0.083075	1	1.26718	1.47425	0.214608	0.511359	0.260426	0.309991	0.083075	1	1.3207	0.800093	0.630536	0.260659	0.271592	0.119214	0.118124	1	1.3207	0.800093	0.630536	0.260659	0.271592	0.119214	0.118124	48.2751	-0.940569	0.275882	0.800923	48.2751	-0.940569	0.275882	0.800923	51.093	-0.086343	0.130171	0.908496	51.093	-0.086343	0.130171	0.908496	2.81792
Q60737	1	0.861144	1.06093	1.04183	1.00231	0.337512	0.147361	0.125647	1	0.861144	1.06093	1.04183	1.00231	0.337512	0.147361	0.125647	1	1.14512	0.967675	1.00575	0.974164	0.305313	0.134146	0.108591	1	1.14512	0.967675	1.00575	0.974164	0.305313	0.134146	0.108591	57.5793	-0.454137	0.13644	0.97954	57.5793	-0.454137	0.13644	0.97954	57.0756	-0.254426	0.119283	0.98347	57.0756	-0.254426	0.119283	0.98347	-0.503782
Q60739																	1	1.7803	3.04417	3.3792	1.54031	0.519617		0.722818	1	1.7803	3.04417	3.3792	1.54031	0.519617		0.722818										-0.115701	0.616693	-0.43977		-0.115701	0.616693	-0.43977
Q60749	1	0.898113	0.764565	0.513034	0.104945	0.113585	0.211698	0.313547	1	0.898113	0.764565	0.513034	0.104945	0.113585	0.211698	0.313547	1	1.19246	0.770817	0.609561	0.222749	0.207713	0.178702	0.147138	1	1.19246	0.770817	0.609561	0.222749	0.207713	0.178702	0.147138	49.1297	-0.100044	0.181052	0.933405	49.1297	-0.100044	0.181052	0.933405	50.5003	-0.0884735	0.14784	0.9511	50.5003	-0.0884735	0.14784	0.9511	1.37058
Q60817;P70670	1	0.956327	1.08294	1.12567	1.77877	0.968608	1.30985	1.12631	1	0.956327	1.08294	1.12567	1.77877	0.968608	1.30985	1.12631	1	0.939078	1.01013	1.05697	1.57788	0.98845	0.905257	1.23475	1	0.939078	1.01013	1.05697	1.57788	0.98845	0.905257	1.23475		0.369429	1.29588	0.2684		0.369429	1.29588	0.2684		0.220092	1.17658	0.188769		0.220092	1.17658	0.188769
Q60854	1	0.96195	1.06826	1.36894	1.27441	0.217232	0.0556435	0.0743358	1	0.96195	1.06826	1.36894	1.27441	0.217232	0.0556435	0.0743358	1	0.949491	0.992342	1.33466	1.1453	0.222138	0.0700471	0.0598183	1	0.949491	0.992342	1.33466	1.1453	0.222138	0.0700471	0.0598183	57.6523	-1.01426	0.0649896	0.8958	57.6523	-1.01426	0.0649896	0.8958	57.6611	-1.01417	0.0649326	0.927396	57.6611	-1.01417	0.0649326	0.927396	0.0088339
Q60855	1	0.762301	1.20976	0.461122	0.371056	0.117646	0.216232	0.0340534	1	0.762301	1.20976	0.461122	0.371056	0.117646	0.216232	0.0340534	1	1.725	1.71065	0.702241	0.888885	0.342462	0.31346	0.064289	1	1.725	1.71065	0.702241	0.888885	0.342462	0.31346	0.064289	49.9179	-0.516178	0.184725	0.872417	49.9179	-0.516178	0.184725	0.872417	57.2302	-0.0940702	0.0976088	0.580862	57.2302	-0.0940702	0.0976088	0.580862	7.31234
Q60864	1	0.951673	0.904604	0.814994	0.479432	0.157789	0.116665	0.116708	1	0.951673	0.904604	0.814994	0.479432	0.157789	0.116665	0.116708	1	0.909513	0.942957	0.795592	0.44465	0.171002	0.112164	0.135286	1	0.909513	0.942957	0.795592	0.44465	0.171002	0.112164	0.135286	53.485	-0.0959659	0.080895	0.99094	53.485	-0.0959659	0.080895	0.99094	53.2019	-0.098479	0.0992559	0.989917	53.2019	-0.098479	0.0992559	0.989917	-0.283148
Q60865	1	0.996633	1.31462	1.69379	1.90715	0.454851	0.359566	0.511035	1	0.996633	1.31462	1.69379	1.90715	0.454851	0.359566	0.511035	1	0.982026	1.02477	1.50763	2.81554	0.744669	0.380782	0.586699	1	0.982026	1.02477	1.50763	2.81554	0.744669	0.380782	0.586699	57.7	-0.616764	0.435296	0.396092	57.7	-0.616764	0.435296	0.396092	58.811	-0.556302	0.48374	0.11452	58.811	-0.556302	0.48374	0.11452	1.11098
Q60866																	1	0.841933	0.936275	1.04728	1.42445	0.883118	0.646057	0.135344	1	0.841933	0.936275	1.04728	1.42445	0.883118	0.646057	0.135344									63.0474	-0.132888	0.0288642	0.769789	63.0474	-0.132888	0.0288642	0.769789
Q60876																	1		2.06236	3.85329	0.533246	1.35894	1.74574		1		2.06236	3.85329	0.533246	1.35894	1.74574											0.70803	1.5	-0.022669		0.70803	1.5	-0.022669
Q60902	1	1.03855	0.935323	1.13096	0.931298	0.483241	0.415453	0.133096	1	1.03855	0.935323	1.13096	0.931298	0.483241	0.415453	0.133096	1	1.49649	0.404597	0.70303	0.375472		0.159676		1	1.49649	0.404597	0.70303	0.375472		0.159676		58.609	-0.0985949	0.195906	0.941099	58.609	-0.0985949	0.195906	0.941099	50.5455	-0.0619087	0.171868	0.618012	50.5455	-0.0619087	0.171868	0.618012	-8.06353
Q60967	1	1.89931	1.64441	1.85678	0.587531			0.0722565	1	1.89931	1.64441	1.85678	0.587531			0.0722565	1	1.17249	0.853678	0.844747	0.844162	0.257646	0.105962	0.213224	1	1.17249	0.853678	0.844747	0.844162	0.257646	0.105962	0.213224	54.0818	-1.07289	0.0722565	0.30107	54.0818	-1.07289	0.0722565	0.30107	56.0434	-0.18216	0.156564	0.930132	56.0434	-0.18216	0.156564	0.930132	1.96153
Q60972	1	0.875112	0.919311	0.930127	0.795968	0.399598	0.114851	0.126956	1	0.875112	0.919311	0.930127	0.795968	0.399598	0.114851	0.126956	1	1.0861	1.03642	1.02549	0.93651	0.483063	0.110847	0.168575	1	1.0861	1.03642	1.02549	0.93651	0.483063	0.110847	0.168575	56.8389	-0.108814	0.0817234	0.972404	56.8389	-0.108814	0.0817234	0.972404	57.8473	-0.181993	0.129344	0.988503	57.8473	-0.181993	0.129344	0.988503	1.00838
Q60973	1	0.914554	1.04341	1.02928	0.809324	0.30774	0.079348	0.0753434	1	0.914554	1.04341	1.02928	0.809324	0.30774	0.079348	0.0753434	1	0.885297	0.913912	0.868529	0.810444	0.303138	0.0859345	0.0715882	1	0.885297	0.913912	0.868529	0.810444	0.303138	0.0859345	0.0715882	56.4235	-0.146807	0.0612464	0.9911	56.4235	-0.146807	0.0612464	0.9911	56.3544	-0.127246	0.0464837	0.969003	56.3544	-0.127246	0.0464837	0.969003	-0.0690076
Q60996	1	0.830315	0.865812	0.386476	0.09915	0.0580078	0.0406582	0.0726591	1	0.830315	0.865812	0.386476	0.09915	0.0580078	0.0406582	0.0726591	1	0.876405	0.619899	0.258206	0.160034	0.0377564	0.0244926	0.0737752	1	0.876405	0.619899	0.258206	0.160034	0.0377564	0.0244926	0.0737752	49.0747	-0.134482	0.0480094	0.976561	49.0747	-0.134482	0.0480094	0.976561	47.06	-0.0854643	0.0282594	0.993418	47.06	-0.0854643	0.0282594	0.993418	-2.01478
Q61024	1	0.975713	0.9861	1.01027	0.351375	0.0605939	0.0463956	0.0728917	1	0.975713	0.9861	1.01027	0.351375	0.0605939	0.0463956	0.0728917	1	0.902197	0.921397	0.883054	0.39214	0.127829	0.0848843	0.157043	1	0.902197	0.921397	0.883054	0.39214	0.127829	0.0848843	0.157043	53.8547	-1.09157	0.0599604	0.999197	53.8547	-1.09157	0.0599604	0.999197	53.1242	-0.145161	0.110334	0.983998	53.1242	-0.145161	0.110334	0.983998	-0.730501
Q61033	1	1.1525	1.40088	1.38296	0.820684	0.283463	0.328817	0.217906	1	1.1525	1.40088	1.38296	0.820684	0.283463	0.328817	0.217906	1	1.22443	1.30342	1.44282	0.95066	0.238552	0.145486	0.146216	1	1.22443	1.30342	1.44282	0.95066	0.238552	0.145486	0.146216	54.5843	-0.591978	0.276725	0.800554	54.5843	-0.591978	0.276725	0.800554	56.5121	-0.263709	0.145563	0.837196	56.5121	-0.263709	0.145563	0.837196	1.92774
Q61035	1	1.00416	1.03408	0.83661	0.327569	0.125162	0.0784435	0.0905792	1	1.00416	1.03408	0.83661	0.327569	0.125162	0.0784435	0.0905792	1	1.07893	1.14698	0.803349	0.322386	0.130316	0.0788882	0.0639705	1	1.07893	1.14698	0.803349	0.322386	0.130316	0.0788882	0.0639705	52.6374	-0.146742	0.084989	0.998484	52.6374	-0.146742	0.084989	0.998484	52.5267	-0.143994	0.0775482	0.979583	52.5267	-0.143994	0.0775482	0.979583	-0.110706
Q61074	1	0.9042	0.882819	0.236087	0.0386891	0.0630333	0.0824838	0.0617668	1	0.9042	0.882819	0.236087	0.0386891	0.0630333	0.0824838	0.0617668	1	1.04641	0.842359	0.115823	0.103856	0.0995662	0.0369563	0.0399223	1	1.04641	0.842359	0.115823	0.103856	0.0995662	0.0369563	0.0399223	48.3394	-0.201435	0.059276	0.992037	48.3394	-0.201435	0.059276	0.992037	47.4637	-0.269667	0.0695034	0.995902	47.4637	-0.269667	0.0695034	0.995902	-0.87568
Q61081	1	0.999185	1.10272	1.06822	0.66805	0.122477	0.0796615	0.0964476	1	0.999185	1.10272	1.06822	0.66805	0.122477	0.0796615	0.0964476	1	0.908152	0.958378	0.868134	0.596236	0.116042	0.100451	0.0852457	1	0.908152	0.958378	0.868134	0.596236	0.116042	0.100451	0.0852457	54.6149	-0.280181	0.094435	0.98961	54.6149	-0.280181	0.094435	0.98961	54.4212	-0.131061	0.0622389	0.983641	54.4212	-0.131061	0.0622389	0.983641	-0.193699
Q61133	1	1.16243	1.08248	2.02434	2.39337	1.69227	0.452671	0.645503	1	1.16243	1.08248	2.02434	2.39337	1.69227	0.452671	0.645503																		-0.0940245	0.611405	-0.133187		-0.0940245	0.611405	-0.133187
Q61152																	1	0.445626	1.00887	0.929761	1.13254	1.2541	0.93435	1.5465	1	0.445626	1.00887	0.929761	1.13254	1.2541	0.93435	1.5465										0.451413	1.5	0.418494		0.451413	1.5	0.418494
Q61166	1	1.01552	1.37576	0.962409	0.347185	0.165394	0.188365	0.155338	1	1.01552	1.37576	0.962409	0.347185	0.165394	0.188365	0.155338	1	0.98446	0.9251	0.804674	0.179823	0.0880655	0.0912553	0.091696	1	0.98446	0.9251	0.804674	0.179823	0.0880655	0.0912553	0.091696	53.1597	-0.227415	0.168322	0.914573	53.1597	-0.227415	0.168322	0.914573	51.6433	-0.198963	0.0873482	0.99613	51.6433	-0.198963	0.0873482	0.99613	-1.5164
Q61171	1	0.859935	1.00497	1.23932	0.888252	0.226097	0.110457	0.1147	1	0.859935	1.00497	1.23932	0.888252	0.226097	0.110457	0.1147	1	1.05088	1.0315	1.1746	0.954739	0.273592	0.110459	0.133058	1	1.05088	1.0315	1.1746	0.954739	0.273592	0.110459	0.133058	56.2143	-0.220381	0.112007	0.946362	56.2143	-0.220381	0.112007	0.946362	56.8086	-0.245324	0.120402	0.976404	56.8086	-0.245324	0.120402	0.976404	0.594371
Q61176	1	0.913965	0.631125	1.0969	1.14621	0.587358	1.08232	1.05532	1	0.913965	0.631125	1.0969	1.14621	0.587358	1.08232	1.05532	1	1.07692	0.905872	1.12619	1.88462	1.08068	0.937788	1.83314	1	1.07692	0.905872	1.12619	1.88462	1.08068	0.937788	1.83314		-0.113573	0.930455	0.0130324		-0.113573	0.930455	0.0130324		0.540678	1.43406	0.314923		0.540678	1.43406	0.314923
Q61183;Q9WVP6	1	1.03299	0.970962	0.77935	0.221795	0.165957	0.127781	0.102534	1	1.03299	0.970962	0.77935	0.221795	0.165957	0.127781	0.102534	1	1.02863	0.966337	0.862741	0.384707	0.180138	0.0640318	0.0420424	1	1.02863	0.966337	0.862741	0.384707	0.180138	0.0640318	0.0420424	51.6816	-0.173248	0.127196	0.99757	51.6816	-0.173248	0.127196	0.99757	53.2067	-0.12042	0.05478	0.996836	53.2067	-0.12042	0.05478	0.996836	1.52515
Q61189	1	1.58702	1.67215	1.24482	1.22056	0.56613	0.478565	0.291357	1	1.58702	1.67215	1.24482	1.22056	0.56613	0.478565	0.291357	1	1.13621	1.18075	1.213	1.41733	0.745719	0.672509	0.262274	1	1.13621	1.18075	1.213	1.41733	0.745719	0.672509	0.262274	58.1391	-0.665124	0.384961	0.50585	58.1391	-0.665124	0.384961	0.50585	63.4676	-0.0908152	0.132885	0.680439	63.4676	-0.0908152	0.132885	0.680439	5.32853
Q61191	1	0.880616	0.756613	0.851318	0.562284	0.150191	0.0368353	0.058566	1	0.880616	0.756613	0.851318	0.562284	0.150191	0.0368353	0.058566	1	0.918885	0.913971	0.974351	0.638709	0.18679	0.108829	0.19739	1	0.918885	0.913971	0.974351	0.638709	0.18679	0.108829	0.19739	53.9999	-0.0888984	0	0.93813	53.9999	-0.0888984	0	0.93813	54.7281	-0.190758	0.151558	0.983013	54.7281	-0.190758	0.151558	0.983013	0.728154
Q61206	1	1.12161	0.914892	0.274067	0.180713	0.0352057	0.0436747	0.106654	1	1.12161	0.914892	0.274067	0.180713	0.0352057	0.0436747	0.106654	1	1.01913	0.931807	0.303588	0.223381	0.0424166	0.0885505	0.062872	1	1.01913	0.931807	0.303588	0.223381	0.0424166	0.0885505	0.062872	48.6669	-0.194061	0.085743	0.982545	48.6669	-0.194061	0.085743	0.982545	48.878	-0.184351	0.0959937	0.987359	48.878	-0.184351	0.0959937	0.987359	0.211127
Q61207	1	0.923435	1.159	1.38024	1.45634	1.05954	1.60002	1.01101	1	0.923435	1.159	1.38024	1.45634	1.05954	1.60002	1.01101	1	0.926742	1.11946	1.25787	1.32876	1.0942	1.2563	1.52184	1	0.926742	1.11946	1.25787	1.32876	1.0942	1.2563	1.52184		0.409756	1.30143	0.379173		0.409756	1.30143	0.379173		0.0167394	1.5	0.62502		0.0167394	1.5	0.62502
Q61210	1	0.931749	0.798046	0.194882	0.0414858	0.0631535	0.0135276	0.0784647	1	0.931749	0.798046	0.194882	0.0414858	0.0631535	0.0135276	0.0784647	1	1.03798	0.569083	0.295111	0.197478	0.124729	0.036078	0.146904	1	1.03798	0.569083	0.295111	0.197478	0.124729	0.036078	0.146904	47.7857	-0.181638	0.045665	0.994772	47.7857	-0.181638	0.045665	0.994772	47.035	-0.105016	0.113773	0.98336	47.035	-0.105016	0.113773	0.98336	-0.750751
Q61233	1	1.00997	1.05294	1.3815	1.44223	1.00553	0.657611	0.183424	1	1.00997	1.05294	1.3815	1.44223	1.00553	0.657611	0.183424	1	1.04865	1.21144	1.42758	1.59532	1.14883	0.601776	0.267012	1	1.04865	1.21144	1.42758	1.59532	1.14883	0.601776	0.267012	62.2012	-0.794519	0.183424	0.692589	62.2012	-0.794519	0.183424	0.692589	62.1516	-0.716139	0.267012	0.53025	62.1516	-0.716139	0.267012	0.53025	-0.0496624
Q61239	1	0.916291	1.28112	0.945845	0.554081	0.155632	0.0500219	0.09771	1	0.916291	1.28112	0.945845	0.554081	0.155632	0.0500219	0.09771																	54.3486	-0.160264	0.0744429	0.944372	54.3486	-0.160264	0.0744429	0.944372
Q61316	1	0.960843	0.96538	0.992629	0.214359	0.0657863	0.0514186	0.0694436	1	0.960843	0.96538	0.992629	0.214359	0.0657863	0.0514186	0.0694436	1	0.987524	1.00011	0.9297	0.227061	0.0909058	0.06419	0.0819681	1	0.987524	1.00011	0.9297	0.227061	0.0909058	0.06419	0.0819681	53.0075	-0.364252	0.0619702	0.998142	53.0075	-0.364252	0.0619702	0.998142	52.5049	-0.234728	0.0770681	0.999716	52.5049	-0.234728	0.0770681	0.999716	-0.502647
Q61425	1	1.01389	0.983926	1.53148	1.44537	0.263629	0.0832702	0.111055	1	1.01389	0.983926	1.53148	1.44537	0.263629	0.0832702	0.111055	1	0.987495	1.25761	1.54846	2.14655	0.440537	0.0751559	0.0760524	1	0.987495	1.25761	1.54846	2.14655	0.440537	0.0751559	0.0760524	57.7049	-0.978769	0.0971627	0.794779	57.7049	-0.978769	0.0971627	0.794779	57.9389	-0.997885	0.0756041	0.542529	57.9389	-0.997885	0.0756041	0.542529	0.233982
Q61458	1	1.75335	1.15337	0.53387	1.16682	0.132211			1	1.75335	1.15337	0.53387	1.16682	0.132211			1	0.601382	1.11946	0.109553		0.213043		0.41181	1	0.601382	1.11946	0.109553		0.213043		0.41181	57.5635	-1.08583	0	0.470086	57.5635	-1.08583	0	0.470086	48.0405	-0.985221	0.244797	0.74136	48.0405	-0.985221	0.244797	0.74136	-9.52296
Q61510	1	0.43281	0.744912	0.292099	0.161933			0.387028	1	0.43281	0.744912	0.292099	0.161933			0.387028	1	0.437883	1.8895	0.891941	0.536701				1	0.437883	1.8895	0.891941	0.536701				44.5696	-0.0530609	0.292729	0.587004	44.5696	-0.0530609	0.292729	0.587004		-0.519274	0.536701	0.162241		-0.519274	0.536701	0.162241
Q61545	1	1.11532	1.2855	1.19075	1.78266	0.821434	0.567956	0.659719	1	1.11532	1.2855	1.19075	1.78266	0.821434	0.567956	0.659719	1	0.779295	1.10493	1.23357	1.61682	0.935482	0.673164	0.507405	1	0.779295	1.10493	1.23357	1.61682	0.935482	0.673164	0.507405		-0.415899	0.613838	0.291495		-0.415899	0.613838	0.291495		-0.10082	0.503132	0.412591		-0.10082	0.503132	0.412591
Q61578																	1	0.964879	1.07191	1.00126	0.167238	0.0111897	0.150286	0.12613	1	0.964879	1.07191	1.00126	0.167238	0.0111897	0.150286	0.12613									53.5149	-1.0569	0.0958684	0.989265	53.5149	-1.0569	0.0958684	0.989265
Q61598	1	0.966169	0.998029	1.21699	0.657714	0.044298	0.0306871	0.0576741	1	0.966169	0.998029	1.21699	0.657714	0.044298	0.0306871	0.0576741	1	0.972364	1.01918	1.11199	0.666475	0.0845576	0.0462575	0.0417146	1	0.972364	1.01918	1.11199	0.666475	0.0845576	0.0462575	0.0417146	54.1461	-1.10372	0.0442197	0.972386	54.1461	-1.10372	0.0442197	0.972386	54.568	-0.302872	0.0526241	0.991007	54.568	-0.302872	0.0526241	0.991007	0.421899
Q61599	1	0.864723	0.85622	0.990431	0.72719	0.164172	0.047879	0.0513872	1	0.864723	0.85622	0.990431	0.72719	0.164172	0.047879	0.0513872	1	0.919967	0.972288	1.05044	0.748533	0.210569	0.0543236	0.0741379	1	0.919967	0.972288	1.05044	0.748533	0.210569	0.0543236	0.0741379	55.3455	-0.176435	0.0441595	0.969016	55.3455	-0.176435	0.0441595	0.969016	55.6222	-0.168961	0.0609562	0.991172	55.6222	-0.168961	0.0609562	0.991172	0.276698
Q61655	1	0.937248	0.8368	0.445962	0.132624	0.0824334	0.0478799	0.0978243	1	0.937248	0.8368	0.445962	0.132624	0.0824334	0.0478799	0.0978243	1	0.978822	0.950641	0.553987	0.269722	0.108701	0.0834946	0.0793474	1	0.978822	0.950641	0.553987	0.269722	0.108701	0.0834946	0.0793474	49.362	-0.115114	0.060994	0.995479	49.362	-0.115114	0.060994	0.995479	50.7769	-0.108348	0.0781187	0.996964	50.7769	-0.108348	0.0781187	0.996964	1.41483
Q61656	1	0.752521	0.67206	0.206594	0.0905039	0.0148716	0.0433785	0.330647	1	0.752521	0.67206	0.206594	0.0905039	0.0148716	0.0433785	0.330647	1	1.04506	0.907653	0.336953	0.196781	0.0665488	0.137911	0.175217	1	1.04506	0.907653	0.336953	0.196781	0.0665488	0.137911	0.175217	46.6538	-0.0929699	0.0982407	0.880619	46.6538	-0.0929699	0.0982407	0.880619	48.8943	-0.171398	0.13835	0.991516	48.8943	-0.171398	0.13835	0.991516	2.24051
Q61686																	1	1.28914	1.15665	1.34601	0.684517	0.252124	0.127957	0.0807427	1	1.28914	1.15665	1.34601	0.684517	0.252124	0.127957	0.0807427									55.187	-0.189517	0.128078	0.876873	55.187	-0.189517	0.128078	0.876873
Q61699	1	1.02913	0.751345	0.274309	0.15954	0.0510134	0.0232907	0.0844363	1	1.02913	0.751345	0.274309	0.15954	0.0510134	0.0232907	0.0844363	1	0.939659	0.775655	0.271916	0.180222	0.0755805	0.0563103	0.060575	1	0.939659	0.775655	0.271916	0.180222	0.0755805	0.0563103	0.060575	48.049	-0.127885	0.0616952	0.994459	48.049	-0.127885	0.0616952	0.994459	48.1447	-0.124691	0.0721264	0.993407	48.1447	-0.124691	0.0721264	0.993407	0.095717
Q61749	1	0.902104	0.836907	1.18259	0.939495	0.293046	0.0916281	0.17752	1	0.902104	0.836907	1.18259	0.939495	0.293046	0.0916281	0.17752	1	1.37982	1.52355	1.54504	1.45408	0.259544	0.187839	0.183739	1	1.37982	1.52355	1.54504	1.45408	0.259544	0.187839	0.183739	56.8006	-0.225428	0.133699	0.940676	56.8006	-0.225428	0.133699	0.940676	57.5719	-0.88561	0.185788	0.667112	57.5719	-0.88561	0.185788	0.667112	0.771312
Q61753	1	0.999726	1.06116	1.2177	1.1071	0.229598	0.0823019	0.089092	1	0.999726	1.06116	1.2177	1.1071	0.229598	0.0823019	0.089092	1	0.956094	0.974301	1.17997	1.07953	0.221436	0.0687991	0.0639477	1	0.956094	0.974301	1.17997	1.07953	0.221436	0.0687991	0.0639477	57.6541	-0.991961	0.0856969	0.963496	57.6541	-0.991961	0.0856969	0.963496	57.6585	-1.01266	0.0663734	0.97476	57.6585	-1.01266	0.0663734	0.97476	0.00437497
Q61768	1	0.876343	0.834873	0.431206	0.158875	0.092147	0.0825427	0.112369	1	0.876343	0.834873	0.431206	0.158875	0.092147	0.0825427	0.112369	1	1.02686	1.04897	0.526607	0.193483	0.08158	0.0547978	0.0331392	1	1.02686	1.04897	0.526607	0.193483	0.08158	0.0547978	0.0331392	49.2616	-0.10899	0.0817065	0.987049	49.2616	-0.10899	0.0817065	0.987049	50.34	-0.16485	0.0677011	0.99093	50.34	-0.16485	0.0677011	0.99093	1.07841
Q61792	1	1.01152	1.10281	1.43589	1.41281	1.11257	1.61562	1.43005	1	1.01152	1.10281	1.43589	1.41281	1.11257	1.61562	1.43005	1	1.05625	1.17121	1.33023	1.27919	0.965436	1.23425	1.51546	1	1.05625	1.17121	1.33023	1.27919	0.965436	1.23425	1.51546		0.543079	1.40139	0.65843		0.543079	1.40139	0.65843		0.011398	1.5	0.350407		0.011398	1.5	0.350407
Q61881	1	1.10054	0.911429	0.628954	0.221589	0.0855319	0.0853315	0.123665	1	1.10054	0.911429	0.628954	0.221589	0.0855319	0.0853315	0.123665	1	0.939278	0.859926	0.580807	0.215338	0.0951416	0.0728159	0.074291	1	0.939278	0.859926	0.580807	0.215338	0.0951416	0.0728159	0.074291	50.9458	-0.124915	0.0878452	0.989849	50.9458	-0.124915	0.0878452	0.989849	50.5593	-0.0988424	0.0519273	0.996013	50.5593	-0.0988424	0.0519273	0.996013	-0.386483
Q61937	1	1.01581	1.27008	1.51181	1.39007	0.45648	0.255811	0.20547	1	1.01581	1.27008	1.51181	1.39007	0.45648	0.255811	0.20547	1	1.14532	1.39343	1.61855	1.58746	0.580681	0.265468	0.231974	1	1.14532	1.39343	1.61855	1.58746	0.580681	0.265468	0.231974	57.9396	-0.832027	0.230641	0.738426	57.9396	-0.832027	0.230641	0.738426	58.1057	-0.810377	0.248721	0.589928	58.1057	-0.810377	0.248721	0.589928	0.166112
Q61990	1	1.00199	0.586694	0.237653	0.129811	0.0498842	0.0344774	0.128028	1	1.00199	0.586694	0.237653	0.129811	0.0498842	0.0344774	0.128028	1	1.02542	0.674309	0.27131	0.152982	0.0667648	0.077137	0.0875268	1	1.02542	0.674309	0.27131	0.152982	0.0667648	0.077137	0.0875268	46.854	-0.119281	0.0760844	0.993266	46.854	-0.119281	0.0760844	0.993266	47.5719	-0.118972	0.0816643	0.996729	47.5719	-0.118972	0.0816643	0.996729	0.717888
Q62018	1	0.616393	0.592927	0.300732		0.199638			1	0.616393	0.592927	0.300732		0.199638																			45.9096	-0.0506494	0.112044	0.905066	45.9096	-0.0506494	0.112044	0.905066
Q62048																	1	1.07277	0.75531	0.846064	0.0538371			0.0510087	1	1.07277	0.75531	0.846064	0.0538371			0.0510087									51.0691	-0.381027	0.0473417	0.938701	51.0691	-0.381027	0.0473417	0.938701
Q62084	1	1.79782	0.495876	1.68768	1.38308	1.09755	1.68124	0.995587	1	1.79782	0.495876	1.68768	1.38308	1.09755	1.68124	0.995587	1	1.05209	0.553214	0.505341	1.44088	1.08486	1.69848	1.58404	1	1.05209	0.553214	0.505341	1.44088	1.08486	1.69848	1.58404		0.499751	1.30555	0.0578491		0.499751	1.30555	0.0578491		0.0606665	1.5	0.491037		0.0606665	1.5	0.491037
Q62093																	1	1.37027	1.58302	1.89955	3.70436	1.65995	1.35905	1.11186	1	1.37027	1.58302	1.89955	3.70436	1.65995	1.35905	1.11186										0.765454	1.5	-0.0174119		0.765454	1.5	-0.0174119
Q62159	1	1.25067	0.973133	0.949292	1.42524	0.281936	0.10251	0.032096	1	1.25067	0.973133	0.949292	1.42524	0.281936	0.10251	0.032096	1	1.02753	1.02547	0.993065	1.25648	0.45571		0.0570788	1	1.02753	1.02547	0.993065	1.25648	0.45571		0.0570788	57.7532	-1.01	0.0673029	0.876045	57.7532	-1.01	0.0673029	0.876045	57.9558	-1.01741	0.0570788	0.936093	57.9558	-1.01741	0.0570788	0.936093	0.20262
Q62167;Q62095;P16381	1	1.59922	0.881871	0.204992	0.184143	0.151764		0.16174	1	1.59922	0.881871	0.204992	0.184143	0.151764		0.16174	1	1.05146	0.413497	0.291874	0.373152	0.110978	0.182643	0.197065	1	1.05146	0.413497	0.291874	0.373152	0.110978	0.182643	0.197065	47.7371	-0.260166	0.166122	0.816463	47.7371	-0.260166	0.166122	0.816463	45.5972	-0.264232	0.230544	0.953129	45.5972	-0.264232	0.230544	0.953129	-2.13985
Q62193	1	0.522778	0.468043	0.374597	0.224576			0.118184	1	0.522778	0.468043	0.374597	0.224576			0.118184	1	0.73245	0.712977	0.657323	0.313805	0.0802691	0.118584	0.100844	1	0.73245	0.712977	0.657323	0.313805	0.0802691	0.118584	0.100844	44.5531	-0.0510366	0.120477	0.89475	44.5531	-0.0510366	0.120477	0.89475	50.1444	-0.0514286	0	0.921607	50.1444	-0.0514286	0	0.921607	5.59127
Q62318	1	0.951752	0.667634	0.326982	0.262731	0.112601	0.0556671	0.115496	1	0.951752	0.667634	0.326982	0.262731	0.112601	0.0556671	0.115496	1	1.00037	0.683304	0.290617	0.115503	0.104589	0.0662987	0.0571196	1	1.00037	0.683304	0.290617	0.115503	0.104589	0.0662987	0.0571196	48.0437	-0.0808501	0.0841896	0.990984	48.0437	-0.0808501	0.0841896	0.990984	47.706	-0.113535	0.0683792	0.998785	47.706	-0.113535	0.0683792	0.998785	-0.337699
Q62348	1	1.01909	0.768731	1.14264	1.27547	0.892037	0.985412	0.343911	1	1.01909	0.768731	1.14264	1.27547	0.892037	0.985412	0.343911	1	1.00329	1.01506	1.20641	1.47438	0.999954	1.04982	0.518325	1	1.00329	1.01506	1.20641	1.47438	0.999954	1.04982	0.518325	66.2634	-0.221758	0	0.706762	66.2634	-0.221758	0	0.706762
Q62351	1	0.486092	1.44612	1.28989	1.44055	0.745287	0.408406	0.72776	1	0.486092	1.44612	1.28989	1.44055	0.745287	0.408406	0.72776	1	1.10476	1.0405	1.70329	1.41116	0.529281	0.415006	0.547385	1	1.10476	1.0405	1.70329	1.41116	0.529281	0.415006	0.547385		-0.466134	0.568083	0.342126		-0.466134	0.568083	0.342126	58.2349	-0.564242	0.481195	0.523349	58.2349	-0.564242	0.481195	0.523349
Q62376	1	1.39429	1.62187	1.05308	1.20927	0.680144	0.591856	0.911534	1	1.39429	1.62187	1.05308	1.20927	0.680144	0.591856	0.911534	1	1.26514	0.555381	1.27232	0.413396		0.780991		1	1.26514	0.555381	1.27232	0.413396		0.780991			-0.141251	0.726182	0.231041		-0.141251	0.726182	0.231041		-0.0288605	0.654339	0.182948		-0.0288605	0.654339	0.182948
Q62383	1	0.87984	0.514583	0.135912	0.149522	0.0603736	0.0181241	0.0914242	1	0.87984	0.514583	0.135912	0.149522	0.0603736	0.0181241	0.0914242	1	1.08383	0.892414	0.541882	0.405062	0.126963	0.069498	0.132179	1	1.08383	0.892414	0.541882	0.405062	0.126963	0.069498	0.132179	45.8445	-0.105281	0.0564317	0.989774	45.8445	-0.105281	0.0564317	0.989774	51.2989	-0.0809574	0.0775444	0.977724	51.2989	-0.0809574	0.0775444	0.977724	5.45444
Q62384	1	1.08171	1.14688	1.04265	0.55001	0.130361	0.0963767	0.0865679	1	1.08171	1.14688	1.04265	0.55001	0.130361	0.0963767	0.0865679	1	1.11419	1.20953	1.18445	0.701419	0.129073	0.137921	0.192562	1	1.11419	1.20953	1.18445	0.701419	0.129073	0.137921	0.192562	54.1627	-0.315538	0.102681	0.980737	54.1627	-0.315538	0.102681	0.980737	54.2106	-0.977796	0.153185	0.943597	54.2106	-0.977796	0.153185	0.943597	0.0479308
Q62393	1	1.07598	1.0175	1.40962	1.25854	0.920164	1.2133	1.03743	1	1.07598	1.0175	1.40962	1.25854	0.920164	1.2133	1.03743	1	1.20524	1.27163	1.32534	1.22572	0.721758	1.01035	1.27765	1	1.20524	1.27163	1.32534	1.22572	0.721758	1.01035	1.27765		0.0200724	1.14959	0.113131		0.0200724	1.14959	0.113131		0.248126	1.27765	-0.196098		0.248126	1.27765	-0.196098
Q62418	1	1.0793	0.983761	0.724033	0.255597	0.172412	0.296696	0.255266	1	1.0793	0.983761	0.724033	0.255597	0.172412	0.296696	0.255266	1	1.06063	0.991085	0.687412	0.329509	0.22518	0.178837	0.210411	1	1.06063	0.991085	0.687412	0.329509	0.22518	0.178837	0.210411	51.0167	-0.227615	0.241409	0.986346	51.0167	-0.227615	0.241409	0.986346	51.7308	-0.11722	0.198489	0.995054	51.7308	-0.11722	0.198489	0.995054	0.71414
Q62422	1	1.04196	1.08234	0.503731	0.235894	0.0850446	0.0886756	0.0811019	1	1.04196	1.08234	0.503731	0.235894	0.0850446	0.0886756	0.0811019	1	1.1364	1.02244	0.609734	0.258167	0.147762	0.121714	0.139906	1	1.1364	1.02244	0.609734	0.258167	0.147762	0.121714	0.139906	50.1252	-0.199654	0.112494	0.98335	50.1252	-0.199654	0.112494	0.98335	50.9311	-0.141782	0.139506	0.982673	50.9311	-0.141782	0.139506	0.982673	0.805937
Q62426	1	0.972918	1.08012	1.05524	0.514591	0.163146	0.155419	0.105349	1	0.972918	1.08012	1.05524	0.514591	0.163146	0.155419	0.105349	1	0.895993	0.928076	0.954926	0.488175	0.159767	0.125233	0.173184	1	0.895993	0.928076	0.954926	0.488175	0.159767	0.125233	0.173184	54.0259	-0.579099	0.141294	0.991113	54.0259	-0.579099	0.141294	0.991113	53.91	-0.174637	0.143223	0.984134	53.91	-0.174637	0.143223	0.984134	-0.115851
Q62433	1	0.856771	0.934167	1.0087	0.751618	0.417197	0.154836	0.212136	1	0.856771	0.934167	1.0087	0.751618	0.417197	0.154836	0.212136	1	1.06013	1.09762	0.861287	0.531234	0.310519	0.0866997	0.138063	1	1.06013	1.09762	0.861287	0.531234	0.310519	0.0866997	0.138063	56.6938	-0.106093	0.16661	0.962771	56.6938	-0.106093	0.16661	0.962771	54.5555	-0.0960765	0.103807	0.980238	54.5555	-0.0960765	0.103807	0.980238	-2.13827
Q62446	1	1.29592	1.18788	1.66119	2.6154	0.84316	0.393123	0.686652	1	1.29592	1.18788	1.66119	2.6154	0.84316	0.393123	0.686652	1	0.871304	1.10663	1.41696	2.0768	0.822802	0.470278	0.479229	1	0.871304	1.10663	1.41696	2.0768	0.822802	0.470278	0.479229		-0.494538	0.539888	0.0283709		-0.494538	0.539888	0.0283709	58.8596	-0.56451	0.474753	0.297217	58.8596	-0.56451	0.474753	0.297217
Q62448	1	0.945017	0.811747	0.330171	0.223199	0.112089	0.0766272	0.117493	1	0.945017	0.811747	0.330171	0.223199	0.112089	0.0766272	0.117493	1	0.911161	0.660431	0.343724	0.22802	0.0977835	0.0883004	0.0712169	1	0.911161	0.660431	0.343724	0.22802	0.0977835	0.0883004	0.0712169	48.6346	-0.117076	0.109122	0.992509	48.6346	-0.117076	0.109122	0.992509	47.9945	-0.0749706	0.0573035	0.997549	47.9945	-0.0749706	0.0573035	0.997549	-0.640067
Q62465	1	1.112	1.14492	1.27495	1.33059	0.670356	0.324624	0.150099	1	1.112	1.14492	1.27495	1.33059	0.670356	0.324624	0.150099	1	1.11505	1.15711	1.16424	1.31337	0.781913	0.279487	0.11637	1	1.11505	1.15711	1.16424	1.31337	0.781913	0.279487	0.11637	58.5655	-0.313455	0.235898	0.831012	58.5655	-0.313455	0.235898	0.831012	60.0155	-0.170262	0.128153	0.876058	60.0155	-0.170262	0.128153	0.876058	1.45005
Q63810	1	0.956792	0.644343	0.88043	0.844412	0.318542	0.312719	0.127033	1	0.956792	0.644343	0.88043	0.844412	0.318542	0.312719	0.127033	1	1.64378	0.732833	0.782326	0.736813	0.505084	0.300293	0.487582	1	1.64378	0.732833	0.782326	0.736813	0.505084	0.300293	0.487582	57.035	-0.0504776	0	0.818799	57.035	-0.0504776	0	0.818799	58.2158	-0.0448258	0.373534	0.575816	58.2158	-0.0448258	0.373534	0.575816	1.1808
Q63829	1	0.96438	0.374594		0.0604508				1	0.96438	0.374594		0.0604508				1	1.31878	1.07736	0.546277	0.241918	0.13179	0.138314	0.119025	1	1.31878	1.07736	0.546277	0.241918	0.13179	0.138314	0.119025	45.2168	-0.172279	0.0563398	0.999999	45.2168	-0.172279	0.0563398	0.999999	50.288	-0.207911	0.150672	0.931192	50.288	-0.207911	0.150672	0.931192	5.07116
Q63844	1	1.24384	1.37957	1.23396	0.363899	0.355339	0.183934	0.215309	1	1.24384	1.37957	1.23396	0.363899	0.355339	0.183934	0.215309																	53.776	-0.872393	0.251527	0.851233	53.776	-0.872393	0.251527	0.851233
Q63850	1	0.926013	1.08875	0.477524	0.15161	0.0803767	0.0664978	0.103686	1	0.926013	1.08875	0.477524	0.15161	0.0803767	0.0664978	0.103686	1	1.26475	1.08319	0.328265	0.0568693	0.115412	0.366241	0.0371418	1	1.26475	1.08319	0.328265	0.0568693	0.115412	0.366241	0.0371418	49.9524	-0.481447	0.100465	0.987652	49.9524	-0.481447	0.100465	0.987652	49.809	-1.07574	0.143916	0.917518	49.809	-1.07574	0.143916	0.917518	-0.143358
Q63932	1	0.911576	0.201322	0.363084	0.123352		0.0787418	0.0531925	1	0.911576	0.201322	0.363084	0.123352		0.0787418	0.0531925	1	0.835094	1.05741	0.432847	0.154354				1	0.835094	1.05741	0.432847	0.154354				43.6137	-0.189117	0.147985	0.938389	43.6137	-0.189117	0.147985	0.938389	49.9315	-1.06014	0.154354	0.949605	49.9315	-1.06014	0.154354	0.949605	6.31781
Q64010	1	0.885363	1.16411	0.445832	0.246316	0.0405275	0.0922387	0.125769	1	0.885363	1.16411	0.445832	0.246316	0.0405275	0.0922387	0.125769	1	1.30163	1.31796	1.19347	0.351979	0.0475896	0.211175	0.261132	1	1.30163	1.31796	1.19347	0.351979	0.0475896	0.211175	0.261132	49.8942	-0.538936	0.126187	0.955771	49.8942	-0.538936	0.126187	0.955771	53.8133	-0.961848	0.173299	0.876161	53.8133	-0.961848	0.173299	0.876161	3.9191
Q64105	1	1.09936	1.22776	1.69948	1.11687	0.157796	0.137068	0.127971	1	1.09936	1.22776	1.69948	1.11687	0.157796	0.137068	0.127971	1	1.17305	1.23911	1.43784	0.950937	0.192815	0.125806	0.113867	1	1.17305	1.23911	1.43784	0.950937	0.192815	0.125806	0.113867	57.2571	-0.948142	0.132519	0.776097	57.2571	-0.948142	0.132519	0.776097	56.3138	-0.289836	0.119729	0.866651	56.3138	-0.289836	0.119729	0.866651	-0.943322
Q64152	1	0.994328	1.05921	1.07761	1.46396	0.867323	0.913048	0.767727	1	0.994328	1.05921	1.07761	1.46396	0.867323	0.913048	0.767727	1	1.10542	1.17669	1.2381	1.97953	1.45007	1.13986	1.44763	1	1.10542	1.17669	1.2381	1.97953	1.45007	1.13986	1.44763		-0.031608	0.737405	0.204653		-0.031608	0.737405	0.204653		0.0741261	1.47692	0.385413		0.0741261	1.47692	0.385413
Q64213	1	1.11861	0.938655	1.05396	0.864373	0.330795	0.257536	0.250693	1	1.11861	0.938655	1.05396	0.864373	0.330795	0.257536	0.250693	1	1.3544	1.21266	1.54766	1.49644	0.772409	0.729459	0.352446	1	1.3544	1.21266	1.54766	1.49644	0.772409	0.729459	0.352446	56.3386	-0.175836	0.253162	0.979058	56.3386	-0.175836	0.253162	0.979058	64.4047	-0.0847081	0.24603	0.390208	64.4047	-0.0847081	0.24603	0.390208	8.06609
Q64324	1	0.899541	1.00564	1.04383	0.780787	0.54544			1	0.899541	1.00564	1.04383	0.780787	0.54544			1	1.11443	0.913317	0.27389	0.138438	0.0501442	0.060972	0.0116932	1	1.11443	0.913317	0.27389	0.138438	0.0501442	0.060972	0.0116932		-0.525996	0.54544	0.932776		-0.525996	0.54544	0.932776	48.6967	-0.192631	0.0586582	0.987619	48.6967	-0.192631	0.0586582	0.987619
Q64337	1	1.2338	0.991333	0.84648	0.439268	0.115863	0.136583	0.335028	1	1.2338	0.991333	0.84648	0.439268	0.115863	0.136583	0.335028	1	0.986658	1.16942	0.833328	0.378116	0.235477	0.154955	0.0715344	1	0.986658	1.16942	0.833328	0.378116	0.235477	0.154955	0.0715344	53.1281	-0.134053	0.194202	0.930486	53.1281	-0.134053	0.194202	0.930486	53.0407	-0.128473	0.132053	0.969879	53.0407	-0.128473	0.132053	0.969879	-0.0873803
Q64433	1	1.3235	1.53416	1.74635	1.71739	1.28014	1.70526	0.609757	1	1.3235	1.53416	1.74635	1.71739	1.28014	1.70526	0.609757	1	1.37823	1.78538	2.12149	2.39172	1.82186	2.2167	1.38367	1	1.37823	1.78538	2.12149	2.39172	1.82186	2.2167	1.38367			0	-0.808672			0	-0.808672			1.5	-0.342563			1.5	-0.342563
Q64442	1	0.976737	0.888916	1.20299	1.03946	0.584803	0.316077	0.105941	1	0.976737	0.888916	1.20299	1.03946	0.584803	0.316077	0.105941	1	0.940726	0.981999	1.24424	1.32011	0.868912	0.33872	0.0858966	1	0.940726	0.981999	1.24424	1.32011	0.868912	0.33872	0.0858966	59.0569	-0.127423	0.140856	0.932016	59.0569	-0.127423	0.140856	0.932016	60.8925	-0.171727	0.0769252	0.866855	60.8925	-0.171727	0.0769252	0.866855	1.8356
Q64514	1	1.00786	1.00196	1.25958	1.23471	0.435376	0.0961374	0.0913447	1	1.00786	1.00196	1.25958	1.23471	0.435376	0.0961374	0.0913447	1	1.07087	1.02765	1.05212	1.01043	0.353512	0.0751906	0.0817187	1	1.07087	1.02765	1.05212	1.01043	0.353512	0.0751906	0.0817187	57.9316	-0.978601	0.093741	0.925524	57.9316	-0.978601	0.093741	0.925524	57.8412	-0.996515	0.0784546	0.994035	57.8412	-0.996515	0.0784546	0.994035	-0.0903218
Q64516;Q9WU65	1	0.94744	1.16188	1.37437	1.17313	0.512362	0.133441	0.299724	1	0.94744	1.16188	1.37437	1.17313	0.512362	0.133441	0.299724	1	1.66063	3.12087	4.90944	4.55752	3.93233	2.54913	5.70937	1	1.66063	3.12087	4.90944	4.55752	3.93233	2.54913	5.70937	58.0158	-0.845946	0.216583	0.851524	58.0158	-0.845946	0.216583	0.851524		0.8189	1.5	-1.57038		0.8189	1.5	-1.57038
Q64674	1	1.0515	1.05933	1.22844	0.913354	0.204882	0.0711883	0.073554	1	1.0515	1.05933	1.22844	0.913354	0.204882	0.0711883	0.073554	1	1.00663	1.03806	1.07075	0.925503	0.222232	0.082456	0.0763108	1	1.00663	1.03806	1.07075	0.925503	0.222232	0.082456	0.0763108	56.3408	-0.238709	0.0709802	0.965452	56.3408	-0.238709	0.0709802	0.965452	56.4682	-0.236004	0.0771446	0.995548	56.4682	-0.236004	0.0771446	0.995548	0.127444
Q64727	1	1.37647	1.14526	1.47839	1.56167	1.09591	1.24142	0.21986	1	1.37647	1.14526	1.47839	1.56167	1.09591	1.24142	0.21986	1	1.14025	1.23714	1.39238	1.45971	1.16743	1.16708	0.364435	1	1.14025	1.23714	1.39238	1.45971	1.16743	1.16708	0.364435	66.6231	-0.84492	0	0.368543	66.6231	-0.84492	0	0.368543	66.834	-0.839598	0	0.37335	66.834	-0.839598	0	0.37335	0.210841
Q64737	1	1.08155	1.17403	1.18256	0.55639	0.0832761	0.0617572	0.0913939	1	1.08155	1.17403	1.18256	0.55639	0.0832761	0.0617572	0.0913939	1	1.11028	1.07706	1.08442	0.498223	0.126314	0.0824622	0.106866	1	1.11028	1.07706	1.08442	0.498223	0.126314	0.0824622	0.106866	54.053	-1.06595	0.0788091	0.961865	54.053	-1.06595	0.0788091	0.961865	53.9976	-0.762279	0.105213	0.983813	53.9976	-0.762279	0.105213	0.983813	-0.0553944
Q689Z5	1	1.17602	0.714314	0.619585	0.309965	0.131518	0.124331	0.0501226	1	1.17602	0.714314	0.619585	0.309965	0.131518	0.124331	0.0501226	1	1.83586	0.924193	0.837311		0.345912	0.0937446	0.61705	1	1.83586	0.924193	0.837311		0.345912	0.0937446	0.61705	50.927	-0.0726235	0.0365959	0.954024	50.927	-0.0726235	0.0365959	0.954024	52.8257	-0.131176	0.350536	0.549776	52.8257	-0.131176	0.350536	0.549776	1.8987
Q68FD5	1	0.982783	1.34744	2.04517	0.385615	0.10469	0.0805504	0.17513	1	0.982783	1.34744	2.04517	0.385615	0.10469	0.0805504	0.17513	1	0.837425	1.23003	1.70454	0.408483	0.136442	0.11585	0.14384	1	0.837425	1.23003	1.70454	0.408483	0.136442	0.11585	0.14384	53.878	-1.02187	0.120123	0.649644	53.878	-1.02187	0.120123	0.649644	53.9018	-1.00771	0.132044	0.76503	53.9018	-1.00771	0.132044	0.76503	0.0237979
Q68FH4	1	1.46999	0.878943	1.66642	0.532335	0.282573	0.2288	0.117444	1	1.46999	0.878943	1.66642	0.532335	0.282573	0.2288	0.117444	1	0.952668	1.09558	0.912589	0.218783	0.0841683	0.0633462	0.0571787	1	0.952668	1.09558	0.912589	0.218783	0.0841683	0.0633462	0.0571787	54.0373	-0.916226	0.209606	0.707372	54.0373	-0.916226	0.209606	0.707372	52.4092	-0.226715	0.0659487	0.992632	52.4092	-0.226715	0.0659487	0.992632	-1.62815
Q68FL6	1	1.14829	0.690909	0.374857	0.335429	0.176044	0.0996884	0.121731	1	1.14829	0.690909	0.374857	0.335429	0.176044	0.0996884	0.121731	1	0.993517	0.673342	0.339992	0.204357	0.116429	0.0946301	0.138399	1	0.993517	0.673342	0.339992	0.204357	0.116429	0.0946301	0.138399	48.7335	-0.0878663	0.141807	0.956792	48.7335	-0.0878663	0.141807	0.956792	47.9539	-0.0959532	0.11333	0.997036	47.9539	-0.0959532	0.11333	0.997036	-0.779661
Q69ZR2	1	1.31108	0.544001	0.147555	0.150007	0.134432		0.0348415	1	1.31108	0.544001	0.147555	0.150007	0.134432		0.0348415	1	0.965582	1.10488	0.215597	0.108455			0.243227	1	0.965582	1.10488	0.215597	0.108455			0.243227	46.1351	-0.334964	0.115807	0.929576	46.1351	-0.334964	0.115807	0.929576	49.4894	-1.0427	0.175841	0.980032	49.4894	-1.0427	0.175841	0.980032	3.35423
Q6A028	1	1.25116	0.772103	1.08744	0.503647	0.106117		0.190958	1	1.25116	0.772103	1.08744	0.503647	0.106117		0.190958	1	1.22284	1.1479	1.0012	0.616009	0.209845	0.127738	0.132435	1	1.22284	1.1479	1.0012	0.616009	0.209845	0.127738	0.132435									54.7509	-0.165501	0.134065	0.953051	54.7509	-0.165501	0.134065	0.953051
Q6A068	1	1.36316	0.425327	0.289865	0.29656	0.146416	0.0546574	0.278244	1	1.36316	0.425327	0.289865	0.29656	0.146416	0.0546574	0.278244	1	1.68386	1.69178	0.793896	0.0958426	0.145704	0.237709	0.364362	1	1.68386	1.69178	0.793896	0.0958426	0.145704	0.237709	0.364362	45.787	-0.413018	0.213099	0.877385	45.787	-0.413018	0.213099	0.877385	50.3182	-0.982347	0.210904	0.673684	50.3182	-0.982347	0.210904	0.673684	4.53128
Q6A0A9	1	1.95028	2.4806	1.6937	2.48945	1.05519	0.181162	0.604271	1	1.95028	2.4806	1.6937	2.48945	1.05519	0.181162	0.604271	1	2.09059	0.764014	1.49917	0.923616	0.377096	0.407944	1.15605	1	2.09059	0.764014	1.49917	0.923616	0.377096	0.407944	1.15605	60.5078	-0.286763	0.395055	-0.148241	60.5078	-0.286763	0.395055	-0.148241		-0.406463	0.647031	0.165541		-0.406463	0.647031	0.165541
Q6A4J8	1	1.14568	1.56828	1.05745	0.580414			0.522752	1	1.14568	1.56828	1.05745	0.580414			0.522752																		-0.556826	0.522752	0.535886		-0.556826	0.522752	0.535886
Q6DFV3	1	0.791082	0.873446	0.992029	0.24347	0.0413572	0.0083223	0.065048	1	0.791082	0.873446	0.992029	0.24347	0.0413572	0.0083223	0.065048	1	1.03408	1.37618	1.74067	0.27301	0.134166	0.112469	0.0155098	1	1.03408	1.37618	1.74067	0.27301	0.134166	0.112469	0.0155098	53.1374	-0.347686	0.0377465	0.956948	53.1374	-0.347686	0.0377465	0.956948	53.7464	-1.06214	0.0873817	0.771272	53.7464	-1.06214	0.0873817	0.771272	0.609047
Q6DFW4	1	0.727128	0.453569	0.51542	0.447133		0.115477	0.117298	1	0.727128	0.453569	0.51542	0.447133		0.115477	0.117298	1	0.888234	0.616852	0.753901	0.63357	0.119649	0.205111	0.216942	1	0.888234	0.616852	0.753901	0.63357	0.119649	0.205111	0.216942	48.4288	-0.0377269	0	0.90752	48.4288	-0.0377269	0	0.90752	53.018	-0.0403011	0	0.842497	53.018	-0.0403011	0	0.842497	4.58915
Q6DG52																	1	1.20336	1.17853	0.968584	0.615513	0.252427	0.273738	0.240784	1	1.20336	1.17853	0.968584	0.615513	0.252427	0.273738	0.240784									54.6452	-0.185943	0.250042	0.940021	54.6452	-0.185943	0.250042	0.940021
Q6IRU2	1	0.958447	1.12451	1.43083	1.40647	1.04417	1.57984	1.67088	1	0.958447	1.12451	1.43083	1.40647	1.04417	1.57984	1.67088	1	1.02176	1.15236	1.48185	1.49576	1.26137	1.51871	2.43761	1	1.02176	1.15236	1.48185	1.49576	1.26137	1.51871	2.43761		0.0305451	1.5	0.570964		0.0305451	1.5	0.570964		0.130918	1.5	0.369805		0.130918	1.5	0.369805
Q6IRU5	1	0.942828	1.46703	1.7028	2.24453	1.54937	1.81347	1.27167	1	0.942828	1.46703	1.7028	2.24453	1.54937	1.81347	1.27167	1	0.76857	1.31472	1.95933	2.73738	1.85683	2.28532	3.17719	1	0.76857	1.31472	1.95933	2.73738	1.85683	2.28532	3.17719		0.648915	1.5	0.426207		0.648915	1.5	0.426207
Q6NSR8	1	1.01763	0.965912	1.23956	1.29904	0.752063	0.641257	0.321272	1	1.01763	0.965912	1.23956	1.29904	0.752063	0.641257	0.321272	1	0.985383	0.928923	0.87288	0.924124	0.593046	0.533376	0.255472	1	0.985383	0.928923	0.87288	0.924124	0.593046	0.533376	0.255472	63.2867	-0.0817635	0.260136	0.754632	63.2867	-0.0817635	0.260136	0.754632	61.538	-0.0475258	0	0.952609	61.538	-0.0475258	0	0.952609	-1.74875
Q6NV83	1	1.56005	1.02127	0.364958	0.157869	0.161624	0.0797136	0.132357	1	1.56005	1.02127	0.364958	0.157869	0.161624	0.0797136	0.132357	1	1.06075	0.525648	0.315495	0.129666	0.0267576	0.141321	0.170933	1	1.06075	0.525648	0.315495	0.129666	0.0267576	0.141321	0.170933	49.7768	-0.68365	0.13289	0.853849	49.7768	-0.68365	0.13289	0.853849	46.6452	-0.117345	0.121974	0.972208	46.6452	-0.117345	0.121974	0.972208	-3.13162
Q6NVF9	1	1.08675	1.03771	1.69981	1.11097	0.365787	0.217653	0.180321	1	1.08675	1.03771	1.69981	1.11097	0.365787	0.217653	0.180321	1	0.902353	1.03079	1.1072	0.841606	0.230956	0.0741942	0.0350212	1	0.902353	1.03079	1.1072	0.841606	0.230956	0.0741942	0.0350212	57.8075	-0.867852	0.198987	0.742297	57.8075	-0.867852	0.198987	0.742297	56.2026	-0.185518	0.0473816	0.983988	56.2026	-0.185518	0.0473816	0.983988	-1.60486
Q6NXN1	1	0.887382	0.78805	1.67495	1.54329	0.894772	1.39983	1.51748	1	0.887382	0.78805	1.67495	1.54329	0.894772	1.39983	1.51748																		0.529862	1.40606	0.521573		0.529862	1.40606	0.521573
Q6NZB0	1	0.943676	0.876885	0.597201	0.258193	0.100149	0.0955496	0.0896227	1	0.943676	0.876885	0.597201	0.258193	0.100149	0.0955496	0.0896227	1	1.11921	1.17379	0.716194	0.371534	0.133562	0.114289	0.0734936	1	1.11921	1.17379	0.716194	0.371534	0.133562	0.114289	0.0734936	50.8584	-0.0962672	0.0678536	0.996596	50.8584	-0.0962672	0.0678536	0.996596	52.4423	-0.1206	0.0906987	0.962053	52.4423	-0.1206	0.0906987	0.962053	1.58394
Q6NZB1	1	0.337798	1.72394	0.839192				0.401235	1	0.337798	1.72394	0.839192				0.401235																	50.5282	-0.745516	0.401235	0.229664	50.5282	-0.745516	0.401235	0.229664
Q6NZF1	1	1.1308	0.476635	0.91823	0.86476	0.337825	0.165519	0.130466	1	1.1308	0.476635	0.91823	0.86476	0.337825	0.165519	0.130466	1	0.766523	1.43786	1.60899	1.12043	0.276926	0.208553	0.137826	1	0.766523	1.43786	1.60899	1.12043	0.276926	0.208553	0.137826	56.7314	-0.144529	0.131265	0.730379	56.7314	-0.144529	0.131265	0.730379	57.6476	-0.897991	0.17319	0.719907	57.6476	-0.897991	0.17319	0.719907	0.916187
Q6NZJ6	1	1.15304	0.513234	0.215152	0.196502	0.0649942	0.0345402	0.159106	1	1.15304	0.513234	0.215152	0.196502	0.0649942	0.0345402	0.159106	1	1.04537	0.689048	0.273047	0.173345	0.0930226	0.0825447	0.107977	1	1.04537	0.689048	0.273047	0.173345	0.0930226	0.0825447	0.107977	46.1473	-0.191368	0.126021	0.963892	46.1473	-0.191368	0.126021	0.963892	47.6373	-0.123669	0.102393	0.994813	47.6373	-0.123669	0.102393	0.994813	1.48994
Q6P069	1	1.23298	1.10153	1.03756	0.455243	0.103006	0.113252	0.15088	1	1.23298	1.10153	1.03756	0.455243	0.103006	0.113252	0.15088	1	0.779964	1.09406	1.18922	0.459364	0.0824802	0.0780177	0.131178	1	0.779964	1.09406	1.18922	0.459364	0.0824802	0.0780177	0.131178	53.9542	-1.01784	0.122379	0.960214	53.9542	-1.01784	0.122379	0.960214
Q6P1B1	1	1.07878	1.0715	0.924154	0.443269	0.085695	0.0828079	0.13061	1	1.07878	1.0715	0.924154	0.443269	0.085695	0.0828079	0.13061	1	0.961532	0.971071	0.761615	0.31212	0.100279	0.102999	0.0775853	1	0.961532	0.971071	0.761615	0.31212	0.100279	0.102999	0.0775853	53.6041	-0.177819	0.090454	0.989879	53.6041	-0.177819	0.090454	0.989879	52.1877	-0.126325	0.0769618	0.99824	52.1877	-0.126325	0.0769618	0.99824	-1.41641
Q6P1F6	1	1.04227	1.02293	1.17234	1.06295	0.334543	0.123325	0.0560195	1	1.04227	1.02293	1.17234	1.06295	0.334543	0.123325	0.0560195	1	1.05004	1.0268	1.14949	0.90509	0.260344	0.100683	0.0638552	1	1.05004	1.0268	1.14949	0.90509	0.260344	0.100683	0.0638552	57.8138	-0.984958	0.0896721	0.97519	57.8138	-0.984958	0.0896721	0.97519	56.5765	-0.205956	0.0771799	0.982623	56.5765	-0.205956	0.0771799	0.982623	-1.23728
Q6P1G0																	1	0.896022	0.816958	0.801698	0.0798249	0.0231165	0.0718865		1	0.896022	0.816958	0.801698	0.0798249	0.0231165	0.0718865										51.2212	-0.270548	0.0439511	0.961805	51.2212	-0.270548	0.0439511	0.961805
Q6P2B1	1	1.15244	0.925477	0.807274	0.300019	0.0934307	0.0655006	0.10613	1	1.15244	0.925477	0.807274	0.300019	0.0934307	0.0655006	0.10613	1	0.907686	0.858104	0.683987	0.227102	0.15444	0.0954909	0.127057	1	0.907686	0.858104	0.683987	0.227102	0.15444	0.0954909	0.127057	52.3089	-0.140709	0.075477	0.980759	52.3089	-0.140709	0.075477	0.980759	51.2581	-0.105093	0.0969662	0.982275	51.2581	-0.105093	0.0969662	0.982275	-1.05074
Q6P2K6	1	1.65164	1.32863	1.08347	0.1863	0.311691	0.277396	0.160558	1	1.65164	1.32863	1.08347	0.1863	0.311691	0.277396	0.160558	1	0.935296	0.820393	0.969352	0.324025	0.159504	0.0669176	0.0775428	1	0.935296	0.820393	0.969352	0.324025	0.159504	0.0669176	0.0775428	52.1206	-0.920961	0.233971	0.76887	52.1206	-0.920961	0.233971	0.76887	53.1109	-0.219298	0.096479	0.967757	53.1109	-0.219298	0.096479	0.967757	0.99033
Q6P4T2	1	1.25449	0.880018	1.01154	0.278984	0.193665	0.159159	0.299863	1	1.25449	0.880018	1.01154	0.278984	0.193665	0.159159	0.299863	1	1.28654	1.02299	0.924007	0.428391	0.290492	0.114561	0.192415	1	1.28654	1.02299	0.924007	0.428391	0.290492	0.114561	0.192415	53.5904	-0.914668	0.217562	0.934704	53.5904	-0.914668	0.217562	0.934704	53.5791	-0.137761	0.181176	0.933406	53.5791	-0.137761	0.181176	0.933406	-0.0113784
Q6P542	1	1.2126	1.06206	0.900458	0.314016	0.0395477	0.063136	0.110187	1	1.2126	1.06206	0.900458	0.314016	0.0395477	0.063136	0.110187	1	0.987779	0.954825	0.891805	0.386617	0.210057	0.123836	0.119511	1	0.987779	0.954825	0.891805	0.386617	0.210057	0.123836	0.119511	52.8256	-0.190013	0.0667393	0.969671	52.8256	-0.190013	0.0667393	0.969671	53.1919	-0.137254	0.132395	0.996672	53.1919	-0.137254	0.132395	0.996672	0.366224
Q6P5B0	1	1.13047	0.334411	0.195113	0.152916	0.0142957		0.121907	1	1.13047	0.334411	0.195113	0.152916	0.0142957		0.121907	1	1.31167	0.320123	0.0690574	0.0358436	0.0455712	0.0687719	0.109926	1	1.31167	0.320123	0.0690574	0.0358436	0.0455712	0.0687719	0.109926	45.4979	-0.382401	0.120831	0.971489	45.4979	-0.382401	0.120831	0.971489	45.7676	-0.852291	0.0658338	0.942688	45.7676	-0.852291	0.0658338	0.942688	0.269694
Q6P5E4	1	1.0801	1.04872	1.07092	0.844557	0.227186	0.203166	0.167406	1	1.0801	1.04872	1.07092	0.844557	0.227186	0.203166	0.167406	1	0.939651	0.942519	1.07955	0.60016	0.176941	0.135845	0.22337	1	0.939651	0.942519	1.07955	0.60016	0.176941	0.135845	0.22337	55.6654	-0.231183	0.185595	0.988493	55.6654	-0.231183	0.185595	0.988493	54.1071	-0.950418	0.178719	0.985094	54.1071	-0.950418	0.178719	0.985094	-1.55834
Q6P5F9	1	1.05022	0.864696	0.878579	0.263486	0.107716	0.0668877	0.100439	1	1.05022	0.864696	0.878579	0.263486	0.107716	0.0668877	0.100439	1	0.917532	0.919843	0.779949	0.196676	0.0659762	0.0701667	0.0537457	1	0.917532	0.919843	0.779949	0.196676	0.0659762	0.0701667	0.0537457	52.4156	-0.180292	0.0852872	0.984956	52.4156	-0.180292	0.0852872	0.984956	51.7007	-0.170085	0.0563425	0.991138	51.7007	-0.170085	0.0563425	0.991138	-0.714926
Q6P5G6	1	1.12236	0.694254	0.350525	0.284483	0.111629	0.03799	0.154007	1	1.12236	0.694254	0.350525	0.284483	0.111629	0.03799	0.154007																	48.401	-0.0973897	0.114426	0.965561	48.401	-0.0973897	0.114426	0.965561
Q6P6J0																	1	0.427599	0.794657	0.538248	0.0814372	0.407458	0.341841	0.13467	1	0.427599	0.794657	0.538248	0.0814372	0.407458	0.341841	0.13467									48.4883	-0.0313729	0.0258407	0.588546	48.4883	-0.0313729	0.0258407	0.588546
Q6P6M7	1	0.974792	1.33217	1.86312	1.71653	1.37695	1.96652	1.23984	1	0.974792	1.33217	1.86312	1.71653	1.37695	1.96652	1.23984	1	0.665046	1.48128	1.59416	1.38804	1.17079	1.56001	1.27117	1	0.665046	1.48128	1.59416	1.38804	1.17079	1.56001	1.27117		0.681252	1.5	0.51924		0.681252	1.5	0.51924		0.59039	1.41091	0.640035		0.59039	1.41091	0.640035
Q6P8I4	1	1.06327	1.01187	1.22331	1.41586	0.854484	1.13155	1.01918	1	1.06327	1.01187	1.22331	1.41586	0.854484	1.13155	1.01918	1	1.11169	1.01812	1.37799	2.00939	1.32459	1.23841	2.06278	1	1.11169	1.01812	1.37799	2.00939	1.32459	1.23841	2.06278		0.0145504	1.11575	0.0604759		0.0145504	1.11575	0.0604759		0.62788	1.5	0.441154		0.62788	1.5	0.441154
Q6P8M1	1	1.7186	2.30843	1.82175	1.74222	0.784719	0.241593	0.304099	1	1.7186	2.30843	1.82175	1.74222	0.784719	0.241593	0.304099	1	1.45862	1.08662	1.5578	1.41652	0.810952	0.530318		1	1.45862	1.08662	1.5578	1.41652	0.810952	0.530318		58.3852	-0.780916	0.272846	0.15672	58.3852	-0.780916	0.272846	0.15672		-0.505356	0.530318	0.176425		-0.505356	0.530318	0.176425
Q6P8X1	1	0.905889	0.981451	0.700261	0.212444	0.0556359	0.0509435	0.0727114	1	0.905889	0.981451	0.700261	0.212444	0.0556359	0.0509435	0.0727114	1	0.961364	0.871491	0.651803	0.232675	0.141036	0.0699619	0.0661495	1	0.961364	0.871491	0.651803	0.232675	0.141036	0.0699619	0.0661495	51.4017	-0.148626	0.0528598	0.992855	51.4017	-0.148626	0.0528598	0.992855	51.1662	-0.0990406	0.0552145	0.995161	51.1662	-0.0990406	0.0552145	0.995161	-0.235542
Q6P9P6																	1	2.76738	0.926304	1.4096	1.47367				1	2.76738	0.926304	1.4096	1.47367													0.818079	1.5	0.113455		0.818079	1.5	0.113455
Q6P9Q4																	1	0.891665	0.861362	0.315093	0.262004	0.12302	0.119579	0.103927	1	0.891665	0.861362	0.315093	0.262004	0.12302	0.119579	0.103927									48.6853	-0.138512	0.137	0.977799	48.6853	-0.138512	0.137	0.977799
Q6P9Q6	1	0.791622	0.291994	0.187318	0.116614	0.0647685		0.0470396	1	0.791622	0.291994	0.187318	0.116614	0.0647685		0.0470396	1	0.893591	0.766467	0.320794	0.251867	0.0722822	0.105911	0.182672	1	0.893591	0.766467	0.320794	0.251867	0.0722822	0.105911	0.182672	43.9175	-0.104725	0.0743328	0.994431	43.9175	-0.104725	0.0743328	0.994431	48.3519	-0.102592	0.126166	0.977392	48.3519	-0.102592	0.126166	0.977392	4.43435
Q6P9R2	1	0.978881	1.0298	0.742046	0.321996	0.119126	0.0431821	0.149627	1	0.978881	1.0298	0.742046	0.321996	0.119126	0.0431821	0.149627	1	1.06941	1.08215	0.847213	0.33894	0.142018	0.106507	0.0854104	1	1.06941	1.08215	0.847213	0.33894	0.142018	0.106507	0.0854104	52.1451	-0.127791	0.091949	0.992015	52.1451	-0.127791	0.091949	0.992015	52.7464	-0.14884	0.0990676	0.990907	52.7464	-0.14884	0.0990676	0.990907	0.60131
Q6PAM1																	1	0.648228	0.982396	0.645375	0.501727	0.117128	0.0864383	0.117673	1	0.648228	0.982396	0.645375	0.501727	0.117128	0.0864383	0.117673									52.699	-0.0717766	0.0242505	0.853774	52.699	-0.0717766	0.0242505	0.853774
Q6PAR5	1	0.985848	0.875879	0.222579	0.185585	0.0293319	0.033431	0.0558567	1	0.985848	0.875879	0.222579	0.185585	0.0293319	0.033431	0.0558567	1	0.740022	0.619616	0.209193	0.109731	0.0490568	0.0261447	0.0319198	1	0.740022	0.619616	0.209193	0.109731	0.0490568	0.0261447	0.0319198	48.2743	-0.190988	0.0693406	0.989605	48.2743	-0.190988	0.0693406	0.989605	46.188	-0.0733554	0	0.973365	46.188	-0.0733554	0	0.973365	-2.0863
Q6PAV2	1	0.889857	0.868703	0.726165	0.356504	0.177048	0.189221	0.0962918	1	0.889857	0.868703	0.726165	0.356504	0.177048	0.189221	0.0962918	1	1.46213	1.0612	0.853608	0.410425		0.0532582	0.0664207	1	1.46213	1.0612	0.853608	0.410425		0.0532582	0.0664207	52.2794	-0.0779051	0.0939486	0.980745	52.2794	-0.0779051	0.0939486	0.980745	53.2529	-0.134882	0.0540502	0.873159	53.2529	-0.134882	0.0540502	0.873159	0.973488
Q6PB44																	1	0.966263	1.06304	0.19133	0.173304	0.0599528	0.0639006	0.0644148	1	0.966263	1.06304	0.19133	0.173304	0.0599528	0.0639006	0.0644148									49.6234	-1.14663	0.0903932	0.99071	49.6234	-1.14663	0.0903932	0.99071
Q6PB66	1	1.16522	0.850304	0.266373	0.209382	0.0696654	0.0577614	0.121283	1	1.16522	0.850304	0.266373	0.209382	0.0696654	0.0577614	0.121283	1	1.05445	0.831557	0.190926	0.136929	0.0642593	0.0866433	0.0653173	1	1.05445	0.831557	0.190926	0.136929	0.0642593	0.0866433	0.0653173	48.3432	-0.168424	0.10714	0.972983	48.3432	-0.168424	0.10714	0.972983	47.8397	-0.201973	0.0855736	0.995721	47.8397	-0.201973	0.0855736	0.995721	-0.503447
Q6PDG5	1	0.699448	0.427299	0.0598196	0.505401	0.35322	0.301109	0.251368	1	0.699448	0.427299	0.0598196	0.505401	0.35322	0.301109	0.251368	1	0.772746	0.267672	0.322974	0.210209	0.0356571	0.310228	0.10909	1	0.772746	0.267672	0.322974	0.210209	0.0356571	0.310228	0.10909	43.1143	-0.109581	0.304668	0.805843	43.1143	-0.109581	0.304668	0.805843	43.423	-0.115454	0.185375	0.923774	43.423	-0.115454	0.185375	0.923774	0.308711
Q6PDI5	1	1.02402	0.710456	0.165938	0.128979	0.0815859	0.0312949	0.0903623	1	1.02402	0.710456	0.165938	0.128979	0.0815859	0.0312949	0.0903623	1	1.49839	0.923457	0.434589	0.115421	0.0434819	0.0713077	0.0251783	1	1.49839	0.923457	0.434589	0.115421	0.0434819	0.0713077	0.0251783	47.2044	-0.179737	0.0796952	0.996161	47.2044	-0.179737	0.0796952	0.996161	49.6052	-0.164155	0.0485082	0.88575	49.6052	-0.164155	0.0485082	0.88575	2.40074
Q6PDL0																	1	1.48684	0.778804	1.02022	0.636071			0.491998	1	1.48684	0.778804	1.02022	0.636071			0.491998
Q6PDM2																	1	0.811968	1.47867	1.19798	3.79795	1.08877	0.752113	3.4549	1	0.811968	1.47867	1.19798	3.79795	1.08877	0.752113	3.4549										0.483356	1.5	0.0363415		0.483356	1.5	0.0363415
Q6PDQ2	1	1.02316	0.541729	0.147708	0.127366	0.0748855	0.011696	0.0809629	1	1.02316	0.541729	0.147708	0.127366	0.0748855	0.011696	0.0809629	1	1.05107	0.620639	0.33346	0.206926	0.158173	0.125536	0.176932	1	1.05107	0.620639	0.33346	0.206926	0.158173	0.125536	0.176932	46.3002	-0.161376	0.071865	0.99391	46.3002	-0.161376	0.071865	0.99391	47.4502	-0.10638	0.158903	0.989856	47.4502	-0.10638	0.158903	0.989856	1.15
Q6PDY2	1	1.03642	1.01297	0.266423	0.878711		0.493682		1	1.03642	1.01297	0.266423	0.878711		0.493682		1	2.02767	2.47744	1.96998	1.98866	1.25803	0.169211	0.493323	1	2.02767	2.47744	1.96998	1.98866	1.25803	0.169211	0.493323		-0.595424	0.546272	0.631427		-0.595424	0.546272	0.631427	60.7589	-0.259187	0.319647	-0.118946	60.7589	-0.259187	0.319647	-0.118946
Q6PEB6																	1	0.862485	0.632372	2.04054	0.802223		0.397101		1	0.862485	0.632372	2.04054	0.802223		0.397101										54.4995	-0.695848	0.397101	0.240144	54.4995	-0.695848	0.397101	0.240144
Q6PFD9	1	1.03822	1.00371	1.03019	0.251896	0.0823966	0.0784336	0.20102	1	1.03822	1.00371	1.03019	0.251896	0.0823966	0.0784336	0.20102	1	0.772232	0.903376	0.644438	0.182439	0.080096	0.0379837	0.0902568	1	0.772232	0.903376	0.644438	0.182439	0.080096	0.0379837	0.0902568	53.6834	-1.025	0.120617	0.992039	53.6834	-1.025	0.120617	0.992039	50.9411	-0.126779	0.0520338	0.951599	50.9411	-0.126779	0.0520338	0.951599	-2.74234
Q6PGB6	1	0.985379	0.887443	1.08441	0.919892	0.199247	0.175696	0.1323	1	0.985379	0.887443	1.08441	0.919892	0.199247	0.175696	0.1323	1	0.932257	1.08879	1.07133	1.08817	0.334411	0.303448	0.224763	1	0.932257	1.08879	1.07133	1.08817	0.334411	0.303448	0.224763	55.9798	-0.274261	0.15371	0.983158	55.9798	-0.274261	0.15371	0.983158	57.6517	-0.800236	0.264106	0.973575	57.6517	-0.800236	0.264106	0.973575	1.67199
Q6PGB8;Q91ZW3	1	1.05078	0.76602	0.489235	0.474069	0.11406	0.151483	0.227293	1	1.05078	0.76602	0.489235	0.474069	0.11406	0.151483	0.227293	1	1.66888	1.1279	1.12512	0.986668	0.82989	0.460896	0.326096	1	1.66888	1.1279	1.12512	0.986668	0.82989	0.460896	0.326096	50.5975	-0.0666302	0.151458	0.948853	50.5975	-0.0666302	0.151458	0.948853	61.4335	-0.105592	0.314207	0.608579	61.4335	-0.105592	0.314207	0.608579	10.836
Q6PGG2	1	0.750068	0.490772	0.272172	0.162875		0.198135	0.0863511	1	0.750068	0.490772	0.272172	0.162875		0.198135	0.0863511	1	0.794921	0.415941	0.147909	0.0443168	0.13965	0.0569292	0.103755	1	0.794921	0.415941	0.147909	0.0443168	0.13965	0.0569292	0.103755	45.3971	-0.0691554	0.117996	0.983602	45.3971	-0.0691554	0.117996	0.983602	44.6335	-0.0968396	0.0723878	0.988004	44.6335	-0.0968396	0.0723878	0.988004	-0.763651
Q6PGH2	1	1.01721	0.986236	1.3417	1.27618	0.690593	1.11402	0.866798	1	1.01721	0.986236	1.3417	1.27618	0.690593	1.11402	0.866798	1	0.994218	1.13801	1.21071	1.22362	0.876758	0.982463	1.14718	1	0.994218	1.13801	1.21071	1.22362	0.876758	0.982463	1.14718			0	0.0227354			0	0.0227354		0.139572	1.09646	0.13492		0.139572	1.09646	0.13492
Q6PGL7	1	1.59006	1.9541	1.50867	1.17425	0.432135	0.289637	0.540218	1	1.59006	1.9541	1.50867	1.17425	0.432135	0.289637	0.540218	1	1.41849	1.40508	1.1644	0.63974	0.271367	0.550929	0.407057	1	1.41849	1.40508	1.1644	0.63974	0.271367	0.550929	0.407057	57.5969	-0.63945	0.414927	0.382286	57.5969	-0.63945	0.414927	0.382286	54.2748	-0.684393	0.409784	0.713925	54.2748	-0.684393	0.409784	0.713925	-3.32208
Q6PIP5	1	1.02234	1.20263	1.02833	0.701213	0.213252	0.0901108	0.144466	1	1.02234	1.20263	1.02833	0.701213	0.213252	0.0901108	0.144466	1	0.994476	1.10712	0.988104	0.91433	0.22894	0.0398662	0.0623473	1	0.994476	1.10712	0.988104	0.91433	0.22894	0.0398662	0.0623473	55.226	-0.174019	0.120293	0.968992	55.226	-0.174019	0.120293	0.968992	56.4992	-0.222235	0.0475366	0.992083	56.4992	-0.222235	0.0475366	0.992083	1.27325
Q6PR54	1	0.734981	0.80277	1.07965	1.023	0.448734	0.102653	0.0299043	1	0.734981	0.80277	1.07965	1.023	0.448734	0.102653	0.0299043																	57.8298	-0.298437	0.0628405	0.901314	57.8298	-0.298437	0.0628405	0.901314
Q6SKR2																	1	1.27063	0.949319	1.41469	1.06221	0.56647	0.0543353		1	1.27063	0.949319	1.41469	1.06221	0.56647	0.0543353										58.0654	-1.01842	0.0543352	0.801442	58.0654	-1.01842	0.0543352	0.801442
Q6WVG3	1	0.748719	0.859165	1.40244	1.92717	1.03075	1.45301	0.481991	1	0.748719	0.859165	1.40244	1.92717	1.03075	1.45301	0.481991	1	0.944073	1.13378	1.04275	1.95493	1.09689	0.558333	0.651525	1	0.944073	1.13378	1.04275	1.95493	1.09689	0.558333	0.651525	66.9784	-0.83598	0	0.112619	66.9784	-0.83598	0	0.112619		-0.233631	0.603058	0.235791		-0.233631	0.603058	0.235791
Q6ZPJ3	1	0.876708	0.558145	0.739247	0.30486	0.0643509	0.0609517	0.123639	1	0.876708	0.558145	0.739247	0.30486	0.0643509	0.0609517	0.123639	1	1.55122	1.258	0.835693	0.273413		0.05831	0.174413	1	1.55122	1.258	0.835693	0.273413		0.05831	0.174413	50.0528	-0.0541721	0	0.89515	50.0528	-0.0541721	0	0.89515	52.2455	-0.180078	0.119536	0.810647	52.2455	-0.180078	0.119536	0.810647	2.19266
Q6ZQ03	1	0.89494	1.92177	1.28079	2.45261	0.197509	1.11674		1	0.89494	1.92177	1.28079	2.45261	0.197509	1.11674																			0.569566	1.39389	0.0869519		0.569566	1.39389	0.0869519
Q6ZQ08	1	0.877147	0.593452	0.35151	0.10892	0.0647256		0.169108	1	0.877147	0.593452	0.35151	0.10892	0.0647256		0.169108	1	0.841248	0.764509	0.480529	0.135999		0.0784582	0.187477	1	0.841248	0.764509	0.480529	0.135999		0.0784582	0.187477	47.0857	-0.0829378	0.0873303	0.981196	47.0857	-0.0829378	0.0873303	0.981196	49.0681	-0.0851098	0.100642	0.959267	49.0681	-0.0851098	0.100642	0.959267	1.98238
Q6ZQ38	1	0.969646	0.996876	1.19331	1.35353	0.741865	0.242229	0.0959743	1	0.969646	0.996876	1.19331	1.35353	0.741865	0.242229	0.0959743	1	1.01581	1.07741	1.30274	1.42417	0.79751	0.220224	0.0994755	1	1.01581	1.07741	1.30274	1.42417	0.79751	0.220224	0.0994755	59.5153	-0.189445	0.124738	0.875329	59.5153	-0.189445	0.124738	0.875329	59.7053	-0.206496	0.116655	0.823329	59.7053	-0.206496	0.116655	0.823329	0.190057
Q6ZQ88	1	1.33155	0.744358	0.518234	0.4393	0.43101	0.0387714	0.0914272	1	1.33155	0.744358	0.518234	0.4393	0.43101	0.0387714	0.0914272	1	1.47495	1.10828	0.651635	0.259522	0.0585284	0.0682502	0.0823473	1	1.47495	1.10828	0.651635	0.259522	0.0585284	0.0682502	0.0823473	52.2571	-0.0568382	0.0402417	0.848768	52.2571	-0.0568382	0.0402417	0.848768	51.3429	-0.146551	0.0723809	0.883899	51.3429	-0.146551	0.0723809	0.883899	-0.914213
Q6ZQL4	1	1.60785	1.61684	2.42719	2.95992	0.553335	0.124894	0.616971	1	1.60785	1.61684	2.42719	2.95992	0.553335	0.124894	0.616971	1	1.27049	1.51018	3.15396	4.26811	1.4094	0.481818	0.376741	1	1.27049	1.51018	3.15396	4.26811	1.4094	0.481818	0.376741	58.107	-0.680355	0.370932	-0.00978121	58.107	-0.680355	0.370932	-0.00978121	61.95	-0.616106	0.376741	-0.242136	61.95	-0.616106	0.376741	-0.242136	3.84298
Q6ZWM4	1	1.00058	1.10724	1.22735	1.41402	0.892953	1.34609	1.09347	1	1.00058	1.10724	1.22735	1.41402	0.892953	1.34609	1.09347	1	0.961968	1.26646	1.3166	1.14119	0.889635	1.19546	1.69353	1	0.961968	1.26646	1.3166	1.14119	0.889635	1.19546	1.69353		0.264873	1.19478	0.240589		0.264873	1.19478	0.240589		0.0139479	1.5	0.266173		0.0139479	1.5	0.266173
Q6ZWN5	1	1.13522	1.28094	2.23634	5.25371	2.28893	0.496123	0.591844	1	1.13522	1.28094	2.23634	5.25371	2.28893	0.496123	0.591844	1	1.09266	1.33085	1.91303	5.62001	2.64185	0.627896	0.450948	1	1.09266	1.33085	1.91303	5.62001	2.64185	0.627896	0.450948		0.103259	1.5	-0.0155355		0.103259	1.5	-0.0155355	62.4071	-0.538959	0.450948	-0.258493	62.4071	-0.538959	0.450948	-0.258493
Q6ZWQ0	1	0.999629	1.1106	0.611742	0.274851	0.110162	0.162236	0.146463	1	0.999629	1.1106	0.611742	0.274851	0.110162	0.162236	0.146463																	50.8492	-0.165724	0.155036	0.981353	50.8492	-0.165724	0.155036	0.981353
Q6ZWR6																	1	0.672066	1.0816	1.06275	1.44681	0.497063	0.0772255	0.0793402	1	0.672066	1.0816	1.06275	1.44681	0.497063	0.0772255	0.0793402									57.997	-0.994021	0.0782828	0.81604	57.997	-0.994021	0.0782828	0.81604
Q6ZWU9;Q6ZWY3	1	1.36486	0.923377	2.34241	5.58876	1.87417	0.542385	0.544063	1	1.36486	0.923377	2.34241	5.58876	1.87417	0.542385	0.544063	1	1.00377	1.13403	1.4479	3.93586	2.07803	0.605298	0.182822	1	1.00377	1.13403	1.4479	3.93586	2.07803	0.605298	0.182822		-0.466507	0.54209	-0.224519		-0.466507	0.54209	-0.224519	62.1343	-0.796801	0.182822	-0.0650763	62.1343	-0.796801	0.182822	-0.0650763
Q6ZWV3;P86048	1	1.13987	1.2258	1.72514	6.06929	2.63163	0.698462	0.899156	1	1.13987	1.2258	1.72514	6.06929	2.63163	0.698462	0.899156	1	1.01368	1.127	1.56019	6.44518	3.03175	0.885143	0.81965	1	1.01368	1.127	1.56019	6.44518	3.03175	0.885143	0.81965		0.678864	1.5	-0.0450092		0.678864	1.5	-0.0450092		0.614897	1.5	-0.0477082		0.614897	1.5	-0.0477082
Q6ZWV7	1	1.24152	1.40447	2.62401	11.3319	4.87827	1.25033	2.29461	1	1.24152	1.40447	2.62401	11.3319	4.87827	1.25033	2.29461	1	1.18183	1.55626	2.50683	11.6162	6.2018	1.722	1.68043	1	1.18183	1.55626	2.50683	11.6162	6.2018	1.722	1.68043		0.149112	1.5	-0.282963		0.149112	1.5	-0.282963		0.452288	1.5	-0.307779		0.452288	1.5	-0.307779
Q6ZWX6	1	1.06515	1.19853	1.26752	1.53485	0.327995	0.152744	0.180173	1	1.06515	1.19853	1.26752	1.53485	0.327995	0.152744	0.180173	1	0.951882	1.11372	1.24177	1.58944	0.419062	0.153579	0.198643	1	0.951882	1.11372	1.24177	1.58944	0.419062	0.153579	0.198643	57.7628	-0.903422	0.166458	0.803128	57.7628	-0.903422	0.166458	0.803128	57.8983	-0.890975	0.176111	0.777285	57.8983	-0.890975	0.176111	0.777285	0.135497
Q6ZWY8	1	1.17398	1.06367	1.47721	1.4686	1.37135	2.30633	1.9988	1	1.17398	1.06367	1.47721	1.4686	1.37135	2.30633	1.9988	1	1.03054	1.24414	1.36255	1.87543	1.45972	1.67305	3.45871	1	1.03054	1.24414	1.36255	1.87543	1.45972	1.67305	3.45871		0.155907	1.5	0.352107		0.155907	1.5	0.352107		0.0851061	1.5	0.0880829		0.0851061	1.5	0.0880829
Q71FD7	1	0.980517	1.67054	0.881153	0.564733	0.583566	0.589092	0.396371	1	0.980517	1.67054	0.881153	0.564733	0.583566	0.589092	0.396371	1	0.804362	0.847531	0.897443	1.08517	0.531173	0.453706	0.571368	1	0.804362	0.847531	0.897443	1.08517	0.531173	0.453706	0.571368		-0.193341	0.532685	0.582199		-0.193341	0.532685	0.582199		-0.532183	0.512537	0.76829		-0.532183	0.512537	0.76829
Q71LX4																	1	0.992108	1.27871	1.03296	4.28505	2.09644	0.646084	0.796392	1	0.992108	1.27871	1.03296	4.28505	2.09644	0.646084	0.796392										0.102801	1.5	0.0558536		0.102801	1.5	0.0558536
Q71RI9																	1	1.32101	1.31705	1.88892	1.67868	1.59863	1.34113	2.64566	1	1.32101	1.31705	1.88892	1.67868	1.59863	1.34113	2.64566										0.090043	1.5	0.116398		0.090043	1.5	0.116398
Q76LS9	1	0.763993	0.925703	0.790269	0.201539	0.164059	0.0997939	0.11454	1	0.763993	0.925703	0.790269	0.201539	0.164059	0.0997939	0.11454	1	0.770276	0.931025	0.843997	0.199105	0.119825	0.109735	0.0232347	1	0.770276	0.931025	0.843997	0.199105	0.119825	0.109735	0.0232347	51.6306	-0.184972	0.121042	0.943046	51.6306	-0.184972	0.121042	0.943046	51.9581	-0.196265	0.0794268	0.949903	51.9581	-0.196265	0.0794268	0.949903	0.327432
Q76MZ3	1	1.01302	1.00007	1.19557	0.541441	0.139886	0.0722863	0.103241	1	1.01302	1.00007	1.19557	0.541441	0.139886	0.0722863	0.103241	1	1.01653	1.05388	1.11909	0.570608	0.123111	0.0760734	0.0865265	1	1.01653	1.05388	1.11909	0.570608	0.123111	0.0760734	0.0865265	54.0559	-0.74651	0.105136	0.974186	54.0559	-0.74651	0.105136	0.974186	54.1335	-0.531273	0.0951786	0.988151	54.1335	-0.531273	0.0951786	0.988151	0.0775529
Q78JE5	1	1.04405	1.45248	0.768042	0.62449		0.123554		1	1.04405	1.45248	0.768042	0.62449		0.123554		1	1.14777	1.59438	1.01177	0.392059	0.29758	0.0727963	0.167009	1	1.14777	1.59438	1.01177	0.392059	0.29758	0.0727963	0.167009	54.9513	-0.100483	0.0769454	0.76526	54.9513	-0.100483	0.0769454	0.76526	53.5264	-0.255672	0.176896	0.811188	53.5264	-0.255672	0.176896	0.811188	-1.42489
Q78JW9	1	0.955626	1.10244	1.45491	0.612026		0.0628169		1	0.955626	1.10244	1.45491	0.612026		0.0628169		1	0.590851	0.699458	0.603968	0.459395	0.176973	0.0342518	0.0859144	1	0.590851	0.699458	0.603968	0.459395	0.176973	0.0342518	0.0859144	54.1041	-1.08327	0.0628169	0.807249	54.1041	-1.08327	0.0628169	0.807249	49.6184	-0.0413672	0	0.848378	49.6184	-0.0413672	0	0.848378	-4.48577
Q78PY7	1	1.3594	0.531085	0.347354	0.308154	0.139017	0.167036	0.22439	1	1.3594	0.531085	0.347354	0.308154	0.139017	0.167036	0.22439	1	0.92167	0.640435	0.253404	0.172815	0.0884994	0.0980849	0.142418	1	0.92167	0.640435	0.253404	0.172815	0.0884994	0.0980849	0.142418	46.1533	-0.251479	0.235804	0.882315	46.1533	-0.251479	0.235804	0.882315	47.1765	-0.105627	0.107243	0.995156	47.1765	-0.105627	0.107243	0.995156	1.02323
Q78ZA7	1	0.860216	0.807138	0.804668	0.393055	0.0443077	0.0218668	0.0533543	1	0.860216	0.807138	0.804668	0.393055	0.0443077	0.0218668	0.0533543	1	0.935214	0.968207	0.79748	0.528201	0.100768	0.110722	0.0618175	1	0.935214	0.968207	0.79748	0.528201	0.100768	0.110722	0.0618175	52.6584	-0.105153	0	0.956978	52.6584	-0.105153	0	0.956978	53.6981	-0.102535	0.0385626	0.986401	53.6981	-0.102535	0.0385626	0.986401	1.03963
Q7M6Y3	1	1.75843	3.00815	2.71283	1.98403				1	1.75843	3.00815	2.71283	1.98403				1	0.880752	1.11044	1.41059	0.844667		0.0564094	0.0668881	1	0.880752	1.11044	1.41059	0.844667		0.0564094	0.0668881		0.816399	1.5	-0.593034		0.816399	1.5	-0.593034	54.378	-1.07914	0.0616488	0.878131	54.378	-1.07914	0.0616488	0.878131
Q7TMB8	1	0.95295	0.940839	0.707313	0.275262	0.186517	0.0823298	0.0530212	1	0.95295	0.940839	0.707313	0.275262	0.186517	0.0823298	0.0530212	1	1.13415	1.0261	0.717568	0.288597	0.121455	0.136727	0.118641	1	1.13415	1.0261	0.717568	0.288597	0.121455	0.136727	0.118641	51.8473	-0.105582	0.0710028	0.994637	51.8473	-0.105582	0.0710028	0.994637	51.7634	-0.135849	0.120414	0.984649	51.7634	-0.135849	0.120414	0.984649	-0.0839292
Q7TMK9	1	0.865605	0.949719	0.888838	0.582307	0.191127	0.135548	0.205534	1	0.865605	0.949719	0.888838	0.582307	0.191127	0.135548	0.205534	1	0.933466	1.08054	1.10412	0.666882	0.195691	0.168884	0.185919	1	0.933466	1.08054	1.10412	0.666882	0.195691	0.168884	0.185919	54.4496	-0.122957	0.149995	0.971427	54.4496	-0.122957	0.149995	0.971427	54.3204	-0.529	0.183472	0.982241	54.3204	-0.529	0.183472	0.982241	-0.129166
Q7TMM9;Q9CWF2																	1	0.636029	0.724578	0.5826	0.498123	0.204525	0.0776709	0.0573396	1	0.636029	0.724578	0.5826	0.498123	0.204525	0.0776709	0.0573396									50.3288	-0.0418184	0	0.878761	50.3288	-0.0418184	0	0.878761
Q7TMQ7	1	1.4762	0.752299	0.350168	0.289612	0.176568	0.355487	0.200274	1	1.4762	0.752299	0.350168	0.289612	0.176568	0.355487	0.200274	1	0.703803	0.825793	0.299475	0.101045		0.186098	0.336216	1	0.703803	0.825793	0.299475	0.101045		0.186098	0.336216	47.8211	-0.156015	0.260122	0.833283	47.8211	-0.156015	0.260122	0.833283	48.0313	-0.170787	0.208314	0.838628	48.0313	-0.170787	0.208314	0.838628	0.210208
Q7TMR0	1	1.53818	1.30215	1.54146	1.75137	1.04561	0.923857	0.24582	1	1.53818	1.30215	1.54146	1.75137	1.04561	0.923857	0.24582	1	1.05871	1.08035	1.21085	1.48673	0.92261	0.758687	0.147089	1	1.05871	1.08035	1.21085	1.48673	0.92261	0.758687	0.147089	62.7425	-0.722549	0.24582	0.218691	62.7425	-0.722549	0.24582	0.218691	63.8613	-0.147024	0	0.723661	63.8613	-0.147024	0	0.723661	1.11883
Q7TMY8	1	1.07988	1.19248	0.966789	0.610729	0.225756	0.110742	0.153602	1	1.07988	1.19248	0.966789	0.610729	0.225756	0.110742	0.153602	1	1.15609	1.09733	0.812601	0.213094	0.130183	0.115301	0.106729	1	1.15609	1.09733	0.812601	0.213094	0.130183	0.115301	0.106729	54.7953	-0.147121	0.133374	0.96792	54.7953	-0.147121	0.133374	0.96792	51.7684	-0.197442	0.116708	0.978339	51.7684	-0.197442	0.116708	0.978339	-3.02697
Q7TN29	1	1.5495	2.07535	0.800816	0.763299	0.118204	0.118951	0.195996	1	1.5495	2.07535	0.800816	0.763299	0.118204	0.118951	0.195996																	54.2816	-0.986567	0.144384	0.572924	54.2816	-0.986567	0.144384	0.572924
Q7TNC4	1	1.20701	1.11724	0.413248	0.357085	0.142878	0.146025	0.524406	1	1.20701	1.11724	0.413248	0.357085	0.142878	0.146025	0.524406	1	1.00758	0.744881	0.266041	0.234062	0.0579969	0.0875168	0.0958924	1	1.00758	0.744881	0.266041	0.234062	0.0579969	0.0875168	0.0958924	49.8591	-0.889939	0.292598	0.879017	49.8591	-0.889939	0.292598	0.879017	47.9756	-0.12355	0.0999252	0.98877	47.9756	-0.12355	0.0999252	0.98877	-1.88357
Q7TNE3	1	0.605794	0.682752	0.619171	0.98035	0.511608	0.694094	0.593747	1	0.605794	0.682752	0.619171	0.98035	0.511608	0.694094	0.593747	1	1.12664	1.03266	1.02107	1.06946	0.426385	0.41553	0.42792	1	1.12664	1.03266	1.02107	1.06946	0.426385	0.41553	0.42792		-0.538668	0.669645	0.414895		-0.538668	0.669645	0.414895	57.3095	-0.635409	0.421718	0.969921	57.3095	-0.635409	0.421718	0.969921
Q7TNG5																	1	1.97564	1.10379	1.1325	1.20673	1.46738			1	1.97564	1.10379	1.1325	1.20673	1.46738												0.616805	1.37721	0.182831		0.616805	1.37721	0.182831
Q7TNV0	1	2.22866	2.40469	1.87059	1.40514		0.578629	0.198325	1	2.22866	2.40469	1.87059	1.40514		0.578629	0.198325	1	1.04808	0.851439	0.431974	0.426364	0.102405	0.0611109	0.0485186	1	1.04808	0.851439	0.431974	0.426364	0.102405	0.0611109	0.0485186	62.1639	-0.494461	0.198316	-0.0501749	62.1639	-0.494461	0.198316	-0.0501749	50.683	-0.0721555	0.0158005	0.966794	50.683	-0.0721555	0.0158005	0.966794	-11.4809
Q7TPD0																	1	0.329708		0.489479	0.222529				1	0.329708		0.489479	0.222529												38.621	-1.06146	0.347239	0.898523	38.621	-1.06146	0.347239	0.898523
Q7TPR4	1	0.954134	1.07758	1.29863	1.64877	0.797296	0.158059	0.138149	1	0.954134	1.07758	1.29863	1.64877	0.797296	0.158059	0.138149	1	0.964298	1.09143	1.31462	1.58893	0.899879	0.132749	0.0985144	1	0.964298	1.09143	1.31462	1.58893	0.899879	0.132749	0.0985144	58.4254	-0.755667	0.148102	0.727647	58.4254	-0.755667	0.148102	0.727647	59.589	-0.322385	0.102825	0.763499	59.589	-0.322385	0.102825	0.763499	1.16359
Q7TPV4	1	0.981977	0.885264	0.645684	0.332966	0.175661	0.0681398	0.557787	1	0.981977	0.885264	0.645684	0.332966	0.175661	0.0681398	0.557787	1	1.37287	1.31866	0.593634	0.398409	0.118681	0.236911	0.345171	1	1.37287	1.31866	0.593634	0.398409	0.118681	0.236911	0.345171	51.2092	-0.106491	0.264411	0.84856	51.2092	-0.106491	0.264411	0.84856	50.2256	-0.450181	0.274767	0.831427	50.2256	-0.450181	0.274767	0.831427	-0.983518
Q7TQH0	1	0.987667	0.96565	0.886616	0.521906	0.15529	0.105238	0.0981298	1	0.987667	0.96565	0.886616	0.521906	0.15529	0.105238	0.0981298	1	1.41506	1.42299	1.06345	0.990804	0.16214	0.146381	0.221552	1	1.41506	1.42299	1.06345	0.990804	0.16214	0.146381	0.221552	54.0481	-0.122653	0.0821429	0.998215	54.0481	-0.122653	0.0821429	0.998215	55.0644	-0.936178	0.17669	0.82778	55.0644	-0.936178	0.17669	0.82778	1.01627
Q7TQI3	1	1.24725	1.2045	1.1077	0.564852	0.106108	0.0890619	0.101085	1	1.24725	1.2045	1.1077	0.564852	0.106108	0.0890619	0.101085	1	1.02276	1.20946	1.16871	0.614082	0.11631	0.102854	0.071504	1	1.02276	1.20946	1.16871	0.614082	0.11631	0.102854	0.071504	54.0624	-1.04289	0.0987515	0.939918	54.0624	-1.04289	0.0987515	0.939918	54.1761	-0.65128	0.0968806	0.958058	54.1761	-0.65128	0.0968806	0.958058	0.113697
Q7TQK4																	1	2.89214	0.283947	1.74647	0.973411			0.279424	1	2.89214	0.283947	1.74647	0.973411			0.279424									65.0742	-0.1362	0.0708568	0.0584995	65.0742	-0.1362	0.0708568	0.0584995
Q7TQK5	1	1.09879	0.789966	0.319186	0.0382442		0.0269402	0.121817	1	1.09879	0.789966	0.319186	0.0382442		0.0269402	0.121817	1	1.01773	0.982971	0.360231	0.189965	0.0847964	0.0605944	0.0810283	1	1.01773	0.982971	0.360231	0.189965	0.0847964	0.0605944	0.0810283	48.3507	-0.145267	0.0552522	0.984522	48.3507	-0.145267	0.0552522	0.984522	49.3199	-0.211301	0.09873	0.993615	49.3199	-0.211301	0.09873	0.993615	0.969231
Q7TSG2	1	0.942695	1.57912	0.828087	0.445225	0.30187	0.545347	0.310441	1	0.942695	1.57912	0.828087	0.445225	0.30187	0.545347	0.310441																	51.7206	-0.22405	0.399141	0.712939	51.7206	-0.22405	0.399141	0.712939
Q7TSH6	1	0.828879	0.372331	0.231015	0.618494				1	0.828879	0.372331	0.231015	0.618494																				41.4633	-0.830256	0.40728	0.807839	41.4633	-0.830256	0.40728	0.807839
Q7TSI3	1	0.899828	1.52923	0.863272	0.681952				1	0.899828	1.52923	0.863272	0.681952				1	1.55767	1.34717	1.20197	0.30034	0.183244	0.178176	0.155875	1	1.55767	1.34717	1.20197	0.30034	0.183244	0.178176	0.155875		-0.397094	0.681952	0.292107		-0.397094	0.681952	0.292107	53.7238	-0.96445	0.172432	0.809257	53.7238	-0.96445	0.172432	0.809257
Q7TSS2	1	1.23181	1.44048	0.218053	0.277992	0.147485	0.129639		1	1.23181	1.44048	0.218053	0.277992	0.147485	0.129639		1	0.795016	0.548773	0.470901	0.0410812	0.0990269	0.0688653	0.0448315	1	0.795016	0.548773	0.470901	0.0410812	0.0990269	0.0688653	0.0448315	49.4585	-1.03183	0.185039	0.865009	49.4585	-1.03183	0.185039	0.865009	47.0687	-0.0636701	0	0.956153	47.0687	-0.0636701	0	0.956153	-2.38973
Q7TSV4	1	1.09825	0.953318	1.57045	1.50284	0.765032	0.498671	0.123622	1	1.09825	0.953318	1.57045	1.50284	0.765032	0.498671	0.123622	1	1.1182	1.09614	1.02037	0.996594	0.640351	0.341091	0.118036	1	1.1182	1.09614	1.02037	0.996594	0.640351	0.341091	0.118036	61.7138	-0.124801	0.0805948	0.623268	61.7138	-0.124801	0.0805948	0.623268	59.7588	-0.103621	0.0954651	0.970424	59.7588	-0.103621	0.0954651	0.970424	-1.95502
Q7TT37																	1	1.4573	1.19938	1.49067	0.784936	0.109884	0.357354	0.420395	1	1.4573	1.19938	1.49067	0.784936	0.109884	0.357354	0.420395									54.3723	-0.812339	0.295878	0.714399	54.3723	-0.812339	0.295878	0.714399
Q80SW1	1	0.968088	0.999193	1.24981	1.13983	0.529257	0.538697	0.432904	1	0.968088	0.999193	1.24981	1.13983	0.529257	0.538697	0.432904	1	1.04201	1.20803	1.30681	1.10936	0.560837	0.52593	0.339721	1	1.04201	1.20803	1.30681	1.10936	0.560837	0.52593	0.339721	58.2774	-0.559461	0.485801	0.868952	58.2774	-0.559461	0.485801	0.868952	58.1811	-0.614247	0.432826	0.813188	58.1811	-0.614247	0.432826	0.813188	-0.096301
Q80TE0	1	1.03952	1.15702	0.495222	0.412534		0.399146		1	1.03952	1.15702	0.495222	0.412534		0.399146																		49.9876	-0.747926	0.40584	0.957145	49.9876	-0.747926	0.40584	0.957145
Q80TM9	1	0.711371	0.0847541	0.468981	0.154098	0.0214776		0.112549	1	0.711371	0.0847541	0.468981	0.154098	0.0214776		0.112549	1	1.08147	1.20551	0.529663	0.527912	0.858185	0.397166	0.296519	1	1.08147	1.20551	0.529663	0.527912	0.858185	0.397166	0.296519	41.1743	-1.24275	0.168372	0.854243	41.1743	-1.24275	0.168372	0.854243	60.0807	-0.0330642	0.113375	0.632341	60.0807	-0.0330642	0.113375	0.632341	18.9064
Q80TR8	1	1.71162	2.89273	1.58906	1.67133	0.413628			1	1.71162	2.89273	1.58906	1.67133	0.413628																			57.919	-1.07916	0	-0.420888	57.919	-1.07916	0	-0.420888
Q80U93	1	1.63176	0.502304	1.16083	0.243165				1	1.63176	0.502304	1.16083	0.243165				1	1.12315	0.9199	0.491839	0.307582	0.115021	0.146068	0.101985	1	1.12315	0.9199	0.491839	0.307582	0.115021	0.146068	0.101985	53.7548	-1.16276	0	0.440736	53.7548	-1.16276	0	0.440736	50.3451	-0.106105	0.122411	0.979637	50.3451	-0.106105	0.122411	0.979637	-3.40961
Q80UG5	1	1.10049	1.13783	1.41599	0.973376	0.0841773	0.0887311	0.144871	1	1.10049	1.13783	1.41599	0.973376	0.0841773	0.0887311	0.144871	1	0.978076	0.985752	1.15663	0.83086	0.106436	0.0756581	0.04859	1	0.978076	0.985752	1.15663	0.83086	0.106436	0.0756581	0.04859	54.8047	-1.02065	0.105926	0.90151	54.8047	-1.02065	0.105926	0.90151	55.3607	-0.280655	0.0635857	0.984019	55.3607	-0.280655	0.0635857	0.984019	0.556006
Q80UJ7	1	0.66172	0.754151	0.203562	0.116123	0.0637776	0.0661845	0.135971	1	0.66172	0.754151	0.203562	0.116123	0.0637776	0.0661845	0.135971	1	1.1284	0.991768	0.453577	0.969627	0.348313	0.257984	0.359471	1	1.1284	0.991768	0.453577	0.969627	0.348313	0.257984	0.359471	46.6659	-0.0683106	0.0300693	0.89275	46.6659	-0.0683106	0.0300693	0.89275	56.9845	-0.0424342	0.196304	0.684851	56.9845	-0.0424342	0.196304	0.684851	10.3186
Q80UM3	1	1.11427	1.38026	1.2688	1.23227	0.163083	0.124092	0.141218	1	1.11427	1.38026	1.2688	1.23227	0.163083	0.124092	0.141218	1	0.955994	1.01332	1.19667	0.916537	0.148697	0.09645	0.107506	1	0.955994	1.01332	1.19667	0.916537	0.148697	0.09645	0.107506	57.3018	-0.947258	0.132654	0.869634	57.3018	-0.947258	0.132654	0.869634	55.8576	-0.296752	0.10229	0.973804	55.8576	-0.296752	0.10229	0.973804	-1.44417
Q80VD1	1	0.698753	0.738779	0.508869	0.20032	0.0836303	0.114156	0.164226	1	0.698753	0.738779	0.508869	0.20032	0.0836303	0.114156	0.164226	1	1.34487	1.02303	0.867901	0.466049	0.154127	0.225717	0.0411513	1	1.34487	1.02303	0.867901	0.466049	0.154127	0.225717	0.0411513	48.6596	-0.0528842	0.0211039	0.920269	48.6596	-0.0528842	0.0211039	0.920269	53.6422	-0.120669	0.1114	0.915839	53.6422	-0.120669	0.1114	0.915839	4.98255
Q80VJ2	1	0.678754	2.08417		1.38719	0.696483			1	0.678754	2.08417		1.38719	0.696483			1	1.78971	2.11774	0.348089	2.23725	1.18002	0.216616	0.254417	1	1.78971	2.11774	0.348089	2.23725	1.18002	0.216616	0.254417	58.1927	-1.07409	0	-0.0371883	58.1927	-1.07409	0	-0.0371883	60.5345	-0.533618	0.231928	0.206411	60.5345	-0.533618	0.231928	0.206411	2.3418
Q80VJ3	1	1.05176	1.23661	1.1852	0.914108	0.607602	0.941847	0.227455	1	1.05176	1.23661	1.1852	0.914108	0.607602	0.941847	0.227455	1	1.33404	1.26485	1.39267	1.43809	1.14999	0.909121	0.177308	1	1.33404	1.26485	1.39267	1.43809	1.14999	0.909121	0.177308	65.1843	-0.165883	0	0.671189	65.1843	-0.165883	0	0.671189
Q80WJ7	1	1.25569	1.86281	2.86278	2.16773	0.536644	0.399128	0.528038	1	1.25569	1.86281	2.86278	2.16773	0.536644	0.399128	0.528038	1	1.51767	0.886437	1.18711	0.476579	0.146613		0.60463	1	1.51767	0.886437	1.18711	0.476579	0.146613		0.60463	58.1811	-0.582376	0.463583	-0.0113029	58.1811	-0.582376	0.463583	-0.0113029	53.9448	-0.727495	0.375622	0.67003	53.9448	-0.727495	0.375622	0.67003	-4.23633
Q80WQ2	1	1.21686	0.992084	1.00599	1.29089	0.724572	0.426512	0.189084	1	1.21686	0.992084	1.00599	1.29089	0.724572	0.426512	0.189084	1	0.883808	1.0402	1.09169	1.52387	0.890638	0.340993	0.276268	1	0.883808	1.0402	1.09169	1.52387	0.890638	0.340993	0.276268	60.6871	-0.119314	0.19775	0.852936	60.6871	-0.119314	0.19775	0.852936	60.3144	-0.202602	0.28407	0.741094	60.3144	-0.202602	0.28407	0.741094	-0.372681
Q80WR5																	1	0.632088	1.0595	1.32883	1.57127	1.39011	0.860725	0.887611	1	0.632088	1.0595	1.32883	1.57127	1.39011	0.860725	0.887611										-0.0829868	0.87296	-0.0508721		-0.0829868	0.87296	-0.0508721
Q80X50	1	1.10503	1.12677	1.00662	0.897765	0.384551	0.556918	0.639967	1	1.10503	1.12677	1.00662	0.897765	0.384551	0.556918	0.639967	1	1.14679	1.12338	1.16041	0.990457	0.530504	0.473465	0.779084	1	1.14679	1.12338	1.16041	0.990457	0.530504	0.473465	0.779084		-0.544515	0.527145	0.88618		-0.544515	0.527145	0.88618		-0.462637	0.594351	0.782367		-0.462637	0.594351	0.782367
Q80X82	1	0.906787	0.432819	0.332684	0.181285	0.124978	0.0193263	0.0719446	1	0.906787	0.432819	0.332684	0.181285	0.124978	0.0193263	0.0719446	1	0.940591	0.515088	0.171861	0.122306	0.12541	0.0387113	0.0864401	1	0.940591	0.515088	0.171861	0.122306	0.12541	0.0387113	0.0864401	46.1886	-0.0759615	0.0609563	0.981146	46.1886	-0.0759615	0.0609563	0.981146	46.0833	-0.121528	0.0827578	0.996282	46.0833	-0.121528	0.0827578	0.996282	-0.10531
Q80X85	1	1.98356	1.71823		0.723843		0.925588		1	1.98356	1.71823		0.723843		0.925588		1	9.40058	12.2391	3.40687	7.20066	5.38244	1.25109	1.23234	1	9.40058	12.2391	3.40687	7.20066	5.38244	1.25109	1.23234		0.552503	1.33781	0.0760825		0.552503	1.33781	0.0760825		0.820013	1.5	-0.856594		0.820013	1.5	-0.856594
Q80X90	1	0.978322	0.910503	0.831883	0.318104	0.130621	0.135127	0.151957	1	0.978322	0.910503	0.831883	0.318104	0.130621	0.135127	0.151957	1	0.936063	0.934321	0.733316	0.242425	0.097248	0.0790276	0.0938307	1	0.936063	0.934321	0.733316	0.242425	0.097248	0.0790276	0.0938307	52.4358	-0.144914	0.13085	0.993158	52.4358	-0.144914	0.13085	0.993158	51.6651	-0.137841	0.0782854	0.995098	51.6651	-0.137841	0.0782854	0.995098	-0.770718
Q80X95;Q6NTA4	1	0.876621	1.03316	1.49973	1.49243	0.749657	1.01789	0.624756	1	0.876621	1.03316	1.49973	1.49243	0.749657	1.01789	0.624756	1	0.993015	1.12126	1.22439	1.40115	1.05062	1.10105	0.725111	1	0.993015	1.12126	1.22439	1.40115	1.05062	1.10105	0.725111											0	0.105087			0	0.105087
Q80XC2	1	0.960373	1.10179	0.853364	0.825674	0.749604	0.808263	0.165571	1	0.960373	1.10179	0.853364	0.825674	0.749604	0.808263	0.165571	1	0.672838	0.965548	1.079	1.12495	0.781294	0.387338	0.112053	1	0.672838	0.965548	1.079	1.12495	0.781294	0.387338	0.112053									60.8454	-0.124649	0.0827979	0.84821	60.8454	-0.124649	0.0827979	0.84821
Q80XK6																	1	0.644846	0.522501	0.796606	0.238222	0.206859			1	0.644846	0.522501	0.796606	0.238222	0.206859											49.348	-0.0361041	0	0.667501	49.348	-0.0361041	0	0.667501
Q80XU3	1	0.923081	1.06097	1.47684	1.58346	0.70339	0.825484	0.920484	1	0.923081	1.06097	1.47684	1.58346	0.70339	0.825484	0.920484	1	1.06752	1.08026	1.73621	1.76713	0.800173	0.821452	1.37414	1	1.06752	1.08026	1.73621	1.76713	0.800173	0.821452	1.37414		-0.0159298	0.841961	0.0163361		-0.0159298	0.841961	0.0163361		0.405756	1.29982	0.115234		0.405756	1.29982	0.115234
Q80Y14	1	0.865923	0.693564	1.01746	0.588576	0.191863	0.173552	0.173963	1	0.865923	0.693564	1.01746	0.588576	0.191863	0.173552	0.173963	1	0.858764	1.14066	1.18447	1.00588	0.345863	0.251872	0.20665	1	0.858764	1.14066	1.18447	1.00588	0.345863	0.251872	0.20665	54.3104	-0.293018	0.178373	0.880787	54.3104	-0.293018	0.178373	0.880787	57.7295	-0.799399	0.229261	0.937014	57.7295	-0.799399	0.229261	0.937014	3.41914
Q80Y81	1	1.00095	1.07923	1.13955	1.21659	0.799528	0.984631	0.371032	1	1.00095	1.07923	1.13955	1.21659	0.799528	0.984631	0.371032	1	0.964941	0.973893	1.09216	1.28833	0.903761	0.862933	0.460042	1	0.964941	0.973893	1.09216	1.28833	0.903761	0.862933	0.460042	66.3416	-0.202105	0	0.76891	66.3416	-0.202105	0	0.76891	66.4973	-0.0875291	0.168852	0.74093	66.4973	-0.0875291	0.168852	0.74093	0.155664
Q80ZQ9																	1	1.89115	0.32579	0.742988	0.254934		0.258506	0.289947	1	1.89115	0.32579	0.742988	0.254934		0.258506	0.289947									43.8629	-0.89639	0.374425	0.562191	43.8629	-0.89639	0.374425	0.562191
Q80ZV0	1	0.793342	0.56229	0.688528	0.343697	0.0438632	0.0555309	0.103047	1	0.793342	0.56229	0.688528	0.343697	0.0438632	0.0555309	0.103047	1	1.21898	1.02244	1.13864	0.795606	0.0738665	0.0356249	0.193374	1	1.21898	1.02244	1.13864	0.795606	0.0738665	0.0356249	0.193374	49.449	-0.0507719	0	0.897092	49.449	-0.0507719	0	0.897092	54.3132	-1.03556	0.100955	0.953671	54.3132	-1.03556	0.100955	0.953671	4.86424
Q810A7																	1	0.955717	0.735197	0.0880217	0.0379903	0.0784656	0.111242	0.0625222	1	0.955717	0.735197	0.0880217	0.0379903	0.0784656	0.111242	0.0625222									46.8039	-0.306232	0.0725344	0.99634	46.8039	-0.306232	0.0725344	0.99634
Q810B6	1	1.05086	0.3823	0.223269	0.349975	0.305498	0.146104	0.0400993	1	1.05086	0.3823	0.223269	0.349975	0.305498	0.146104	0.0400993	1	0.874944	0.248952	0.0834244	0.115198	0.1294	0.0540085	0.0399153	1	0.874944	0.248952	0.0834244	0.115198	0.1294	0.0540085	0.0399153	45.6926	-0.481173	0.212982	0.936225	45.6926	-0.481173	0.212982	0.936225	43.88	-0.154413	0.0796232	0.994287	43.88	-0.154413	0.0796232	0.994287	-1.8126
Q810U5																	1	1.047	1.09254	1.3468	1.24986	0.929352	0.810935	1.4867	1	1.047	1.09254	1.3468	1.24986	0.929352	0.810935	1.4867										0.026656	1.15684	0.075968		0.026656	1.15684	0.075968
Q8BFQ8	1	1.01772	0.904904	1.2415	1.352	0.893989	1.36489	0.851378	1	1.01772	0.904904	1.2415	1.352	0.893989	1.36489	0.851378	1	1.02399	0.725704	0.885689	1.07426	1.21478	1.2308	1.22329	1	1.02399	0.725704	0.885689	1.07426	1.21478	1.2308	1.22329			0.124042	-0.087233			0.124042	-0.087233		0.129771	1.22298	0.605705		0.129771	1.22298	0.605705
Q8BFR4	1	0.839521	1.01395	1.15775	1.22547	0.770484	1.1561	0.828394	1	0.839521	1.01395	1.15775	1.22547	0.770484	1.1561	0.828394	1	1.08071	1.04401	1.30304	1.34816	1.11766	1.1375	1.0907	1	1.08071	1.04401	1.30304	1.34816	1.11766	1.1375	1.0907			0	0.141433			0	0.141433		0.269594	1.19941	0.413238		0.269594	1.19941	0.413238
Q8BFR5	1	0.990909	0.856321	0.56874	0.234668	0.0676693	0.0726682	0.0956891	1	0.990909	0.856321	0.56874	0.234668	0.0676693	0.0726682	0.0956891	1	1.00298	1.0784	0.688242	0.242062	0.0452422	0.0807833	0.0779471	1	1.00298	1.0784	0.688242	0.242062	0.0452422	0.0807833	0.0779471	50.5135	-0.0999638	0.0571182	0.996846	50.5135	-0.0999638	0.0571182	0.996846	51.4522	-0.151483	0.0676698	0.991026	51.4522	-0.151483	0.0676698	0.991026	0.938742
Q8BFS6	1	1.05833	0.614914	1.69273	0.679207	0.55791	0.972949	0.330967	1	1.05833	0.614914	1.69273	0.679207	0.55791	0.972949	0.330967																	65.6234	-0.047003	0	0.26769	65.6234	-0.047003	0	0.26769
Q8BFY9	1	0.956453	0.797934	0.353886	0.107569	0.0538029	0.0404403	0.0814097	1	0.956453	0.797934	0.353886	0.107569	0.0538029	0.0404403	0.0814097	1	0.931134	0.745613	0.309895	0.117825	0.0415112	0.0567394	0.0531014	1	0.931134	0.745613	0.309895	0.117825	0.0415112	0.0567394	0.0531014	48.6308	-0.122579	0.0497971	0.998031	48.6308	-0.122579	0.0497971	0.998031	48.1491	-0.112882	0.0420034	0.997484	48.1491	-0.112882	0.0420034	0.997484	-0.481759
Q8BG05	1	0.769399	0.649685	0.26546	0.210259	0.095389	0.0661773	0.296487	1	0.769399	0.649685	0.26546	0.210259	0.095389	0.0661773	0.296487	1	0.868672	0.862945	0.744271	0.400404	0.110993	0.187403	0.243175	1	0.868672	0.862945	0.744271	0.400404	0.110993	0.187403	0.243175	46.7178	-0.0718278	0.130393	0.926318	46.7178	-0.0718278	0.130393	0.926318	52.3254	-0.0934058	0.165069	0.950736	52.3254	-0.0934058	0.165069	0.950736	5.60761
Q8BG07	1	1.18107	1.4181	1.22917	1.70554	1.26263	1.01728	0.632107	1	1.18107	1.4181	1.22917	1.70554	1.26263	1.01728	0.632107	1	0.890935	0.924464	1.06923	1.35303	0.748976	0.546868	0.513859	1	0.890935	0.924464	1.06923	1.35303	0.748976	0.546868	0.513859										-0.506386	0.530363	0.72584		-0.506386	0.530363	0.72584
Q8BG32	1	1.01237	0.935166	1.11106	0.679611	0.157517	0.0919341	0.0894984	1	1.01237	0.935166	1.11106	0.679611	0.157517	0.0919341	0.0894984	1	0.994237	0.960354	0.904697	0.724057	0.1571	0.0957118	0.0838661	1	0.994237	0.960354	0.904697	0.724057	0.1571	0.0957118	0.0838661	54.8337	-0.227741	0.100269	0.986772	54.8337	-0.227741	0.100269	0.986772	55.2355	-0.176426	0.0793914	0.993058	55.2355	-0.176426	0.0793914	0.993058	0.401842
Q8BGB5																	1	1.03016	1.03561	1.02557	0.878833	0.600704	0.48559	0.299277	1	1.03016	1.03561	1.02557	0.878833	0.600704	0.48559	0.299277									60.4096	-0.0650731	0.28709	0.982858	60.4096	-0.0650731	0.28709	0.982858
Q8BGB7																	1	0.99836	1.0247	0.927562	0.289226	0.011332	0.0429751	0.0572743	1	0.99836	1.0247	0.927562	0.289226	0.011332	0.0429751	0.0572743									52.8748	-0.215863	0.0334723	0.998352	52.8748	-0.215863	0.0334723	0.998352
Q8BGC4	1	0.599066	0.703668	1.98122	1.31398	0.418274	0.178135		1	0.599066	0.703668	1.98122	1.31398	0.418274	0.178135																		57.8968	-0.888833	0.178135	0.412868	57.8968	-0.888833	0.178135	0.412868
Q8BGD9	1	1.20748	1.36494	1.74507	2.15097	1.39127	2.2309	2.56233	1	1.20748	1.36494	1.74507	2.15097	1.39127	2.2309	2.56233	1	1.17165	1.2482	1.49154	1.84593	1.40108	1.67419	2.731	1	1.17165	1.2482	1.49154	1.84593	1.40108	1.67419	2.731		0.0859827	1.5	-0.000867924		0.0859827	1.5	-0.000867924		0.060539	1.5	0.172235		0.060539	1.5	0.172235
[truncated: 945 more rows]
[truncated: 33 more columns]

## Sheet: Filtered
Protein_ID	norm_rel_fc_X1_DMSO_1_txt	norm_rel_fc_X2_DMSO_1_txt	norm_rel_fc_X3_DMSO_1_txt	norm_rel_fc_X4_DMSO_1_txt	norm_rel_fc_X5_DMSO_1_txt	norm_rel_fc_X6_DMSO_1_txt	norm_rel_fc_X7_DMSO_1_txt	norm_rel_fc_X8_DMSO_1_txt	norm_rel_fc_X1_DMSO_2_txt	norm_rel_fc_X2_DMSO_2_txt	norm_rel_fc_X3_DMSO_2_txt	norm_rel_fc_X4_DMSO_2_txt	norm_rel_fc_X5_DMSO_2_txt	norm_rel_fc_X6_DMSO_2_txt	norm_rel_fc_X7_DMSO_2_txt	norm_rel_fc_X8_DMSO_2_txt	norm_rel_fc_X1_GNF_8501_1_txt	norm_rel_fc_X2_GNF_8501_1_txt	norm_rel_fc_X3_GNF_8501_1_txt	norm_rel_fc_X4_GNF_8501_1_txt	norm_rel_fc_X5_GNF_8501_1_txt	norm_rel_fc_X6_GNF_8501_1_txt	norm_rel_fc_X7_GNF_8501_1_txt	norm_rel_fc_X8_GNF_8501_1_txt	norm_rel_fc_X1_GNF_8501_2_txt	norm_rel_fc_X2_GNF_8501_2_txt	norm_rel_fc_X3_GNF_8501_2_txt	norm_rel_fc_X4_GNF_8501_2_txt	norm_rel_fc_X5_GNF_8501_2_txt	norm_rel_fc_X6_GNF_8501_2_txt	norm_rel_fc_X7_GNF_8501_2_txt	norm_rel_fc_X8_GNF_8501_2_txt	meltPoint_DMSO_1_txt	slope_DMSO_1_txt	plateau_DMSO_1_txt	R_sq_DMSO_1_txt	meltPoint_DMSO_2_txt	slope_DMSO_2_txt	plateau_DMSO_2_txt	R_sq_DMSO_2_txt	meltPoint_GNF_8501_1_txt	slope_GNF_8501_1_txt	plateau_GNF_8501_1_txt	R_sq_GNF_8501_1_txt	meltPoint_GNF_8501_2_txt	slope_GNF_8501_2_txt	plateau_GNF_8501_2_txt	R_sq_GNF_8501_2_txt	diff_meltP_GNF_8501_1_txt_vs_DMSO_1_txt
[truncated: 82 more rows]
[truncated: 33 more columns]
