# Supplementary material for: Targeted PPARδ activation reprograms microglial immunometabolism and improves insulin sensitivity in HFD-fed rats
Source: J Lipid Res. 2026 Jan 8;67(2):100978. doi: 10.1016/j.jlr.2026.100978 (PMC12874120; doi:10.1016/j.jlr.2026.100978)
Supplement: Supplemental Table S4 [file mmc4.xlsx]

## Sheet: Results
Protein_ID	norm_rel_fc_X1_DMSO_1_txt	norm_rel_fc_X2_DMSO_1_txt	norm_rel_fc_X3_DMSO_1_txt	norm_rel_fc_X4_DMSO_1_txt	norm_rel_fc_X5_DMSO_1_txt	norm_rel_fc_X6_DMSO_1_txt	norm_rel_fc_X7_DMSO_1_txt	norm_rel_fc_X8_DMSO_1_txt	norm_rel_fc_X1_DMSO_2_txt	norm_rel_fc_X2_DMSO_2_txt	norm_rel_fc_X3_DMSO_2_txt	norm_rel_fc_X4_DMSO_2_txt	norm_rel_fc_X5_DMSO_2_txt	norm_rel_fc_X6_DMSO_2_txt	norm_rel_fc_X7_DMSO_2_txt	norm_rel_fc_X8_DMSO_2_txt	norm_rel_fc_X1_GW_0742_1_txt	norm_rel_fc_X2_GW_0742_1_txt	norm_rel_fc_X3_GW_0742_1_txt	norm_rel_fc_X4_GW_0742_1_txt	norm_rel_fc_X5_GW_0742_1_txt	norm_rel_fc_X6_GW_0742_1_txt	norm_rel_fc_X7_GW_0742_1_txt	norm_rel_fc_X8_GW_0742_1_txt	norm_rel_fc_X1_GW_0742_2_txt	norm_rel_fc_X2_GW_0742_2_txt	norm_rel_fc_X3_GW_0742_2_txt	norm_rel_fc_X4_GW_0742_2_txt	norm_rel_fc_X5_GW_0742_2_txt	norm_rel_fc_X6_GW_0742_2_txt	norm_rel_fc_X7_GW_0742_2_txt	norm_rel_fc_X8_GW_0742_2_txt	meltPoint_DMSO_1_txt	slope_DMSO_1_txt	plateau_DMSO_1_txt	R_sq_DMSO_1_txt	meltPoint_DMSO_2_txt	slope_DMSO_2_txt	plateau_DMSO_2_txt	R_sq_DMSO_2_txt	meltPoint_GW_0742_1_txt	slope_GW_0742_1_txt	plateau_GW_0742_1_txt	R_sq_GW_0742_1_txt	meltPoint_GW_0742_2_txt	slope_GW_0742_2_txt	plateau_GW_0742_2_txt	R_sq_GW_0742_2_txt	diff_meltP_GW_0742_1_txt_vs_DMSO_1_txt
A2A432	0.999876	1.01295	0.921804	0.872088	0.521441	0.117315	0.0660414	0.0865202	0.999876	1.01295	0.921804	0.872088	0.521441	0.117315	0.0660414	0.0865202	0.999876	1.38703	0.85696	1.37506	0.794066	0.445531	0.205191	0.113821	0.999876	1.38703	0.85696	1.37506	0.794066	0.445531	0.205191	0.113821	53.9413	-0.123737	0.0507347	0.992912	53.9413	-0.123737	0.0507347	0.992912	57.3755	-0.12315	0.129397	0.804563	57.3755	-0.12315	0.129397	0.804563	3.43429
A2A5R2	0.999876	0.951235	0.81729	0.316146	0.137198	0.103949	0.0622122	0.0444128	0.999876	0.951235	0.81729	0.316146	0.137198	0.103949	0.0622122	0.0444128	0.999876	1.04846	0.803629	0.441398	0.395812	0.334899	0.235014	0.048394	0.999876	1.04846	0.803629	0.441398	0.395812	0.334899	0.235014	0.048394	48.5254	-0.131398	0.0692266	0.996988	48.5254	-0.131398	0.0692266	0.996988	50.9895	-0.0575982	0.119746	0.951755	50.9895	-0.0575982	0.119746	0.951755	2.46411
A2AAY5	0.999876	0.832409	0.776909	0.412495	0.430032	0.112785	0.113632	0.0848005	0.999876	0.832409	0.776909	0.412495	0.430032	0.112785	0.113632	0.0848005																	49.945	-0.0531363	0	0.958787	49.945	-0.0531363	0	0.958787
A2ADY9	0.999876	0.944591	1.10591	0.760612	0.411638	0.167469	0.0732026	0.0687749	0.999876	0.944591	1.10591	0.760612	0.411638	0.167469	0.0732026	0.0687749	0.999876	0.866201	0.677719	0.74016	0.526181	0.153626	0.0582763	0.0244092	0.999876	0.866201	0.677719	0.74016	0.526181	0.153626	0.0582763	0.0244092	53.0077	-0.109162	0.0637932	0.983012	53.0077	-0.109162	0.0637932	0.983012	52.321	-0.0579646	0	0.926303	52.321	-0.0579646	0	0.926303	-0.686715
A2AIV8	0.999876	1.09921	1.48572	0.571347	0.450325	0.26019	0.0799686		0.999876	1.09921	1.48572	0.571347	0.450325	0.26019	0.0799686		0.999876	0.776665	0.230687	0.0871771	0.042428	0.0271527		0.0192285	0.999876	0.776665	0.230687	0.0871771	0.042428	0.0271527		0.0192285	50.1515	-0.511788	0.263481	0.793603	50.1515	-0.511788	0.263481	0.793603	43.3862	-0.125502	0.0275099	0.999222	43.3862	-0.125502	0.0275099	0.999222	-6.76537
A2AN08																	0.999876	0.983381	0.904187	0.800394	1.03791	1.83695	1.78398	0.294879	0.999876	0.983381	0.904187	0.800394	1.03791	1.83695	1.78398	0.294879									66.7401	-0.841961	0	0.246053	66.7401	-0.841961	0	0.246053
A2ASS6	0.999876	1.28814	1.53113	0.401161	0.283534	0.213777	0.121246	0.0200686	0.999876	1.28814	1.53113	0.401161	0.283534	0.213777	0.121246	0.0200686	0.999876	1.93933	1.06494	0.503566	0.221229	0.140858	0.0604477	0.0842004	0.999876	1.93933	1.06494	0.503566	0.221229	0.140858	0.0604477	0.0842004	49.8951	-1.05433	0.159656	0.828253	49.8951	-1.05433	0.159656	0.828253	50.0881	-0.209646	0.118903	0.707946	50.0881	-0.209646	0.118903	0.707946	0.192939
A2BE28																	0.999876	2.42239							0.999876	2.42239
A2BH40	0.999876	0.544142	2.92445		2.13741			0.358733	0.999876	0.544142	2.92445		2.13741			0.358733	0.999876	0.504599	0.575578	0.280076				0.0514701	0.999876	0.504599	0.575578	0.280076				0.0514701	66.5962	-0.362038	0.000296628	-0.0744615	66.5962	-0.362038	0.000296628	-0.0744615	45.0606	-0.0483759	0	0.859843	45.0606	-0.0483759	0	0.859843	-21.5357
A3KGF7																	0.999876	1.44144	0.641142	0.702209			1.63483		0.999876	1.44144	0.641142	0.702209			1.63483											0.0916307	1.5	0.441876		0.0916307	1.5	0.441876
A6X8Z5	0.999876	1.53283	1.72351	1.12676	1.51352	2.02424	1.50706	0.399311	0.999876	1.53283	1.72351	1.12676	1.51352	2.02424	1.50706	0.399311	0.999876	0.621274	0.863419	0.54804	1.16159	1.16754	0.750858	0.297865	0.999876	0.621274	0.863419	0.54804	1.16159	1.16754	0.750858	0.297865	66.8765	-0.827908	0	-0.363656	66.8765	-0.827908	0	-0.363656	62.3877	-0.68163	0.297865	0.362604	62.3877	-0.68163	0.297865	0.362604	-4.48873
A8C756																	0.999876	1.15527	0.971295	0.35736	0.208019	0.218371	0.096351	0.0447872	0.999876	1.15527	0.971295	0.35736	0.208019	0.218371	0.096351	0.0447872									49.2417	-0.207779	0.137899	0.969257	49.2417	-0.207779	0.137899	0.969257
B1AR13	0.999876	0.780911	1.22167	0.508751	0.301709	0.204511		0.108856	0.999876	0.780911	1.22167	0.508751	0.301709	0.204511		0.108856	0.999876	1.39475	1.05293	0.327223	0.340281	0.13455		0.100391	0.999876	1.39475	1.05293	0.327223	0.340281	0.13455		0.100391	50.0155	-0.606198	0.205022	0.892167	50.0155	-0.606198	0.205022	0.892167	49.7171	-0.807732	0.191741	0.879926	49.7171	-0.807732	0.191741	0.879926	-0.298408
B1AVZ0	0.999876	0.735169	1.10163	1.01255	1.21543	0.404141	0.132624		0.999876	0.735169	1.10163	1.01255	1.21543	0.404141	0.132624		0.999876	1.09496	1.34007	0.866419	0.810907	0.634776	0.158121	0.1199	0.999876	1.09496	1.34007	0.866419	0.810907	0.634776	0.158121	0.1199	57.889	-0.937681	0.132624	0.86698	57.889	-0.937681	0.132624	0.86698	58.5845	-0.0923607	0.0258297	0.880525	58.5845	-0.0923607	0.0258297	0.880525	0.695436
B1AZP2	0.999876	0.397235	0.51047	0.198406	0.298483	0.536679	0.186845		0.999876	0.397235	0.51047	0.198406	0.298483	0.536679	0.186845																		40.3554	-0.341729	0.346164	0.760937	40.3554	-0.341729	0.346164	0.760937
B2RQC6	0.999876	1.02284	0.648325	0.303257	0.643388	0.407429	0.129666	0.100657	0.999876	1.02284	0.648325	0.303257	0.643388	0.407429	0.129666	0.100657	0.999876	0.775099	0.424507	0.147115	0.0934886	0.0710392	0.0512203	0.0484879	0.999876	0.775099	0.424507	0.147115	0.0934886	0.0710392	0.0512203	0.0484879	51.523	-0.0395872	0	0.814671	51.523	-0.0395872	0	0.814671	44.6961	-0.0882684	0.0408214	0.995755	44.6961	-0.0882684	0.0408214	0.995755	-6.82692
B2RY56	0.999876	0.972819	0.796783	0.38352	0.379738	0.249315	0.241282	0.117272	0.999876	0.972819	0.796783	0.38352	0.379738	0.249315	0.241282	0.117272	0.999876	0.9098	0.829762	0.403978	0.247982	0.0297513	0.0282111	0.0491915	0.999876	0.9098	0.829762	0.403978	0.247982	0.0297513	0.0282111	0.0491915	49.4881	-0.0766415	0.195091	0.972071	49.4881	-0.0766415	0.195091	0.972071	49.4149	-0.0906784	0.015461	0.987882	49.4149	-0.0906784	0.015461	0.987882	-0.0732242
B7ZMP1																	0.999876	1.45872	0.958224	0.920546	1.52985	1.76447	0.824621	0.0901817	0.999876	1.45872	0.958224	0.920546	1.52985	1.76447	0.824621	0.0901817									62.4208	-0.877154	0.0901817	0.431112	62.4208	-0.877154	0.0901817	0.431112
B8ZXI1	0.999876	0.938162	0.517266	0.939943	1.59338	0.266639	1.04563	0.0492393	0.999876	0.938162	0.517266	0.939943	1.59338	0.266639	1.04563	0.0492393	0.999876	0.72497	1.14187		0.2634			1.1167	0.999876	0.72497	1.14187		0.2634			1.1167	66.1256	-0.857682	0	0.332334	66.1256	-0.857682	0	0.332334		-0.309	0.811735	0.0525852		-0.309	0.811735	0.0525852
C0HKE6;C0HKE1;C0HKE7;C0HKE2;C0HKE3;C0HKE4;C0HKE5;C0HKE9;C0HKE8;Q8BFU2;Q8CGP7;Q8CGP5;Q8CGP6;Q6GSS7;Q8R1M2;Q64523;P27661;Q64522	0.999876	1.27538	1.10691	0.958802	1.26843	0.924887	0.407604	1.75627	0.999876	1.27538	1.10691	0.958802	1.26843	0.924887	0.407604	1.75627	0.999876	0.424919	0.429897	0.594779	0.720872	0.82275	0.33537	1.24074	0.999876	0.424919	0.429897	0.594779	0.720872	0.82275	0.33537	1.24074		0.45046	1.5	0.432867		0.45046	1.5	0.432867		-0.568795	0.652762	0.152713		-0.568795	0.652762	0.152713
C0HKG6;C0HKG5	0.999876	0.847839	0.557678	0.74055	0.42175	0.147516	0.299576	0.0510721	0.999876	0.847839	0.557678	0.74055	0.42175	0.147516	0.299576	0.0510721	0.999876	0.927468	1.26669	0.661521	0.383044	0.529372	0.139416	0.0233179	0.999876	0.927468	1.26669	0.661521	0.383044	0.529372	0.139416	0.0233179	51.1869	-0.0411104	0	0.876844	51.1869	-0.0411104	0	0.876844	54.6896	-0.0637049	0	0.841559	54.6896	-0.0637049	0	0.841559	3.50272
D3YXK2;Q80YR5	0.999876	0.925745	1.17817	1.10088	0.628536	0.314189	0.159913	0.18181	0.999876	0.925745	1.17817	1.10088	0.628536	0.314189	0.159913	0.18181	0.999876	1.6722	1.28518	1.31475	1.22123	0.899893	0.690509	0.237201	0.999876	1.6722	1.28518	1.31475	1.22123	0.899893	0.690509	0.237201	55.0451	-0.153985	0.193403	0.952791	55.0451	-0.153985	0.193403	0.952791	63.6709	-0.111334	0.114868	0.494316	63.6709	-0.111334	0.114868	0.494316	8.62582
D3Z6Q9	0.999876	0.961539	0.731387	0.10546	0.0922343	0.09987	0.0455604	0.0541272	0.999876	0.961539	0.731387	0.10546	0.0922343	0.09987	0.0455604	0.0541272	0.999876	1.63265	1.1281	0.474366	0.28506	0.250346	0.102076	0.0934003	0.999876	1.63265	1.1281	0.474366	0.28506	0.250346	0.102076	0.0934003	46.9608	-0.250543	0.0720835	0.997241	46.9608	-0.250543	0.0720835	0.997241	49.9448	-0.500521	0.182697	0.801125	49.9448	-0.500521	0.182697	0.801125	2.98406
D3Z7P3	0.999876	0.927637	1.02954	0.393108	0.207916	0.0973427	0.025299	0.045651	0.999876	0.927637	1.02954	0.393108	0.207916	0.0973427	0.025299	0.045651	0.999876	0.987405	1.09927	0.58063	0.160516	0.0763942	0.00425947	0.0793047	0.999876	0.987405	1.09927	0.58063	0.160516	0.0763942	0.00425947	0.0793047	49.5663	-0.23676	0.0893547	0.981729	49.5663	-0.23676	0.0893547	0.981729	50.4928	-0.199758	0.0652938	0.987233	50.4928	-0.199758	0.0652938	0.987233	0.92643
E9PVA8	0.999876	1.23013	0.702694	0.286386	0.194767	0.148731	0.0646877	0.0813026	0.999876	1.23013	0.702694	0.286386	0.194767	0.148731	0.0646877	0.0813026	0.999876	0.927349	0.697726	0.443583	0.520751	0.682861	0.663032	0.278579	0.999876	0.927349	0.697726	0.443583	0.520751	0.682861	0.663032	0.278579	47.7956	-0.132566	0.114188	0.953828	47.7956	-0.132566	0.114188	0.953828		-0.07443	0.516599	0.707425		-0.07443	0.516599	0.707425
E9PVX6	0.999876	1.30125	1.26014	1.01373	0.414157	0.257894	0.132758	0.0999365	0.999876	1.30125	1.26014	1.01373	0.414157	0.257894	0.132758	0.0999365	0.999876	1.0402	1.01875	0.609018	0.536427	0.407267	0.2164	0.0691995	0.999876	1.0402	1.01875	0.609018	0.536427	0.407267	0.2164	0.0691995	53.6261	-0.240332	0.160227	0.905464	53.6261	-0.240332	0.160227	0.905464	54.6674	-0.0535203	0	0.956781	54.6674	-0.0535203	0	0.956781	1.04132
E9Q1P8	0.999876	1.44841	1.21554	0.686454	0.535856	0.254594	0.0914392	0.136241	0.999876	1.44841	1.21554	0.686454	0.535856	0.254594	0.0914392	0.136241	0.999876	0.746756	0.850032	0.570014	0.412432	0.395507	0.293476	0.0566271	0.999876	0.746756	0.850032	0.570014	0.412432	0.395507	0.293476	0.0566271	53.8295	-0.0906261	0.101851	0.842547	53.8295	-0.0906261	0.101851	0.842547	52.5876	-0.0381538	0	0.91985	52.5876	-0.0381538	0	0.91985	-1.24189
E9Q414	0.999876	0.924679	1.67244	1.16547	1.51654	1.32815	0.591416	0.102639	0.999876	0.924679	1.67244	1.16547	1.51654	1.32815	0.591416	0.102639																	62.105	-0.874181	0.102639	0.527777	62.105	-0.874181	0.102639	0.527777
E9Q5C9	0.999876	0.976782	1.0467	1.00848	1.29392	1.27461	0.820072	0.469032	0.999876	0.976782	1.0467	1.00848	1.29392	1.27461	0.820072	0.469032	0.999876	0.866131	0.942492	0.969018	1.2536	1.28933	0.867256	0.36446	0.999876	0.866131	0.942492	0.969018	1.2536	1.28933	0.867256	0.36446	62.8969	-0.515162	0.469031	0.65521	62.8969	-0.515162	0.469031	0.65521	62.6833	-0.613234	0.36446	0.699629	62.6833	-0.613234	0.36446	0.699629	-0.213673
E9Q634;P70248	0.999876	1.15305	0.826457	0.552552	0.102056	0.105247	0.0446502	0.00812564	0.999876	1.15305	0.826457	0.552552	0.102056	0.105247	0.0446502	0.00812564	0.999876	0.795599	0.813451	0.196565	0.237396	0.204846	0.0672707	0.0617479	0.999876	0.795599	0.813451	0.196565	0.237396	0.204846	0.0672707	0.0617479	50.0569	-0.116712	0.0241778	0.975684	50.0569	-0.116712	0.0241778	0.975684	47.6487	-0.20184	0.138703	0.934889	47.6487	-0.20184	0.138703	0.934889	-2.40817
E9Q6J5																	0.999876	0.651096	0.53807	0.542122	0.686631	0.346429	0.383202	0.0887365	0.999876	0.651096	0.53807	0.542122	0.686631	0.346429	0.383202	0.0887365									51.8954	-0.0267358	0	0.740323	51.8954	-0.0267358	0	0.740323
E9Q7G0	0.999876	0.876703	0.352759	0.174901	0.129655	0.110325	0.0999123	0.0399259	0.999876	0.876703	0.352759	0.174901	0.129655	0.110325	0.0999123	0.0399259	0.999876	0.738659	0.326722	0.142948	0.169322	0.175269	0.0763277	0.0478207	0.999876	0.738659	0.326722	0.142948	0.169322	0.175269	0.0763277	0.0478207	44.6769	-0.114983	0.0911741	0.995858	44.6769	-0.114983	0.0911741	0.995858	43.6837	-0.0972548	0.103448	0.98488	43.6837	-0.0972548	0.103448	0.98488	-0.99318
F6SEU4																	0.999876	5.22757	3.98077	2.65895	1.32804	1.36203	1.45306	0.439105	0.999876	5.22757	3.98077	2.65895	1.32804	1.36203	1.45306	0.439105									66.9223	-0.788466	0	-0.567699	66.9223	-0.788466	0	-0.567699
F6ZDS4	0.999876	1.00829	0.953659	0.655427	0.495112	0.253115	0.19998	0.108753	0.999876	1.00829	0.953659	0.655427	0.495112	0.253115	0.19998	0.108753	0.999876	1.22851	0.98844	0.764742	0.578327	0.42496	0.28473	0.111963	0.999876	1.22851	0.98844	0.764742	0.578327	0.42496	0.28473	0.111963	53.3081	-0.0655257	0.089815	0.991062	53.3081	-0.0655257	0.089815	0.991062	55.9326	-0.0567013	0.059396	0.937542	55.9326	-0.0567013	0.059396	0.937542	2.62455
O08528	0.999876	0.964131	0.657692	0.179517	0.139175	0.0863011	0.0465262	0.054534	0.999876	0.964131	0.657692	0.179517	0.139175	0.0863011	0.0465262	0.054534	0.999876	0.965551	0.653765	0.259275	0.119146	0.12801	0.0499354	0.0532933	0.999876	0.965551	0.653765	0.259275	0.119146	0.12801	0.0499354	0.0532933	47.0614	-0.143032	0.07152	0.996481	47.0614	-0.143032	0.07152	0.996481	47.3706	-0.110752	0.0687108	0.997455	47.3706	-0.110752	0.0687108	0.997455	0.30916
O08529	0.999876	1.38175	0.995395	0.838581	0.663087	0.271247	0.047365	0.0586297	0.999876	1.38175	0.995395	0.838581	0.663087	0.271247	0.047365	0.0586297	0.999876	2.03593		1.65823	2.81915	0.884371	0.815334	0.119492	0.999876	2.03593		1.65823	2.81915	0.884371	0.815334	0.119492	55.3146	-0.0964405	0	0.906976	55.3146	-0.0964405	0	0.906976	64.0193	-0.175429	0	0.00687821	64.0193	-0.175429	0	0.00687821	8.70468
O08539	0.999876	0.934335	0.440651	0.180665	0.102027	0.0441415	0.0353365	0.0289679	0.999876	0.934335	0.440651	0.180665	0.102027	0.0441415	0.0353365	0.0289679	0.999876	0.788014	0.55392	0.241418	0.0513665	0.0243546	0.0580986	0.0346887	0.999876	0.788014	0.55392	0.241418	0.0513665	0.0243546	0.0580986	0.0346887	45.6256	-0.112241	0.042286	0.997985	45.6256	-0.112241	0.042286	0.997985	46.023	-0.0792172	0	0.98737	46.023	-0.0792172	0	0.98737	0.397358
O08553	0.999876	1.06132	1.10867	1.05149	1.14593	1.02608	0.554592	0.0692576	0.999876	1.06132	1.10867	1.05149	1.14593	1.02608	0.554592	0.0692576	0.999876	0.943381	0.915857	0.928228	1.05854	1.08796	0.545844	0.0911086	0.999876	0.943381	0.915857	0.928228	1.05854	1.08796	0.545844	0.0911086	62.0603	-0.9074	0.0692576	0.959157	62.0603	-0.9074	0.0692576	0.959157	62.0519	-0.886717	0.0911086	0.966898	62.0519	-0.886717	0.0911086	0.966898	-0.00838387
O08582																	0.999876	0.65877	0.590418	0.352702	0.119533	0.0125349	0.0127925	0.0627965	0.999876	0.65877	0.590418	0.352702	0.119533	0.0125349	0.0127925	0.0627965									46.0656	-0.0614826	0	0.952012	46.0656	-0.0614826	0	0.952012
O08583;Q9JJW6	0.999876	1.18894	1.40641	1.60139	2.20116	1.51375	0.431522	0.344851	0.999876	1.18894	1.40641	1.60139	2.20116	1.51375	0.431522	0.344851	0.999876	1.44876	2.1267	1.47863	2.71122	1.96432	1.00619	0.112773	0.999876	1.44876	2.1267	1.47863	2.71122	1.96432	1.00619	0.112773	61.8184	-0.649149	0.34485	0.148659	61.8184	-0.649149	0.34485	0.148659	65.8315	-0.560735	0.0633088	-0.236797	65.8315	-0.560735	0.0633088	-0.236797	4.01311
O08585																	0.999876	1.05456	1.08041	1.52914	1.67076	2.02714	2.01861	0.634679	0.999876	1.05456	1.08041	1.52914	1.67076	2.02714	2.01861	0.634679										0.674931	1.5	0.273585		0.674931	1.5	0.273585
O08663	0.999876	1.46711	1.39021	1.28027	1.88193	1.44848	0.718863	0.423539	0.999876	1.46711	1.39021	1.28027	1.88193	1.44848	0.718863	0.423539	0.999876	0.881285	1.09945	1.14378	1.894	1.78261	1.04899	0.450716	0.999876	0.881285	1.09945	1.14378	1.894	1.78261	1.04899	0.450716	62.4978	-0.562174	0.423539	0.0575672	62.4978	-0.562174	0.423539	0.0575672	66.9409	-0.836919	0	0.058253	66.9409	-0.836919	0	0.058253	4.44307
O08709	0.999876	0.991277	1.0704	1.16284	1.25954	1.17567	0.436103	0.0644347	0.999876	0.991277	1.0704	1.16284	1.25954	1.17567	0.436103	0.0644347	0.999876	1.2248	1.26741	1.47082	1.71506	1.64879	0.576047	0.0767098	0.999876	1.2248	1.26741	1.47082	1.71506	1.64879	0.576047	0.0767098	61.9286	-0.915898	0.0644346	0.894912	61.9286	-0.915898	0.0644346	0.894912	62.0847	-0.899556	0.0767097	0.416899	62.0847	-0.899556	0.0767097	0.416899	0.156124
O08738	0.999876	1.14799	1.22666	1.22601	0.93931	1.17645	1.3993	0.572141	0.999876	1.14799	1.22666	1.22601	0.93931	1.17645	1.3993	0.572141	0.999876	1.36693	1.38944	1.02153	1.85162	1.11408	1.49897	0.619647	0.999876	1.36693	1.38944	1.02153	1.85162	1.11408	1.49897	0.619647			0	0.280059			0	0.280059			0	-0.293079			0	-0.293079
O08749	0.999876	1.01802	1.01916	1.22598	1.35954	1.43275	1.52757	0.784246	0.999876	1.01802	1.01916	1.22598	1.35954	1.43275	1.52757	0.784246	0.999876	0.838105	0.91204	0.943269	1.25284	1.37414	1.34901	0.5175	0.999876	0.838105	0.91204	0.943269	1.25284	1.37414	1.34901	0.5175		0.0788474	1.27533	0.266171		0.0788474	1.27533	0.266171			0	0.386332			0	0.386332
O08756	0.999876	1.21074	1.03756	1.12457	0.971652	0.370092	0.132415	0.0881309	0.999876	1.21074	1.03756	1.12457	0.971652	0.370092	0.132415	0.0881309	0.999876	1.02045	0.992743	1.00545	0.81715	0.270628	0.0983472	0.0740878	0.999876	1.02045	0.992743	1.00545	0.81715	0.270628	0.0983472	0.0740878	57.3691	-0.224995	0.104711	0.958935	57.3691	-0.224995	0.104711	0.958935	56.2373	-0.15822	0.0742384	0.999468	56.2373	-0.15822	0.0742384	0.999468	-1.13182
O08759	0.999876	1.49339	0.891372	0.761822	0.46085	0.421241		0.036492	0.999876	1.49339	0.891372	0.761822	0.46085	0.421241		0.036492																	54.6662	-0.0632949	0	0.793132	54.6662	-0.0632949	0	0.793132
O08784	0.999876	1.10022	1.18811	1.23097	1.16051	0.757998	0.272417	0.133899	0.999876	1.10022	1.18811	1.23097	1.16051	0.757998	0.272417	0.133899	0.999876	0.803061	0.939875	0.954182	1.05591	0.660147	0.263175	0.082349	0.999876	0.803061	0.939875	0.954182	1.05591	0.660147	0.263175	0.082349	59.7909	-0.164886	0.144777	0.90055	59.7909	-0.164886	0.144777	0.90055	59.4254	-0.135356	0.0843097	0.941178	59.4254	-0.135356	0.0843097	0.941178	-0.365534
O08788	0.999876	1.00449	0.848267	0.16103	0.0896615	0.143789	0.0610376	0.0459349	0.999876	1.00449	0.848267	0.16103	0.0896615	0.143789	0.0610376	0.0459349	0.999876	0.858302	0.591913	0.18868	0.133132	0.250743	0.0885261	0.0445709	0.999876	0.858302	0.591913	0.18868	0.133132	0.250743	0.0885261	0.0445709	47.7177	-0.233452	0.0842668	0.995974	47.7177	-0.233452	0.0842668	0.995974	46.4193	-0.0916588	0.0997879	0.966513	46.4193	-0.0916588	0.0997879	0.966513	-1.2984
O08795	0.999876	0.923066	0.959644	0.876575	0.545021	0.320392	0.311055	0.202959	0.999876	0.923066	0.959644	0.876575	0.545021	0.320392	0.311055	0.202959	0.999876	0.939456	0.998115	0.8195	0.458284	0.367191	0.295072	0.143473	0.999876	0.939456	0.998115	0.8195	0.458284	0.367191	0.295072	0.143473	54.702	-0.0844857	0.233296	0.986394	54.702	-0.0844857	0.233296	0.986394	54.2169	-0.0749051	0.198665	0.978249	54.2169	-0.0749051	0.198665	0.978249	-0.485128
O08807	0.999876	0.979183	1.11241	1.11187	1.06108	0.941615	0.623406	0.365179	0.999876	0.979183	1.11241	1.11187	1.06108	0.941615	0.623406	0.365179	0.999876	1.01607	0.965239	0.837482	0.7614	0.662285	0.455598	0.157907	0.999876	1.01607	0.965239	0.837482	0.7614	0.662285	0.455598	0.157907	63.3442	-0.108534	0.342203	0.940244	63.3442	-0.108534	0.342203	0.940244	60.1238	-0.0489958	0	0.971976	60.1238	-0.0489958	0	0.971976	-3.22044
O08808	0.999876	0.912932	0.529846	0.122263	0.124677	0.107534	0.0817076	0.0399513	0.999876	0.912932	0.529846	0.122263	0.124677	0.107534	0.0817076	0.0399513																	46.0573	-0.129585	0.0739291	0.993061	46.0573	-0.129585	0.0739291	0.993061
O08810	0.999876	1.23325	1.00632	1.20586	2.32812	2.50645	0.804773	0.144718	0.999876	1.23325	1.00632	1.20586	2.32812	2.50645	0.804773	0.144718	0.999876	0.850497	0.771553	0.821441	1.69938	1.78904	0.591739	0.088451	0.999876	0.850497	0.771553	0.821441	1.69938	1.78904	0.591739	0.088451	62.4023	-0.826043	0.144718	0.0346764	62.4023	-0.826043	0.144718	0.0346764	62.1037	-0.887781	0.0884509	0.445524	62.1037	-0.887781	0.0884509	0.445524	-0.298635
O08997	0.999876	1.14734	1.86356	1.12671	1.60017	1.58912	1.49537	0.645078	0.999876	1.14734	1.86356	1.12671	1.60017	1.58912	1.49537	0.645078	0.999876	0.958302	1.22927	1.17972	1.15057	1.69717	1.3314	0.424166	0.999876	0.958302	1.22927	1.17972	1.15057	1.69717	1.3314	0.424166									66.907	-0.823263	0	0.232704	66.907	-0.823263	0	0.232704
O09061	0.999876	1.0176	1.03871	1.03253	1.15788	1.37992	1.35232	0.707315	0.999876	1.0176	1.03871	1.03253	1.15788	1.37992	1.35232	0.707315	0.999876	1.06653	1.20053	1.21962	1.49821	1.75572	1.67879	0.588433	0.999876	1.06653	1.20053	1.21962	1.49821	1.75572	1.67879	0.588433			0	0.082999			0	0.082999		0.0469612	1.36108	0.14389		0.0469612	1.36108	0.14389
O09106	0.999876	1.53173	0.643101	0.865038	0.607745	0.723787	0.185443	0.0706307	0.999876	1.53173	0.643101	0.865038	0.607745	0.723787	0.185443	0.0706307	0.999876	1.13535	0.994	0.625506	0.433522	0.350192	0.117572	0.0502042	0.999876	1.13535	0.994	0.625506	0.433522	0.350192	0.117572	0.0502042	57.5743	-0.0534234	0	0.679946	57.5743	-0.0534234	0	0.679946	53.2925	-0.0666273	0.0328933	0.959189	53.2925	-0.0666273	0.0328933	0.959189	-4.28181
O09131	0.999876	1.09894	1.15083	1.22203	1.21789	1.22007	0.894332	0.216016	0.999876	1.09894	1.15083	1.22203	1.21789	1.22007	0.894332	0.216016	0.999876	0.940268	0.995753	1.03788	1.14852	1.18265	0.894919	0.164428	0.999876	0.940268	0.995753	1.03788	1.14852	1.18265	0.894919	0.164428	62.6278	-0.753155	0.216016	0.778784	62.6278	-0.753155	0.216016	0.778784	62.6049	-0.802181	0.164428	0.915954	62.6049	-0.802181	0.164428	0.915954	-0.0228195
O09159	0.999876	1.2999	1.07338	0.933357	1.19963	1.22832	0.940079	0.59899	0.999876	1.2999	1.07338	0.933357	1.19963	1.22832	0.940079	0.59899	0.999876	0.939835	1.10221	0.942971	1.27732	1.544	1.33939	0.496231	0.999876	0.939835	1.10221	0.942971	1.27732	1.544	1.33939	0.496231		-0.385627	0.59899	0.447092		-0.385627	0.59899	0.447092	66.9955	-0.835555	0	0.285865	66.9955	-0.835555	0	0.285865
O09167	0.999876	0.974003	0.913455	1.53655	5.08945	3.57148	0.572227	0.431081	0.999876	0.974003	0.913455	1.53655	5.08945	3.57148	0.572227	0.431081	0.999876	0.784838	0.841522	0.830953	2.50597	3.00982	0.70474	0.282554	0.999876	0.784838	0.841522	0.830953	2.50597	3.00982	0.70474	0.282554		0.650983	1.5	0.0162842		0.650983	1.5	0.0162842	62.3065	-0.697883	0.282553	0.0186216	62.3065	-0.697883	0.282553	0.0186216
O09172	0.999876	1.08396	1.00171	0.685527	0.439438	0.214423	0.156128	0.0676666	0.999876	1.08396	1.00171	0.685527	0.439438	0.214423	0.156128	0.0676666	0.999876	0.727099	0.58398	0.351387	0.168916	0.0644667	0.0647101	0.0234454	0.999876	0.727099	0.58398	0.351387	0.168916	0.0644667	0.0647101	0.0234454	52.9439	-0.0821498	0.0801202	0.986352	52.9439	-0.0821498	0.0801202	0.986352	46.632	-0.0599748	0	0.982423	46.632	-0.0599748	0	0.982423	-6.31187
O09174																	0.999876	2.24217	2.6767	2.53048	0.97319	0.416581		0.0785092	0.999876	2.24217	2.6767	2.53048	0.97319	0.416581		0.0785092									57.6625	-0.260376	0.0785921	-0.00391016	57.6625	-0.260376	0.0785921	-0.00391016
O35075	0.999876	0.946844	1.36561	0.639965	0.170888	0.135172	0.0383426	0.0142172	0.999876	0.946844	1.36561	0.639965	0.170888	0.135172	0.0383426	0.0142172	0.999876	2.6919	0.860553	0.743037		0.391632			0.999876	2.6919	0.860553	0.743037		0.391632			50.5026	-0.295494	0.0860998	0.919227	50.5026	-0.295494	0.0860998	0.919227	53.0619	-0.0890488	0.380043	0.107818	53.0619	-0.0890488	0.380043	0.107818	2.55929
O35127	0.999876	1.47465	2.02411	0.25464	0.642097	0.493256		0.216154	0.999876	1.47465	2.02411	0.25464	0.642097	0.493256		0.216154	0.999876	0.702956	0.761091	0.343046	0.205616	0.314377	0.183905	0.0561988	0.999876	0.702956	0.761091	0.343046	0.205616	0.314377	0.183905	0.0561988	48.4248	-0.777524	0.401531	0.485591	48.4248	-0.777524	0.401531	0.485591	48.3453	-0.0469571	0.0363632	0.904861	48.3453	-0.0469571	0.0363632	0.904861	-0.079547
O35143	0.999876	1.47495	0.981976	1.60026	1.68418	2.09858	2.62789	1.38202	0.999876	1.47495	0.981976	1.60026	1.68418	2.09858	2.62789	1.38202	0.999876	0.973423	0.951522	1.20401	1.56431	1.83468	2.04472	0.809294	0.999876	0.973423	0.951522	1.20401	1.56431	1.83468	2.04472	0.809294		0.052811	1.5	0.074368		0.052811	1.5	0.074368		0.624111	1.5	0.396002		0.624111	1.5	0.396002
O35215	0.999876	0.788107	0.697061	0.995313	1.12053	1.35247	2.31497	1.04294	0.999876	0.788107	0.697061	0.995313	1.12053	1.35247	2.31497	1.04294	0.999876	1.24733	1.38231	1.25002	1.14593	1.8357	1.59693	0.660819	0.999876	1.24733	1.38231	1.25002	1.14593	1.8357	1.59693	0.660819		0.111185	1.5	0.428699		0.111185	1.5	0.428699			0	-0.623805			0	-0.623805
O35218																	0.999876	0.812791	0.682372	0.343935	0.403727	0.181218	0.0544409	0.0628698	0.999876	0.812791	0.682372	0.343935	0.403727	0.181218	0.0544409	0.0628698									48.7601	-0.0507075	0	0.961741	48.7601	-0.0507075	0	0.961741
O35226	0.999876	1.10934	1.23754	1.13546	0.996162	0.897936	0.686101	0.107371	0.999876	1.10934	1.23754	1.13546	0.996162	0.897936	0.686101	0.107371	0.999876	0.853847	0.832883	0.866136	0.639681	0.401205	0.191348	0.0557185	0.999876	0.853847	0.832883	0.866136	0.639681	0.401205	0.191348	0.0557185	63.2412	-0.136175	0	0.899513	63.2412	-0.136175	0	0.899513	55.9446	-0.061167	0	0.956987	55.9446	-0.061167	0	0.956987	-7.2966
O35286	0.999876	1.02565	1.12738	1.31507	1.3096	0.499211	0.147488	0.0989152	0.999876	1.02565	1.12738	1.31507	1.3096	0.499211	0.147488	0.0989152	0.999876	1.01472	1.15313	1.32233	1.38396	0.542563	0.139468	0.0938074	0.999876	1.01472	1.15313	1.32233	1.38396	0.542563	0.139468	0.0938074	57.9992	-0.94597	0.123202	0.876692	57.9992	-0.94597	0.123202	0.876692	58.0451	-0.952232	0.116638	0.848177	58.0451	-0.952232	0.116638	0.848177	0.0459619
O35295	0.999876	0.689502	1.12057	0.931456	2.22492	1.62945	0.338142	0.233705	0.999876	0.689502	1.12057	0.931456	2.22492	1.62945	0.338142	0.233705	0.999876	0.632271	0.96136	1.01802	1.14263	1.30735	0.355984	0.188497	0.999876	0.632271	0.96136	1.01802	1.14263	1.30735	0.355984	0.188497	61.6898	-0.759063	0.233703	0.336764	61.6898	-0.759063	0.233703	0.336764	61.7769	-0.800551	0.188497	0.767287	61.7769	-0.800551	0.188497	0.767287	0.087095
O35326	0.999876	1.84065	1.10239	1.18557	1.76767	0.781293	0.696858	1.12822	0.999876	1.84065	1.10239	1.18557	1.76767	0.781293	0.696858	1.12822	0.999876	1.63627	2.09762	2.50596	2.86028	2.13741	1.45435	1.2207	0.999876	1.63627	2.09762	2.50596	2.86028	2.13741	1.45435	1.2207		0.35096	1.21467	0.0332271		0.35096	1.21467	0.0332271			1.5	-0.363842			1.5	-0.363842
O35343	0.999876	0.886382	1.01281	0.838132	0.413155	0.202119	0.0301528		0.999876	0.886382	1.01281	0.838132	0.413155	0.202119	0.0301528																		53.4339	-0.106672	0.0224069	0.981514	53.4339	-0.106672	0.0224069	0.981514
O35344	0.999876	1.04061	0.737715	0.798108	0.353957	0.068446	0.0691191	0.0699465	0.999876	1.04061	0.737715	0.798108	0.353957	0.068446	0.0691191	0.0699465	0.999876	1.22845	1.02223	0.808937	0.436722	0.228	0.0910332	0.0629497	0.999876	1.22845	1.02223	0.808937	0.436722	0.228	0.0910332	0.0629497	52.2582	-0.087633	0.0077463	0.956269	52.2582	-0.087633	0.0077463	0.956269	53.507	-0.099309	0.0656215	0.961552	53.507	-0.099309	0.0656215	0.961552	1.24882
O35350																	0.999876	1.23275	1.028	0.311238	0.643312	0.198831	0.0948232	0.04046	0.999876	1.23275	1.028	0.311238	0.643312	0.198831	0.0948232	0.04046									52.3479	-0.0645505	0.0105943	0.826353	52.3479	-0.0645505	0.0105943	0.826353
O35381	0.999876	1.01571	0.676494	0.386157	0.236632	0.183537	0.214384	0.0690217	0.999876	1.01571	0.676494	0.386157	0.236632	0.183537	0.214384	0.0690217	0.999876	0.762654	0.558567	0.489348	0.298119	0.185796	0.111108	0.0576342	0.999876	0.762654	0.558567	0.489348	0.298119	0.185796	0.111108	0.0576342	48.3676	-0.0852001	0.143572	0.986029	48.3676	-0.0852001	0.143572	0.986029	48.1863	-0.0464075	0	0.980348	48.1863	-0.0464075	0	0.980348	-0.18127
O35459																	0.999876	0.929638	0.385776	1.19801	1.66627	1.58452	0.421744	0.247623	0.999876	0.929638	0.385776	1.19801	1.66627	1.58452	0.421744	0.247623									61.8679	-0.74133	0.247623	0.416152	61.8679	-0.74133	0.247623	0.416152
O35551																	0.999876	0.961075	0.968484	0.432871	0.268787	0.187435	0.191777	0.0729548	0.999876	0.961075	0.968484	0.432871	0.268787	0.187435	0.191777	0.0729548									49.6683	-0.157234	0.169051	0.983887	49.6683	-0.157234	0.169051	0.983887
O35593	0.999876	0.952818	1.11754	0.976921	0.655483	0.196822	0.0724125	0.0659986	0.999876	0.952818	1.11754	0.976921	0.655483	0.196822	0.0724125	0.0659986	0.999876	1.05654	1.07793	1.05643	0.671738	0.283438	0.0489508	0.0497985	0.999876	1.05654	1.07793	1.05643	0.671738	0.283438	0.0489508	0.0497985	55.0978	-0.148105	0.0622779	0.988333	55.0978	-0.148105	0.0622779	0.988333	55.6762	-0.129912	0.0360083	0.98561	55.6762	-0.129912	0.0360083	0.98561	0.578412
O35638	0.999876	1.84674	1.81179	1.44141	0.489472	0.315543		0.131323	0.999876	1.84674	1.81179	1.44141	0.489472	0.315543		0.131323	0.999876	1.04802	1.53388	0.565366	0.279228		0.0643951	0.188281	0.999876	1.04802	1.53388	0.565366	0.279228		0.0643951	0.188281	53.9871	-0.901211	0.223433	0.480158	53.9871	-0.901211	0.223433	0.480158	50.1023	-0.655267	0.177298	0.823571	50.1023	-0.655267	0.177298	0.823571	-3.88484
O35639	0.999876	1.0336	0.846244	1.00719	0.610884	0.148953	0.0529909	0.0786963	0.999876	1.0336	0.846244	1.00719	0.610884	0.148953	0.0529909	0.0786963	0.999876	0.892601	0.987874	0.899387	0.622016	0.126473	0.0674571	0.0405617	0.999876	0.892601	0.987874	0.899387	0.622016	0.126473	0.0674571	0.0405617	54.6575	-0.177994	0.067644	0.980554	54.6575	-0.177994	0.067644	0.980554	54.6882	-0.143407	0.0325365	0.987585	54.6882	-0.143407	0.0325365	0.987585	0.0307398
O35643	0.999876	1.23498	1.02277	0.749246	0.43702	0.130744	0.0732347	0.0463664	0.999876	1.23498	1.02277	0.749246	0.43702	0.130744	0.0732347	0.0463664	0.999876	1.1047	0.94478	0.716106	0.428563	0.231538	0.122367	0.0496322	0.999876	1.1047	0.94478	0.716106	0.428563	0.231538	0.122367	0.0496322	53.05	-0.102845	0.0342765	0.960994	53.05	-0.102845	0.0342765	0.960994	53.0928	-0.0780514	0.0413958	0.988844	53.0928	-0.0780514	0.0413958	0.988844	0.0428496
O35654	0.999876	1.31247	1.1989	0.503185	0.411784	0.230194	0.0455204	0.0160443	0.999876	1.31247	1.1989	0.503185	0.411784	0.230194	0.0455204	0.0160443	0.999876	0.941555	0.784384	0.60101	0.271034	0.273701	0.0929566	0.0493639	0.999876	0.941555	0.784384	0.60101	0.271034	0.273701	0.0929566	0.0493639	51.9932	-0.0954727	0.0585874	0.880081	51.9932	-0.0954727	0.0585874	0.880081	51.1199	-0.0595604	0.00168569	0.986635	51.1199	-0.0595604	0.00168569	0.986635	-0.873288
O35658	0.999876	1.00729	1.90862	1.34604	0.546369	0.134152	0.108597	0.134075	0.999876	1.00729	1.90862	1.34604	0.546369	0.134152	0.108597	0.134075	0.999876	0.899414	1.23737	0.978057	0.398394	0.176546	0.0717349	0.119677	0.999876	0.899414	1.23737	0.978057	0.398394	0.176546	0.0717349	0.119677	54.0463	-1.0124	0.125608	0.68821	54.0463	-1.0124	0.125608	0.68821	53.5011	-0.211269	0.116842	0.953522	53.5011	-0.211269	0.116842	0.953522	-0.545208
O35685	0.999876	0.952786	1.0677	1.11758	0.997362	0.466593	0.0795345	0.0531502	0.999876	0.952786	1.0677	1.11758	0.997362	0.466593	0.0795345	0.0531502	0.999876	1.14606	1.21442	1.3049	1.24461	0.643094	0.158497	0.0735483	0.999876	1.14606	1.21442	1.3049	1.24461	0.643094	0.158497	0.0735483	57.8757	-0.268142	0.0609675	0.985205	57.8757	-0.268142	0.0609675	0.985205	58.3274	-0.441814	0.115615	0.870645	58.3274	-0.441814	0.115615	0.870645	0.451731
O35737;P70333																	0.999876	1.11669	0.680735	0.156353	0.130913	0.0835642	0.0139678	0.173873	0.999876	1.11669	0.680735	0.156353	0.130913	0.0835642	0.0139678	0.173873									46.9024	-0.207333	0.101307	0.979593	46.9024	-0.207333	0.101307	0.979593
O35744	0.999876	0.984679	0.899795	1.1825	1.04878	0.324054		0.0173714	0.999876	0.984679	0.899795	1.1825	1.04878	0.324054		0.0173714																	57.8248	-1.06229	0.0173714	0.959265	57.8248	-1.06229	0.0173714	0.959265
O35841	0.999876	1.10939	1.08714	1.17814	0.687272	0.119967	0.0713019	0.0553667	0.999876	1.10939	1.08714	1.17814	0.687272	0.119967	0.0713019	0.0553667	0.999876	0.945064	0.952737	1.04549	0.54026	0.148717	0.094908	0.0663431	0.999876	0.945064	0.952737	1.04549	0.54026	0.148717	0.094908	0.0663431	54.7011	-0.279932	0.0755499	0.969977	54.7011	-0.279932	0.0755499	0.969977	54.1893	-0.240143	0.0967173	0.992262	54.1893	-0.240143	0.0967173	0.992262	-0.511826
O35855	0.999876	0.97426	0.967609	0.808863	0.582049	0.367135	0.209287	0.118125	0.999876	0.97426	0.967609	0.808863	0.582049	0.367135	0.209287	0.118125	0.999876	1.04726	1.12619	0.901327	0.859768	0.734938	0.401661	0.139809	0.999876	1.04726	1.12619	0.901327	0.859768	0.734938	0.401661	0.139809	55.429	-0.0625539	0.0513813	0.998883	55.429	-0.0625539	0.0513813	0.998883	60.6858	-0.0740182	0	0.965008	60.6858	-0.0740182	0	0.965008	5.25683
O35857	0.999876	0.900065	0.936568	0.72002	0.186765	0.121494	0.0272045	0.0614365	0.999876	0.900065	0.936568	0.72002	0.186765	0.121494	0.0272045	0.0614365	0.999876	1.83073	1.36239	1.8463	0.306865			0.145807	0.999876	1.83073	1.36239	1.8463	0.306865			0.145807	51.418	-0.149862	0.0569493	0.988394	51.418	-0.149862	0.0569493	0.988394	53.7589	-0.994519	0.145807	0.432053	53.7589	-0.994519	0.145807	0.432053	2.34094
O35864	0.999876	0.951033	1.06034	1.05935	1.22332	0.49292	0.211038	0.0672651	0.999876	0.951033	1.06034	1.05935	1.22332	0.49292	0.211038	0.0672651	0.999876	0.986493	1.11273	1.18277	1.24358	0.554177	0.149322	0.0560831	0.999876	0.986493	1.11273	1.18277	1.24358	0.554177	0.149322	0.0560831	57.9906	-0.77801	0.139151	0.947975	57.9906	-0.77801	0.139151	0.947975	58.0761	-0.715534	0.102699	0.929114	58.0761	-0.715534	0.102699	0.929114	0.0855343
O35887	0.999876	1.46598	0.947429	1.00546	0.955169	0.914622	1.05846	0.414285	0.999876	1.46598	0.947429	1.00546	0.955169	0.914622	1.05846	0.414285	0.999876	0.791133	0.770718	0.859492	0.961715	1.11428	0.97593	0.505655	0.999876	0.791133	0.770718	0.859492	0.961715	1.11428	0.97593	0.505655	66.8965	-0.838028	0	0.590828	66.8965	-0.838028	0	0.590828		-0.150118	0.252982	0.467167		-0.150118	0.252982	0.467167
O35900	0.999876	1.19439	0.669026	1.53398	1.45535	1.08447	1.40911	0.401988	0.999876	1.19439	0.669026	1.53398	1.45535	1.08447	1.40911	0.401988	0.999876	1.1536	2.27833	2.80095	3.46857	4.54441	3.51825	1.21822	0.999876	1.1536	2.27833	2.80095	3.46857	4.54441	3.51825	1.21822	66.8797	-0.827256	0	0.261027	66.8797	-0.827256	0	0.261027		0.536743	1.5	-0.632841		0.536743	1.5	-0.632841
O35943																	0.999876	0.960836	1.24069	1.32374	1.10685	1.37842	0.998649	0.232999	0.999876	0.960836	1.24069	1.32374	1.10685	1.37842	0.998649	0.232999									66.204	-0.379627	0.00208205	0.645617	66.204	-0.379627	0.00208205	0.645617
O35955																	0.999876	1.0735	0.971467	0.797621	0.88796	0.912797	0.808602	0.250859	0.999876	1.0735	0.971467	0.797621	0.88796	0.912797	0.808602	0.250859									64.6758	-0.115563	0	0.861627	64.6758	-0.115563	0	0.861627
O54692	0.999876	0.829781	0.414977	0.14007	0.301832	0.109999	0.132421	0.0262118	0.999876	0.829781	0.414977	0.14007	0.301832	0.109999	0.132421	0.0262118																	44.8866	-0.0918393	0.113639	0.957743	44.8866	-0.0918393	0.113639	0.957743
O54774	0.999876	0.47668	0.81949	0.285208	0.0441973	0.0357094			0.999876	0.47668	0.81949	0.285208	0.0441973	0.0357094			0.999876	0.862397	0.721717	0.216124	0.093371	0.19304	0.124504	0.0288755	0.999876	0.862397	0.721717	0.216124	0.093371	0.19304	0.124504	0.0288755	46.0252	-0.0571355	0	0.723373	46.0252	-0.0571355	0	0.723373	47.4364	-0.146853	0.102591	0.970614	47.4364	-0.146853	0.102591	0.970614	1.41129
O54833	0.999876	1.15268	1.02419	1.03815	0.717571	0.370113	0.159134	0.0576301	0.999876	1.15268	1.02419	1.03815	0.717571	0.370113	0.159134	0.0576301	0.999876	0.766922	0.741648	0.855942	0.741575	0.217849	0.110297	0.0324163	0.999876	0.766922	0.741648	0.855942	0.741575	0.217849	0.110297	0.0324163	56.52	-0.104911	0.0576835	0.975752	56.52	-0.104911	0.0576835	0.975752	55.5377	-0.094412	0	0.866164	55.5377	-0.094412	0	0.866164	-0.982343
O54879	0.999876	0.713359	1.20549	1.19008	3.57006	4.18351	1.56518	0.516066	0.999876	0.713359	1.20549	1.19008	3.57006	4.18351	1.56518	0.516066																		0.113774	1.5	0.0313693		0.113774	1.5	0.0313693
O54941	0.999876	0.874504	0.270411	0.396082		0.153975		0.0434689	0.999876	0.874504	0.270411	0.396082		0.153975		0.0434689																	44.3262	-0.111296	0.160589	0.922496	44.3262	-0.111296	0.160589	0.922496
O54984	0.999876	0.92109	1.03617	0.81197	0.495277	0.228991	0.0941249	0.0516472	0.999876	0.92109	1.03617	0.81197	0.495277	0.228991	0.0941249	0.0516472	0.999876	1.05497	0.966823	0.887	0.753855	0.411095	0.175894	0.0928842	0.999876	1.05497	0.966823	0.887	0.753855	0.411095	0.175894	0.0928842	53.9859	-0.0920003	0.0382025	0.990959	53.9859	-0.0920003	0.0382025	0.990959	56.8889	-0.0806143	0.0273668	0.993962	56.8889	-0.0806143	0.0273668	0.993962	2.90296
O54988	0.999876	1.37928	1.1147	0.861385	0.383234	0.437383	0.265141	0.155141	0.999876	1.37928	1.1147	0.861385	0.383234	0.437383	0.265141	0.155141	0.999876	1.19566	1.07514	0.780989	0.177249	0.0725063	0.0358816	0.0549745	0.999876	1.19566	1.07514	0.780989	0.177249	0.0725063	0.0358816	0.0549745	52.9926	-0.13346	0.273905	0.860583	52.9926	-0.13346	0.273905	0.860583	51.6323	-0.191659	0.0522037	0.975083	51.6323	-0.191659	0.0522037	0.975083	-1.36028
O55013	0.999876	0.754383	0.854309	0.731065	1.03526	0.849555	0.153193	0.0397209	0.999876	0.754383	0.854309	0.731065	1.03526	0.849555	0.153193	0.0397209	0.999876	1.89163	2.20657	1.83532	1.79888	0.875027	0.425255	0.12146	0.999876	1.89163	2.20657	1.83532	1.79888	0.875027	0.425255	0.12146	59.8524	-0.224373	0.0381105	0.84205	59.8524	-0.224373	0.0381105	0.84205	61.4574	-0.168481	0.110442	0.128793	61.4574	-0.168481	0.110442	0.128793	1.60494
O55023	0.999876	0.95695	0.944565	1.06082	1.15228	1.39238	1.56055	0.75829	0.999876	0.95695	0.944565	1.06082	1.15228	1.39238	1.56055	0.75829	0.999876	1.08677	1.06912	1.18254	1.38665	1.69236	1.67557	0.62396	0.999876	1.08677	1.06912	1.18254	1.38665	1.69236	1.67557	0.62396		0.0452756	1.22797	0.225893		0.0452756	1.22797	0.225893			0.379865	-0.407641			0.379865	-0.407641
O55029	0.999876	1.07615	0.922805	0.650688	0.393374	0.136894	0.0453761	0.0628921	0.999876	1.07615	0.922805	0.650688	0.393374	0.136894	0.0453761	0.0628921	0.999876	1.21177	1.13332	1.00575	0.525948	0.376473	0.1479	0.100787	0.999876	1.21177	1.13332	1.00575	0.525948	0.376473	0.1479	0.100787	52.1569	-0.0855334	0.0206212	0.991543	52.1569	-0.0855334	0.0206212	0.991543	55.1136	-0.102819	0.127362	0.936703	55.1136	-0.102819	0.127362	0.936703	2.95674
O55106	0.999876	0.644233	1.05668	0.783675	0.508347		0.189232	0.103225	0.999876	0.644233	1.05668	0.783675	0.508347		0.189232	0.103225																	54.1745	-0.0772564	0.0974746	0.836243	54.1745	-0.0772564	0.0974746	0.836243
O55131	0.999876	1.03248	0.793581	0.960249	0.733319	0.38216	0.265825	0.0353464	0.999876	1.03248	0.793581	0.960249	0.733319	0.38216	0.265825	0.0353464	0.999876	2.28435	2.349	2.5116	2.73409	0.902353	0.207849	0.110197	0.999876	2.28435	2.349	2.5116	2.73409	0.902353	0.207849	0.110197	56.9779	-0.0725295	0	0.953016	56.9779	-0.0725295	0	0.953016	60.1731	-0.25823	0.11873	-0.0832863	60.1731	-0.25823	0.11873	-0.0832863	3.19516
O55135	0.999876	1.08423	1.29863	1.47713	2.04317	1.65083	1.93917	0.355892	0.999876	1.08423	1.29863	1.47713	2.04317	1.65083	1.93917	0.355892	0.999876	1.13459	1.05176	1.19202	2.27561	2.50007	1.815	0.195606	0.999876	1.13459	1.05176	1.19202	2.27561	2.50007	1.815	0.195606	66.8229	-0.839875	0	-0.283121	66.8229	-0.839875	0	-0.283121	66.5684	-0.824381	0	-0.151388	66.5684	-0.824381	0	-0.151388	-0.254528
O55142	0.999876	1.03968	1.14647	1.58688	4.49486	3.40319	0.51909	0.386302	0.999876	1.03968	1.14647	1.58688	4.49486	3.40319	0.51909	0.386302	0.999876	1.0183	1.45858	1.91501	5.07555	5.31488	1.25911	0.557689	0.999876	1.0183	1.45858	1.91501	5.07555	5.31488	1.25911	0.557689	62.0498	-0.605119	0.3863	-0.217477	62.0498	-0.605119	0.3863	-0.217477		0.685989	1.5	-0.137285		0.685989	1.5	-0.137285
O55201	0.999876	1.58566	1.03252	0.257116	0.314438	0.27121	0.0607008	0.0643061	0.999876	1.58566	1.03252	0.257116	0.314438	0.27121	0.0607008	0.0643061	0.999876	1.651	0.579932	0.35887	0.133281	0.246647		0.105065	0.999876	1.651	0.579932	0.35887	0.133281	0.246647		0.105065	49.6401	-1.03726	0.177664	0.81889	49.6401	-1.03726	0.177664	0.81889	46.4572	-0.21662	0.205211	0.757396	46.4572	-0.21662	0.205211	0.757396	-3.18294
O55222	0.999876	0.749312	0.390531	0.179486	0.0543451		0.0127102		0.999876	0.749312	0.390531	0.179486	0.0543451		0.0127102		0.999876	0.708331	0.66804	0.285308	0.116257	0.0627075	0.0523574	0.0200618	0.999876	0.708331	0.66804	0.285308	0.116257	0.0627075	0.0523574	0.0200618	44.4972	-0.0837286	0	0.995418	44.4972	-0.0837286	0	0.995418	46.7083	-0.0663982	0	0.961445	46.7083	-0.0663982	0	0.961445	2.21106
O55229	0.999876	0.784754	1.10656	1.12898	1.04293	0.729926	0.534794	0.0950809	0.999876	0.784754	1.10656	1.12898	1.04293	0.729926	0.534794	0.0950809	0.999876	0.74076	0.676607	0.631786	0.847009	0.652854	0.655919	0.0328549	0.999876	0.74076	0.676607	0.631786	0.847009	0.652854	0.655919	0.0328549	61.7304	-0.0951451	0	0.891741	61.7304	-0.0951451	0	0.891741	59.9291	-0.0223207	0	0.509625	59.9291	-0.0223207	0	0.509625	-1.80129
O55234	0.999876	0.997247	0.966978	1.082	1.33905	1.3215	1.28698	0.639728	0.999876	0.997247	0.966978	1.082	1.33905	1.3215	1.28698	0.639728	0.999876	1.34459	1.51429	1.59376	2.09055	2.48063	2.29478	0.820302	0.999876	1.34459	1.51429	1.59376	2.09055	2.48063	2.29478	0.820302			0.0214612	0.205214			0.0214612	0.205214		0.447825	1.5	0.0444223		0.447825	1.5	0.0444223
O70145	0.999876	0.964335	0.2471	0.117116	0.12941	0.0817216	0.0626522	0.0380187	0.999876	0.964335	0.2471	0.117116	0.12941	0.0817216	0.0626522	0.0380187	0.999876	0.772091	0.179134	0.049423	0.0551162	0.022564	0.0290238	0.0360481	0.999876	0.772091	0.179134	0.049423	0.0551162	0.022564	0.0290238	0.0360481	44.4372	-0.202279	0.0829858	0.995582	44.4372	-0.202279	0.0829858	0.995582	43.0035	-0.146763	0.0328756	0.999274	43.0035	-0.146763	0.0328756	0.999274	-1.43371
O70157																	0.999876	0.954426	1.40198	1.89553	2.09639	2.16745	1.8907	0.346071	0.999876	0.954426	1.40198	1.89553	2.09639	2.16745	1.8907	0.346071									66.8101	-0.840198	0	-0.445412	66.8101	-0.840198	0	-0.445412
O70194	0.999876	0.853214	0.637645	0.344052	0.203289	0.329447	0.114108	0.11083	0.999876	0.853214	0.637645	0.344052	0.203289	0.329447	0.114108	0.11083	0.999876	1.05984	1.13403	0.404422	0.345331	0.452953	0.0581962	0.0965206	0.999876	1.05984	1.13403	0.404422	0.345331	0.452953	0.0581962	0.0965206	47.6822	-0.0634641	0.129191	0.964211	47.6822	-0.0634641	0.129191	0.964211	49.8624	-0.878202	0.23825	0.900335	49.8624	-0.878202	0.23825	0.900335	2.18019
O70250																	0.999876	2.46572	2.43439	2.53382	3.29004	3.92642	1.19498	0.368589	0.999876	2.46572	2.43439	2.53382	3.29004	3.92642	1.19498	0.368589											0	-1.04124			0	-1.04124
O70251	0.999876	0.992315	0.9427	0.201462	0.0939726	0.0727148	0.0466161	0.0702613	0.999876	0.992315	0.9427	0.201462	0.0939726	0.0727148	0.0466161	0.0702613	0.999876	0.84927	0.767553	0.282271	0.141573	0.0997849	0.05931	0.0592627	0.999876	0.84927	0.767553	0.282271	0.141573	0.0997849	0.05931	0.0592627	48.4608	-0.257768	0.0697734	0.999294	48.4608	-0.257768	0.0697734	0.999294	48.0898	-0.111905	0.0637025	0.981618	48.0898	-0.111905	0.0637025	0.981618	-0.370957
O70252	0.999876	0.907817	0.81802	1.15489	0.973237	0.958379	0.846925	0.48896	0.999876	0.907817	0.81802	1.15489	0.973237	0.958379	0.846925	0.48896	0.999876	1.81512	2.10703	2.22931	2.41703	2.65865	1.55632	0.838822	0.999876	1.81512	2.10703	2.22931	2.41703	2.65865	1.55632	0.838822	66.8688	-0.0811711	0	0.746962	66.8688	-0.0811711	0	0.746962			1.5	-0.28515			1.5	-0.28515
O70310	0.999876	1.3699	1.54712	0.917642	1.48131	0.285183	0.0801743	0.107071	0.999876	1.3699	1.54712	0.917642	1.48131	0.285183	0.0801743	0.107071	0.999876	1.03049	0.892239	0.956506	1.67893	0.334264	0.23348	0.14435	0.999876	1.03049	0.892239	0.956506	1.67893	0.334264	0.23348	0.14435	57.7424	-0.981934	0.0936228	0.744857	57.7424	-0.981934	0.0936228	0.744857	57.7566	-0.879424	0.188914	0.742869	57.7566	-0.879424	0.188914	0.742869	0.0141957
O70318	0.999876	1.00977	0.661713	0.521943	0.253932	0.273465	0.122253	0.0762567	0.999876	1.00977	0.661713	0.521943	0.253932	0.273465	0.122253	0.0762567	0.999876	1.03032	0.860648	0.533564	0.351689	0.267997	0.134682	0.060195	0.999876	1.03032	0.860648	0.533564	0.351689	0.267997	0.134682	0.060195	49.7727	-0.0607317	0.0744631	0.977771	49.7727	-0.0607317	0.0744631	0.977771	51.346	-0.0668174	0.0710836	0.987702	51.346	-0.0668174	0.0710836	0.987702	1.57325
O70325																	0.999876	1.02735	1.06636	1.11153	0.507509	0.949283	0.16463	0.0715974	0.999876	1.02735	1.06636	1.11153	0.507509	0.949283	0.16463	0.0715974									60.3037	-0.284828	0.0700162	0.795349	60.3037	-0.284828	0.0700162	0.795349
O70370	0.999876	0.924773	1.0283	1.17762	0.965461	1.4729	1.37823	0.480599	0.999876	0.924773	1.0283	1.17762	0.965461	1.4729	1.37823	0.480599	0.999876	1.01554	0.599911	0.771089	1.42617	1.49413	1.48614	0.29408	0.999876	1.01554	0.599911	0.771089	1.42617	1.49413	1.48614	0.29408	66.9758	-0.80191	0	0.378223	66.9758	-0.80191	0	0.378223	66.7327	-0.822407	0	0.362463	66.7327	-0.822407	0	0.362463	-0.243064
O70378																	0.999876	1.29303	1.29365	0.652887	0.506552	0.701382	0.276619	0.162399	0.999876	1.29303	1.29365	0.652887	0.506552	0.701382	0.276619	0.162399									57.5185	-0.0505136	0.0617336	0.743991	57.5185	-0.0505136	0.0617336	0.743991
O70435	0.999876	1.00639	1.15573	1.15772	1.3594	1.41783	1.39474	0.739931	0.999876	1.00639	1.15573	1.15772	1.3594	1.41783	1.39474	0.739931	0.999876	1.16454	1.27032	1.22023	1.6649	1.86171	1.67242	0.61339	0.999876	1.16454	1.27032	1.22023	1.6649	1.86171	1.67242	0.61339			1.92169e-09	-0.315369			1.92169e-09	-0.315369		0.0432074	1.41274	0.139042		0.0432074	1.41274	0.139042
O70439																	0.999876	0.168814	0.761239	0.172386	0.475043	0.608512	0.0945376		0.999876	0.168814	0.761239	0.172386	0.475043	0.608512	0.0945376										38.4443	-1.01366	0.380089	0.467005	38.4443	-1.01366	0.380089	0.467005
O70456	0.999876	0.983986	0.942176	0.928124	0.726956	0.576163	0.331751	0.0813508	0.999876	0.983986	0.942176	0.928124	0.726956	0.576163	0.331751	0.0813508	0.999876	0.836919	0.85902	0.821985	0.778791	0.516866	0.300293	0.066848	0.999876	0.836919	0.85902	0.821985	0.778791	0.516866	0.300293	0.066848	58.5502	-0.0623624	0	0.988558	58.5502	-0.0623624	0	0.988558	57.8335	-0.0569871	0	0.929695	57.8335	-0.0569871	0	0.929695	-0.716766
O70475	0.999876	0.30871	1.41874	0.753312	1.38217	0.091196	0.238667	0.110295	0.999876	0.30871	1.41874	0.753312	1.38217	0.091196	0.238667	0.110295	0.999876	4.55945	3.8695	1.65197	2.82708	0.879795		0.178439	0.999876	4.55945	3.8695	1.65197	2.82708	0.879795		0.178439	56.5086	-0.434462	0.138522	0.589365	56.5086	-0.434462	0.138522	0.589365	58.5125	-0.879156	0.178439	-0.514163	58.5125	-0.879156	0.178439	-0.514163	2.00389
O70492	0.999876	0.954194	0.329828	0.0917448	0.0797915	0.0873887	0.0705332	0.0569754	0.999876	0.954194	0.329828	0.0917448	0.0797915	0.0873887	0.0705332	0.0569754	0.999876	0.585154	0.217858	0.182322	0.0355057	0.0484897	0.0538497	0.0395871	0.999876	0.585154	0.217858	0.182322	0.0355057	0.0484897	0.0538497	0.0395871	44.8862	-0.174042	0.0715859	0.999555	44.8862	-0.174042	0.0715859	0.999555	42.1987	-0.104687	0.0564234	0.981755	42.1987	-0.104687	0.0564234	0.981755	-2.6875
O70493	0.999876	1.00536	1.05499	0.39262	0.262408	0.159532	0.0869169	0.0668244	0.999876	1.00536	1.05499	0.39262	0.262408	0.159532	0.0869169	0.0668244	0.999876	0.74925	0.616406	0.359839	0.117799	0.0535924	0.0599436	0.0467507	0.999876	0.74925	0.616406	0.359839	0.117799	0.0535924	0.0599436	0.0467507	49.7024	-0.401474	0.143736	0.980437	49.7024	-0.401474	0.143736	0.980437	46.9046	-0.0645378	0	0.978351	46.9046	-0.0645378	0	0.978351	-2.79785
O70591	0.999876	0.954629	1.02503	1.17288	1.14123	0.762887	0.39294	0.259567	0.999876	0.954629	1.02503	1.17288	1.14123	0.762887	0.39294	0.259567	0.999876	1.12817	0.97777	1.04601	1.07191	0.951553	0.523993	0.147523	0.999876	1.12817	0.97777	1.04601	1.07191	0.951553	0.523993	0.147523	60.3058	-0.132645	0.274754	0.929319	60.3058	-0.132645	0.274754	0.929319	62.1487	-0.161842	0.123419	0.969988	62.1487	-0.161842	0.123419	0.969988	1.84293
O88271	0.999876	0.947066	0.862784	0.846097	1.04555	1.13938	1.18961	0.692986	0.999876	0.947066	0.862784	0.846097	1.04555	1.13938	1.18961	0.692986	0.999876	0.763281	0.827765	0.928451	0.961518	1.0047	1.04694	0.380028	0.999876	0.763281	0.827765	0.928451	0.961518	1.0047	1.04694	0.380028			0	0.451777			0	0.451777	66.8538	-0.839098	0	0.714488	66.8538	-0.839098	0	0.714488
O88342	0.999876	1.00837	0.987926	1.19418	1.20546	0.925482	0.190497	0.049678	0.999876	1.00837	0.987926	1.19418	1.20546	0.925482	0.190497	0.049678	0.999876	0.907031	0.913683	0.99883	1.17787	0.831722	0.196038	0.046424	0.999876	0.907031	0.913683	0.99883	1.17787	0.831722	0.196038	0.046424	60.3926	-0.251627	0.0488784	0.941979	60.3926	-0.251627	0.0488784	0.941979	59.9821	-0.201688	0.046928	0.95771	59.9821	-0.201688	0.046928	0.95771	-0.410559
O88447	0.999876	1.19978	0.965663	0.664374	0.373125	0.139978	0.107145	0.0128949	0.999876	1.19978	0.965663	0.664374	0.373125	0.139978	0.107145	0.0128949	0.999876	1.01121	1.0733	0.507221	0.159442	0.180956	0.118196	0.025536	0.999876	1.01121	1.0733	0.507221	0.159442	0.180956	0.118196	0.025536	52.2351	-0.092397	0.0339961	0.968495	52.2351	-0.092397	0.0339961	0.968495	50.0169	-0.444982	0.120914	0.986212	50.0169	-0.444982	0.120914	0.986212	-2.21819
O88487																	0.999876	1.42276	1.30863	1.08365	0.95504	0.741278	0.0894458	0.115066	0.999876	1.42276	1.30863	1.08365	0.95504	0.741278	0.0894458	0.115066									58.2631	-0.963972	0.102256	0.838652	58.2631	-0.963972	0.102256	0.838652
O88522	0.999876	0.877131		0.426487		0.286663		0.0799393	0.999876	0.877131		0.426487		0.286663		0.0799393																	49.2376	-0.0498829	0.0627977	0.984629	49.2376	-0.0498829	0.0627977	0.984629
O88532	0.999876	0.817853	2.12875	1.15279	1.26895	0.175048		0.154934	0.999876	0.817853	2.12875	1.15279	1.26895	0.175048		0.154934	0.999876	0.626168	1.12796	0.468093	1.02446	0.437648	0.227073	0.162272	0.999876	0.626168	1.12796	0.468093	1.02446	0.437648	0.227073	0.162272	57.2234	-0.924427	0.154928	0.496182	57.2234	-0.924427	0.154928	0.496182	57.6554	-0.0502812	0	0.555962	57.6554	-0.0502812	0	0.555962	0.432054
O88543	0.999876	0.837642	0.998526	1.07137	1.0665	0.586428	0.830326	0.133428	0.999876	0.837642	0.998526	1.07137	1.0665	0.586428	0.830326	0.133428	0.999876	0.932512	0.941981	1.02247	1.10601	0.878701	0.755055	0.106645	0.999876	0.932512	0.941981	1.02247	1.10601	0.878701	0.755055	0.106645	63.3879	-0.0789901	0	0.745125	63.3879	-0.0789901	0	0.745125	63.6257	-0.153493	0	0.956363	63.6257	-0.153493	0	0.956363	0.23775
O88544	0.999876	1.09449	0.947498	1.07029	1.07929	0.4272	0.116189	0.0572402	0.999876	1.09449	0.947498	1.07029	1.07929	0.4272	0.116189	0.0572402	0.999876	1.0824	1.02177	1.12731	1.21728	0.48155	0.0471754	0.0416555	0.999876	1.0824	1.02177	1.12731	1.21728	0.48155	0.0471754	0.0416555	57.9158	-0.896985	0.0867144	0.982538	57.9158	-0.896985	0.0867144	0.982538	57.982	-1.03049	0.0444154	0.957798	57.982	-1.03049	0.0444154	0.957798	0.0661938
O88545	0.999876	0.878767	0.967343	1.00664	0.855362	0.328777	0.110345	0.0487664	0.999876	0.878767	0.967343	1.00664	0.855362	0.328777	0.110345	0.0487664	0.999876	1.04322	1.16707	1.09333	1.3526	0.663458	0.0660707	0.0635703	0.999876	1.04322	1.16707	1.09333	1.3526	0.663458	0.0660707	0.0635703	56.7587	-0.149426	0.0564594	0.986401	56.7587	-0.149426	0.0564594	0.986401	58.1659	-1.00548	0.0648204	0.905589	58.1659	-1.00548	0.0648204	0.905589	1.40719
O88569	0.999876	1.08032	0.96721	0.396516	0.328225	0.219407	0.134112	0.301369	0.999876	1.08032	0.96721	0.396516	0.328225	0.219407	0.134112	0.301369	0.999876	1.38282	1.4687	0.63267	0.438513	0.340272	0.144769	0.591542	0.999876	1.38282	1.4687	0.63267	0.438513	0.340272	0.144769	0.591542	49.3277	-0.191178	0.242932	0.973263	49.3277	-0.191178	0.242932	0.973263	50.2108	-0.777455	0.378774	0.714271	50.2108	-0.777455	0.378774	0.714271	0.883116
O88587	0.999876	1.09922	1.022	0.965893	0.507397	0.234213	0.104266	0.0323055	0.999876	1.09922	1.022	0.965893	0.507397	0.234213	0.104266	0.0323055	0.999876	1.22863	1.30194	1.30955	0.658399	0.430035	0.192888	0.0937861	0.999876	1.22863	1.30194	1.30955	0.658399	0.430035	0.192888	0.0937861	54.3818	-0.121971	0.0660796	0.987147	54.3818	-0.121971	0.0660796	0.987147	56.6531	-0.112027	0.12344	0.841726	56.6531	-0.112027	0.12344	0.841726	2.27133
O88653	0.999876	0.815684	0.895028	0.707405	1.12569	1.06364	0.846553	0.213324	0.999876	0.815684	0.895028	0.707405	1.12569	1.06364	0.846553	0.213324	0.999876	3.58122	3.13932	6.65869	4.09449	3.72341	4.69902	1.14562	0.999876	3.58122	3.13932	6.65869	4.09449	3.72341	4.69902	1.14562	62.51	-0.758525	0.213324	0.736426	62.51	-0.758525	0.213324	0.736426			1.5	-1.35448			1.5	-1.35448
O88668	0.999876	0.980935	0.908309	1.16648	1.37309	1.55144	1.71846	0.524161	0.999876	0.980935	0.908309	1.16648	1.37309	1.55144	1.71846	0.524161	0.999876	1.00249	0.840509	1.15742	1.23827	1.45705	1.44516	0.33658	0.999876	1.00249	0.840509	1.15742	1.23827	1.45705	1.44516	0.33658			0	0.03818			0	0.03818	66.7935	-0.824239	0	0.444681	66.7935	-0.824239	0	0.444681
O88685	0.999876	0.963453	0.853064	0.803707	0.505396	0.130248	0.0598394	0.0461508	0.999876	0.963453	0.853064	0.803707	0.505396	0.130248	0.0598394	0.0461508	0.999876	0.897881	0.817725	0.668676	0.53943	0.178208	0.075852	0.0404984	0.999876	0.897881	0.817725	0.668676	0.53943	0.178208	0.075852	0.0404984	53.5277	-0.0890954	0	0.984773	53.5277	-0.0890954	0	0.984773	52.8111	-0.0628262	0	0.972638	52.8111	-0.0628262	0	0.972638	-0.716618
O88696	0.999876	0.92996	1.26606	1.19757	1.33565	1.06388	0.464166	0.0573732	0.999876	0.92996	1.26606	1.19757	1.33565	1.06388	0.464166	0.0573732	0.999876	1.24923	1.28922	1.40712	1.7478	1.61637	0.404271	0.0731259	0.999876	1.24923	1.28922	1.40712	1.7478	1.61637	0.404271	0.0731259	61.9607	-0.921735	0.0573732	0.82834	61.9607	-0.921735	0.0573732	0.82834	61.8902	-0.908665	0.0731257	0.47611	61.8902	-0.908665	0.0731257	0.47611	-0.0704261
O88712	0.999876	0.79376	0.646511	0.694524	0.958485	0.570582	0.364184	0.0741464	0.999876	0.79376	0.646511	0.694524	0.958485	0.570582	0.364184	0.0741464	0.999876	0.851057	0.974434	0.910548	0.921039	0.74799	0.37879	0.0837835	0.999876	0.851057	0.974434	0.910548	0.921039	0.74799	0.37879	0.0837835	58.1444	-0.0335018	0	0.647802	58.1444	-0.0335018	0	0.647802	60.6015	-0.0939531	0	0.959893	60.6015	-0.0939531	0	0.959893	2.45708
O88738	0.999876	1.45763	1.84787	0.969158	0.359822	0.306789	0.360753	0.136868	0.999876	1.45763	1.84787	0.969158	0.359822	0.306789	0.360753	0.136868	0.999876	0.348956	0.545779	0.46231	0.0965762	0.0513691		0.060783	0.999876	0.348956	0.545779	0.46231	0.0965762	0.0513691		0.060783	53.0409	-0.232411	0.267589	0.641893	53.0409	-0.232411	0.267589	0.641893	44.1366	-0.0467571	0	0.741118	44.1366	-0.0467571	0	0.741118	-8.90423
O88746	0.999876	1.93553	1.89238	0.571263	0.586878			0.0231952	0.999876	1.93553	1.89238	0.571263	0.586878			0.0231952	0.999876	1.07993	0.656293	0.471691	0.0499455	0.0981751	0.0889104	0.0643711	0.999876	1.07993	0.656293	0.471691	0.0499455	0.0981751	0.0889104	0.0643711	54.0853	-0.10713	0.0286318	0.396997	54.0853	-0.10713	0.0286318	0.396997	48.5252	-0.0964637	0.0504723	0.968549	48.5252	-0.0964637	0.0504723	0.968549	-5.56011
O88796	0.999876	1.02925	0.902333	0.919224	1.7533	1.70165	0.408305	0.274909	0.999876	1.02925	0.902333	0.919224	1.7533	1.70165	0.408305	0.274909	0.999876	1.07841	1.02641	1.19172	1.75193	1.67565	0.668697	0.328055	0.999876	1.07841	1.02641	1.19172	1.75193	1.67565	0.668697	0.328055	61.8233	-0.716146	0.274908	0.448568	61.8233	-0.716146	0.274908	0.448568	62.2819	-0.655408	0.328055	0.317791	62.2819	-0.655408	0.328055	0.317791	0.458674
O88811	0.999876	1.09138	1.13224	0.472126	0.519634	0.253666	0.164392	0.0986957	0.999876	1.09138	1.13224	0.472126	0.519634	0.253666	0.164392	0.0986957																	52.4231	-0.0766782	0.130005	0.904504	52.4231	-0.0766782	0.130005	0.904504
O88844	0.999876	0.969676	0.984558	1.00747	1.00648	0.957996	0.301067	0.0510424	0.999876	0.969676	0.984558	1.00747	1.00648	0.957996	0.301067	0.0510424	0.999876	0.895229	0.866367	0.815028	1.02248	0.99864	0.214977	0.0404888	0.999876	0.895229	0.866367	0.815028	1.02248	0.99864	0.214977	0.0404888	61.0603	-0.236143	0.046934	0.998765	61.0603	-0.236143	0.046934	0.998765	61.2565	-0.464269	0.0404542	0.937954	61.2565	-0.464269	0.0404542	0.937954	0.196201
O88878																	0.999876	0.844178	1.10763	0.515538	0.760103	0.997982	1.2251	0.22445	0.999876	0.844178	1.10763	0.515538	0.760103	0.997982	1.2251	0.22445									66.631	-0.844721	0	0.502092	66.631	-0.844721	0	0.502092
O88958	0.999876	1.04196	1.13291	1.07301	1.22995	1.27144	1.33924	0.731432	0.999876	1.04196	1.13291	1.07301	1.22995	1.27144	1.33924	0.731432	0.999876	1.10948	1.11435	1.18695	1.35604	1.69357	1.54675	0.617422	0.999876	1.10948	1.11435	1.18695	1.35604	1.69357	1.54675	0.617422			3.07422e-09	-0.0466919			3.07422e-09	-0.0466919			0	-0.234258			0	-0.234258
O88986	0.999876	1.1339	0.954309	0.727911	1.22704	1.21819	0.912084	0.182369	0.999876	1.1339	0.954309	0.727911	1.22704	1.21819	0.912084	0.182369	0.999876	0.590307	0.672918	0.465208	0.573812	0.390099	0.589417	0.110061	0.999876	0.590307	0.672918	0.465208	0.573812	0.390099	0.589417	0.110061	62.6657	-0.783798	0.182369	0.763683	62.6657	-0.783798	0.182369	0.763683	53.0087	-0.023128	0	0.639276	53.0087	-0.023128	0	0.639276	-9.657
O89017	0.999876	1.1683	1.62881	1.14283	0.85434	0.728656	0.340288	0.154061	0.999876	1.1683	1.62881	1.14283	0.85434	0.728656	0.340288	0.154061	0.999876	0.71069	0.799645	0.723014	0.59679	0.445216	0.128664	0.0352579	0.999876	0.71069	0.799645	0.723014	0.59679	0.445216	0.128664	0.0352579	60.1813	-0.0950728	0.0954073	0.710172	60.1813	-0.0950728	0.0954073	0.710172	54.2567	-0.0449405	0	0.869011	54.2567	-0.0449405	0	0.869011	-5.92455
O89023	0.999876	0.89929	0.808503	0.70573	0.614175	0.33684	0.414762	0.184817	0.999876	0.89929	0.808503	0.70573	0.614175	0.33684	0.414762	0.184817	0.999876	1.13859	1.24406	0.452957	0.432188	0.420604	0.389966	0.0265263	0.999876	1.13859	1.24406	0.452957	0.432188	0.420604	0.389966	0.0265263	55.7819	-0.0348459	0	0.958954	55.7819	-0.0348459	0	0.958954	49.9222	-0.858191	0.317321	0.852864	49.9222	-0.858191	0.317321	0.852864	-5.85972
O89053	0.999876	1.0168	0.803489	0.176503	0.110882	0.093705	0.0482354	0.0546532	0.999876	1.0168	0.803489	0.176503	0.110882	0.093705	0.0482354	0.0546532	0.999876	0.727484	0.636205	0.1626	0.0886735	0.0982416	0.0476482	0.0332752	0.999876	0.727484	0.636205	0.1626	0.0886735	0.0982416	0.0476482	0.0332752	47.6699	-0.198279	0.0741372	0.998063	47.6699	-0.198279	0.0741372	0.998063	46.0284	-0.0741219	0.006871	0.956782	46.0284	-0.0741219	0.006871	0.956782	-1.64142
O89079	0.999876	0.730158	0.91444	0.691734	0.265425		0.0186744	0.0425698	0.999876	0.730158	0.91444	0.691734	0.265425		0.0186744	0.0425698	0.999876	0.904278	1.05929	0.591994	0.143667	0.0858988	0.063936	0.128744	0.999876	0.904278	1.05929	0.591994	0.143667	0.0858988	0.063936	0.128744	51.6145	-0.103044	0.0105545	0.927309	51.6145	-0.103044	0.0105545	0.927309	50.3815	-0.251598	0.100861	0.987927	50.3815	-0.251598	0.100861	0.987927	-1.23295
O89090	0.999876	1.77847	1.16021	0.749212	0.271375	0.816043	0.321966	0.134781	0.999876	1.77847	1.16021	0.749212	0.271375	0.816043	0.321966	0.134781	0.999876	0.72873	0.501747	0.371072	0.381077	0.105219	0.0904581	0.167733	0.999876	0.72873	0.501747	0.371072	0.381077	0.105219	0.0904581	0.167733	50.372	-0.766363	0.386041	0.568117	50.372	-0.766363	0.386041	0.568117	46.7122	-0.0499194	0.0781408	0.945704	46.7122	-0.0499194	0.0781408	0.945704	-3.65985
O89110	0.999876	1.08441	0.65338	0.562388	0.170738	0.0809928	0.0374209	0.0748117	0.999876	1.08441	0.65338	0.562388	0.170738	0.0809928	0.0374209	0.0748117	0.999876	0.845522	0.716131	0.417707	0.100443	0.0407107	0.0314871	0.0447899	0.999876	0.845522	0.716131	0.417707	0.100443	0.0407107	0.0314871	0.0447899	49.4778	-0.0800221	0.0181352	0.966681	49.4778	-0.0800221	0.0181352	0.966681	48.3892	-0.0833786	0	0.984317	48.3892	-0.0833786	0	0.984317	-1.08855
O89112	0.999876	1.12069	1.27748	1.28531	1.15697	0.341534	0.159889	0.0230873	0.999876	1.12069	1.27748	1.28531	1.15697	0.341534	0.159889	0.0230873	0.999876	1.00408	0.844303	0.741995	0.864142	0.577644	0.0739832	0.0559246	0.999876	1.00408	0.844303	0.741995	0.864142	0.577644	0.0739832	0.0559246	57.8221	-0.982869	0.0914882	0.894252	57.8221	-0.982869	0.0914882	0.894252	58.0839	-0.110371	0	0.906432	58.0839	-0.110371	0	0.906432	0.261797
P00375	0.999876	0.909447	0.931008	0.680124	0.21116	0.111843	0.0799519	0.059686	0.999876	0.909447	0.931008	0.680124	0.21116	0.111843	0.0799519	0.059686	0.999876	0.760732	0.688967	0.465187	0.227316	0.162689	0.047223	0.037012	0.999876	0.760732	0.688967	0.465187	0.227316	0.162689	0.047223	0.037012	51.286	-0.130327	0.0677884	0.992158	51.286	-0.130327	0.0677884	0.992158	48.5504	-0.0556428	0	0.97675	48.5504	-0.0556428	0	0.97675	-2.73559
P00493	0.999876	1.12224	1.13896	1.32565	1.43551	1.66178	1.69642	0.962431	0.999876	1.12224	1.13896	1.32565	1.43551	1.66178	1.69642	0.962431	0.999876	0.864726	0.973334	0.96177	1.28524	1.50902	1.47012	0.600859	0.999876	0.864726	0.973334	0.96177	1.28524	1.50902	1.47012	0.600859		0.0591274	1.43936	0.368439		0.0591274	1.43936	0.368439
P01899;P14430;P14429;P01897;P14431;P14428;P14426;P01900;P03991;P04223;P01901	0.999876	3.95338		5.94008	2.25209	6.67662	1.71035	3.31297	0.999876	3.95338		5.94008	2.25209	6.67662	1.71035	3.31297	0.999876	2.05655	1.11567	1.86901	3.00252	2.39676	1.63444	0.47051	0.999876	2.05655	1.11567	1.86901	3.00252	2.39676	1.63444	0.47051		0.818381	1.5	-1.06852		0.818381	1.5	-1.06852			0	-0.820477			0	-0.820477
P02340	0.999876	0.658171	0.356509	0.166832	0.332821	0.314244	0.11854	0.0714187	0.999876	0.658171	0.356509	0.166832	0.332821	0.314244	0.11854	0.0714187																	43.1816	-0.0895845	0.191423	0.911276	43.1816	-0.0895845	0.191423	0.911276
P02802																	0.999876	1.16	0.736201	0.304544	0.840227	3.08946	0.324843	0.0592822	0.999876	1.16	0.736201	0.304544	0.840227	3.08946	0.324843	0.0592822									61.7939	-0.92487	0.0592814	0.208757	61.7939	-0.92487	0.0592814	0.208757
P04117	0.999876	1.12909	1.05789	1.03651	0.406692	0.171329	0.0949594	0.0491864	0.999876	1.12909	1.05789	1.03651	0.406692	0.171329	0.0949594	0.0491864	0.999876	1.31144	1.45067	1.29923	0.571944	0.212635	0.122632	0.0550827	0.999876	1.31144	1.45067	1.29923	0.571944	0.212635	0.122632	0.0550827	53.7286	-0.364122	0.104602	0.982102	53.7286	-0.364122	0.104602	0.982102	54.1457	-0.499166	0.130038	0.83012	54.1457	-0.499166	0.130038	0.83012	0.417142
P04441	0.999876	1.44025	1.09419	1.65936	0.960576	1.08508	0.761209	0.192506	0.999876	1.44025	1.09419	1.65936	0.960576	1.08508	0.761209	0.192506	0.999876	0.798876	0.952792	0.230237	0.667576	1.23984	0.542578	0.27381	0.999876	0.798876	0.952792	0.230237	0.667576	1.23984	0.542578	0.27381	62.3489	-0.782161	0.192506	0.521534	62.3489	-0.782161	0.192506	0.521534		-0.0147532	0	0.169208		-0.0147532	0	0.169208
P05063	0.999876	1.05608	1.05733	1.22788	1.50987	1.40075	0.685533	0.0905248	0.999876	1.05608	1.05733	1.22788	1.50987	1.40075	0.685533	0.0905248	0.999876	1.22182	1.2794	1.4208	1.70457	1.86963	0.777601	0.0786787	0.999876	1.22182	1.2794	1.4208	1.70457	1.86963	0.777601	0.0786787	62.2154	-0.882625	0.0905247	0.659093	62.2154	-0.882625	0.0905247	0.659093	62.3392	-0.890365	0.0786786	0.300752	62.3392	-0.890365	0.0786786	0.300752	0.123796
P05064	0.999876	1.00648	1.04537	1.17916	1.27141	1.37812	1.0013	0.0638956	0.999876	1.00648	1.04537	1.17916	1.27141	1.37812	1.0013	0.0638956	0.999876	0.865839	0.888784	0.959465	1.18128	1.41789	0.867816	0.049219	0.999876	0.865839	0.888784	0.959465	1.18128	1.41789	0.867816	0.049219	66.2061	-0.855596	0	0.777384	66.2061	-0.855596	0	0.777384	62.4978	-0.913666	0.0492189	0.779636	62.4978	-0.913666	0.0492189	0.779636	-3.70834
P05132	0.999876	0.986241	0.843815	0.804537	0.507603	0.208045	0.0615619	0.0365637	0.999876	0.986241	0.843815	0.804537	0.507603	0.208045	0.0615619	0.0365637	0.999876	0.954835	0.902433	0.719761	0.609312	0.168008		0.0438075	0.999876	0.954835	0.902433	0.719761	0.609312	0.168008		0.0438075	53.7437	-0.0793945	0	0.988748	53.7437	-0.0793945	0	0.988748	53.9578	-0.0725601	0	0.971275	53.9578	-0.0725601	0	0.971275	0.214139
P05201	0.999876	1.01345	1.13311	1.15809	1.26826	1.53212	1.71748	0.94366	0.999876	1.01345	1.13311	1.15809	1.26826	1.53212	1.71748	0.94366	0.999876	0.885841	0.935892	1.0332	1.26721	1.59961	1.63458	0.612473	0.999876	0.885841	0.935892	1.0332	1.26721	1.59961	1.63458	0.612473		0.0415956	1.38061	0.342843		0.0415956	1.38061	0.342843		0.100706	1.28043	0.219346		0.100706	1.28043	0.219346
P05202	0.999876	1.15	1.25365	1.42996	1.63113	1.87068	1.88591	0.256833	0.999876	1.15	1.25365	1.42996	1.63113	1.87068	1.88591	0.256833	0.999876	1.11705	1.36093	1.56004	2.12111	2.58378	2.38097	0.241808	0.999876	1.11705	1.36093	1.56004	2.12111	2.58378	2.38097	0.241808	66.6835	-0.84339	0	-0.107769	66.6835	-0.84339	0	-0.107769		0.0846094	1.5	0.0902901		0.0846094	1.5	0.0902901
P05213;P68368	0.999876	0.936339	0.832246	0.758135	0.716944	0.517919	0.181439	0.0657394	0.999876	0.936339	0.832246	0.758135	0.716944	0.517919	0.181439	0.0657394	0.999876	0.75372	0.662123	0.625477	0.558784	0.405068	0.140351	0.0499074	0.999876	0.75372	0.662123	0.625477	0.558784	0.405068	0.140351	0.0499074	56.5858	-0.0541879	0	0.946146	56.5858	-0.0541879	0	0.946146	52.1673	-0.0371978	0	0.901326	52.1673	-0.0371978	0	0.901326	-4.4185
P06151	0.999876	1.05171	1.04769	1.15641	1.23682	1.47228	1.59934	0.333805	0.999876	1.05171	1.04769	1.15641	1.23682	1.47228	1.59934	0.333805	0.999876	1.02614	1.08816	1.18849	1.51815	1.85757	1.86766	0.277873	0.999876	1.02614	1.08816	1.18849	1.51815	1.85757	1.86766	0.277873	66.7897	-0.824159	0	0.339368	66.7897	-0.824159	0	0.339368	66.6819	-0.794543	0.0589385	0.055409	66.6819	-0.794543	0.0589385	0.055409	-0.107787
P06745	0.999876	1.02618	1.06051	1.1142	0.77671	0.321677	0.0573163	0.0375266	0.999876	1.02618	1.06051	1.1142	0.77671	0.321677	0.0573163	0.0375266	0.999876	0.963244	1.02877	1.15254	0.852039	0.35112	0.0572339	0.0400137	0.999876	0.963244	1.02877	1.15254	0.852039	0.35112	0.0572339	0.0400137	56.445	-0.140795	0.0254015	0.984608	56.445	-0.140795	0.0254015	0.984608	56.9154	-0.157821	0.0279735	0.980589	56.9154	-0.157821	0.0279735	0.980589	0.47042
P06797	0.999876	1.07118	1.34399	1.02349	1.16845	0.686036	0.201033	0.0914593	0.999876	1.07118	1.34399	1.02349	1.16845	0.686036	0.201033	0.0914593	0.999876	1.24402	1.33858	1.519	1.48267	0.979511	0.273521	0.0885212	0.999876	1.24402	1.33858	1.519	1.48267	0.979511	0.273521	0.0885212	58.9818	-0.20765	0.121745	0.89264	58.9818	-0.20765	0.121745	0.89264	61.064	-0.29158	0.0878501	0.667505	61.064	-0.29158	0.0878501	0.667505	2.08217
P06801	0.999876	1.24151	1.04179	1.09006	1.34294	1.46372	1.42542	0.247745	0.999876	1.24151	1.04179	1.09006	1.34294	1.46372	1.42542	0.247745	0.999876	1.91939	2.37261	2.18427	2.95129	3.29255	2.64393	0.232991	0.999876	1.91939	2.37261	2.18427	2.95129	3.29255	2.64393	0.232991	66.6623	-0.826459	0	0.449431	66.6623	-0.826459	0	0.449431			1.5	-0.364458			1.5	-0.364458
P07091	0.999876	1.11721	0.959347	0.843951	0.629498	0.382865	0.263992	0.125685	0.999876	1.11721	0.959347	0.843951	0.629498	0.382865	0.263992	0.125685	0.999876	0.801224	0.789791	0.723993	0.625734	0.458364	0.24211	0.090953	0.999876	0.801224	0.789791	0.723993	0.625734	0.458364	0.24211	0.090953	56.1036	-0.0631829	0.0763402	0.983364	56.1036	-0.0631829	0.0763402	0.983364	55.2038	-0.0398755	0	0.931021	55.2038	-0.0398755	0	0.931021	-0.899779
P07356	0.999876	1.33771	1.68474	1.56549	0.715096	0.756795	0.216131	0.254634	0.999876	1.33771	1.68474	1.56549	0.715096	0.756795	0.216131	0.254634	0.999876	1.48737	1.08971	1.70436	0.93153	0.472378	0.162294	0.313445	0.999876	1.48737	1.08971	1.70436	0.93153	0.472378	0.162294	0.313445	59.5221	-0.114829	0.187738	0.550617	59.5221	-0.114829	0.187738	0.550617	57.7558	-0.184892	0.236618	0.641441	57.7558	-0.184892	0.236618	0.641441	-1.76631
P07607	0.999876	0.957715	0.912221	0.495317	0.185158	0.290931	0.173618	0.0626037	0.999876	0.957715	0.912221	0.495317	0.185158	0.290931	0.173618	0.0626037																	49.9383	-0.125419	0.160712	0.974617	49.9383	-0.125419	0.160712	0.974617
P07742	0.999876	0.925298	0.82189	0.696804	0.418432	0.209936	0.144232	0.0366788	0.999876	0.925298	0.82189	0.696804	0.418432	0.209936	0.144232	0.0366788	0.999876	0.947682	0.888588	0.53528	0.360231	0.154222	0.0754966	0.0498402	0.999876	0.947682	0.888588	0.53528	0.360231	0.154222	0.0754966	0.0498402	52.5538	-0.0612317	0	0.993281	52.5538	-0.0612317	0	0.993281	51.2048	-0.0730099	0.0199603	0.993434	51.2048	-0.0730099	0.0199603	0.993434	-1.34902
P07901	0.999876	0.998424	0.958479	0.536412	0.162361	0.0872479	0.0533087	0.0393657	0.999876	0.998424	0.958479	0.536412	0.162361	0.0872479	0.0533087	0.0393657	0.999876	0.878946	0.866453	0.48991	0.139673	0.0997899	0.0489354	0.037828	0.999876	0.878946	0.866453	0.48991	0.139673	0.0997899	0.0489354	0.037828	50.3197	-0.142189	0.0552122	0.999248	50.3197	-0.142189	0.0552122	0.999248	49.7911	-0.110509	0.0391265	0.987971	49.7911	-0.110509	0.0391265	0.987971	-0.528585
P08003	0.999876	0.965718	1.02544	0.522791	0.307191	0.226653	0.183748	0.0889202	0.999876	0.965718	1.02544	0.522791	0.307191	0.226653	0.183748	0.0889202	0.999876	1.02192	1.01997	0.61146	0.311414	0.269164	0.160966	0.0875509	0.999876	1.02192	1.01997	0.61146	0.311414	0.269164	0.160966	0.0875509	50.4656	-0.136094	0.179585	0.979251	50.4656	-0.136094	0.179585	0.979251	51.4357	-0.10635	0.156395	0.982773	51.4357	-0.10635	0.156395	0.982773	0.970135
P08030	0.999876	1.03612	0.969769	1.21181	1.20438	1.2885	0.958776	0.0844859	0.999876	1.03612	0.969769	1.21181	1.20438	1.2885	0.958776	0.0844859	0.999876	0.700815	0.669072	0.734466	0.829381	0.820858	0.597281	0.0412648	0.999876	0.700815	0.669072	0.734466	0.829381	0.820858	0.597281	0.0412648									61.3401	-0.023244	0	0.451898	61.3401	-0.023244	0	0.451898
P08113	0.999876	1.02288	1.11506	0.947695	0.569298	0.258744	0.210546	0.10538	0.999876	1.02288	1.11506	0.947695	0.569298	0.258744	0.210546	0.10538	0.999876	0.992921	1.07718	0.906878	0.550531	0.335957	0.243436	0.095424	0.999876	0.992921	1.07718	0.906878	0.550531	0.335957	0.243436	0.095424	54.7051	-0.120711	0.151453	0.984069	54.7051	-0.120711	0.151453	0.984069	55.1082	-0.0870253	0.136855	0.983394	55.1082	-0.0870253	0.136855	0.983394	0.403091
P08226	0.999876	0.523312	0.755508	0.36974	0.507753	0.347776	0.334949	0.405462	0.999876	0.523312	0.755508	0.36974	0.507753	0.347776	0.334949	0.405462	0.999876	1.02741	1.39169	0.458982	0.768552	0.337829	0.390625	0.304845	0.999876	1.02741	1.39169	0.458982	0.768552	0.337829	0.390625	0.304845	48.7642	-0.0372073	0.346615	0.686849	48.7642	-0.0372073	0.346615	0.686849	54.9864	-0.0640341	0.339308	0.679155	54.9864	-0.0640341	0.339308	0.679155	6.22213
P08228	0.999876	1.05108	1.01057	1.17573	0.790651	1.50327	1.79867	0.87709	0.999876	1.05108	1.01057	1.17573	0.790651	1.50327	1.79867	0.87709	0.999876	0.341548	0.347385	0.384476	0.467073	0.565146	0.579199	0.236975	0.999876	0.341548	0.347385	0.384476	0.467073	0.565146	0.579199	0.236975		0.157234	1.39644	0.338356		0.157234	1.39644	0.338356	38.5131	-0.952378	0.4174	0.75802	38.5131	-0.952378	0.4174	0.75802
P08249	0.999876	1.06004	1.31386	1.48069	1.6963	1.29396	0.172795	0.056848	0.999876	1.06004	1.31386	1.48069	1.6963	1.29396	0.172795	0.056848	0.999876	0.823783	0.963359	1.1462	1.5463	1.19131	0.214338	0.0616928	0.999876	0.823783	0.963359	1.1462	1.5463	1.19131	0.214338	0.0616928	61.531	-0.935158	0.0568472	0.634948	61.531	-0.935158	0.0568472	0.634948	61.6163	-0.927865	0.0616925	0.777548	61.6163	-0.927865	0.0616925	0.777548	0.0853027
P08556;P32883;Q61411																	0.999876	0.802747	0.67832	1.38425	1.45356	1.35423	0.903449	0.173319	0.999876	0.802747	0.67832	1.38425	1.45356	1.35423	0.903449	0.173319
P08752;Q9DC51;B2RSH2	0.999876	0.873091	1.38906	1.3769	0.514211	0.44964	0.188402	0.266178	0.999876	0.873091	1.38906	1.3769	0.514211	0.44964	0.188402	0.266178	0.999876	0.874761	0.986923	1.14874	0.492019	0.326578	0.0920063	0.216041	0.999876	0.874761	0.986923	1.14874	0.492019	0.326578	0.0920063	0.216041	54.0213	-0.811287	0.301407	0.78047	54.0213	-0.811287	0.301407	0.78047	53.9836	-0.531651	0.211529	0.943707	53.9836	-0.531651	0.211529	0.943707	-0.0376108
P08775	0.999876	1.01427	0.70863	0.63687	0.603355	0.615429	0.521603	0.0928485	0.999876	1.01427	0.70863	0.63687	0.603355	0.615429	0.521603	0.0928485	0.999876	1.26198	0.882735	0.580361	0.450485	0.482017	0.346167	0.0825598	0.999876	1.26198	0.882735	0.580361	0.450485	0.482017	0.346167	0.0825598	57.4153	-0.0296682	0	0.824483	57.4153	-0.0296682	0	0.824483	53.926	-0.0505609	0.153688	0.865434	53.926	-0.0505609	0.153688	0.865434	-3.48932
P08905;P17897																	0.999876	0.654468	0.767771	0.537782	0.609789	0.597858	0.209469	0.0579294	0.999876	0.654468	0.767771	0.537782	0.609789	0.597858	0.209469	0.0579294									53.5267	-0.0304357	0	0.756685	53.5267	-0.0304357	0	0.756685
P09103	0.999876	1.07286	1.1214	1.2184	1.25294	0.96483	0.473896	0.185979	0.999876	1.07286	1.1214	1.2184	1.25294	0.96483	0.473896	0.185979	0.999876	0.902768	0.979467	1.1407	1.29868	1.00428	0.459865	0.142598	0.999876	0.902768	0.979467	1.1407	1.29868	1.00428	0.459865	0.142598	61.8486	-0.191586	0.179581	0.869293	61.8486	-0.191586	0.179581	0.869293	61.9497	-0.840176	0.142598	0.881359	61.9497	-0.840176	0.142598	0.881359	0.101113
P09242																	0.999876	0.570409	0.431673	0.206661	1.28006	1.64986	1.17604	0.243551	0.999876	0.570409	0.431673	0.206661	1.28006	1.64986	1.17604	0.243551									66.6586	-0.834106	0	0.157668	66.6586	-0.834106	0	0.157668
P09405	0.999876	0.96686	0.993158	0.766026	0.5178	0.245436	0.100001	0.157461	0.999876	0.96686	0.993158	0.766026	0.5178	0.245436	0.100001	0.157461	0.999876	0.962329	1.02093	0.790706	0.541065	0.304094	0.120215	0.177503	0.999876	0.962329	1.02093	0.790706	0.541065	0.304094	0.120215	0.177503	53.8381	-0.0836026	0.0991592	0.991677	53.8381	-0.0836026	0.0991592	0.991677	54.3479	-0.0809292	0.123167	0.988916	54.3479	-0.0809292	0.123167	0.988916	0.509851
P09411	0.999876	0.93361	1.05228	1.07245	0.36899	0.070834	0.0341727	0.0313267	0.999876	0.93361	1.05228	1.07245	0.36899	0.070834	0.0341727	0.0313267	0.999876	0.862815	0.848426	0.88871	0.311806	0.0810463	0.0402659	0.0312962	0.999876	0.862815	0.848426	0.88871	0.311806	0.0810463	0.0402659	0.0312962	53.8652	-1.01709	0.0454444	0.991994	53.8652	-1.01709	0.0454444	0.991994	52.7632	-0.160364	0.0351814	0.968739	52.7632	-0.160364	0.0351814	0.968739	-1.10199
P09528	0.999876	0.88519	0.989384	1.16189	1.17034	1.50676	1.54644	0.891785	0.999876	0.88519	0.989384	1.16189	1.17034	1.50676	1.54644	0.891785	0.999876	1.05864	1.27592	1.35047	1.85258	2.14692	2.34607	1.33173	0.999876	1.05864	1.27592	1.35047	1.85258	2.14692	2.34607	1.33173		0.0469554	1.29032	0.36935		0.0469554	1.29032	0.36935		0.0847722	1.5	0.269174		0.0847722	1.5	0.269174
P09671	0.999876	1.21594	1.13284	1.3325	1.69329	1.70253	1.89814	1.02718	0.999876	1.21594	1.13284	1.3325	1.69329	1.70253	1.89814	1.02718	0.999876	1.1185	1.33181	1.45086	1.97331	2.0743	2.0529	0.755553	0.999876	1.1185	1.33181	1.45086	1.97331	2.0743	2.0529	0.755553		0.0824764	1.5	0.376707		0.0824764	1.5	0.376707		0.0743256	1.5	0.222703		0.0743256	1.5	0.222703
P0C7N9	0.999876	1.16508	1.37418	1.0229	1.09221	1.20594	0.946428	0.32609	0.999876	1.16508	1.37418	1.0229	1.09221	1.20594	0.946428	0.32609	0.999876	0.537123	0.70552	0.460198	0.628331	0.79464	0.635329	0.159708	0.999876	0.537123	0.70552	0.460198	0.628331	0.79464	0.635329	0.159708									60.3569	-0.0160817	0	0.330622	60.3569	-0.0160817	0	0.330622
P0DP28;P0DP27;P0DP26	0.999876	1.03991	0.995588	0.892792	0.866234	1.13575	1.11518	0.465617	0.999876	1.03991	0.995588	0.892792	0.866234	1.13575	1.11518	0.465617	0.999876	1.10849	1.4049	1.5285	1.9346	2.2865	2.12645	0.936169	0.999876	1.10849	1.4049	1.5285	1.9346	2.2865	2.12645	0.936169	66.9588	-0.83647	0	0.803075	66.9588	-0.83647	0	0.803075		0.0885808	1.5	0.206518		0.0885808	1.5	0.206518
P10107	0.999876	0.965479	1.09159	0.621566	0.235406	0.105732	0.0425416	0.036714	0.999876	0.965479	1.09159	0.621566	0.235406	0.105732	0.0425416	0.036714	0.999876	0.973051	1.08494	0.72738	0.137104	0.127338	0.0767722	0.0598225	0.999876	0.973051	1.08494	0.72738	0.137104	0.127338	0.0767722	0.0598225	51.159	-0.141158	0.0585792	0.98563	51.159	-0.141158	0.0585792	0.98563	51.0189	-0.235421	0.0896803	0.992682	51.0189	-0.235421	0.0896803	0.992682	-0.140161
P10126	0.999876	0.915484	0.820632	0.70203	0.435393	0.117379	0.0470333	0.0430216	0.999876	0.915484	0.820632	0.70203	0.435393	0.117379	0.0470333	0.0430216	0.999876	0.6327	0.582074	0.478916	0.333707	0.113107	0.056276	0.0333097	0.999876	0.6327	0.582074	0.478916	0.333707	0.113107	0.056276	0.0333097	52.3064	-0.0747173	0	0.982903	52.3064	-0.0747173	0	0.982903	47.371	-0.0463071	0	0.931175	47.371	-0.0463071	0	0.931175	-4.93534
P10518	0.999876	0.847813	1.08607	1.13245	1.15208	1.84091	1.84642	0.890828	0.999876	0.847813	1.08607	1.13245	1.15208	1.84091	1.84642	0.890828	0.999876	1.52063	1.71091	2.34869	2.12733	2.55546	2.98527	1.57313	0.999876	1.52063	1.71091	2.34869	2.12733	2.55546	2.98527	1.57313		0.576831	1.5	0.405943		0.576831	1.5	0.405943		0.81147	1.5	-0.541493		0.81147	1.5	-0.541493
P10605	0.999876	0.781948	0.845659	0.886096	0.710197	0.543047	0.349045	0.114551	0.999876	0.781948	0.845659	0.886096	0.710197	0.543047	0.349045	0.114551	0.999876	1.21293	1.361	0.990305	1.16618	0.576411	0.333264	0.094002	0.999876	1.21293	1.361	0.990305	1.16618	0.576411	0.333264	0.094002	58.1223	-0.0484954	0	0.90123	58.1223	-0.0484954	0	0.90123	58.3205	-0.265072	0.209849	0.839847	58.3205	-0.265072	0.209849	0.839847	0.198217
P10639	0.999876	1.11179	1.01729	1.10096	1.09358	1.30779	1.35627	0.612567	0.999876	1.11179	1.01729	1.10096	1.09358	1.30779	1.35627	0.612567	0.999876	0.883302	0.968455	1.06	1.18315	1.34977	1.33309	0.488932	0.999876	0.883302	0.968455	1.06	1.18315	1.34977	1.33309	0.488932			0	0.293129			0	0.293129	66.9864	-0.815975	0	0.469538	66.9864	-0.815975	0	0.469538
P10649	0.999876	0.942947	0.994478	0.898445	0.461896	0.15157	0.0741203	0.042375	0.999876	0.942947	0.994478	0.898445	0.461896	0.15157	0.0741203	0.042375	0.999876	0.997967	1.00977	0.825809	0.333456	0.141623	0.0699458	0.0413122	0.999876	0.997967	1.00977	0.825809	0.333456	0.141623	0.0699458	0.0413122	53.7453	-0.128614	0.0499688	0.997322	53.7453	-0.128614	0.0499688	0.997322	52.7005	-0.13293	0.0600376	0.998607	52.7005	-0.13293	0.0600376	0.998607	-1.04479
P10711	0.999876	1.08364	1.45281	1.0889	1.24033	0.889559	0.582342	0.300365	0.999876	1.08364	1.45281	1.0889	1.24033	0.889559	0.582342	0.300365	0.999876	0.849874	0.830252	0.827965	0.928715	0.762881	0.460265	0.137966	0.999876	0.849874	0.830252	0.827965	0.928715	0.762881	0.460265	0.137966	62.7542	-0.110249	0.27094	0.699893	62.7542	-0.110249	0.27094	0.699893	61.3003	-0.0763256	0	0.864982	61.3003	-0.0763256	0	0.864982	-1.45397
P10852	0.999876	1.29832	0.58622	1.88086	3.56661	2.72873	1.978	0.924088	0.999876	1.29832	0.58622	1.88086	3.56661	2.72873	1.978	0.924088	0.999876	1.50426	0.900778	1.39195	1.82704	2.94099	1.78352	0.81647	0.999876	1.50426	0.900778	1.39195	1.82704	2.94099	1.78352	0.81647		0.651994	1.5	0.053862		0.651994	1.5	0.053862		0.0464445	1.5	0.0736307		0.0464445	1.5	0.0736307
P10923	0.999876	1.54543	0.42252	0.466853	0.560645	0.383861	2.42874	0.307272	0.999876	1.54543	0.42252	0.466853	0.560645	0.383861	2.42874	0.307272	0.999876	0.787323	0.878716	0.905804	1.38057	1.46147	1.60552	0.499175	0.999876	0.787323	0.878716	0.905804	1.38057	1.46147	1.60552	0.499175	66.7576	-0.84149	5.66335e-07	0.0976713	66.7576	-0.84149	5.66335e-07	0.0976713	66.999	-0.835467	0	0.214972	66.999	-0.835467	0	0.214972	0.241414
P11031	0.999876	1.25813	1.60359	1.2449	0.488425	1.44386	0.110278	0.0741877	0.999876	1.25813	1.60359	1.2449	0.488425	1.44386	0.110278	0.0741877	0.999876	1.9717	1.74998	1.61373	1.50199	1.09305	0.435924	0.131604	0.999876	1.9717	1.74998	1.61373	1.50199	1.09305	0.435924	0.131604	61.2298	-0.92733	0.0741724	0.623599	61.2298	-0.92733	0.0741724	0.623599	61.9202	-0.851546	0.131604	0.269719	61.9202	-0.851546	0.131604	0.269719	0.690473
P11103	0.999876	1.25824	0.950175	0.300251	0.152596	0.134486	0.0769265	0.103946	0.999876	1.25824	0.950175	0.300251	0.152596	0.134486	0.0769265	0.103946	0.999876	1.03353	0.804821	0.240425	0.0825071	0.0294143	0.0307872	0.0782755	0.999876	1.03353	0.804821	0.240425	0.0825071	0.0294143	0.0307872	0.0782755	48.9056	-0.219589	0.114511	0.958	48.9056	-0.219589	0.114511	0.958	48.0602	-0.163795	0.0484383	0.997742	48.0602	-0.163795	0.0484383	0.997742	-0.845445
P11157	0.999876	0.912873	1.09371	1.04041	0.911636	0.911345	0.922337	0.352535	0.999876	0.912873	1.09371	1.04041	0.911636	0.911345	0.922337	0.352535	0.999876	1.03183	0.878094	0.702528	0.79603	0.905468	0.614558	0.180818	0.999876	1.03183	0.878094	0.702528	0.79603	0.905468	0.614558	0.180818	65.9024	-0.138639	0	0.911181	65.9024	-0.138639	0	0.911181	62.9649	-0.0766398	0	0.740823	62.9649	-0.0766398	0	0.740823	-2.93756
P11404	0.999876	1.12852	1.28736	1.22502	1.24023	0.817442	0.258257	0.102032	0.999876	1.12852	1.28736	1.22502	1.24023	0.817442	0.258257	0.102032	0.999876	0.811686	0.925299	0.918121	1.03724	0.672669	0.194448	0.0590635	0.999876	0.811686	0.925299	0.918121	1.03724	0.672669	0.194448	0.0590635	60.1189	-0.179857	0.105577	0.858349	60.1189	-0.179857	0.105577	0.858349	59.1895	-0.159446	0.061354	0.947314	59.1895	-0.159446	0.061354	0.947314	-0.929403
P11438																	0.999876	0.794883	1.11024	1.15795	1.73965	2.03038	4.20086	2.14826	0.999876	0.794883	1.11024	1.15795	1.73965	2.03038	4.20086	2.14826										0.623114	1.5	0.0432823		0.623114	1.5	0.0432823
P11440	0.999876	0.97847	0.788887	0.414128	0.304717	0.150531	0.099099	0.0749979	0.999876	0.97847	0.788887	0.414128	0.304717	0.150531	0.099099	0.0749979	0.999876	1.18787	0.906573	0.575528	0.407734	0.223248	0.135922	0.0925547	0.999876	1.18787	0.906573	0.575528	0.407734	0.223248	0.135922	0.0925547	49.5726	-0.0769663	0.0772498	0.993179	49.5726	-0.0769663	0.0772498	0.993179	51.8723	-0.0762441	0.0983604	0.961542	51.8723	-0.0762441	0.0983604	0.961542	2.29966
P11499	0.999876	0.973639	0.992182	0.565065	0.143221	0.0735946	0.0509935	0.0401081	0.999876	0.973639	0.992182	0.565065	0.143221	0.0735946	0.0509935	0.0401081	0.999876	0.914852	0.885173	0.517811	0.140108	0.101403	0.0527137	0.0381101	0.999876	0.914852	0.885173	0.517811	0.140108	0.101403	0.0527137	0.0381101	50.4396	-0.166267	0.0544995	0.99865	50.4396	-0.166267	0.0544995	0.99865	50.0307	-0.118469	0.044413	0.993313	50.0307	-0.118469	0.044413	0.993313	-0.408962
P11983	0.999876	0.881569	0.884401	0.898092	0.777879	0.439457	0.158499	0.0581681	0.999876	0.881569	0.884401	0.898092	0.777879	0.439457	0.158499	0.0581681	0.999876	0.841955	0.798431	0.845542	0.787518	0.54188	0.155502	0.0415735	0.999876	0.841955	0.798431	0.845542	0.787518	0.54188	0.155502	0.0415735	57.137	-0.0832794	0	0.970249	57.137	-0.0832794	0	0.970249	57.5913	-0.0763618	0	0.906429	57.5913	-0.0763618	0	0.906429	0.454225
P12265	0.999876	1.11324	1.11674	1.1309	1.27016	1.58337	1.76668	1.00375	0.999876	1.11324	1.11674	1.1309	1.27016	1.58337	1.76668	1.00375	0.999876	0.988535	1.04678	0.954457	1.39638	1.84756	1.54338	0.681204	0.999876	0.988535	1.04678	0.954457	1.39638	1.84756	1.54338	0.681204		0.0620588	1.43798	0.359425		0.0620588	1.43798	0.359425		0.169143	1.36933	0.268897		0.169143	1.36933	0.268897
P12382	0.999876	0.947114	0.953262	0.953423	0.96548	1.01788	0.599072	0.0781831	0.999876	0.947114	0.953262	0.953423	0.96548	1.01788	0.599072	0.0781831	0.999876	0.91045	0.93266	0.917364	1.02818	1.05465	0.637139	0.073175	0.999876	0.91045	0.93266	0.917364	1.02818	1.05465	0.637139	0.073175	62.1109	-0.897392	0.0781831	0.988345	62.1109	-0.897392	0.0781831	0.988345	62.1539	-0.90093	0.073175	0.96921	62.1539	-0.90093	0.073175	0.96921	0.0430867
P12970	0.999876	1.04182	1.1701	1.78914	6.69933	4.65962	1.18596	0.993556	0.999876	1.04182	1.1701	1.78914	6.69933	4.65962	1.18596	0.993556	0.999876	0.920681	1.14376	1.56936	5.19964	6.47265	2.15356	0.830507	0.999876	0.920681	1.14376	1.56936	5.19964	6.47265	2.15356	0.830507		0.677596	1.5	-0.146223		0.677596	1.5	-0.146223		0.676934	1.5	-0.177936		0.676934	1.5	-0.177936
P13439	0.999876	1.03472	1.1168	1.11384	0.970819	0.57102	0.111168	0.0590033	0.999876	1.03472	1.1168	1.11384	0.970819	0.57102	0.111168	0.0590033	0.999876	1.0674	1.04601	0.971136	0.957804	0.533761	0.106408	0.0517893	0.999876	1.0674	1.04601	0.971136	0.957804	0.533761	0.106408	0.0517893	58.38	-0.187064	0.0571136	0.979708	58.38	-0.187064	0.0571136	0.979708	58.1918	-0.17093	0.0457387	0.994194	58.1918	-0.17093	0.0457387	0.994194	-0.188171
P13864	0.999876	0.969563	0.802248	0.606346	0.488133	0.266104	0.111541	0.0757832	0.999876	0.969563	0.802248	0.606346	0.488133	0.266104	0.111541	0.0757832	0.999876	0.868798	0.873763	0.816238	0.554935	0.163313	0.0624286	0.0414645	0.999876	0.868798	0.873763	0.816238	0.554935	0.163313	0.0624286	0.0414645	52.5196	-0.0538984	0	0.991769	52.5196	-0.0538984	0	0.991769	54.0105	-0.0884135	0	0.972591	54.0105	-0.0884135	0	0.972591	1.49096
P14115	0.999876	0.615493	0.69249	1.38271	4.81139	2.92352	0.47196	0.522895	0.999876	0.615493	0.69249	1.38271	4.81139	2.92352	0.47196	0.522895	0.999876	1.60358	1.66856	2.5893	7.27342	8.57483	2.36067	1.02936	0.999876	1.60358	1.66856	2.5893	7.27342	8.57483	2.36067	1.02936	62.3349	-0.310017	0.488337	-0.116352	62.3349	-0.310017	0.488337	-0.116352		0.813104	1.5	-0.403446		0.813104	1.5	-0.403446
P14131	0.999876	0.921064	1.1724	1.76175	4.76017	3.22978	0.479866	0.325954	0.999876	0.921064	1.1724	1.76175	4.76017	3.22978	0.479866	0.325954	0.999876	0.91692	1.10247	1.51104	3.77149	3.96245	0.700675	0.323372	0.999876	0.91692	1.10247	1.51104	3.77149	3.96245	0.700675	0.323372		0.677651	1.5	0.0210031		0.677651	1.5	0.0210031	62.3277	-0.658864	0.323372	-0.213841	62.3277	-0.658864	0.323372	-0.213841
P14148	0.999876	1.17772	1.66576	2.69653	9.10293	6.60536	1.40797	1.39963	0.999876	1.17772	1.66576	2.69653	9.10293	6.60536	1.40797	1.39963	0.999876	0.987314	1.06522	1.64965	5.35271	6.39111	1.90656	0.818992	0.999876	0.987314	1.06522	1.64965	5.35271	6.39111	1.90656	0.818992		0.498621	1.5	-0.325381		0.498621	1.5	-0.325381		0.674275	1.5	-0.169981		0.674275	1.5	-0.169981
P14152	0.999876	0.949367	0.997499	1.10496	1.08399	0.798431	0.105351	0.0339881	0.999876	0.949367	0.997499	1.10496	1.08399	0.798431	0.105351	0.0339881	0.999876	1.03059	1.1151	1.17154	1.3483	0.960266	0.128338	0.0372283	0.999876	1.03059	1.1151	1.17154	1.3483	0.960266	0.128338	0.0372283	59.3685	-0.245875	0.0367887	0.98413	59.3685	-0.245875	0.0367887	0.98413	60.3314	-0.324814	0.0372573	0.901244	60.3314	-0.324814	0.0372573	0.901244	0.962894
P14206	0.999876	1.07641	1.16623	1.33763	2.70643	1.84684	0.300951	0.149348	0.999876	1.07641	1.16623	1.33763	2.70643	1.84684	0.300951	0.149348	0.999876	1.11456	1.0861	1.53321	2.65838	2.66032	0.41263	0.151879	0.999876	1.11456	1.0861	1.53321	2.65838	2.66032	0.41263	0.151879	61.7007	-0.840427	0.149347	0.192237	61.7007	-0.840427	0.149347	0.192237	61.8849	-0.833002	0.151878	0.0345929	61.8849	-0.833002	0.151878	0.0345929	0.18419
P14211	0.999876	0.940522	0.654243	0.375437	0.29944	0.214162	0.169535	0.099146	0.999876	0.940522	0.654243	0.375437	0.29944	0.214162	0.169535	0.099146	0.999876	1.00391	0.701465	0.411359	0.326238	0.291989	0.207372	0.0981394	0.999876	1.00391	0.701465	0.411359	0.326238	0.291989	0.207372	0.0981394	48.4259	-0.0668109	0.130275	0.992662	48.4259	-0.0668109	0.130275	0.992662	49.2088	-0.0678989	0.169062	0.978669	49.2088	-0.0678989	0.169062	0.978669	0.782966
P14576	0.999876	1.05012	0.643313	0.149208	0.0385369			0.0389563	0.999876	1.05012	0.643313	0.149208	0.0385369			0.0389563	0.999876	0.780544	0.54621	0.16405	0.0212471	0.0515067		0.0455245	0.999876	0.780544	0.54621	0.16405	0.0212471	0.0515067		0.0455245	46.8823	-0.17156	0.0372403	0.996662	46.8823	-0.17156	0.0372403	0.996662	45.6554	-0.0872376	0	0.980371	45.6554	-0.0872376	0	0.980371	-1.22689
P14685	0.999876	0.987457	0.984332	0.822992	0.639564	0.14123	0.0540938	0.0537466	0.999876	0.987457	0.984332	0.822992	0.639564	0.14123	0.0540938	0.0537466	0.999876	0.75814	0.755818	0.679587	0.475109	0.128519	0.0334284	0.0381029	0.999876	0.75814	0.755818	0.679587	0.475109	0.128519	0.0334284	0.0381029	54.6563	-0.112975	0.0112496	0.987637	54.6563	-0.112975	0.0112496	0.987637	51.6921	-0.0589283	0	0.923472	51.6921	-0.0589283	0	0.923472	-2.96423
P14824	0.999876	1.22013	1.52615	0.891889	0.286271	0.210861	0.151134	0.0963124	0.999876	1.22013	1.52615	0.891889	0.286271	0.210861	0.151134	0.0963124	0.999876	1.62214	1.17697	1.33122	0.256281	0.139793	0.0706354	0.138066	0.999876	1.62214	1.17697	1.33122	0.256281	0.139793	0.0706354	0.138066	52.5289	-0.198484	0.150629	0.845249	52.5289	-0.198484	0.150629	0.845249	53.6963	-1.0299	0.116165	0.809368	53.6963	-1.0299	0.116165	0.809368	1.1674
P14869	0.999876	0.942546	1.04147	1.69178	6.61209	3.53833	0.467561	0.441074	0.999876	0.942546	1.04147	1.69178	6.61209	3.53833	0.467561	0.441074	0.999876	1.05533	1.32254	1.78587	5.06282	4.5009	0.767056	0.391118	0.999876	1.05533	1.32254	1.78587	5.06282	4.5009	0.767056	0.391118	61.7807	-0.558942	0.441016	-0.218212	61.7807	-0.558942	0.441016	-0.218212		0.681019	1.5	-0.0637253		0.681019	1.5	-0.0637253
P14901	0.999876	0.912022	1.0635	0.740577	0.409987	0.171427	0.0668515	0.0881769	0.999876	0.912022	1.0635	0.740577	0.409987	0.171427	0.0668515	0.0881769	0.999876	0.681163	0.533326	0.546909	0.297756	0.0761017	0.0734391	0.0195701	0.999876	0.681163	0.533326	0.546909	0.297756	0.0761017	0.0734391	0.0195701	52.8786	-0.103243	0.0675587	0.984068	52.8786	-0.103243	0.0675587	0.984068	47.5104	-0.0483123	0	0.928676	47.5104	-0.0483123	0	0.928676	-5.36818
P15105	0.999876	1.24184	0.471697	0.8112	0.359906	0.186741	0.22959	0.0649829	0.999876	1.24184	0.471697	0.8112	0.359906	0.186741	0.22959	0.0649829	0.999876	0.853318	1.15439	1.38041	0.589277	0.299046	0.136654	0.0771872	0.999876	0.853318	1.15439	1.38041	0.589277	0.299046	0.136654	0.0771872	51.8996	-0.0528149	0.0135224	0.801409	51.8996	-0.0528149	0.0135224	0.801409	54.2194	-0.416673	0.17071	0.869594	54.2194	-0.416673	0.17071	0.869594	2.31984
P15379	0.999876	1.63202	1.1645	2.0956	2.2642	2.02623	1.81793	1.29621	0.999876	1.63202	1.1645	2.0956	2.2642	2.02623	1.81793	1.29621	0.999876	0.794009	0.685769	1.11812	1.33142	1.81114	1.50816	0.497009	0.999876	0.794009	0.685769	1.11812	1.33142	1.81114	1.50816	0.497009		0.814817	1.5	0.0261644		0.814817	1.5	0.0261644	66.9964	-0.835531	0	0.134485	66.9964	-0.835531	0	0.134485
P15532	0.999876	1.0471	0.949378	1.21137	1.3248	1.5159	1.58604	0.603036	0.999876	1.0471	0.949378	1.21137	1.3248	1.5159	1.58604	0.603036	0.999876	3.39348	3.82213	4.6314	4.87868	5.231	6.15976	1.76375	0.999876	3.39348	3.82213	4.6314	4.87868	5.231	6.15976	1.76375			0	-0.0463175			0	-0.0463175		0.818211	1.5	-2.05173		0.818211	1.5	-2.05173
P16045	0.999876	1.00164	1.0062	1.01656	1.04211	0.887733	0.559542	0.164536	0.999876	1.00164	1.0062	1.01656	1.04211	0.887733	0.559542	0.164536	0.999876	0.802396	0.845837	0.91288	0.997553	0.991814	0.519229	0.129189	0.999876	0.802396	0.845837	0.91288	0.997553	0.991814	0.519229	0.129189	62.5066	-0.111635	0.0640622	0.995192	62.5066	-0.111635	0.0640622	0.995192	62.0787	-0.250046	0.125475	0.892403	62.0787	-0.250046	0.125475	0.892403	-0.427959
P16110	0.999876	0.922198	0.876057	0.73821	0.294861	0.129682	0.086398	0.0814356	0.999876	0.922198	0.876057	0.73821	0.294861	0.129682	0.086398	0.0814356	0.999876	0.754195	0.740448	0.570857	0.226048	0.131783	0.0932626	0.0791861	0.999876	0.754195	0.740448	0.570857	0.226048	0.131783	0.0932626	0.0791861	51.9508	-0.103052	0.0636761	0.988923	51.9508	-0.103052	0.0636761	0.988923	49.5745	-0.0557664	0	0.955347	49.5745	-0.0557664	0	0.955347	-2.37627
P16254																	0.999876	0.870339	0.459184	0.737902	0.849698	1.12394	1.33712	0.484755	0.999876	0.870339	0.459184	0.737902	0.849698	1.12394	1.33712	0.484755										-0.214659	0.8321	0.0383727		-0.214659	0.8321	0.0383727
P16332	0.999876	2.13809	1.43037	0.738882	0.49932	0.395626	0.440764	0.0986509	0.999876	2.13809	1.43037	0.738882	0.49932	0.395626	0.440764	0.0986509	0.999876	2.98008	3.15243	1.36272	0.726499	0.38705	0.138119	0.189438	0.999876	2.98008	3.15243	1.36272	0.726499	0.38705	0.138119	0.189438	53.67	-0.100015	0.298963	0.493206	53.67	-0.100015	0.298963	0.493206	56.2999	-0.141169	0.175814	0.134998	56.2999	-0.141169	0.175814	0.134998	2.62992
P16627	0.999876	0.740708	1.30534	1.04895	0.919695	0.229076	0.258421	0.182724	0.999876	0.740708	1.30534	1.04895	0.919695	0.229076	0.258421	0.182724																	55.5762	-0.334143	0.220582	0.873632	55.5762	-0.334143	0.220582	0.873632
P16675	0.999876	0.94329	1.03578	1.07066	1.22618	0.87804	0.535369	0.176762	0.999876	0.94329	1.03578	1.07066	1.22618	0.87804	0.535369	0.176762	0.999876	0.734781	0.749084	0.801005	1.04145	0.854304	0.44142	0.0908616	0.999876	0.734781	0.749084	0.801005	1.04145	0.854304	0.44142	0.0908616	62.2249	-0.125179	0.12897	0.919767	62.2249	-0.125179	0.12897	0.919767	61.4969	-0.123567	0.0228787	0.741807	61.4969	-0.123567	0.0228787	0.741807	-0.72798
P16858	0.999876	1.07769	1.06666	0.893634	0.348513	0.105473	0.0478378	0.0386534	0.999876	1.07769	1.06666	0.893634	0.348513	0.105473	0.0478378	0.0386534	0.999876	0.773475	0.679539	0.578301	0.219605	0.0796502	0.0432483	0.0278646	0.999876	0.773475	0.679539	0.578301	0.219605	0.0796502	0.0432483	0.0278646	53.0239	-0.16357	0.0488347	0.992807	53.0239	-0.16357	0.0488347	0.992807	49.1228	-0.0606989	0	0.957117	49.1228	-0.0606989	0	0.957117	-3.90113
P17047	0.999876	0.986109	0.854635	0.720412	0.74179	1.15	1.9597	1.42507	0.999876	0.986109	0.854635	0.720412	0.74179	1.15	1.9597	1.42507																		0.537008	1.5	0.681457		0.537008	1.5	0.681457
P17095	0.999876	1.05019	0.954101	1.23814	0.788663	1.24315	0.684716	1.07008	0.999876	1.05019	0.954101	1.23814	0.788663	1.24315	0.684716	1.07008	0.999876	0.938407	1.30302	0.958046	0.949013	1.38194	0.874184	0.651658	0.999876	0.938407	1.30302	0.958046	0.949013	1.38194	0.874184	0.651658		-0.0114282	0.924274	0.0338714		-0.0114282	0.924274	0.0338714
P17182	0.999876	1.03392	1.04216	1.15433	1.20903	1.40358	1.14918	0.072869	0.999876	1.03392	1.04216	1.15433	1.20903	1.40358	1.14918	0.072869	0.999876	0.704697	0.693882	0.747307	0.877753	1.04737	0.791132	0.0416016	0.999876	0.704697	0.693882	0.747307	0.877753	1.04737	0.791132	0.0416016	66.2474	-0.854531	0	0.770711	66.2474	-0.854531	0	0.770711	62.3517	-0.925176	0.0416015	0.61178	62.3517	-0.925176	0.0416015	0.61178	-3.89567
P17225;Q8BHD7	0.999876	1.27406	0.432944	0.277808	0.347853	0.242856		0.275909	0.999876	1.27406	0.432944	0.277808	0.347853	0.242856		0.275909	0.999876	0.907621	0.615877	0.410254	0.18892	0.0959544	0.217523	0.273423	0.999876	0.907621	0.615877	0.410254	0.18892	0.0959544	0.217523	0.273423	45.9073	-0.975297	0.286107	0.920991	45.9073	-0.975297	0.286107	0.920991	47.5865	-0.0804913	0.181371	0.967813	47.5865	-0.0804913	0.181371	0.967813	1.6792
P17427;P17426																	0.999876	1.45832	0.933994	1.19558	0.552235	0.0830735	0.0467893	0.10877	0.999876	1.45832	0.933994	1.19558	0.552235	0.0830735	0.0467893	0.10877									54.0492	-1.06518	0.0795443	0.880907	54.0492	-1.06518	0.0795443	0.880907
P17439	0.999876	1.08401	1.00199	0.94623	0.951585	0.89279	0.878662	0.194484	0.999876	1.08401	1.00199	0.94623	0.951585	0.89279	0.878662	0.194484	0.999876	1.27705	1.22514	1.18114	1.6006	1.68165	1.49445	0.223817	0.999876	1.27705	1.22514	1.18114	1.6006	1.68165	1.49445	0.223817	64.7675	-0.161705	0	0.959262	64.7675	-0.161705	0	0.959262	66.6206	-0.834845	0.0122148	0.167835	66.6206	-0.834845	0.0122148	0.167835	1.85314
P17563;Q63836	0.999876	1.06142	1.41777	0.578656	0.762058	0.429827	0.471131	0.146337	0.999876	1.06142	1.41777	0.578656	0.762058	0.429827	0.471131	0.146337	0.999876	0.659986	0.672953	0.427083	0.578849	0.360431	0.187693	0.0641062	0.999876	0.659986	0.672953	0.427083	0.578849	0.360431	0.187693	0.0641062	57.8681	-0.0521651	0.119312	0.718478	57.8681	-0.0521651	0.119312	0.718478	50.3772	-0.0336649	0	0.856838	50.3772	-0.0336649	0	0.856838	-7.49089
P17710	0.999876	1.06985	0.958761	0.927002	0.605195	0.264492	0.139334	0.054747	0.999876	1.06985	0.958761	0.927002	0.605195	0.264492	0.139334	0.054747	0.999876	1.19268	1.20015	0.847784	0.416387	0.33868	0.182168	0.0808001	0.999876	1.19268	1.20015	0.847784	0.416387	0.33868	0.182168	0.0808001	55.1437	-0.0992662	0.0555155	0.994376	55.1437	-0.0992662	0.0555155	0.994376	53.6171	-0.109568	0.160337	0.928305	53.6171	-0.109568	0.160337	0.928305	-1.52652
P17742	0.999876	0.980166	0.823021	0.510439	0.18209	0.0869689	0.0523243	0.0748983	0.999876	0.980166	0.823021	0.510439	0.18209	0.0869689	0.0523243	0.0748983	0.999876	0.611725	0.596761	0.383105	0.126728	0.073401	0.0458494	0.0508728	0.999876	0.611725	0.596761	0.383105	0.126728	0.073401	0.0458494	0.0508728	49.8771	-0.0986945	0.046184	0.998416	49.8771	-0.0986945	0.046184	0.998416	46.0431	-0.0550456	0	0.939273	46.0431	-0.0550456	0	0.939273	-3.834
P17751	0.999876	1.01108	1.04034	1.02192	0.769968	0.259069	0.0591628	0.0409336	0.999876	1.01108	1.04034	1.02192	0.769968	0.259069	0.0591628	0.0409336	0.999876	0.71508	0.762888	0.76469	0.612024	0.206317	0.0613642	0.0309391	0.999876	0.71508	0.762888	0.76469	0.612024	0.206317	0.0613642	0.0309391	56.0307	-0.148682	0.0344219	0.997577	56.0307	-0.148682	0.0344219	0.997577	53.5575	-0.0608195	0	0.870266	53.5575	-0.0608195	0	0.870266	-2.47323
P17918	0.999876	1.03452	1.1688	1.14833	1.08031	0.852628	0.364942	0.0664589	0.999876	1.03452	1.1688	1.14833	1.08031	0.852628	0.364942	0.0664589	0.999876	0.984392	0.977678	1.07205	1.10845	0.881191	0.390371	0.0602221	0.999876	0.984392	0.977678	1.07205	1.10845	0.881191	0.390371	0.0602221	60.9883	-0.148027	0.0381783	0.947845	60.9883	-0.148027	0.0381783	0.947845	61.2386	-0.15572	0.0312028	0.980754	61.2386	-0.15572	0.0312028	0.980754	0.250367
P18155	0.999876	1.08001	1.26773	0.903229	0.800006	0.371352	0.124355	0.116234	0.999876	1.08001	1.26773	0.903229	0.800006	0.371352	0.124355	0.116234	0.999876	0.692517	0.987312	1.05302	0.70442	0.160858	0.100939	0.0511329	0.999876	0.692517	0.987312	1.05302	0.70442	0.160858	0.100939	0.0511329	56.6932	-0.11606	0.0878201	0.938547	56.6932	-0.11606	0.0878201	0.938547	55.1338	-0.191702	0.0763601	0.921842	55.1338	-0.191702	0.0763601	0.921842	-1.55932
P18242	0.999876	1.08759	1.16528	1.0894	1.05032	1.03322	0.635339	0.140267	0.999876	1.08759	1.16528	1.0894	1.05032	1.03322	0.635339	0.140267	0.999876	1.08648	1.0402	1.05745	1.24143	1.33843	0.841113	0.156735	0.999876	1.08648	1.0402	1.05745	1.24143	1.33843	0.841113	0.156735	62.1632	-0.836648	0.140267	0.944436	62.1632	-0.836648	0.140267	0.944436	62.4742	-0.812799	0.156735	0.797453	62.4742	-0.812799	0.156735	0.797453	0.311061
P18653	0.999876	1.12909	1.03017	0.631409	0.634417	0.346596	0.230686	0.161043	0.999876	1.12909	1.03017	0.631409	0.634417	0.346596	0.230686	0.161043																	54.9516	-0.058273	0.108068	0.941609	54.9516	-0.058273	0.108068	0.941609
P18654	0.999876	0.898499	0.758895	0.334217	0.138388	0.0475915	0.021548	0.0612205	0.999876	0.898499	0.758895	0.334217	0.138388	0.0475915	0.021548	0.0612205	0.999876	0.899516	0.69518	0.328684	0.119924	0.0960467	0.0249272	0.0485539	0.999876	0.899516	0.69518	0.328684	0.119924	0.0960467	0.0249272	0.0485539	48.373	-0.102337	0.0291274	0.993493	48.373	-0.102337	0.0291274	0.993493	47.9355	-0.0898853	0.0276817	0.995788	47.9355	-0.0898853	0.0276817	0.995788	-0.437493
P18760	0.999876	0.983868	1.05252	0.985403	0.770367	0.295933	0.0983486	0.0452159	0.999876	0.983868	1.05252	0.985403	0.770367	0.295933	0.0983486	0.0452159	0.999876	0.91722	0.932387	0.937206	0.779605	0.279061	0.112325	0.0488302	0.999876	0.91722	0.932387	0.937206	0.779605	0.279061	0.112325	0.0488302	56.2254	-0.131117	0.0440914	0.997509	56.2254	-0.131117	0.0440914	0.997509	56.1554	-0.129812	0.0502704	0.988369	56.1554	-0.129812	0.0502704	0.988369	-0.0700478
P19096	0.999876	0.940012	0.908368	0.667107	0.156077	0.0871087	0.0473453	0.0431979	0.999876	0.940012	0.908368	0.667107	0.156077	0.0871087	0.0473453	0.0431979	0.999876	0.909625	0.857713	0.601239	0.149312	0.0973207	0.0502615	0.0430958	0.999876	0.909625	0.857713	0.601239	0.149312	0.0973207	0.0502615	0.0430958	51.0217	-0.144293	0.0445758	0.993858	51.0217	-0.144293	0.0445758	0.993858	50.5062	-0.110807	0.0334593	0.988328	50.5062	-0.110807	0.0334593	0.988328	-0.515412
P19157;P46425	0.999876	0.913223	0.813794	0.891179	0.539802	0.208321	0.111119	0.0379038	0.999876	0.913223	0.813794	0.891179	0.539802	0.208321	0.111119	0.0379038	0.999876	0.815778	0.846626	0.755037	0.412266	0.140086	0.0972371	0.0387713	0.999876	0.815778	0.846626	0.755037	0.412266	0.140086	0.0972371	0.0387713	54.3779	-0.084018	0	0.96786	54.3779	-0.084018	0	0.96786	52.6524	-0.0744265	0	0.962183	52.6524	-0.0744265	0	0.962183	-1.72547
P19253	0.999876	0.946078	1.19561	1.62495	5.44158	3.6023	0.783431	0.741437	0.999876	0.946078	1.19561	1.62495	5.44158	3.6023	0.783431	0.741437	0.999876	1.06673	0.984244	1.13235	3.56228	4.38334	1.2424	0.568402	0.999876	1.06673	0.984244	1.13235	3.56228	4.38334	1.2424	0.568402		0.678192	1.5	-0.036606		0.678192	1.5	-0.036606		0.622496	1.5	0.0262488		0.622496	1.5	0.0262488
P19973	0.999876	1.14464	0.961008	1.60985	1.60296	1.35022	0.947112	0.30618	0.999876	1.14464	0.961008	1.60985	1.60296	1.35022	0.947112	0.30618	0.999876	0.745779	0.655261	0.805837	1.02168	1.16259	0.633446	0.184941	0.999876	0.745779	0.655261	0.805837	1.02168	1.16259	0.633446	0.184941	62.8949	-0.663013	0.30618	0.300316	62.8949	-0.663013	0.30618	0.300316	62.1705	-0.793856	0.184941	0.615969	62.1705	-0.793856	0.184941	0.615969	-0.724389
P20029	0.999876	1.02031	1.01655	0.996401	1.01574	0.625817	0.281366	0.134608	0.999876	1.02031	1.01655	0.996401	1.01574	0.625817	0.281366	0.134608	0.999876	0.792824	0.837522	0.768339	0.831938	0.528416	0.24493	0.0988064	0.999876	0.792824	0.837522	0.768339	0.831938	0.528416	0.24493	0.0988064	59.1589	-0.130008	0.144834	0.994077	59.1589	-0.130008	0.144834	0.994077	57.7984	-0.0556707	0	0.872121	57.7984	-0.0556707	0	0.872121	-1.36047
P20060	0.999876	1.16685	1.26838	1.17232	1.75091	1.60304	1.1149	0.213586	0.999876	1.16685	1.26838	1.17232	1.75091	1.60304	1.1149	0.213586	0.999876	1.18964	1.22104	1.30984	1.68615	1.8769	1.14928	0.209056	0.999876	1.18964	1.22104	1.30984	1.68615	1.8769	1.14928	0.209056	66.6122	-0.845198	0	0.277209	66.6122	-0.845198	0	0.277209	66.6041	-0.845402	0	0.166708	66.6041	-0.845402	0	0.166708	-0.0080399
P20108	0.999876	1.10266	1.48349	1.45782	1.68885	1.70934	0.914974	0.085632	0.999876	1.10266	1.48349	1.45782	1.68885	1.70934	0.914974	0.085632	0.999876	1.19356	1.61816	1.74682	2.40642	2.50881	1.21484	0.112948	0.999876	1.19356	1.61816	1.74682	2.40642	2.50881	1.21484	0.112948									66.3889	-0.850893	0	-0.239402	66.3889	-0.850893	0	-0.239402
P20152	0.999876	1.11725	0.953081	1.89618	3.19647	1.21259	0.372785	0.934623	0.999876	1.11725	0.953081	1.89618	3.19647	1.21259	0.372785	0.934623	0.999876	1.08631	1.09013	2.38285	3.93452	1.93078	0.697029	1.14552	0.999876	1.08631	1.09013	2.38285	3.93452	1.93078	0.697029	1.14552		-0.0574885	0.667754	-0.144402		-0.0574885	0.667754	-0.144402		0.6753	1.5	0.0473423		0.6753	1.5	0.0473423
P20491																	0.999876	1.82991	1.8187	2.58121	4.4502	3.09867	3.20095	2.20609	0.999876	1.82991	1.8187	2.58121	4.4502	3.09867	3.20095	2.20609										0.8155	1.5	-1.02785		0.8155	1.5	-1.02785
P20664	0.999876	0.799739	0.708183	0.0722209	0.0659721	0.0409611	0.105891	0.0202341	0.999876	0.799739	0.708183	0.0722209	0.0659721	0.0409611	0.105891	0.0202341	0.999876	0.699831	0.517379	0.308767	0.187707	0.145424	0.0107901	0.0644333	0.999876	0.699831	0.517379	0.308767	0.187707	0.145424	0.0107901	0.0644333	46.7568	-0.283067	0.0566587	0.962494	46.7568	-0.283067	0.0566587	0.962494	45.9431	-0.0563277	0	0.979498	45.9431	-0.0563277	0	0.979498	-0.813687
P21107	0.999876	1.06601	1.07746	1.16988	1.29859	1.45754	1.54564	0.906619	0.999876	1.06601	1.07746	1.16988	1.29859	1.45754	1.54564	0.906619	0.999876	1.02488	0.978075	1.04376	1.28068	1.44242	1.30173	0.529836	0.999876	1.02488	0.978075	1.04376	1.28068	1.44242	1.30173	0.529836		0.0427723	1.30287	0.302317		0.0427723	1.30287	0.302317			3.3654e-07	0.323022			3.3654e-07	0.323022
P21126	0.999876	2.02985	0.473242	0.540394	0.423527	0.701195	0.421897	0.0947757	0.999876	2.02985	0.473242	0.540394	0.423527	0.701195	0.421897	0.0947757	0.999876	0.713507	0.63747	0.687661	0.103527	0.305086	0.319303	0.0309528	0.999876	0.713507	0.63747	0.687661	0.103527	0.305086	0.319303	0.0309528	45.8891	-0.774101	0.436358	0.487226	45.8891	-0.774101	0.436358	0.487226	49.6123	-0.0398945	0	0.808965	49.6123	-0.0398945	0	0.808965	3.72317
P21300	0.999876	1.14212	0.781667	1.14225	0.374324				0.999876	1.14212	0.781667	1.14225	0.374324				0.999876	1.02609	0.527459	0.254967	0.157417	0.0711835	0.0586352		0.999876	1.02609	0.527459	0.254967	0.157417	0.0711835	0.0586352		53.8692	-0.986394	0.00517979	0.788674	53.8692	-0.986394	0.00517979	0.788674	46.5672	-0.113484	0.085438	0.989704	46.5672	-0.113484	0.085438	0.989704	-7.30201
P21550	0.999876	1.04337	1.11068	1.14038	1.37739	1.47599	1.32748	0.234473	0.999876	1.04337	1.11068	1.14038	1.37739	1.47599	1.32748	0.234473	0.999876	1.00491	1.08531	1.07692	1.36666	1.77074	1.37366	0.157271	0.999876	1.00491	1.08531	1.07692	1.36666	1.77074	1.37366	0.157271	66.6478	-0.844295	0	0.506294	66.6478	-0.844295	0	0.506294	66.4932	-0.834422	0	0.414126	66.4932	-0.834422	0	0.414126	-0.154579
P21956																	0.999876	1.18047	1.61422	2.09362	2.65207	2.60267	2.29293	0.789506	0.999876	1.18047	1.61422	2.09362	2.65207	2.60267	2.29293	0.789506										0.580753	1.5	-0.0706704		0.580753	1.5	-0.0706704
P22315	0.999876	1.05147	0.907998	0.840774	0.92476	0.441703	0.132148	0.0568244	0.999876	1.05147	0.907998	0.840774	0.92476	0.441703	0.132148	0.0568244	0.999876	0.733016	1.01339	0.448108	0.552931	0.522421	0.230553	0.10065	0.999876	0.733016	1.01339	0.448108	0.552931	0.522421	0.230553	0.10065	57.6227	-0.136718	0.0499863	0.968688	57.6227	-0.136718	0.0499863	0.968688	54.1532	-0.0374497	0	0.790628	54.1532	-0.0374497	0	0.790628	-3.46954
P22682																	0.999876	1.40038	1.58035	2.70008	2.8218	0.467302	0.106276	0.0951092	0.999876	1.40038	1.58035	2.70008	2.8218	0.467302	0.106276	0.0951092									57.9655	-0.970594	0.100693	0.163626	57.9655	-0.970594	0.100693	0.163626
P22892	0.999876	1.1558	0.864546	0.36914	0.332834	0.313423	0.112871	0.0821981	0.999876	1.1558	0.864546	0.36914	0.332834	0.313423	0.112871	0.0821981	0.999876	1.45185	0.844751	0.419838	0.198948	0.184811	0.0445492	0.0613489	0.999876	1.45185	0.844751	0.419838	0.198948	0.184811	0.0445492	0.0613489	49.1492	-0.120944	0.190244	0.941643	49.1492	-0.120944	0.190244	0.941643	49.4072	-0.124447	0.0978191	0.882068	49.4072	-0.124447	0.0978191	0.882068	0.257973
P22907	0.999876	0.537747	1.10667	0.715619	0.616344	1.09706	1.56544	0.644715	0.999876	0.537747	1.10667	0.715619	0.616344	1.09706	1.56544	0.644715	0.999876	1.04361	1.10282	1.03026	1.50594	1.92597	1.59341	0.763895	0.999876	1.04361	1.10282	1.03026	1.50594	1.92597	1.59341	0.763895			0	0.0734922			0	0.0734922		0.553359	1.4473	0.302581		0.553359	1.4473	0.302581
P23116	0.999876	1.04564	0.770326	0.141234	0.221419			0.106992	0.999876	1.04564	0.770326	0.141234	0.221419			0.106992	0.999876	0.760705	0.764014	0.223483	0.195369	0.197576	0.0815381	0.13332	0.999876	0.760705	0.764014	0.223483	0.195369	0.197576	0.0815381	0.13332	46.2503	-1.14158	0.156548	0.99072	46.2503	-1.14158	0.156548	0.99072	47.5783	-0.0787016	0.101312	0.927805	47.5783	-0.0787016	0.101312	0.927805	1.32792
P23198	0.999876	0.715983	0.795647	0.418585	0.230306	0.197738	0.133394	0.127075	0.999876	0.715983	0.795647	0.418585	0.230306	0.197738	0.133394	0.127075	0.999876	0.678954	0.639278	0.382268	0.218906	0.119388	0.0724772	0.100692	0.999876	0.678954	0.639278	0.382268	0.218906	0.119388	0.0724772	0.100692	48.9097	-0.0520717	0.0419806	0.935191	48.9097	-0.0520717	0.0419806	0.935191	47.1715	-0.0510312	0	0.96219	47.1715	-0.0510312	0	0.96219	-1.73818
P23475																	0.999876	1.52392	0.43503	0.994988	0.312149	0.487833	0.413098	0.134367	0.999876	1.52392	0.43503	0.994988	0.312149	0.487833	0.413098	0.134367									54.7631	-0.0454768	0.168408	0.565192	54.7631	-0.0454768	0.168408	0.565192
P23492	0.999876	1.00286	1.19791	1.31857	1.43035	1.2789	1.42255	0.173042	0.999876	1.00286	1.19791	1.31857	1.43035	1.2789	1.42255	0.173042	0.999876	0.994843	1.03889	1.12221	1.30848	1.52085	1.53642	0.136022	0.999876	0.994843	1.03889	1.12221	1.30848	1.52085	1.53642	0.136022	66.5279	-0.834229	0	0.5071	66.5279	-0.834229	0	0.5071	66.4513	-0.849295	0	0.507974	66.4513	-0.849295	0	0.507974	-0.0766029
P23506	0.999876	1.17785	1.05438	0.704379	0.861912	0.287431	0.0536654	0.0819026	0.999876	1.17785	1.05438	0.704379	0.861912	0.287431	0.0536654	0.0819026	0.999876	1.53332	1.67573	1.61631	1.37693	0.398473	0.133179	0.0527184	0.999876	1.53332	1.67573	1.61631	1.37693	0.398473	0.133179	0.0527184	56.4238	-0.142507	0.0430299	0.916546	56.4238	-0.142507	0.0430299	0.916546	57.8905	-0.980144	0.0929488	0.612526	57.8905	-0.980144	0.0929488	0.612526	1.46666
P23591	0.999876	1.19902	1.04623	1.05289	1.16923	1.11382	0.533745	0.0707521	0.999876	1.19902	1.04623	1.05289	1.16923	1.11382	0.533745	0.0707521	0.999876	0.807943	0.853476	0.933618	1.1369	1.29275	0.6098	0.0542046	0.999876	0.807943	0.853476	0.933618	1.1369	1.29275	0.6098	0.0542046	62.0373	-0.906639	0.0707521	0.920547	62.0373	-0.906639	0.0707521	0.920547	62.1202	-0.920037	0.0542046	0.83263	62.1202	-0.920037	0.0542046	0.83263	0.0828646
P23780	0.999876	1.06677	0.778646	1.24439	1.02166	1.08871	1.33354	0.146747	0.999876	1.06677	0.778646	1.24439	1.02166	1.08871	1.33354	0.146747	0.999876	0.735209	0.840601	0.738587	0.885853	0.963917	0.926829	0.133204	0.999876	0.735209	0.840601	0.738587	0.885853	0.963917	0.926829	0.133204	66.4773	-0.848631	0	0.754475	66.4773	-0.848631	0	0.754475	64.7744	-0.217475	0	0.670594	64.7744	-0.217475	0	0.670594	-1.70287
P24270	0.999876	1.18812	1.54638	1.07552	1.15995	0.722809	0.130592	0.124764	0.999876	1.18812	1.54638	1.07552	1.15995	0.722809	0.130592	0.124764	0.999876	1.37375	1.46959	1.21388	1.22161	0.703268	0.177828	0.136514	0.999876	1.37375	1.46959	1.21388	1.22161	0.703268	0.177828	0.136514	58.246	-0.937198	0.127678	0.799942	58.246	-0.937198	0.127678	0.799942	58.4257	-0.488155	0.157038	0.760398	58.4257	-0.488155	0.157038	0.760398	0.179694
P24288	0.999876	1.06498	0.83858	1.23586	1.34202	1.36079	1.38649	0.177724	0.999876	1.06498	0.83858	1.23586	1.34202	1.36079	1.38649	0.177724	0.999876	0.905594	0.911728	0.801584	1.06595	1.21143	1.17974	0.115011	0.999876	0.905594	0.911728	0.801584	1.06595	1.21143	1.17974	0.115011	66.5447	-0.846913	0	0.576043	66.5447	-0.846913	0	0.576043	66.3949	-0.850739	0	0.836157	66.3949	-0.850739	0	0.836157	-0.149832
P24369	0.999876	0.964901	0.909945	0.662983	0.410231	0.246622	0.199272	0.115162	0.999876	0.964901	0.909945	0.662983	0.410231	0.246622	0.199272	0.115162	0.999876	1.08309	1.00318	0.770604	0.381446	0.302225	0.193846	0.143034	0.999876	1.08309	1.00318	0.770604	0.381446	0.302225	0.193846	0.143034	52.5516	-0.068746	0.112464	0.997785	52.5516	-0.068746	0.112464	0.997785	52.8658	-0.0987195	0.181449	0.986346	52.8658	-0.0987195	0.181449	0.986346	0.314127
P24452	0.999876	0.941305	0.902922	0.708304	0.181948	0.0873206	0.0537238	0.0319398	0.999876	0.941305	0.902922	0.708304	0.181948	0.0873206	0.0537238	0.0319398	0.999876	0.777415	0.762914	0.561658	0.121119	0.0644955	0.0236997	0.0308533	0.999876	0.777415	0.762914	0.561658	0.121119	0.0644955	0.0236997	0.0308533	51.3353	-0.141513	0.0414259	0.99298	51.3353	-0.141513	0.0414259	0.99298	49.4872	-0.0803733	0	0.951864	49.4872	-0.0803733	0	0.951864	-1.84812
P24527	0.999876	0.910485	1.01051	0.889473	0.514706	0.108702	0.107915	0.0381075	0.999876	0.910485	1.01051	0.889473	0.514706	0.108702	0.107915	0.0381075	0.999876	1.05668	1.03835	1.08174	0.656975	0.199514	0.101904	0.0742381	0.999876	1.05668	1.03835	1.08174	0.656975	0.199514	0.101904	0.0742381	53.9757	-0.134166	0.0502953	0.990585	53.9757	-0.134166	0.0502953	0.990585	55.0138	-0.173971	0.0946727	0.989163	55.0138	-0.173971	0.0946727	0.989163	1.03809
P24547	0.999876	1.03802	1.09495	1.61107	1.17829	0.256203	0.146697	0.129891	0.999876	1.03802	1.09495	1.61107	1.17829	0.256203	0.146697	0.129891	0.999876	0.806588	0.772845	1.14938	0.813436	0.251481	0.113098	0.0752334	0.999876	0.806588	0.772845	1.14938	0.813436	0.251481	0.113098	0.0752334	57.6473	-0.935514	0.138294	0.807121	57.6473	-0.935514	0.138294	0.807121	56.1052	-0.173564	0.0889883	0.905953	56.1052	-0.173564	0.0889883	0.905953	-1.54215
P24788																	0.999876	1.0857	0.517236	0.288357	0.19547	0.188527	0.0432952	0.0220073	0.999876	1.0857	0.517236	0.288357	0.19547	0.188527	0.0432952	0.0220073									46.7461	-0.108094	0.102304	0.9641	46.7461	-0.108094	0.102304	0.9641
P25206	0.999876	0.853015	0.70779	0.598049	0.165454	0.106167	0.0292308	0.0388801	0.999876	0.853015	0.70779	0.598049	0.165454	0.106167	0.0292308	0.0388801	0.999876	0.716642	0.607146	0.502611	0.182045	0.085433	0.0427269	0.0415568	0.999876	0.716642	0.607146	0.502611	0.182045	0.085433	0.0427269	0.0415568	49.6349	-0.0704909	0	0.969136	49.6349	-0.0704909	0	0.969136	47.618	-0.0553471	0	0.956699	47.618	-0.0553471	0	0.956699	-2.01691
P25444	0.999876	1.05768	1.20504	1.90907	4.62352	3.03957	0.449827	0.350146	0.999876	1.05768	1.20504	1.90907	4.62352	3.03957	0.449827	0.350146	0.999876	0.867536	0.865747	1.08725	2.63148	2.60603	0.539726	0.237962	0.999876	0.867536	0.865747	1.08725	2.63148	2.60603	0.539726	0.237962		0.678405	1.5	0.0130988		0.678405	1.5	0.0130988	62.0575	-0.746051	0.237962	0.0656647	62.0575	-0.746051	0.237962	0.0656647
P25911;P08103;P39688;Q04736;P05480	0.999876	0.809665		0.202283	0.110731	0.116103		0.0701172	0.999876	0.809665		0.202283	0.110731	0.116103		0.0701172	0.999876	0.402078	0.51531	0.119294	0.307682	0.265828		0.0307098	0.999876	0.402078	0.51531	0.119294	0.307682	0.265828		0.0307098	44.8051	-0.0903293	0.0809598	0.998034	44.8051	-0.0903293	0.0809598	0.998034	42.2178	-0.0731258	0.18264	0.760913	42.2178	-0.0731258	0.18264	0.760913	-2.58726
P26039	0.999876	0.98983	0.974704	0.503746	0.294787	0.225693	0.203443	0.0835052	0.999876	0.98983	0.974704	0.503746	0.294787	0.225693	0.203443	0.0835052	0.999876	0.86787	0.879267	0.411792	0.206619	0.183417	0.0804732	0.0462915	0.999876	0.86787	0.879267	0.411792	0.206619	0.183417	0.0804732	0.0462915	50.3267	-0.123149	0.176679	0.984272	50.3267	-0.123149	0.176679	0.984272	49.4846	-0.104125	0.0883807	0.976894	49.4846	-0.104125	0.0883807	0.976894	-0.842132
P26040	0.999876	0.86808	0.74251	0.90513	0.21547	0.132719	0.0680822	0.0339246	0.999876	0.86808	0.74251	0.90513	0.21547	0.132719	0.0680822	0.0339246	0.999876	0.703173	0.737426	0.674737	0.169614	0.100421	0.0483913	0.0328344	0.999876	0.703173	0.737426	0.674737	0.169614	0.100421	0.0483913	0.0328344	52.3156	-0.210468	0.0729857	0.928839	52.3156	-0.210468	0.0729857	0.928839	49.888	-0.0639106	0	0.899997	49.888	-0.0639106	0	0.899997	-2.42765
P26041	0.999876	0.966707	1.05537	1.05667	0.273373	0.132695	0.044064	0.0403257	0.999876	0.966707	1.05537	1.05667	0.273373	0.132695	0.044064	0.0403257	0.999876	0.812894	0.799589	0.833586	0.213184	0.148073	0.0537711	0.0443299	0.999876	0.812894	0.799589	0.833586	0.213184	0.148073	0.0537711	0.0443299	53.7491	-1.04941	0.0723616	0.992215	53.7491	-1.04941	0.0723616	0.992215	52.0211	-0.163554	0.0680728	0.932936	52.0211	-0.163554	0.0680728	0.932936	-1.72794
P26043	0.999876	1.18649	1.28076	0.916572	1.15358	1.1639	0.114518	0.0666241	0.999876	1.18649	1.28076	0.916572	1.15358	1.1639	0.114518	0.0666241	0.999876	0.927013	0.870631	0.982706	1.34862	1.4706	0.256794	0.059464	0.999876	0.927013	0.870631	0.982706	1.34862	1.4706	0.256794	0.059464	61.2972	-0.932706	0.0666209	0.897604	61.2972	-0.932706	0.0666209	0.897604	61.6941	-0.927685	0.0594636	0.779286	61.6941	-0.927685	0.0594636	0.779286	0.396943
P26231;Q61301																	0.999876	2.30393	0.69314	0.595417	0.21475	0.160547	0.244014	0.152319	0.999876	2.30393	0.69314	0.595417	0.21475	0.160547	0.244014	0.152319									50.153	-0.106578	0.174585	0.523459	50.153	-0.106578	0.174585	0.523459
P26350	0.999876	1.06629	1.14011	1.50695	1.77245	2.0915	2.26077	1.05046	0.999876	1.06629	1.14011	1.50695	1.77245	2.0915	2.26077	1.05046	0.999876	1.15823	1.325	1.54259	2.30923	3.35067	3.36184	1.29148	0.999876	1.15823	1.325	1.54259	2.30923	3.35067	3.36184	1.29148		0.620968	1.5	0.317185		0.620968	1.5	0.317185		0.0805989	1.5	-0.153957		0.0805989	1.5	-0.153957
P26369	0.999876	0.570711	0.858622	0.581715	0.331751	0.226127	0.197939	0.100678	0.999876	0.570711	0.858622	0.581715	0.331751	0.226127	0.197939	0.100678	0.999876	1.03263	1.19931	0.76275	0.433854	0.320099	0.192189	0.124225	0.999876	1.03263	1.19931	0.76275	0.433854	0.320099	0.192189	0.124225	50.4587	-0.0399036	0	0.830978	50.4587	-0.0399036	0	0.830978	53.3723	-0.0996354	0.176574	0.948996	53.3723	-0.0996354	0.176574	0.948996	2.9136
P26443	0.999876	1.20366	1.39196	1.41657	1.34232	0.877657	0.15411	0.0801395	0.999876	1.20366	1.39196	1.41657	1.34232	0.877657	0.15411	0.0801395	0.999876	1.04218	1.24144	1.32484	1.32205	0.869893	0.13119	0.0650828	0.999876	1.04218	1.24144	1.32484	1.32205	0.869893	0.13119	0.0650828	59.8093	-0.260328	0.0839214	0.760008	59.8093	-0.260328	0.0839214	0.760008	59.6838	-0.271241	0.0692059	0.849179	59.6838	-0.271241	0.0692059	0.849179	-0.12555
P26516	0.999876	0.978763	1.05282	0.893648	0.629981	0.226243	0.121085	0.062742	0.999876	0.978763	1.05282	0.893648	0.629981	0.226243	0.121085	0.062742	0.999876	1.13715	1.05568	0.933532	0.769789	0.32601	0.175437	0.072509	0.999876	1.13715	1.05568	0.933532	0.769789	0.32601	0.175437	0.072509	55.0465	-0.109887	0.0594179	0.995384	55.0465	-0.109887	0.0594179	0.995384	56.4077	-0.109953	0.0786359	0.980303	56.4077	-0.109953	0.0786359	0.980303	1.36123
P26638	0.999876	0.941153	0.964702	1.08271	1.02803	0.453695	0.0836542	0.0498816	0.999876	0.941153	0.964702	1.08271	1.02803	0.453695	0.0836542	0.0498816	0.999876	0.90271	0.945228	0.985229	1.07395	0.497298	0.0847677	0.04744	0.999876	0.90271	0.945228	0.985229	1.07395	0.497298	0.0847677	0.04744	57.9166	-0.566269	0.0667252	0.990336	57.9166	-0.566269	0.0667252	0.990336	57.9965	-0.768216	0.0661018	0.985009	57.9965	-0.768216	0.0661018	0.985009	0.0798057
P26645	0.999876	0.655865	0.708757	1.04342	0.920839	1.1069	0.744012	0.426145	0.999876	0.655865	0.708757	1.04342	0.920839	1.1069	0.744012	0.426145	0.999876	1.13667	1.24749	1.15564	1.46759	1.59084	1.06819	0.520255	0.999876	1.13667	1.24749	1.15564	1.46759	1.59084	1.06819	0.520255	62.5504	-0.558859	0.426145	0.40531	62.5504	-0.558859	0.426145	0.40531
P26883																	0.999876	0.911326	0.990217	0.918142	0.836211	0.645516	0.269511	0.0862613	0.999876	0.911326	0.990217	0.918142	0.836211	0.645516	0.269511	0.0862613									59.2054	-0.081819	0	0.982875	59.2054	-0.081819	0	0.982875
P27048;P63163	0.999876	1.13564	1.29709	1.44366	2.13482	2.04723	1.9493	0.919391	0.999876	1.13564	1.29709	1.44366	2.13482	2.04723	1.9493	0.919391	0.999876	0.79289	0.645335	0.768471	1.17418	1.29306	1.01477	0.437734	0.999876	0.79289	0.645335	0.768471	1.17418	1.29306	1.01477	0.437734		0.0750449	1.5	0.244367		0.0750449	1.5	0.244367	66.9245	-0.830005	0	0.394539	66.9245	-0.830005	0	0.394539
P27546	0.999876	0.763903	0.933663	0.735012	0.658372	0.911482	0.825137	0.32822	0.999876	0.763903	0.933663	0.735012	0.658372	0.911482	0.825137	0.32822	0.999876	1.05003	0.9888	1.02421	1.52849	1.67018	1.2054	0.431167	0.999876	1.05003	0.9888	1.02421	1.52849	1.67018	1.2054	0.431167		-0.0151938	0	0.397563		-0.0151938	0	0.397563	66.9094	-0.765964	0	0.223503	66.9094	-0.765964	0	0.223503
P27612	0.999876	1.14779	1.05458	0.863445	0.616081	0.292179	0.0915531	0.0616863	0.999876	1.14779	1.05458	0.863445	0.616081	0.292179	0.0915531	0.0616863	0.999876	0.910632	0.851177	0.650353	0.539873	0.295946	0.100377	0.0525882	0.999876	0.910632	0.851177	0.650353	0.539873	0.295946	0.100377	0.0525882	55.2211	-0.0926897	0.0266068	0.978909	55.2211	-0.0926897	0.0266068	0.978909	53.3285	-0.0562363	0	0.983011	53.3285	-0.0562363	0	0.983011	-1.89259
P27659	0.999876	0.983188	1.24778	1.97862	6.86461	4.91964	1.11039	1.12038	0.999876	0.983188	1.24778	1.97862	6.86461	4.91964	1.11039	1.12038	0.999876	1.01749	1.29365	1.62464	5.17735	6.47441	2.02295	0.832129	0.999876	1.01749	1.29365	1.62464	5.17735	6.47441	2.02295	0.832129										0.622972	1.5	-0.19625		0.622972	1.5	-0.19625
P27773	0.999876	0.961782	0.845193	0.265698	0.208402	0.157744	0.113711	0.0718801	0.999876	0.961782	0.845193	0.265698	0.208402	0.157744	0.113711	0.0718801	0.999876	0.7828	0.66401	0.246471	0.182846	0.160919	0.103238	0.0595041	0.999876	0.7828	0.66401	0.246471	0.182846	0.160919	0.103238	0.0595041	48.2468	-0.167246	0.131481	0.991213	48.2468	-0.167246	0.131481	0.991213	46.993	-0.0677708	0.0571509	0.971641	46.993	-0.0677708	0.0571509	0.971641	-1.25389
P27870																	0.999876	0.816567	0.313512	0.197483	0.11264	0.0594902	0.0102398	0.0211282	0.999876	0.816567	0.313512	0.197483	0.11264	0.0594902	0.0102398	0.0211282									44.3476	-0.0970071	0.0406077	0.99174	44.3476	-0.0970071	0.0406077	0.99174
P28063	0.999876	0.986667	1.01643	0.991239	1.29618	1.29667	1.16832	0.589061	0.999876	0.986667	1.01643	0.991239	1.29618	1.29667	1.16832	0.589061	0.999876	1.25621	1.38435	1.34039	1.99939	2.37199	2.06255	0.732699	0.999876	1.25621	1.38435	1.34039	1.99939	2.37199	2.06255	0.732699			0.00573646	0.429525			0.00573646	0.429525		0.0706279	1.5	0.138221		0.0706279	1.5	0.138221
P28076																	0.999876	1.16587	1.20553	1.48705	1.31632	2.67794	2.44611	0.955605	0.999876	1.16587	1.20553	1.48705	1.31632	2.67794	2.44611	0.955605										0.092105	1.5	0.135647		0.092105	1.5	0.135647
P28271	0.999876	0.981936	1.26039	1.06086	0.997011	0.238508	0.105678	0.0538494	0.999876	0.981936	1.26039	1.06086	0.997011	0.238508	0.105678	0.0538494	0.999876	0.75926	1.00507	0.765159	0.761679	0.318914	0.0625253	0.0340577	0.999876	0.75926	1.00507	0.765159	0.761679	0.318914	0.0625253	0.0340577	57.1238	-0.372613	0.0794025	0.956571	57.1238	-0.372613	0.0794025	0.956571	55.9259	-0.0911207	0	0.91533	55.9259	-0.0911207	0	0.91533	-1.19789
P28352	0.999876	0.908727	0.794806	0.272503	0.146965	0.125688	0.0838986	0.0752055	0.999876	0.908727	0.794806	0.272503	0.146965	0.125688	0.0838986	0.0752055	0.999876	0.876797	0.854406	0.231784	0.071222	0.072343	0.0497126	0.0562116	0.999876	0.876797	0.854406	0.231784	0.071222	0.072343	0.0497126	0.0562116	48.1254	-0.141054	0.0968525	0.991813	48.1254	-0.141054	0.0968525	0.991813	48.2004	-0.184879	0.0579925	0.988204	48.2004	-0.184879	0.0579925	0.988204	0.0749845
P28474	0.999876	0.887597	0.986245	1.06069	1.09667	0.594016	0.133253	0.0588235	0.999876	0.887597	0.986245	1.06069	1.09667	0.594016	0.133253	0.0588235	0.999876	0.978778	1.0333	1.08195	1.21687	0.688898	0.129695	0.0459644	0.999876	0.978778	1.0333	1.08195	1.21687	0.688898	0.129695	0.0459644	58.3076	-0.312796	0.0924663	0.97683	58.3076	-0.312796	0.0924663	0.97683	58.7276	-0.274562	0.0769927	0.958321	58.7276	-0.274562	0.0769927	0.958321	0.419998
P28650	0.999876	0.781728	0.807847	0.911635	0.778537	1.19183	0.731127	0.114322	0.999876	0.781728	0.807847	0.911635	0.778537	1.19183	0.731127	0.114322	0.999876	1.09773	0.984803	1.11372	1.40739	1.69462	0.917441	0.047951	0.999876	1.09773	0.984803	1.11372	1.40739	1.69462	0.917441	0.047951	62.2806	-0.858158	0.114322	0.738235	62.2806	-0.858158	0.114322	0.738235	62.6356	-0.910843	0.0479509	0.574049	62.6356	-0.910843	0.0479509	0.574049	0.355053
P28656	0.999876	1.02233	0.976796	0.518919	0.210234	0.0570762	0.0504945	0.0467361	0.999876	1.02233	0.976796	0.518919	0.210234	0.0570762	0.0504945	0.0467361	0.999876	0.960882	0.843268	0.496877	0.229821	0.129314	0.0468708	0.0568218	0.999876	0.960882	0.843268	0.496877	0.229821	0.129314	0.0468708	0.0568218	50.3706	-0.132564	0.0516893	0.995929	50.3706	-0.132564	0.0516893	0.995929	50.0753	-0.0893265	0.0430124	0.998656	50.0753	-0.0893265	0.0430124	0.998656	-0.295373
P28658	0.999876	0.911659	0.738225	0.306423	0.127336	0.0798509	0.0421545	0.0407702	0.999876	0.911659	0.738225	0.306423	0.127336	0.0798509	0.0421545	0.0407702	0.999876	0.993512	0.857117	0.393776	0.179415	0.112488	0.0800316	0.0529066	0.999876	0.993512	0.857117	0.393776	0.179415	0.112488	0.0800316	0.0529066	48.1036	-0.104766	0.0403195	0.995981	48.1036	-0.104766	0.0403195	0.995981	49.2071	-0.120322	0.0789649	0.998301	49.2071	-0.120322	0.0789649	0.998301	1.10344
P28798	0.999876	1.20195	1.10815	1.11078	0.894702	0.916447	0.985188	0.554538	0.999876	1.20195	1.10815	1.11078	0.894702	0.916447	0.985188	0.554538	0.999876	0.838355	0.921081	0.830312	0.945582	1.13669	1.01876	0.394303	0.999876	0.838355	0.921081	0.830312	0.945582	1.13669	1.01876	0.394303			0	0.699114			0	0.699114	66.8718	-0.838649	0	0.759236	66.8718	-0.838649	0	0.759236
P28867	0.999876	1.42721	1.20446	0.718808	0.241342	0.190409	0.0514138		0.999876	1.42721	1.20446	0.718808	0.241342	0.190409	0.0514138		0.999876	0.97512	0.884966	0.557368	0.17527	0.0919054	0.0725318	0.0652653	0.999876	0.97512	0.884966	0.557368	0.17527	0.0919054	0.0725318	0.0652653	51.4802	-0.170979	0.124721	0.864621	51.4802	-0.170979	0.124721	0.864621	50.3511	-0.115667	0.0585261	0.998765	50.3511	-0.115667	0.0585261	0.998765	-1.12916
P29341	0.999876	0.960416	1.06836	1.02277	0.651061	0.205425	0.0958607	0.122229	0.999876	0.960416	1.06836	1.02277	0.651061	0.205425	0.0958607	0.122229	0.999876	0.96824	0.990353	0.917231	0.777384	0.279221	0.13098	0.138855	0.999876	0.96824	0.990353	0.917231	0.777384	0.279221	0.13098	0.138855	54.9666	-0.167632	0.112846	0.993066	54.9666	-0.167632	0.112846	0.993066	56.0031	-0.137987	0.12074	0.9946	56.0031	-0.137987	0.12074	0.9946	1.03645
P29351	0.999876	1.08995	0.401334	0.1811	0.176097	0.106558	0.0541018	0.0495313	0.999876	1.08995	0.401334	0.1811	0.176097	0.106558	0.0541018	0.0495313	0.999876	0.869587	0.293922	0.0898992	0.0727016	0.0844369	0.0561352	0.040224	0.999876	0.869587	0.293922	0.0898992	0.0727016	0.0844369	0.0561352	0.040224	45.602	-0.258593	0.111558	0.981004	45.602	-0.258593	0.111558	0.981004	44.1974	-0.136966	0.058549	0.998944	44.1974	-0.136966	0.058549	0.998944	-1.40466
P29391;P49945	0.999876	1.12874	1.09944	1.24479	1.32687	1.49051	1.6959	0.938878	0.999876	1.12874	1.09944	1.24479	1.32687	1.49051	1.6959	0.938878	0.999876	0.973889	1.16406	1.03368	1.46361	1.90332	2.00599	0.829838	0.999876	0.973889	1.16406	1.03368	1.46361	1.90332	2.00599	0.829838		0.0432435	1.36807	0.292293		0.0432435	1.36807	0.292293		0.172409	1.5	0.358392		0.172409	1.5	0.358392
P29416	0.999876	1.09369	0.627901	1.1411	1.28302	1.21037	0.782495	0.0946347	0.999876	1.09369	0.627901	1.1411	1.28302	1.21037	0.782495	0.0946347	0.999876	1.20705	1.37852	1.51	1.48483	1.59056	0.94904	0.138494	0.999876	1.20705	1.37852	1.51	1.48483	1.59056	0.94904	0.138494	62.3508	-0.8749	0.0946346	0.731332	62.3508	-0.8749	0.0946346	0.731332	62.8024	-0.821384	0.138494	0.346782	62.8024	-0.821384	0.138494	0.346782	0.45157
P29452	0.999876	1.17565	0.207873	0.195225	0.137182		0.052179	0.0196732	0.999876	1.17565	0.207873	0.195225	0.137182		0.052179	0.0196732	0.999876	1.13085	0.485938	0.193425	0.0868561	0.20616		0.015649	0.999876	1.13085	0.485938	0.193425	0.0868561	0.20616		0.015649	45.3321	-0.609378	0.10106	0.963609	45.3321	-0.609378	0.10106	0.963609	45.9652	-0.226281	0.120535	0.966135	45.9652	-0.226281	0.120535	0.966135	0.633067
P29595	0.999876	1.12709	0.819395	0.773215	0.617189	0.589137	0.321123	0.12616	0.999876	1.12709	0.819395	0.773215	0.617189	0.589137	0.321123	0.12616	0.999876	1.16178	1.27413	1.21258	1.20709	0.974435	0.432792	0.131521	0.999876	1.16178	1.27413	1.21258	1.20709	0.974435	0.432792	0.131521	57.351	-0.0432755	0	0.933398	57.351	-0.0432755	0	0.933398	61.6756	-0.222644	0.127011	0.844707	61.6756	-0.222644	0.127011	0.844707	4.32454
P29758	0.999876	1.22329	1.33396	1.26502	1.27915	0.904484	0.182922	0.058251	0.999876	1.22329	1.33396	1.26502	1.27915	0.904484	0.182922	0.058251	0.999876	1.12823	1.43233	1.47904	1.47521	0.981553	0.227221	0.0673052	0.999876	1.12823	1.43233	1.47904	1.47521	0.981553	0.227221	0.0673052	60.2217	-0.244096	0.0586191	0.827965	60.2217	-0.244096	0.0586191	0.827965	60.923	-0.316515	0.0669228	0.689393	60.923	-0.316515	0.0669228	0.689393	0.701296
P30285	0.999876	1.08569	0.556018	0.307516	0.185723	0.157864	0.0406689	0.0349754	0.999876	1.08569	0.556018	0.307516	0.185723	0.157864	0.0406689	0.0349754	0.999876	0.813086	0.362388	0.147022	0.159948	0.126997	0.140459	0.0426213	0.999876	0.813086	0.362388	0.147022	0.159948	0.126997	0.140459	0.0426213	47.1922	-0.100056	0.0842594	0.972739	47.1922	-0.100056	0.0842594	0.972739	44.3399	-0.103469	0.104811	0.991287	44.3399	-0.103469	0.104811	0.991287	-2.85235
P30412	0.999876	1.17725	1.61816	1.12788	0.688538	0.51595	0.0984069	0.0291699	0.999876	1.17725	1.61816	1.12788	0.688538	0.51595	0.0984069	0.0291699	0.999876	1.17864	0.3817	0.66726	0.62962				0.999876	1.17864	0.3817	0.66726	0.62962				57.3989	-0.105726	0	0.78172	57.3989	-0.105726	0	0.78172		-0.634822	0.559545	0.80029		-0.634822	0.559545	0.80029
P30416	0.999876	1.08463	1.0286	0.293488	0.134951	0.106133	0.0516989	0.0500122	0.999876	1.08463	1.0286	0.293488	0.134951	0.106133	0.0516989	0.0500122	0.999876	0.989056	0.941518	0.270163	0.164743	0.129343	0.0553826	0.045738	0.999876	0.989056	0.941518	0.270163	0.164743	0.129343	0.0553826	0.045738	49.679	-0.744121	0.085698	0.991705	49.679	-0.744121	0.085698	0.991705	48.7361	-0.217715	0.0954307	0.993301	48.7361	-0.217715	0.0954307	0.993301	-0.942927
P30681	0.999876	0.914668	0.743249	0.937122	0.798883	0.714004	0.648417	0.289345	0.999876	0.914668	0.743249	0.937122	0.798883	0.714004	0.648417	0.289345	0.999876	0.666468	0.691805	0.735755	0.809712	0.746258	0.541903	0.175926	0.999876	0.666468	0.691805	0.735755	0.809712	0.746258	0.541903	0.175926	63.6188	-0.0316285	0	0.788472	63.6188	-0.0316285	0	0.788472	62.081	-0.0193746	0	0.531287	62.081	-0.0193746	0	0.531287	-1.53777
P31230	0.999876	0.765006	0.641809	0.21988	0.215573	0.115513	0.0377313	0.0504935	0.999876	0.765006	0.641809	0.21988	0.215573	0.115513	0.0377313	0.0504935	0.999876	0.638799	0.409228	0.156001	0.109115	0.0991708	0.050674	0.03918	0.999876	0.638799	0.409228	0.156001	0.109115	0.0991708	0.050674	0.03918	46.7346	-0.0649504	0.0141864	0.969848	46.7346	-0.0649504	0.0141864	0.969848	43.8277	-0.0750569	0.0413266	0.980833	43.8277	-0.0750569	0.0413266	0.980833	-2.9069
P31750;Q60823																	0.999876	2.40188	2.42109	0.391911	0.43039	0.191896		0.0479278	0.999876	2.40188	2.42109	0.391911	0.43039	0.191896		0.0479278									49.8614	-0.975816	0.223405	0.349099	49.8614	-0.975816	0.223405	0.349099
P31786	0.999876	1.09549	1.21845	1.01065	0.766106	0.676025	0.614706	0.231169	0.999876	1.09549	1.21845	1.01065	0.766106	0.676025	0.614706	0.231169	0.999876	0.487977	0.416869	0.486967	0.35586	0.340098	0.29753	0.088294	0.999876	0.487977	0.416869	0.486967	0.35586	0.340098	0.29753	0.088294	62.1912	-0.0524846	0	0.871346	62.1912	-0.0524846	0	0.871346
P31938	0.999876	0.864098	0.999866	0.876194	0.279598	0.102896	0.0599624	0.0424094	0.999876	0.864098	0.999866	0.876194	0.279598	0.102896	0.0599624	0.0424094	0.999876	1.75106	1.3567	1.60995	0.652236	0.201005	0.0949219	0.102015	0.999876	1.75106	1.3567	1.60995	0.652236	0.201005	0.0949219	0.102015	52.5628	-0.174685	0.0591475	0.985985	52.5628	-0.174685	0.0591475	0.985985	54.2776	-0.554411	0.13261	0.671501	54.2776	-0.554411	0.13261	0.671501	1.71482
P31996	0.999876	3.08666	2.26251	4.94588	4.30141	4.24223	2.42741	2.59762	0.999876	3.08666	2.26251	4.94588	4.30141	4.24223	2.42741	2.59762	0.999876	1.11782	0.987641	0.973037	1.53721	1.62249	1.15319	0.989911	0.999876	1.11782	0.987641	0.973037	1.53721	1.62249	1.15319	0.989911		0.81788	1.5	-1.70685		0.81788	1.5	-1.70685		0.187248	1.32559	0.388119		0.187248	1.32559	0.388119
P32020	0.999876	1.30853	1.47395	1.50021	1.65476	1.32293	0.784631	0.204264	0.999876	1.30853	1.47395	1.50021	1.65476	1.32293	0.784631	0.204264	0.999876	1.23663	1.09753	1.43524	1.20381	1.20942	0.933145	0.206267	0.999876	1.23663	1.09753	1.43524	1.20381	1.20942	0.933145	0.206267	62.3911	-0.769982	0.204264	0.305205	62.3911	-0.769982	0.204264	0.305205	62.757	-0.759177	0.206267	0.646174	62.757	-0.759177	0.206267	0.646174	0.365877
P32067	0.999876	0.920774	0.727582	0.366516	0.142219	0.0664723	0.0265263	0.0534181	0.999876	0.920774	0.727582	0.366516	0.142219	0.0664723	0.0265263	0.0534181	0.999876	0.787903	0.713482	0.444599	0.185105	0.107221	0.0495132	0.0604312	0.999876	0.787903	0.713482	0.444599	0.185105	0.107221	0.0495132	0.0604312	48.4071	-0.0917097	0.0236881	0.997744	48.4071	-0.0917097	0.0236881	0.997744	48.5274	-0.0629481	0	0.979198	48.5274	-0.0629481	0	0.979198	0.120293
P32233	0.999876	1.19877	1.07315	1.06034	1.24859	0.512279	0.1427	0.111441	0.999876	1.19877	1.07315	1.06034	1.24859	0.512279	0.1427	0.111441	0.999876	1.12105	1.01207	1.06557	1.3795	0.665259	0.118533	0.0743357	0.999876	1.12105	1.01207	1.06557	1.3795	0.665259	0.118533	0.0743357	58.0133	-0.941606	0.12707	0.927646	58.0133	-0.941606	0.12707	0.927646	58.214	-0.784744	0.0964325	0.897654	58.214	-0.784744	0.0964325	0.897654	0.2007
P32921	0.999876	0.956322	0.959244	1.08139	1.0351	0.944901	0.640604	0.196398	0.999876	0.956322	0.959244	1.08139	1.0351	0.944901	0.640604	0.196398	0.999876	1.13777	1.12319	1.17856	1.36695	1.21588	0.809223	0.185845	0.999876	1.13777	1.12319	1.17856	1.36695	1.21588	0.809223	0.185845	63.1263	-0.125255	0.11537	0.98092	63.1263	-0.125255	0.11537	0.98092	62.4254	-0.786545	0.185845	0.738726	62.4254	-0.786545	0.185845	0.738726	-0.700885
P33174;P28741																	0.999876	1.32888	0.993383	1.41277	2.12076	2.72694	0.959371	0.258641	0.999876	1.32888	0.993383	1.41277	2.12076	2.72694	0.959371	0.258641									65.0937	-0.254564	0.217162	-0.105127	65.0937	-0.254564	0.217162	-0.105127
P33609	0.999876	1.40539	0.519296	0.0980525	0.0416889	0.133888	0.114287	0.0173862	0.999876	1.40539	0.519296	0.0980525	0.0416889	0.133888	0.114287	0.0173862																	46.0429	-0.455151	0.080936	0.908414	46.0429	-0.455151	0.080936	0.908414
P33610	0.999876	0.797977	0.783693		0.0623104			0.0265208	0.999876	0.797977	0.783693		0.0623104			0.0265208																	48.3516	-0.109498	0	0.957011	48.3516	-0.109498	0	0.957011
P33611	0.999876	1.28671	0.530718	0.206523	0.340963	0.305901	0.160865	0.0512443	0.999876	1.28671	0.530718	0.206523	0.340963	0.305901	0.160865	0.0512443	0.999876	0.826664	0.674309	0.189181	0.0621932	0.0505833	0.0161527	0.0640349	0.999876	0.826664	0.674309	0.189181	0.0621932	0.0505833	0.0161527	0.0640349	46.0304	-1.0709	0.213099	0.897913	46.0304	-1.0709	0.213099	0.897913	47.0692	-0.114352	0.0256924	0.978724	47.0692	-0.114352	0.0256924	0.978724	1.03872
P34022	0.999876	1.06299	1.13686	0.772121	0.451888	0.268368	0.30036	0.128212	0.999876	1.06299	1.13686	0.772121	0.451888	0.268368	0.30036	0.128212	0.999876	0.962968	0.912852	0.771334	0.465096	0.344017	0.312932	0.106141	0.999876	0.962968	0.912852	0.771334	0.465096	0.344017	0.312932	0.106141	53.3055	-0.10118	0.210543	0.960704	53.3055	-0.10118	0.210543	0.960704	54.4718	-0.0546648	0.0912174	0.982299	54.4718	-0.0546648	0.0912174	0.982299	1.16627
P34884	0.999876	1.34749	1.16877	1.02847	0.988433	0.915075	0.661182	0.081799	0.999876	1.34749	1.16877	1.02847	0.988433	0.915075	0.661182	0.081799	0.999876	1.39315	1.34266	1.51614	1.70929	1.65325	0.988493	0.109918	0.999876	1.39315	1.34266	1.51614	1.70929	1.65325	0.988493	0.109918	63.0128	-0.147008	0	0.852198	63.0128	-0.147008	0	0.852198	63.1975	-0.837434	0.109917	0.224761	63.1975	-0.837434	0.109917	0.224761	0.184688
P35235	0.999876	1.05751	1.14353	0.91867	0.2113	0.195574	0.323462	0.109533	0.999876	1.05751	1.14353	0.91867	0.2113	0.195574	0.323462	0.109533	0.999876	0.980718	1.19196	0.672634	0.328557	0.206904	0.132702	0.0525548	0.999876	0.980718	1.19196	0.672634	0.328557	0.206904	0.132702	0.0525548	51.1762	-0.448973	0.209689	0.96624	51.1762	-0.448973	0.209689	0.96624	51.9638	-0.123365	0.119538	0.956426	51.9638	-0.123365	0.119538	0.956426	0.787645
P35278	0.999876	0.930635	0.851512	0.952178	0.770753	0.256308	0.140815	0.0960781	0.999876	0.930635	0.851512	0.952178	0.770753	0.256308	0.140815	0.0960781	0.999876	1.16424	1.23229	1.34821	1.15932	0.626958	0.286202	0.104712	0.999876	1.16424	1.23229	1.34821	1.15932	0.626958	0.286202	0.104712	55.9098	-0.143422	0.10289	0.973529	55.9098	-0.143422	0.10289	0.973529	58.8867	-0.177087	0.166221	0.841494	58.8867	-0.177087	0.166221	0.841494	2.97695
P35279;P61294	0.999876	1.38257	1.89958	1.59379	1.29125	0.282088		0.138033	0.999876	1.38257	1.89958	1.59379	1.29125	0.282088		0.138033	0.999876	1.26696	1.44499	1.23494	1.03638	0.565053	0.30518	0.14695	0.999876	1.26696	1.44499	1.23494	1.03638	0.565053	0.30518	0.14695	57.7019	-0.93491	0.138033	0.464665	57.7019	-0.93491	0.138033	0.464665	58.5343	-0.163389	0.203818	0.789494	58.5343	-0.163389	0.203818	0.789494	0.832373
P35282	0.999876	0.964133	1.34947	1.58408	1.08875	0.425333	0.407876		0.999876	0.964133	1.34947	1.58408	1.08875	0.425333	0.407876																		57.5792	-0.647158	0.407867	0.588695	57.5792	-0.647158	0.407867	0.588695
P35486	0.999876	1.16192	0.999677	1.11497	1.09973	0.410114	0.20037	0.184879	0.999876	1.16192	0.999677	1.11497	1.09973	0.410114	0.20037	0.184879	0.999876	0.91907	0.959044	0.85841	0.469849	0.0979889	0.0431127	0.05867	0.999876	0.91907	0.959044	0.85841	0.469849	0.0979889	0.0431127	0.05867	57.8812	-0.873559	0.192624	0.961425	57.8812	-0.873559	0.192624	0.961425	53.5808	-0.125531	0.028692	0.992464	53.5808	-0.125531	0.028692	0.992464	-4.30038
P35550																	0.999876	1.37419	1.39596	1.67653	1.73201	0.290584	0.348319	0.490055	0.999876	1.37419	1.39596	1.67653	1.73201	0.290584	0.348319	0.490055									57.2643	-0.278638	0.366691	0.46085	57.2643	-0.278638	0.366691	0.46085
P35585	0.999876	1.2266	0.843271	0.496428	0.43677	0.148293	0.359435	0.112622	0.999876	1.2266	0.843271	0.496428	0.43677	0.148293	0.359435	0.112622	0.999876	1.30842	1.87112	0.951741	0.570177	0.093378	0.0870671	0.0938513	0.999876	1.30842	1.87112	0.951741	0.570177	0.093378	0.0870671	0.0938513	50.6743	-0.0823585	0.212794	0.902915	50.6743	-0.0823585	0.212794	0.902915	54.2943	-0.229903	0.0837197	0.715228	54.2943	-0.229903	0.0837197	0.715228	3.61995
P35700	0.999876	0.97263	0.991169	1.04926	0.644263	0.242839	0.126676	0.0604438	0.999876	0.97263	0.991169	1.04926	0.644263	0.242839	0.126676	0.0604438	0.999876	0.847799	0.884925	0.845625	0.556062	0.232666	0.116045	0.0537809	0.999876	0.847799	0.884925	0.845625	0.556062	0.232666	0.116045	0.0537809	55.2359	-0.13924	0.0890313	0.99225	55.2359	-0.13924	0.0890313	0.99225	54.4611	-0.0776206	0	0.971256	54.4611	-0.0776206	0	0.971256	-0.774723
P35979	0.999876	0.876039	0.955427	1.08017	4.66429	3.0101	0.472398	0.278253	0.999876	0.876039	0.955427	1.08017	4.66429	3.0101	0.472398	0.278253	0.999876	1.13027	1.30726	1.54158	5.28614	5.63998	1.26207	0.383054	0.999876	1.13027	1.30726	1.54158	5.28614	5.63998	1.26207	0.383054	61.9522	-0.709977	0.278252	-0.0973298	61.9522	-0.709977	0.278252	-0.0973298		0.654821	1.5	-0.117315		0.654821	1.5	-0.117315
P35980	0.999876	1.11843	1.69275	3.15152	14.597	10.4152	1.95163	1.76646	0.999876	1.11843	1.69275	3.15152	14.597	10.4152	1.95163	1.76646	0.999876	0.878857	1.06378	1.33423	3.6312	4.72425	1.31079	0.55191	0.999876	0.878857	1.06378	1.33423	3.6312	4.72425	1.31079	0.55191										0.626798	1.5	0.00356832		0.626798	1.5	0.00356832
P35991	0.999876	1.15731	0.286331	0.166855	0.113197	0.0673148	0.0159766	0.0335118	0.999876	1.15731	0.286331	0.166855	0.113197	0.0673148	0.0159766	0.0335118	0.999876	0.487428	0.330913	0.188804	0.185551	0.140175	0.0350574		0.999876	0.487428	0.330913	0.188804	0.185551	0.140175	0.0350574		45.4182	-0.427878	0.0792495	0.972732	45.4182	-0.427878	0.0792495	0.972732	41.8002	-0.0959819	0.135653	0.939914	41.8002	-0.0959819	0.135653	0.939914	-3.61803
P36552	0.999876	1.41035	0.681087	0.881413	2.28563	0.410068	0.246441	0.32585	0.999876	1.41035	0.681087	0.881413	2.28563	0.410068	0.246441	0.32585																	57.8345	-0.774121	0.286145	0.400314	57.8345	-0.774121	0.286145	0.400314
P36916	0.999876	0.765847	0.497773	0.0790785	0.117784		0.101791		0.999876	0.765847	0.497773	0.0790785	0.117784		0.101791																		44.9316	-0.090045	0.0556526	0.966934	44.9316	-0.090045	0.0556526	0.966934
P36993																	0.999876	2.04641	2.46694	0.823928	1.12491	0.183883	0.261272	0.0956279	0.999876	2.04641	2.46694	0.823928	1.12491	0.183883	0.261272	0.0956279									56.9402	-0.903442	0.178431	0.378712	56.9402	-0.903442	0.178431	0.378712
P37913	0.999876	1.15955	0.918274	0.368195	0.142172	0.13882	0.0891946	0.0806463	0.999876	1.15955	0.918274	0.368195	0.142172	0.13882	0.0891946	0.0806463	0.999876	0.744042	0.642655	0.217362	0.125468	0.145396	0.0264642	0.0402907	0.999876	0.744042	0.642655	0.217362	0.125468	0.145396	0.0264642	0.0402907	49.152	-0.170277	0.10512	0.981283	49.152	-0.170277	0.10512	0.981283	46.4632	-0.0678812	0.00825158	0.964511	46.4632	-0.0678812	0.00825158	0.964511	-2.68881
P38060	0.999876	1.21978	1.61239	1.31778	1.24264	0.361167	0.140298	0.0440386	0.999876	1.21978	1.61239	1.31778	1.24264	0.361167	0.140298	0.0440386	0.999876	1.13865	1.24478	1.22931	1.06222	0.430575	0.129168	0.0827911	0.999876	1.13865	1.24478	1.22931	1.06222	0.430575	0.129168	0.0827911	57.8465	-0.981726	0.0921682	0.765179	57.8465	-0.981726	0.0921682	0.765179	57.9194	-0.901015	0.105979	0.919866	57.9194	-0.901015	0.105979	0.919866	0.0728835
P38647	0.999876	1.06854	0.99373	1.00654	0.782419	0.222399	0.0565809	0.0658186	0.999876	1.06854	0.99373	1.00654	0.782419	0.222399	0.0565809	0.0658186	0.999876	0.981947	0.995005	0.927687	0.848433	0.269908	0.085019	0.0658249	0.999876	0.981947	0.995005	0.927687	0.848433	0.269908	0.085019	0.0658249	55.8538	-0.167126	0.0537169	0.99625	55.8538	-0.167126	0.0537169	0.99625	56.3678	-0.164678	0.0623674	0.996336	56.3678	-0.164678	0.0623674	0.996336	0.514077
P39054	0.999876	1.09772	1.16179	0.720147	0.177837	0.111668	0.0592934	0.0653559	0.999876	1.09772	1.16179	0.720147	0.177837	0.111668	0.0592934	0.0653559	0.999876	0.752618	0.748729	0.527217	0.154505	0.100553	0.080581	0.0416754	0.999876	0.752618	0.748729	0.527217	0.154505	0.100553	0.080581	0.0416754	51.2452	-0.196195	0.0818101	0.976462	51.2452	-0.196195	0.0818101	0.976462	49.0786	-0.0640064	0	0.952727	49.0786	-0.0640064	0	0.952727	-2.16661
P39749	0.999876	0.853406	0.998935	0.618405	0.383706	0.0367699	0.07516	0.0600831	0.999876	0.853406	0.998935	0.618405	0.383706	0.0367699	0.07516	0.0600831	0.999876	1.09357	0.963562	0.604288	0.196689	0.104398	0.0334084	0.0465059	0.999876	1.09357	0.963562	0.604288	0.196689	0.104398	0.0334084	0.0465059	51.8119	-0.0979817	0.0286077	0.966584	51.8119	-0.0979817	0.0286077	0.966584	50.859	-0.131511	0.0499554	0.992923	50.859	-0.131511	0.0499554	0.992923	-0.952838
P40124	0.999876	0.890419	0.896988	0.872927	0.237636	0.102523	0.073028	0.0455484	0.999876	0.890419	0.896988	0.872927	0.237636	0.102523	0.073028	0.0455484	0.999876	1.02251	1.02606	0.928664	0.261242	0.136329	0.06914	0.0519519	0.999876	1.02251	1.02606	0.928664	0.261242	0.136329	0.06914	0.0519519	52.3022	-0.186866	0.0671387	0.982496	52.3022	-0.186866	0.0671387	0.982496	52.6647	-0.214115	0.0814756	0.997091	52.6647	-0.214115	0.0814756	0.997091	0.362475
P40142	0.999876	0.970446	0.948742	1.16947	1.21975	1.25961	1.01331	0.139092	0.999876	0.970446	0.948742	1.16947	1.21975	1.25961	1.01331	0.139092	0.999876	0.787791	0.790999	0.89836	1.07845	1.13234	0.834981	0.0851319	0.999876	0.787791	0.790999	0.89836	1.07845	1.13234	0.834981	0.0851319	66.4589	-0.849101	0	0.83162	66.4589	-0.849101	0	0.83162	62.4388	-0.881423	0.0851319	0.835217	62.4388	-0.881423	0.0851319	0.835217	-4.02005
P40336	0.999876	1.24214	1.33099	1.08553	0.804986	0.35294	0.176709	0.105177	0.999876	1.24214	1.33099	1.08553	0.804986	0.35294	0.176709	0.105177	0.999876	1.08328	1.10439	0.963117	0.54842	0.226586	0.0720044	0.0540573	0.999876	1.08328	1.10439	0.963117	0.54842	0.226586	0.0720044	0.0540573	56.665	-0.133481	0.12189	0.89187	56.665	-0.133481	0.12189	0.89187	54.5933	-0.1275	0.0608561	0.985116	54.5933	-0.1275	0.0608561	0.985116	-2.07166
P41105	0.999876	0.870843	1.25254	1.65712	6.53787	3.99637	0.787283	0.754263	0.999876	0.870843	1.25254	1.65712	6.53787	3.99637	0.787283	0.754263	0.999876	1.06795	0.989378	1.75248	5.19745	5.82205	1.39102	0.56725	0.999876	1.06795	0.989378	1.75248	5.19745	5.82205	1.39102	0.56725		0.679446	1.5	-0.0741057		0.679446	1.5	-0.0741057		0.656262	1.5	-0.11722		0.656262	1.5	-0.11722
P41241																	0.999876	0.801221	0.439024	0.10514	0.0326863		0.0250404	0.0186093	0.999876	0.801221	0.439024	0.10514	0.0326863		0.0250404	0.0186093									44.8888	-0.0979344	0.00026728	0.993877	44.8888	-0.0979344	0.00026728	0.993877
P42125	0.999876	1.09244	1.19823	1.34889	1.69219	1.87499	2.23623	0.976429	0.999876	1.09244	1.19823	1.34889	1.69219	1.87499	2.23623	0.976429	0.999876	0.823245	0.952278	1.14018	1.57788	1.88023	1.69928	0.631764	0.999876	0.823245	0.952278	1.14018	1.57788	1.88023	1.69928	0.631764		0.0794613	1.5	0.315765		0.0794613	1.5	0.315765		0.5574	1.44729	0.320855		0.5574	1.44729	0.320855
P42208	0.999876	0.932089	0.988558	1.0917	1.05612	0.885339	0.8018	0.114292	0.999876	0.932089	0.988558	1.0917	1.05612	0.885339	0.8018	0.114292	0.999876	0.838902	0.820557	0.808301	0.986237	0.899097	0.603065	0.06966	0.999876	0.838902	0.820557	0.808301	0.986237	0.899097	0.603065	0.06966	63.9168	-0.16576	0	0.961105	63.9168	-0.16576	0	0.961105	62.6139	-0.137194	0	0.847875	62.6139	-0.137194	0	0.847875	-1.30294
P42669	0.999876	2.13464	1.99087	1.83861	2.98788	2.06585	0.473686	0.173223	0.999876	2.13464	1.99087	1.83861	2.98788	2.06585	0.473686	0.173223																	61.9654	-0.810357	0.173223	-0.279213	61.9654	-0.810357	0.173223	-0.279213
P42932	0.999876	0.958327	1.00775	1.09401	1.00263	0.831564	0.434186	0.0521022	0.999876	0.958327	1.00775	1.09401	1.00263	0.831564	0.434186	0.0521022	0.999876	0.969801	1.02384	1.05394	1.10016	1.07235	0.439061	0.0483883	0.999876	0.969801	1.02384	1.05394	1.10016	1.07235	0.439061	0.0483883	61.3403	-0.12375	0	0.986928	61.3403	-0.12375	0	0.986928	61.9335	-0.931183	0.0483883	0.980935	61.9335	-0.931183	0.0483883	0.980935	0.593165
P43247	0.999876	0.914772	0.65309	0.200873	0.0819714	0.0384061	0.00993673	0.0435609	0.999876	0.914772	0.65309	0.200873	0.0819714	0.0384061	0.00993673	0.0435609	0.999876	0.70624	0.572515	0.170496	0.0854875	0.0754219	0.0453875	0.0344438	0.999876	0.70624	0.572515	0.170496	0.0854875	0.0754219	0.0453875	0.0344438	47.1181	-0.120276	0.0245372	0.996436	47.1181	-0.120276	0.0245372	0.996436	45.4616	-0.0715312	0.00161515	0.969012	45.4616	-0.0715312	0.00161515	0.969012	-1.65652
P43274	0.999876	1.31113	2.14518	2.53226	7.10747	5.54182	2.97057	2.50288	0.999876	1.31113	2.14518	2.53226	7.10747	5.54182	2.97057	2.50288	0.999876	0.544856	2.44795	1.70759	4.43153	6.16151	3.27585	1.6902	0.999876	0.544856	2.44795	1.70759	4.43153	6.16151	3.27585	1.6902			1.5	-0.688096			1.5	-0.688096		0.721741	1.5	-0.392027		0.721741	1.5	-0.392027
P43276	0.999876	1.12167	1.46705	1.36929	2.84394	2.30248	1.21809	1.31756	0.999876	1.12167	1.46705	1.36929	2.84394	2.30248	1.21809	1.31756	0.999876	0.938771	0.970983	1.20434	2.41771	3.76002	2.62238	1.26705	0.999876	0.938771	0.970983	1.20434	2.41771	3.76002	2.62238	1.26705		0.109092	1.5	0.117345		0.109092	1.5	0.117345		0.624118	1.5	0.0438211		0.624118	1.5	0.0438211
P43277	0.999876	1.01294	1.24853	2.08607	4.41393	4.04646	1.85493	1.768	0.999876	1.01294	1.24853	2.08607	4.41393	4.04646	1.85493	1.768	0.999876	1.23094	1.37068	1.77586	3.16442	4.80675	3.32855	1.47783	0.999876	1.23094	1.37068	1.77586	3.16442	4.80675	3.32855	1.47783		0.679359	1.5	-0.253312		0.679359	1.5	-0.253312		0.102636	1.5	-0.346524		0.102636	1.5	-0.346524
P43346	0.999876	1.04665	0.528449	0.818928	0.682704	0.671156	0.344959	0.113808	0.999876	1.04665	0.528449	0.818928	0.682704	0.671156	0.344959	0.113808	0.999876	0.707177	0.594751	0.686876	0.874355	0.530961	0.1354	0.00935279	0.999876	0.707177	0.594751	0.686876	0.874355	0.530961	0.1354	0.00935279	57.6663	-0.0328208	0	0.734946	57.6663	-0.0328208	0	0.734946	54.8549	-0.0341213	0	0.639457	54.8549	-0.0341213	0	0.639457	-2.81145
P45376	0.999876	1.03552	1.08412	1.15383	0.953772	0.261323	0.0756189	0.0594504	0.999876	1.03552	1.08412	1.15383	0.953772	0.261323	0.0756189	0.0594504	0.999876	0.926758	0.932877	0.997867	0.817894	0.163735	0.0520401	0.0342938	0.999876	0.926758	0.932877	0.997867	0.817894	0.163735	0.0520401	0.0342938	56.8459	-0.246343	0.0645834	0.980064	56.8459	-0.246343	0.0645834	0.980064	55.7612	-0.20367	0.0388463	0.992871	55.7612	-0.20367	0.0388463	0.992871	-1.08475
P45377	0.999876	0.981709	1.03754	1.19562	0.869037	0.124346	0.0653759	0.0629413	0.999876	0.981709	1.03754	1.19562	0.869037	0.124346	0.0653759	0.0629413	0.999876	0.900584	0.981016	0.870982	0.613654	0.192046	0.0693834	0.0355791	0.999876	0.900584	0.981016	0.870982	0.613654	0.192046	0.0693834	0.0355791	55.6552	-0.272586	0.0649678	0.976125	55.6552	-0.272586	0.0649678	0.976125	54.7856	-0.107641	0.0113372	0.989727	54.7856	-0.107641	0.0113372	0.989727	-0.869667
P45878	0.999876	1.15969	0.766776	1.06822	0.727859	0.276763	0.253289	0.111459	0.999876	1.15969	0.766776	1.06822	0.727859	0.276763	0.253289	0.111459	0.999876	0.956317	1.09615	1.04368	0.671623	0.383615	0.152979	0.0989625	0.999876	0.956317	1.09615	1.04368	0.671623	0.383615	0.152979	0.0989625	55.6714	-0.147145	0.17633	0.917591	55.6714	-0.147145	0.17633	0.917591	56.2691	-0.102933	0.0936366	0.979209	56.2691	-0.102933	0.0936366	0.979209	0.597654
P45952	0.999876	1.06749	1.22447	1.14999	0.986905	0.361664	0.132079	0.0615866	0.999876	1.06749	1.22447	1.14999	0.986905	0.361664	0.132079	0.0615866	0.999876	1.22098	1.39419	1.35331	1.22352	0.394856	0.104566	0.0789005	0.999876	1.22098	1.39419	1.35331	1.22352	0.394856	0.104566	0.0789005	57.4014	-0.250067	0.0925512	0.950614	57.4014	-0.250067	0.0925512	0.950614	57.8865	-0.981513	0.091733	0.828075	57.8865	-0.981513	0.091733	0.828075	0.48509
P46061	0.999876	1.15318	0.985223	0.560339	0.222666	0.10589	0.0665959	0.0541766	0.999876	1.15318	0.985223	0.560339	0.222666	0.10589	0.0665959	0.0541766	0.999876	1.1561	0.986042	0.552459	0.22252	0.0998243	0.0599243	0.0638916	0.999876	1.1561	0.986042	0.552459	0.22252	0.0998243	0.0599243	0.0638916	50.6601	-0.131284	0.0722528	0.981755	50.6601	-0.131284	0.0722528	0.981755	50.6009	-0.132852	0.0731748	0.98106	50.6009	-0.132852	0.0731748	0.98106	-0.0592038
P46460	0.999876	1.16277	1.02578	0.323094	0.235995	0.108247	0.0484634	0.0495785	0.999876	1.16277	1.02578	0.323094	0.235995	0.108247	0.0484634	0.0495785	0.999876	1.43058	1.35765	0.552629	0.231272	0.150226	0.0960862	0.113597	0.999876	1.43058	1.35765	0.552629	0.231272	0.150226	0.0960862	0.113597	49.4249	-0.354512	0.110087	0.968995	49.4249	-0.354512	0.110087	0.968995	50.0891	-0.601376	0.147788	0.85611	50.0891	-0.601376	0.147788	0.85611	0.664121
P46467	0.999876	1.08272	0.964546	0.338323	0.153526	0.0980159	0.0426003	0.0484584	0.999876	1.08272	0.964546	0.338323	0.153526	0.0980159	0.0426003	0.0484584	0.999876	0.674669	0.463182	0.205202	0.117981	0.167668	0.0533434	0.0388753	0.999876	0.674669	0.463182	0.205202	0.117981	0.167668	0.0533434	0.0388753	49.1759	-0.20643	0.0799797	0.991261	49.1759	-0.20643	0.0799797	0.991261	44.6381	-0.0679825	0.0466306	0.975888	44.6381	-0.0679825	0.0466306	0.975888	-4.53778
P46471	0.999876	0.99068	1.08135	0.812752	0.564994	0.161206	0.068809	0.0604289	0.999876	0.99068	1.08135	0.812752	0.564994	0.161206	0.068809	0.0604289	0.999876	0.993594	1.00979	0.802132	0.644065	0.22058	0.0981325	0.0554386	0.999876	0.993594	1.00979	0.802132	0.644065	0.22058	0.0981325	0.0554386	54.2252	-0.106613	0.0302037	0.987693	54.2252	-0.106613	0.0302037	0.987693	54.9116	-0.0897749	0.00995172	0.990087	54.9116	-0.0897749	0.00995172	0.990087	0.686452
P46638;P62492	0.999876	0.975313	0.871651	1.08863	0.845481	0.415655	0.0751028	0.0556714	0.999876	0.975313	0.871651	1.08863	0.845481	0.415655	0.0751028	0.0556714	0.999876	1.01361	1.06221	1.12076	0.931129	0.532437	0.172273	0.0841415	0.999876	1.01361	1.06221	1.12076	0.931129	0.532437	0.172273	0.0841415	57.243	-0.138502	0.0310077	0.977105	57.243	-0.138502	0.0310077	0.977105	58.2486	-0.142044	0.0832509	0.98401	58.2486	-0.142044	0.0832509	0.98401	1.00564
P46664	0.999876	0.849462	1.06415	1.13096	1.07154	1.16269	1.10694	0.082621	0.999876	0.849462	1.06415	1.13096	1.07154	1.16269	1.10694	0.082621	0.999876	0.988355	0.959262	0.886169	1.24334	1.45254	1.13394	0.0734587	0.999876	0.988355	0.959262	0.886169	1.24334	1.45254	1.13394	0.0734587	66.2873	-0.853503	0	0.902652	66.2873	-0.853503	0	0.902652	66.25	-0.854465	0	0.741218	66.25	-0.854465	0	0.741218	-0.0373125
P46737	0.999876	0.632053	1.11054	0.771204	0.274933	0.732895	0.34179		0.999876	0.632053	1.11054	0.771204	0.274933	0.732895	0.34179		0.999876	1.51475	2.09665	1.93394	2.02099	2.61658	0.99596	0.263993	0.999876	1.51475	2.09665	1.93394	2.02099	2.61658	0.99596	0.263993	50.5328	-0.68677	0.449873	0.532921	50.5328	-0.68677	0.449873	0.532921	65.9321	-0.316059	0.160755	-0.473092	65.9321	-0.316059	0.160755	-0.473092	15.3993
P47199	0.999876	0.933984	0.918376	1.07691	0.745762	0.141343	0.0649805	0.034622	0.999876	0.933984	0.918376	1.07691	0.745762	0.141343	0.0649805	0.034622	0.999876	1.0456	1.14963	1.3293	1.07221	0.18999	0.0323942	0.0582737	0.999876	1.0456	1.14963	1.3293	1.07221	0.18999	0.0323942	0.0582737	55.2966	-0.206228	0.0499485	0.987166	55.2966	-0.206228	0.0499485	0.987166	57.6222	-1.03594	0.0453339	0.932596	57.6222	-1.03594	0.0453339	0.932596	2.32568
P47713	0.999876	1.25971	1.28496	0.911211	0.610497	0.22954	0.230961	0.12618	0.999876	1.25971	1.28496	0.911211	0.610497	0.22954	0.230961	0.12618	0.999876	0.755425	0.872547	0.534923	0.182605	0.153465	0.0727928	0.0987485	0.999876	0.755425	0.872547	0.534923	0.182605	0.153465	0.0727928	0.0987485	54.812	-0.127709	0.16411	0.90026	54.812	-0.127709	0.16411	0.90026	50.1385	-0.0919538	0.0711802	0.94154	50.1385	-0.0919538	0.0711802	0.94154	-4.67358
P47738	0.999876	1.05338	1.19327	1.29798	0.454592	0.104478	0.0463984	0.0409355	0.999876	1.05338	1.19327	1.29798	0.454592	0.104478	0.0463984	0.0409355	0.999876	0.858157	1.04492	1.11432	0.316395	0.087695	0.0470479	0.0543307	0.999876	0.858157	1.04492	1.11432	0.316395	0.087695	0.0470479	0.0543307	53.957	-1.07401	0.0639374	0.936523	53.957	-1.07401	0.0639374	0.936523	53.8146	-1.08885	0.0630245	0.977767	53.8146	-1.08885	0.0630245	0.977767	-0.142374
P47753	0.999876	0.88655	0.993114	0.951651	0.904445	0.551399	0.183464	0.064225	0.999876	0.88655	0.993114	0.951651	0.904445	0.551399	0.183464	0.064225	0.999876	1.09372	1.09689	1.19945	1.18311	0.974008	0.26826	0.0509406	0.999876	1.09372	1.09689	1.19945	1.18311	0.974008	0.26826	0.0509406	58.4224	-0.114222	0.0338777	0.985681	58.4224	-0.114222	0.0338777	0.985681	61.0408	-0.278807	0.0495135	0.933085	61.0408	-0.278807	0.0495135	0.933085	2.61837
P47754	0.999876	0.982237	1.05872	1.0188	0.920769	0.482028	0.111485	0.0407297	0.999876	0.982237	1.05872	1.0188	0.920769	0.482028	0.111485	0.0407297	0.999876	1.18194	1.1605	1.13828	1.11032	0.65329	0.20522	0.0523009	0.999876	1.18194	1.1605	1.13828	1.11032	0.65329	0.20522	0.0523009	57.8723	-0.148664	0.0332156	0.996627	57.8723	-0.148664	0.0332156	0.996627	59.0702	-0.170357	0.0753317	0.933136	59.0702	-0.170357	0.0753317	0.933136	1.19786
P47757	0.999876	0.955883	0.928665	0.947893	0.962958	0.606224	0.176636	0.0504788	0.999876	0.955883	0.928665	0.947893	0.962958	0.606224	0.176636	0.0504788	0.999876	1.09499	1.16958	1.10561	1.11811	0.758914	0.269233	0.0721887	0.999876	1.09499	1.16958	1.10561	1.11811	0.758914	0.269233	0.0721887	58.798	-0.138331	0.0381131	0.990746	58.798	-0.138331	0.0381131	0.990746	60.0045	-0.152804	0.0683848	0.946723	60.0045	-0.152804	0.0683848	0.946723	1.20647
P47791	0.999876	1.31127	0.753597	2.15978	1.71313	0.615196	0.305378	0.0877938	0.999876	1.31127	0.753597	2.15978	1.71313	0.615196	0.305378	0.0877938	0.999876	0.71154	1.04048	0.664017	1.03033	1.27975	0.861561	0.271844	0.999876	0.71154	1.04048	0.664017	1.03033	1.27975	0.861561	0.271844	58.1759	-0.667979	0.196583	0.414171	58.1759	-0.667979	0.196583	0.414171	62.5778	-0.701914	0.271844	0.582755	62.5778	-0.701914	0.271844	0.582755	4.40188
P47809																	0.999876	1.26727	1.14094	0.947972	0.268127	0.218257	0.063378	0.0520433	0.999876	1.26727	1.14094	0.947972	0.268127	0.218257	0.063378	0.0520433									52.7521	-0.225028	0.107019	0.942158	52.7521	-0.225028	0.107019	0.942158
P47811	0.999876	0.805165	0.746633	0.237856	0.0629936	0.0743913	0.109672	0.026645	0.999876	0.805165	0.746633	0.237856	0.0629936	0.0743913	0.109672	0.026645	0.999876	14.5623	12.7358	4.72049	2.52495	1.11207	1.63632	1.21724	0.999876	14.5623	12.7358	4.72049	2.52495	1.11207	1.63632	1.21724	47.6943	-0.131853	0.0551638	0.965551	47.6943	-0.131853	0.0551638	0.965551			1.5	-0.441623			1.5	-0.441623
P47856	0.999876	0.781419	0.745536	0.834002	0.682093	0.241038	0.0565986	0.030906	0.999876	0.781419	0.745536	0.834002	0.682093	0.241038	0.0565986	0.030906	0.999876	1.22953	0.950543	0.869189	0.980479	0.324804	0.119605	0.0405766	0.999876	1.22953	0.950543	0.869189	0.980479	0.324804	0.119605	0.0405766	54.9681	-0.0813436	0	0.886479	54.9681	-0.0813436	0	0.886479	57.2124	-0.244532	0.0752248	0.948437	57.2124	-0.244532	0.0752248	0.948437	2.24427
P47857	0.999876	1.2497	1.07704	0.971297	1.18596	1.10128	1.0398	0.227394	0.999876	1.2497	1.07704	0.971297	1.18596	1.10128	1.0398	0.227394	0.999876	1.14054	1.10857	1.24699	1.65388	1.06731	1.21891	0.206826	0.999876	1.14054	1.10857	1.24699	1.65388	1.06731	1.21891	0.206826	66.636	-0.844594	0	0.837217	66.636	-0.844594	0	0.837217	66.6001	-0.845503	0	0.502133	66.6001	-0.845503	0	0.502133	-0.0358233
P47911	0.999876	1.06812	1.41096	2.44199	9.58277	6.87571	1.10358	1.25835	0.999876	1.06812	1.41096	2.44199	9.58277	6.87571	1.10358	1.25835	0.999876	1.01372	1.28057	1.95943	5.77144	7.48575	2.11786	0.853506	0.999876	1.01372	1.28057	1.95943	5.77144	7.48575	2.11786	0.853506		0.140964	1.5	-0.263034		0.140964	1.5	-0.263034
P47915	0.999876	0.87448	1.08849	2.28629	7.33337	5.46253	1.49786	0.758043	0.999876	0.87448	1.08849	2.28629	7.33337	5.46253	1.49786	0.758043	0.999876	1.13225	1.28828	2.10301	6.09407	7.25976	2.31174	0.705403	0.999876	1.13225	1.28828	2.10301	6.09407	7.25976	2.31174	0.705403		0.67524	1.5	-0.181413		0.67524	1.5	-0.181413		0.106188	1.5	-0.268453		0.106188	1.5	-0.268453
P47955	0.999876	0.983799	0.956711	1.33049	3.80759	1.97787	0.728751	0.36855	0.999876	0.983799	0.956711	1.33049	3.80759	1.97787	0.728751	0.36855	0.999876	0.846199	0.680007	0.928419	2.44991	2.1332	0.592888	0.267121	0.999876	0.846199	0.680007	0.928419	2.44991	2.1332	0.592888	0.267121	62.4178	-0.614607	0.36855	-0.0942471	62.4178	-0.614607	0.36855	-0.0942471	62.139	-0.716325	0.267121	0.14616	62.139	-0.716325	0.267121	0.14616	-0.278849
P47962	0.999876	0.928711	0.886689	0.955046	2.05316	1.47917	0.311267	0.177668	0.999876	0.928711	0.886689	0.955046	2.05316	1.47917	0.311267	0.177668	0.999876	0.741264	0.824759	0.899834	1.65354	1.80374	0.464038	0.17138	0.999876	0.741264	0.824759	0.899834	1.65354	1.80374	0.464038	0.17138	61.6937	-0.813191	0.177667	0.457359	61.6937	-0.813191	0.177667	0.457359	61.9525	-0.812461	0.17138	0.44571	61.9525	-0.812461	0.17138	0.44571	0.258787
P47963	0.999876	1.3629	1.51711	2.35494	7.64799	5.63353	1.19779	1.00455	0.999876	1.3629	1.51711	2.35494	7.64799	5.63353	1.19779	1.00455	0.999876	1.31423	1.55308	2.05075	6.57346	8.28739	2.02948	0.880161	0.999876	1.31423	1.55308	2.05075	6.57346	8.28739	2.02948	0.880161		0.765224	1.5	-0.259776		0.765224	1.5	-0.259776		0.76385	1.5	-0.299943		0.76385	1.5	-0.299943
P47964	0.999876	0.928989	1.22512	2.34843	9.64314	7.21647	1.21576	1.24119	0.999876	0.928989	1.22512	2.34843	9.64314	7.21647	1.21576	1.24119	0.999876	0.81102	0.905742	1.4386	4.03692	4.67913	1.18714	0.433637	0.999876	0.81102	0.905742	1.4386	4.03692	4.67913	1.18714	0.433637		0.678849	1.5	-0.248777		0.678849	1.5	-0.248777	66.913	-0.768264	0	-0.273601	66.913	-0.768264	0	-0.273601
P47968	0.999876	1.17913	1.06172	0.725767	1.19897	1.23137	1.4238	0.854009	0.999876	1.17913	1.06172	0.725767	1.19897	1.23137	1.4238	0.854009	0.999876	1.06554	1.21145	1.12656	1.40835	1.88137	2.17635	0.807796	0.999876	1.06554	1.21145	1.12656	1.40835	1.88137	2.17635	0.807796		0.0863739	1.17875	0.193378		0.0863739	1.17875	0.193378		0.10486	1.5	0.260362		0.10486	1.5	0.260362
P48024;Q9CXU9	0.999876	1.72219	2.01625	1.70952	1.9188	1.96511	0.914933	0.373077	0.999876	1.72219	2.01625	1.70952	1.9188	1.96511	0.914933	0.373077	0.999876	2.46468	2.80967	3.16346	3.10798	3.12859	1.69836	0.465876	0.999876	2.46468	2.80967	3.16346	3.10798	3.12859	1.69836	0.465876	62.837	-0.602308	0.373077	-0.476752	62.837	-0.602308	0.373077	-0.476752			1.5	-0.549898			1.5	-0.549898
P48036	0.999876	1.03761	0.97404	0.496469	0.151447	0.0640262	0.0423248	0.0383709	0.999876	1.03761	0.97404	0.496469	0.151447	0.0640262	0.0423248	0.0383709	0.999876	0.860919	0.820879	0.407628	0.10364	0.0787103	0.0386247	0.0314821	0.999876	0.860919	0.820879	0.407628	0.10364	0.0787103	0.0386247	0.0314821	50.0702	-0.156555	0.0510211	0.997606	50.0702	-0.156555	0.0510211	0.997606	49.0324	-0.109241	0.0270158	0.985478	49.0324	-0.109241	0.0270158	0.985478	-1.0378
P48193	0.999876	1.41776	2.06778	1.86191	1.90792	2.32813	2.34101	0.510889	0.999876	1.41776	2.06778	1.86191	1.90792	2.32813	2.34101	0.510889	0.999876	1.0395	0.719947	0.426854	0.169569	0.424091	0.169587	0.110533	0.999876	1.0395	0.719947	0.426854	0.169569	0.424091	0.169587	0.110533			1.5	-0.0861041			1.5	-0.0861041	48.6593	-0.0930764	0.204298	0.932732	48.6593	-0.0930764	0.204298	0.932732
P48428	0.999876	0.858808	1.13995	1.20485	1.29507	0.97484	0.778296	0.437249	0.999876	0.858808	1.13995	1.20485	1.29507	0.97484	0.778296	0.437249	0.999876	1.87918	2.30812	2.58273	2.46033	2.53471	1.88911	0.683701	0.999876	1.87918	2.30812	2.58273	2.46033	2.53471	1.88911	0.683701	64.9648	-0.114588	0.41433	0.677059	64.9648	-0.114588	0.41433	0.677059
P48678	0.999876	1.1923	1.19134	1.12804	0.687967	0.29525	0.16361	0.213794	0.999876	1.1923	1.19134	1.12804	0.687967	0.29525	0.16361	0.213794	0.999876	0.77398	0.7895	0.700439	0.510277	0.358632	0.136355	0.183497	0.999876	0.77398	0.7895	0.700439	0.510277	0.358632	0.136355	0.183497	55.2236	-0.171902	0.205123	0.932497	55.2236	-0.171902	0.205123	0.932497	53.4013	-0.0402842	0	0.940532	53.4013	-0.0402842	0	0.940532	-1.82236
P48722																	0.999876	0.683904	0.706462	0.242648	0.0593751	0.0561898		0.0379203	0.999876	0.683904	0.706462	0.242648	0.0593751	0.0561898		0.0379203									46.6003	-0.0721443	0	0.926851	46.6003	-0.0721443	0	0.926851
P48758	0.999876	1.10028	1.02933	1.06052	0.697346	0.502309	0.43545	0.0359816	0.999876	1.10028	1.02933	1.06052	0.697346	0.502309	0.43545	0.0359816	0.999876	0.970185	0.932831	0.809996	0.42352	0.205717	0.0872624	0.0418661	0.999876	0.970185	0.932831	0.809996	0.42352	0.205717	0.0872624	0.0418661	58.6652	-0.0661878	0	0.937657	58.6652	-0.0661878	0	0.937657	53.3681	-0.0905555	0.0311965	0.997764	53.3681	-0.0905555	0.0311965	0.997764	-5.29718
P49138	0.999876	1.81362	1.21461	1.43444	0.35966	0.182228	0.0618135	0.112153	0.999876	1.81362	1.21461	1.43444	0.35966	0.182228	0.0618135	0.112153	0.999876	0.747894	0.823491	0.557467	0.837048	0.756069	0.712788	0.115559	0.999876	0.747894	0.823491	0.557467	0.837048	0.756069	0.712788	0.115559	53.8473	-1.02406	0.118731	0.72003	53.8473	-1.02406	0.118731	0.72003	62.9538	-0.020356	0	0.466425	62.9538	-0.020356	0	0.466425	9.10656
P49312	0.999876	2.17715	0.789264	0.67637	1.15805				0.999876	2.17715	0.789264	0.67637	1.15805				0.999876	1.22084	1.53887	1.01299	0.487859	0.253643	0.0865531	0.291534	0.999876	1.22084	1.53887	1.01299	0.487859	0.253643	0.0865531	0.291534		0.57696	1.5	-0.0721213		0.57696	1.5	-0.0721213	53.954	-0.256251	0.208971	0.812844	53.954	-0.256251	0.208971	0.812844
P49443																	0.999876	0.604922	0.760481	0.441131	0.0356204	0.379248	0.0623191	0.107468	0.999876	0.604922	0.760481	0.441131	0.0356204	0.379248	0.0623191	0.107468									47.8051	-0.045495	0	0.793688	47.8051	-0.045495	0	0.793688
P49615	0.999876	0.959733	0.41192	0.343964	0.259657	0.14858		0.0172315	0.999876	0.959733	0.41192	0.343964	0.259657	0.14858		0.0172315	0.999876	0.608924	0.542081	0.149933	0.0488645	0.0693956	0.0247127	0.0373511	0.999876	0.608924	0.542081	0.149933	0.0488645	0.0693956	0.0247127	0.0373511	46.3283	-0.077056	0.100972	0.954737	46.3283	-0.077056	0.100972	0.954737	44.484	-0.0690874	0	0.946435	44.484	-0.0690874	0	0.946435	-1.84425
P49710	0.999876	0.967762	1.06932	0.963834	1.04408	0.979178	1.07701	0.543445	0.999876	0.967762	1.06932	0.963834	1.04408	0.979178	1.07701	0.543445	0.999876	1.01666	0.953702	1.10205	1.31336	1.35723	1.2553	0.412273	0.999876	1.01666	0.953702	1.10205	1.31336	1.35723	1.2553	0.412273			0	0.925714			0	0.925714	66.8924	-0.825539	0	0.51635	66.8924	-0.825539	0	0.51635
P49717	0.999876	0.90195	0.704072	0.504654	0.13501	0.0949726	0.0638481	0.0473399	0.999876	0.90195	0.704072	0.504654	0.13501	0.0949726	0.0638481	0.0473399	0.999876	0.775591	0.679189	0.507125	0.20674	0.157251	0.0689901	0.0357848	0.999876	0.775591	0.679189	0.507125	0.20674	0.157251	0.0689901	0.0357848	49.0396	-0.0752313	0.00757377	0.98725	49.0396	-0.0752313	0.00757377	0.98725	48.741	-0.0559386	0	0.975794	48.741	-0.0559386	0	0.975794	-0.298628
P49718	0.999876	1.05918	0.784864	0.60515	0.221587	0.153197	0.0659329	0.0489368	0.999876	1.05918	0.784864	0.60515	0.221587	0.153197	0.0659329	0.0489368	0.999876	0.912117	0.754467	0.586297	0.19945	0.147041	0.0774653	0.0581044	0.999876	0.912117	0.754467	0.586297	0.19945	0.147041	0.0774653	0.0581044	50.6324	-0.0830971	0.0336999	0.987678	50.6324	-0.0830971	0.0336999	0.987678	50.1501	-0.0713506	0.0168381	0.986673	50.1501	-0.0713506	0.0168381	0.986673	-0.482252
P49722	0.999876	0.997888	1.55398	1.17678	1.3838	1.41379	1.44873	0.755396	0.999876	0.997888	1.55398	1.17678	1.3838	1.41379	1.44873	0.755396	0.999876	0.805967	0.859191	0.734518	0.963231	1.10897	0.95004	0.354212	0.999876	0.805967	0.859191	0.734518	0.963231	1.10897	0.95004	0.354212			0	-0.688351			0	-0.688351
P49935	0.999876	1.02078	0.950026	1.12498	1.07682	0.822681	0.281149	0.056004	0.999876	1.02078	0.950026	1.12498	1.07682	0.822681	0.281149	0.056004	0.999876	1.34562	0.876753	0.717684	0.930519	0.723338	0.361371	0.0530822	0.999876	1.34562	0.876753	0.717684	0.930519	0.723338	0.361371	0.0530822	60.3899	-0.160951	0.0430264	0.976577	60.3899	-0.160951	0.0430264	0.976577	60.2482	-0.0894804	0	0.809216	60.2482	-0.0894804	0	0.809216	-0.141654
P49962																	0.999876	0.632201	0.742125	0.319217	0.560462	0.840016	1.02013	0.309149	0.999876	0.632201	0.742125	0.319217	0.560462	0.840016	1.02013	0.309149										-0.342611	0.63185	0.222831		-0.342611	0.63185	0.222831
P50096																	0.999876	0.286626	0.92951	0.655036	0.572152	0.360009	0.220239	0.0514479	0.999876	0.286626	0.92951	0.655036	0.572152	0.360009	0.220239	0.0514479									51.7192	-0.0288563	0	0.48748	51.7192	-0.0288563	0	0.48748
P50247	0.999876	0.982572	0.970648	1.20653	1.31833	1.41679	1.25238	0.07111	0.999876	0.982572	0.970648	1.20653	1.31833	1.41679	1.25238	0.07111	0.999876	0.879922	0.912972	1.01467	1.24185	1.46675	1.11495	0.056778	0.999876	0.879922	0.912972	1.01467	1.24185	1.46675	1.11495	0.056778	66.2397	-0.854729	0	0.691344	66.2397	-0.854729	0	0.691344	66.1694	-0.856545	0	0.737845	66.1694	-0.856545	0	0.737845	-0.0702206
P50396	0.999876	1.23371	1.24834	0.458432	0.413446				0.999876	1.23371	1.24834	0.458432	0.413446				0.999876	0.608177	0.714789	0.782395	0.970583	0.112834	0.132514	0.0357146	0.999876	0.608177	0.714789	0.782395	0.970583	0.112834	0.132514	0.0357146	49.8521	-0.74061	0.413446	0.826458	49.8521	-0.74061	0.413446	0.826458	56.0322	-0.390389	0.0839015	0.737634	56.0322	-0.390389	0.0839015	0.737634	6.18007
P50429	0.999876	0.826667	1.10537	1.10815	1.146	1.6006	1.37989	0.569551	0.999876	0.826667	1.10537	1.10815	1.146	1.6006	1.37989	0.569551	0.999876	1.55952	1.55833	1.8302	2.03912	2.79102	2.3962	0.620686	0.999876	1.55952	1.55833	1.8302	2.03912	2.79102	2.3962	0.620686			1.97678e-06	0.168721			1.97678e-06	0.168721		0.811953	1.5	-0.0436389		0.811953	1.5	-0.0436389
P50431	0.999876	1.07146	1.05395	1.11228	1.26155	1.37612	1.41033	0.250716	0.999876	1.07146	1.05395	1.11228	1.26155	1.37612	1.41033	0.250716	0.999876	0.950648	0.966557	1.02047	1.22775	1.40084	1.27742	0.175323	0.999876	0.950648	0.966557	1.02047	1.22775	1.40084	1.27742	0.175323	66.6739	-0.843632	0	0.568485	66.6739	-0.843632	0	0.568485	66.5398	-0.847037	0	0.698544	66.5398	-0.847037	0	0.698544	-0.134122
P50516	0.999876	0.974558	0.949758	0.865862	0.759332	0.744722	0.555913	0.127144	0.999876	0.974558	0.949758	0.865862	0.759332	0.744722	0.555913	0.127144	0.999876	1.02484	0.90309	0.787047	0.787357	0.762598	0.507361	0.0930825	0.999876	1.02484	0.90309	0.787047	0.787357	0.762598	0.507361	0.0930825	61.2606	-0.0531836	0	0.922967	61.2606	-0.0531836	0	0.922967	60.8583	-0.055883	0	0.892201	60.8583	-0.055883	0	0.892201	-0.402228
P50518	0.999876	0.875574	0.927809	0.957657	0.82166	0.360829	0.0816091	0.0551202	0.999876	0.875574	0.927809	0.957657	0.82166	0.360829	0.0816091	0.0551202	0.999876	0.826767	0.896825	0.796074	0.64842	0.305478	0.062091	0.059274	0.999876	0.826767	0.896825	0.796074	0.64842	0.305478	0.062091	0.059274	56.7854	-0.128138	0.0316079	0.980818	56.7854	-0.128138	0.0316079	0.980818	55.0464	-0.0751468	0	0.95472	55.0464	-0.0751468	0	0.95472	-1.73901
P50543	0.999876	1.3353	1.39513	1.13206	1.06669	0.765984	0.334999	0.143634	0.999876	1.3353	1.39513	1.13206	1.06669	0.765984	0.334999	0.143634	0.999876	0.945802	0.912034	0.991898	1.01307	1.02282	0.344256	0.0972011	0.999876	0.945802	0.912034	0.991898	1.01307	1.02282	0.344256	0.0972011	60.3101	-0.132191	0.134904	0.795211	60.3101	-0.132191	0.134904	0.795211	61.8059	-0.887904	0.097201	0.987389	61.8059	-0.887904	0.097201	0.987389	1.49575
P50544	0.999876	1.06812	0.941258	0.851969	0.807319	0.202483	0.131351	0.0382045	0.999876	1.06812	0.941258	0.851969	0.807319	0.202483	0.131351	0.0382045	0.999876	0.987501	0.98458	1.05809	0.872523	0.37644	0.0632311	0.0747384	0.999876	0.987501	0.98458	1.05809	0.872523	0.37644	0.0632311	0.0747384	55.8593	-0.164595	0.0676133	0.975849	55.8593	-0.164595	0.0676133	0.975849	57.0765	-0.156618	0.0497078	0.995341	57.0765	-0.156618	0.0497078	0.995341	1.21727
P50580	0.999876	0.946399	0.929639	0.908812	1.03444	0.390836	0.0812897	0.133195	0.999876	0.946399	0.929639	0.908812	1.03444	0.390836	0.0812897	0.133195	0.999876	1.12889	1.14297	1.06368	1.20786	0.651173	0.159914	0.182686	0.999876	1.12889	1.14297	1.06368	1.20786	0.651173	0.159914	0.182686	57.8785	-0.965036	0.107242	0.983828	57.8785	-0.965036	0.107242	0.983828	58.1716	-0.891915	0.1713	0.93555	58.1716	-0.891915	0.1713	0.93555	0.293103
P51125	0.999876	1.20935	1.20314	0.804035	1.21507	1.16005	1.06957	0.693589	0.999876	1.20935	1.20314	0.804035	1.21507	1.16005	1.06957	0.693589	0.999876	1.35766	1.31204	1.37896	2.03464	2.13772	2.31286	0.948271	0.999876	1.35766	1.31204	1.37896	2.03464	2.13772	2.31286	0.948271			0	0.280786			0	0.280786		0.0779291	1.5	0.124808		0.0779291	1.5	0.124808
P51150	0.999876	0.942574	1.07378	1.10137	0.998677	0.62157	0.230585	0.206887	0.999876	0.942574	1.07378	1.10137	0.998677	0.62157	0.230585	0.206887	0.999876	0.917482	1.00559	1.09241	1.01176	0.724054	0.363348	0.246018	0.999876	0.917482	1.00559	1.09241	1.01176	0.724054	0.363348	0.246018	58.6022	-0.208978	0.210515	0.980253	58.6022	-0.208978	0.210515	0.980253	60.0338	-0.120685	0.247455	0.976432	60.0338	-0.120685	0.247455	0.976432	1.43163
P51174	0.999876	1.51143	1.65775	1.2903	1.29343	0.644707	0.102751	0.0733583	0.999876	1.51143	1.65775	1.2903	1.29343	0.644707	0.102751	0.0733583	0.999876	1.47351	2.03981	2.17946	2.20477	0.8575	0.346444	0.12434	0.999876	1.47351	2.03981	2.17946	2.20477	0.8575	0.346444	0.12434	58.1496	-0.97878	0.0880542	0.671328	58.1496	-0.97878	0.0880542	0.671328	60.9094	-0.18545	0.127175	0.123729	60.9094	-0.18545	0.127175	0.123729	2.75981
P51410	0.999876	1.03294	1.04266	1.62025	7.09288	4.80332	0.825059	0.608844	0.999876	1.03294	1.04266	1.62025	7.09288	4.80332	0.825059	0.608844	0.999876	1.49801	1.33098	2.69932	8.20736	9.63017	1.46371	0.77043	0.999876	1.49801	1.33098	2.69932	8.20736	9.63017	1.46371	0.77043		0.66063	1.5	-0.09755		0.66063	1.5	-0.09755
P51569	0.999876	1.10523	1.04729	1.074	0.892463	0.938468	1.43379	0.48177	0.999876	1.10523	1.04729	1.074	0.892463	0.938468	1.43379	0.48177	0.999876	1.36969	1.45563	1.27346	2.13125	1.65673	1.27339	0.311438	0.999876	1.36969	1.45563	1.27346	2.13125	1.65673	1.27339	0.311438	66.9782	-0.835987	0	0.547029	66.9782	-0.835987	0	0.547029	66.7591	-0.831881	0.0116161	-0.151089	66.7591	-0.831881	0.0116161	-0.151089	-0.219093
P51660	0.999876	0.865434	1.45932	1.12682	1.62751	0.081413	0.0895626	0.146037	0.999876	0.865434	1.45932	1.12682	1.62751	0.081413	0.0895626	0.146037	0.999876	1.62074	1.77305	2.18132	1.70594	0.730226	0.218953	0.197614	0.999876	1.62074	1.77305	2.18132	1.70594	0.730226	0.218953	0.197614	56.3521	-0.993107	0.105487	0.764103	56.3521	-0.993107	0.105487	0.764103	58.2787	-0.850951	0.208284	0.271388	58.2787	-0.850951	0.208284	0.271388	1.92658
P51855	0.999876	1.03824	1.30018	1.31069	2.11712	1.80706	0.240486	0.140819	0.999876	1.03824	1.30018	1.31069	2.11712	1.80706	0.240486	0.140819	0.999876	0.579994	0.839023	0.811708	1.2034	1.06357	0.258634	0.0252721	0.999876	0.579994	0.839023	0.811708	1.2034	1.06357	0.258634	0.0252721	61.5674	-0.852361	0.140816	0.365256	61.5674	-0.852361	0.140816	0.365256	61.7183	-0.960065	0.0252721	0.757479	61.7183	-0.960065	0.0252721	0.757479	0.150935
P51859	0.999876	1.12894	1.21199	1.01605	0.733304	0.607446	0.486598	0.228963	0.999876	1.12894	1.21199	1.01605	0.733304	0.607446	0.486598	0.228963	0.999876	0.655772	0.599092	0.583738	0.510793	0.319953	0.263018	0.0930434	0.999876	0.655772	0.599092	0.583738	0.510793	0.319953	0.263018	0.0930434	60.2156	-0.0561425	0.153065	0.89526	60.2156	-0.0561425	0.153065	0.89526	50.6906	-0.0317898	0	0.894601	50.6906	-0.0317898	0	0.894601	-9.52508
P51863	0.999876	1.19196	1.09495	0.912201	1.30924	0.87691	0.388494	0.431233	0.999876	1.19196	1.09495	0.912201	1.30924	0.87691	0.388494	0.431233																	58.7117	-0.632589	0.409863	0.80822	58.7117	-0.632589	0.409863	0.80822
P51881	0.999876	2.02348	1.71928	2.87615	5.50484	5.78397	4.00324	7.8778	0.999876	2.02348	1.71928	2.87615	5.50484	5.78397	4.00324	7.8778	0.999876	1.05793	1.27796	1.4103	2.13101	2.93836	2.01198	2.27034	0.999876	1.05793	1.27796	1.4103	2.13101	2.93836	2.01198	2.27034		0.816555	1.5	-1.10595		0.816555	1.5	-1.10595		0.112944	1.5	-0.0174353		0.112944	1.5	-0.0174353
P51943	0.999876	1.14648	0.846516	1.21574	0.986777	0.580135	0.389238	0.112876	0.999876	1.14648	0.846516	1.21574	0.986777	0.580135	0.389238	0.112876	0.999876	4.68477	4.20627		2.97326	2.93059	0.708906		0.999876	4.68477	4.20627		2.97326	2.93059	0.708906		59.6353	-0.0974204	0.110302	0.894151	59.6353	-0.0974204	0.110302	0.894151		0.818154	1.5	-0.693261		0.818154	1.5	-0.693261
P52293	0.999876	1.04114	0.347176	0.153424	0.0932991	0.0458815	0.0575674	0.0402325	0.999876	1.04114	0.347176	0.153424	0.0932991	0.0458815	0.0575674	0.0402325	0.999876	0.707922	0.395156	0.123153	0.0984912	0.0718558	0.0291147	0.0312815	0.999876	0.707922	0.395156	0.123153	0.0984912	0.0718558	0.0291147	0.0312815	45.2955	-0.227509	0.0744645	0.992349	45.2955	-0.227509	0.0744645	0.992349	44.0839	-0.0840107	0.0283505	0.990541	44.0839	-0.0840107	0.0283505	0.990541	-1.21161
P52431	0.999876	1.24058	0.720934	0.498325	0.48927	0.508686	0.151172	0.0962884	0.999876	1.24058	0.720934	0.498325	0.48927	0.508686	0.151172	0.0962884	0.999876	0.867837	0.592443	0.613767	0.42008	0.169523	0.0863542	0.0187935	0.999876	0.867837	0.592443	0.613767	0.42008	0.169523	0.0863542	0.0187935	53.2289	-0.0452237	0.013503	0.849085	53.2289	-0.0452237	0.013503	0.849085	50.1999	-0.0496153	0	0.954982	50.1999	-0.0496153	0	0.954982	-3.02901
P52432																	0.999876	0.764031	0.559056	0.105696	0.175393	0.0965487	0.0887854	0.0557743	0.999876	0.764031	0.559056	0.105696	0.175393	0.0965487	0.0887854	0.0557743									45.4804	-0.0806862	0.0578425	0.964327	45.4804	-0.0806862	0.0578425	0.964327
P52480	0.999876	0.965276	1.04631	1.11318	1.17106	1.24139	0.627748	0.0418943	0.999876	0.965276	1.04631	1.11318	1.17106	1.24139	0.627748	0.0418943	0.999876	1.04575	1.04633	1.13406	1.37825	1.52914	0.552362	0.0446618	0.999876	1.04575	1.04633	1.13406	1.37825	1.52914	0.552362	0.0446618	62.139	-0.93124	0.0418943	0.90413	62.139	-0.93124	0.0418943	0.90413	62.0563	-0.931071	0.0446617	0.712584	62.0563	-0.931071	0.0446617	0.712584	-0.0826594
P52503	0.999876	0.887625	1.53564	1.4846	2.24531	2.38073	2.53102	1.20016	0.999876	0.887625	1.53564	1.4846	2.24531	2.38073	2.53102	1.20016	0.999876	0.86912	1.05484	1.64856	2.80298	3.20658	2.99358	1.19185	0.999876	0.86912	1.05484	1.64856	2.80298	3.20658	2.99358	1.19185		0.719014	1.5	0.141712		0.719014	1.5	0.141712		0.673748	1.5	-0.0187145		0.673748	1.5	-0.0187145
P52633	0.999876	1.45805	0.546831	0.209927	0.284848	0.185358		0.0327177	0.999876	1.45805	0.546831	0.209927	0.284848	0.185358		0.0327177																	46.1299	-0.375083	0.177969	0.848917	46.1299	-0.375083	0.177969	0.848917
P52760	0.999876	1.15767	0.779428	1.04764	0.559766	1.41453	0.906437	0.543517	0.999876	1.15767	0.779428	1.04764	0.559766	1.41453	0.906437	0.543517	0.999876	0.889742	0.905084	0.821001	1.17581	1.20859	1.05786	0.448583	0.999876	0.889742	0.905084	0.821001	1.17581	1.20859	1.05786	0.448583		-0.440374	0.543517	0.282092		-0.440374	0.543517	0.282092	66.9383	-0.836983	0	0.676282	66.9383	-0.836983	0	0.676282
P53026	0.999876	0.874405	1.3498	2.28181	8.96161	5.83868	0.733533	0.884622	0.999876	0.874405	1.3498	2.28181	8.96161	5.83868	0.733533	0.884622	0.999876	1.22069	1.42365	2.1289	7.55192	8.30148	1.65929	0.832766	0.999876	1.22069	1.42365	2.1289	7.55192	8.30148	1.65929	0.832766		0.660662	1.5	-0.181023		0.660662	1.5	-0.181023		0.140781	1.5	-0.274297		0.140781	1.5	-0.274297
P53395	0.999876	1.26845	1.73999	0.385267	0.256049				0.999876	1.26845	1.73999	0.385267	0.256049																				49.8311	-0.935837	0.256049	0.594062	49.8311	-0.935837	0.256049	0.594062
P53564	0.999876	0.769451	1.19357	1.62041	1.13906	1.00652	0.426381	0.157639	0.999876	0.769451	1.19357	1.62041	1.13906	1.00652	0.426381	0.157639																	61.9029	-0.826977	0.157639	0.664355	61.9029	-0.826977	0.157639	0.664355
P53810	0.999876	1.05175	1.13758	1.21921	1.16578	0.553514	0.130723	0.0551415	0.999876	1.05175	1.13758	1.21921	1.16578	0.553514	0.130723	0.0551415	0.999876	1.43694	1.67931	1.88577	1.98595	1.08288	0.16329	0.0839128	0.999876	1.43694	1.67931	1.88577	1.98595	1.08288	0.16329	0.0839128	58.0845	-0.636062	0.0929172	0.937082	58.0845	-0.636062	0.0929172	0.937082	61.4485	-0.911232	0.0839123	0.353702	61.4485	-0.911232	0.0839123	0.353702	3.36396
P53811	0.999876	1.14676	1.18954	1.10483	0.618858	0.159673	0.0781284	0.0554137	0.999876	1.14676	1.18954	1.10483	0.618858	0.159673	0.0781284	0.0554137	0.999876	1.30177	1.17292	1.05084	0.658731	0.225849	0.0719838	0.087094	0.999876	1.30177	1.17292	1.05084	0.658731	0.225849	0.0719838	0.087094	54.6146	-0.214	0.0826004	0.959043	54.6146	-0.214	0.0826004	0.959043	55.1894	-0.154095	0.0825406	0.928287	55.1894	-0.154095	0.0825406	0.928287	0.57472
P53994;P59279	0.999876	2.45032	1.15412	1.99779	2.05656	0.329333	0.415145	0.158054	0.999876	2.45032	1.15412	1.99779	2.05656	0.329333	0.415145	0.158054	0.999876	1.34307	0.939923	0.203731	1.21123	0.447551	0.335685	0.0971727	0.999876	1.34307	0.939923	0.203731	1.21123	0.447551	0.335685	0.0971727	57.5573	-0.777362	0.286598	0.213978	57.5573	-0.777362	0.286598	0.213978	58.0266	-0.0438004	0	0.494336	58.0266	-0.0438004	0	0.494336	0.469282
P53996																	0.999876	0.713523	0.914079	0.982769	0.553801	0.696937	0.834688	0.0304419	0.999876	0.713523	0.914079	0.982769	0.553801	0.696937	0.834688	0.0304419									61.6581	-0.0387143	0	0.500274	61.6581	-0.0387143	0	0.500274
P54071	0.999876	0.978067	1.03005	1.27765	1.17754	0.204612	0.0562262	0.0456738	0.999876	0.978067	1.03005	1.27765	1.17754	0.204612	0.0562262	0.0456738	0.999876	1.1485	1.33454	1.54178	1.59409	0.292077	0.0803143	0.0642076	0.999876	1.1485	1.33454	1.54178	1.59409	0.292077	0.0803143	0.0642076	57.6433	-1.02952	0.05095	0.942749	57.6433	-1.02952	0.05095	0.942749	57.7647	-1.00448	0.0722609	0.730056	57.7647	-1.00448	0.0722609	0.730056	0.121399
P54103	0.999876	1.24375	0.586009	0.565779	0.7741	0.569445	0.115123	0.147837	0.999876	1.24375	0.586009	0.565779	0.7741	0.569445	0.115123	0.147837	0.999876	0.621657	0.443735	0.0976804	0.221747	0.148995	0.061603	0.0540397	0.999876	0.621657	0.443735	0.0976804	0.221747	0.148995	0.061603	0.0540397	55.4198	-0.0393443	0	0.727889	55.4198	-0.0393443	0	0.727889	43.7843	-0.0729702	0.0780749	0.945553	43.7843	-0.0729702	0.0780749	0.945553	-11.6355
P54227	0.999876	0.999953	0.937645	1.02388	1.02361	1.12943	1.27861	0.717735	0.999876	0.999953	0.937645	1.02388	1.02361	1.12943	1.27861	0.717735	0.999876	0.928584	1.03174	0.938894	1.06303	1.19265	1.1405	0.425892	0.999876	0.928584	1.03174	0.938894	1.06303	1.19265	1.1405	0.425892			0	0.440147			0	0.440147	66.9107	-0.837672	0	0.819054	66.9107	-0.837672	0	0.819054
P54276	0.999876	1.02596	0.685496	0.170368	0.136423	0.12793	0.0889221	0.0385417	0.999876	1.02596	0.685496	0.170368	0.136423	0.12793	0.0889221	0.0385417	0.999876	1.17008	0.941722	0.216286	0.33623	0.25628	0.090279	0.0725957	0.999876	1.17008	0.941722	0.216286	0.33623	0.25628	0.090279	0.0725957	47.0652	-0.177872	0.0951745	0.994874	47.0652	-0.177872	0.0951745	0.994874	47.998	-0.298571	0.188301	0.944435	47.998	-0.298571	0.188301	0.944435	0.932809
P54726	0.999876	0.696737	0.696318	0.740523	0.874826	0.376186	0.690636	0.159272	0.999876	0.696737	0.696318	0.740523	0.874826	0.376186	0.690636	0.159272	0.999876	1.67762	1.6402	1.71969	1.9538	1.77683	1.75214	0.337001	0.999876	1.67762	1.6402	1.71969	1.9538	1.77683	1.75214	0.337001	60.008	-0.0214204	0	0.515822	60.008	-0.0214204	0	0.515822	66.7929	-0.819627	0	-0.694192	66.7929	-0.819627	0	-0.694192	6.78489
P54728	0.999876	0.986112	1.06429	1.04857	1.05702	0.939713	0.939696	0.389906	0.999876	0.986112	1.06429	1.04857	1.05702	0.939713	0.939696	0.389906	0.999876	1.08902	1.05421	1.1183	1.33683	1.37554	1.02904	0.346017	0.999876	1.08902	1.05421	1.1183	1.33683	1.37554	1.02904	0.346017	66.2291	-0.146127	0	0.962227	66.2291	-0.146127	0	0.962227
P54729	0.999876	1.1101	0.70224	0.677265	0.559534	0.221939	0.0975884	0.06853	0.999876	1.1101	0.70224	0.677265	0.559534	0.221939	0.0975884	0.06853																	52.9544	-0.0568088	0	0.943572	52.9544	-0.0568088	0	0.943572
P54775	0.999876	0.84289	0.889352	0.855365	0.61713	0.0936019	0.0663247	0.0332286	0.999876	0.84289	0.889352	0.855365	0.61713	0.0936019	0.0663247	0.0332286	0.999876	1.04326	1.02681	0.879547	0.71445	0.225456	0.0534208	0.0547128	0.999876	1.04326	1.02681	0.879547	0.71445	0.225456	0.0534208	0.0547128	54.4883	-0.127451	0.0109314	0.959606	54.4883	-0.127451	0.0109314	0.959606	55.5154	-0.125056	0.0249987	0.992239	55.5154	-0.125056	0.0249987	0.992239	1.02719
P54822	0.999876	1.02187	1.03714	1.11358	1.18447	1.34386	1.20942	0.0903007	0.999876	1.02187	1.03714	1.11358	1.18447	1.34386	1.20942	0.0903007	0.999876	1.02909	0.984549	1.00927	1.32478	1.46988	1.35118	0.0735467	0.999876	1.02909	0.984549	1.00927	1.32478	1.46988	1.35118	0.0735467	66.3158	-0.85277	0	0.796919	66.3158	-0.85277	0	0.796919	66.2503	-0.854455	0	0.653722	66.2503	-0.854455	0	0.653722	-0.0654397
P54823	0.999876	0.980921	0.672144	0.797996	0.342415	0.183068	0.117795	0.0823722	0.999876	0.980921	0.672144	0.797996	0.342415	0.183068	0.117795	0.0823722	0.999876	1.02303	1.21166	0.764536	0.68739	0.372088	0.280615	0.061139	0.999876	1.02303	1.21166	0.764536	0.68739	0.372088	0.280615	0.061139	52.0791	-0.0597576	0	0.941135	52.0791	-0.0597576	0	0.941135	56.479	-0.067798	0.0211844	0.930929	56.479	-0.067798	0.0211844	0.930929	4.39987
P54923	0.999876	0.939253	0.816526	0.402495	0.141903	0.0460193	0.0729914	0.0457815	0.999876	0.939253	0.816526	0.402495	0.141903	0.0460193	0.0729914	0.0457815	0.999876	0.952124	0.852113	0.450189	0.0447164	0.0670139	0.0995021	0.0466227	0.999876	0.952124	0.852113	0.450189	0.0447164	0.0670139	0.0995021	0.0466227	49.0559	-0.111284	0.0429024	0.997255	49.0559	-0.111284	0.0429024	0.997255	49.3584	-0.138735	0.0490715	0.990894	49.3584	-0.138735	0.0490715	0.990894	0.302573
P55097	0.999876	0.670125	0.698024	0.36909	0.454665	0.284757	0.14964	0.0566163	0.999876	0.670125	0.698024	0.36909	0.454665	0.284757	0.14964	0.0566163	0.999876	1.26556	1.06884	1.09654	1.0744	0.813744	0.231428	0.140239	0.999876	1.26556	1.06884	1.09654	1.0744	0.813744	0.231428	0.140239	49.0494	-0.0390606	0	0.910423	49.0494	-0.0390606	0	0.910423	59.8026	-0.193098	0.142072	0.926801	59.8026	-0.193098	0.142072	0.926801	10.7532
P55194	0.999876	3.64968	2.01939				0.932537		0.999876	3.64968	2.01939				0.932537																		65.1828	-0.196516	0	-0.671553	65.1828	-0.196516	0	-0.671553
P55264	0.999876	0.991446	1.03833	1.05703	1.09374	0.74228	0.136356	0.0587143	0.999876	0.991446	1.03833	1.05703	1.09374	0.74228	0.136356	0.0587143	0.999876	1.17916	1.13879	1.18672	1.30467	0.831189	0.171513	0.0521319	0.999876	1.17916	1.13879	1.18672	1.30467	0.831189	0.171513	0.0521319	59.1788	-0.222238	0.0664396	0.988361	59.1788	-0.222238	0.0664396	0.988361	59.811	-0.221299	0.0580003	0.889033	59.811	-0.221299	0.0580003	0.889033	0.632177
P55302	0.999876	0.926506	0.983912	0.929727	0.629851	0.485755	0.349195	0.0974524	0.999876	0.926506	0.983912	0.929727	0.629851	0.485755	0.349195	0.0974524	0.999876	1.28238	1.48702	1.21136	1.39747	0.960901	0.590299	0.221755	0.999876	1.28238	1.48702	1.21136	1.39747	0.960901	0.590299	0.221755	57.6145	-0.0562489	0	0.976355	57.6145	-0.0562489	0	0.976355	62.5608	-0.165752	0.20659	0.597336	62.5608	-0.165752	0.20659	0.597336	4.94633
P55821	0.999876	0.958878	1.25635	1.10898	1.24686	1.37086	1.59233	0.849566	0.999876	0.958878	1.25635	1.10898	1.24686	1.37086	1.59233	0.849566	0.999876	0.663749	0.694985	0.860279	1.05458	1.27725	1.07672	0.482399	0.999876	0.663749	0.694985	0.860279	1.05458	1.27725	1.07672	0.482399		0.341782	1.23749	0.240539		0.341782	1.23749	0.240539	66.977	-0.76569	0	0.351638	66.977	-0.76569	0	0.351638
P55937	0.999876	1.64856	0.81398	0.864874	0.302695	0.101109	0.0986379	0.133692	0.999876	1.64856	0.81398	0.864874	0.302695	0.101109	0.0986379	0.133692	0.999876	4.41235	6.13778	5.54594	3.23444	2.08468	0.687882	0.933376	0.999876	4.41235	6.13778	5.54594	3.23444	2.08468	0.687882	0.933376	52.5092	-0.158332	0.103019	0.791225	52.5092	-0.158332	0.103019	0.791225		-0.0147833	0.881834	-0.978741		-0.0147833	0.881834	-0.978741
P56212	0.999876	1.07681	1.60114	1.41712	1.5489	1.11826	1.42919	0.69198	0.999876	1.07681	1.60114	1.41712	1.5489	1.11826	1.42919	0.69198	0.999876	1.01553	0.846735	1.1707	1.09225	1.04393	1.13766	0.364053	0.999876	1.01553	0.846735	1.1707	1.09225	1.04393	1.13766	0.364053			0	-0.503368			0	-0.503368	66.8335	-0.83961	0	0.826141	66.8335	-0.83961	0	0.826141
P56376	0.999876	1.04659	0.852796	0.738461	0.403804	0.261606	0.109999	0.0523837	0.999876	1.04659	0.852796	0.738461	0.403804	0.261606	0.109999	0.0523837	0.999876	1.03627	0.942103	0.711105	0.587008	0.291067	0.101485	0.0446713	0.999876	1.03627	0.942103	0.711105	0.587008	0.291067	0.101485	0.0446713	53.0526	-0.0674797	0.00431738	0.99178	53.0526	-0.0674797	0.00431738	0.99178	54.3536	-0.0682524	0	0.988668	54.3536	-0.0682524	0	0.988668	1.30096
P56380	0.999876	1.00733	0.592094	0.551527	0.217048	0.122434		0.0688337	0.999876	1.00733	0.592094	0.551527	0.217048	0.122434		0.0688337	0.999876	2.47935	2.8444	1.91595	2.32483	1.00116	0.547264	0.145462	0.999876	2.47935	2.8444	1.91595	2.32483	1.00116	0.547264	0.145462	49.1653	-0.0650483	0.0243438	0.965781	49.1653	-0.0650483	0.0243438	0.965781	62.0576	-0.834521	0.145462	-0.194284	62.0576	-0.834521	0.145462	-0.194284	12.8922
P56382																	0.999876	0.687813	0.95094	1.0532	1.18266	1.6095	1.57374	0.23438	0.999876	0.687813	0.95094	1.0532	1.18266	1.6095	1.57374	0.23438									66.6476	-0.844299	0	0.407514	66.6476	-0.844299	0	0.407514
P56394																	0.999876	2.96464	2.44144	2.23922	4.40431	3.06855	1.81258	0.252052	0.999876	2.96464	2.44144	2.23922	4.40431	3.06855	1.81258	0.252052											0.313147	-1.11728			0.313147	-1.11728
P56399	0.999876	0.879369	0.836628	0.663339	0.400189	0.225463	0.0591755	0.0412923	0.999876	0.879369	0.836628	0.663339	0.400189	0.225463	0.0591755	0.0412923	0.999876	1.02263	0.99378	0.827313	0.538108	0.261573	0.063284	0.04599	0.999876	1.02263	0.99378	0.827313	0.538108	0.261573	0.063284	0.04599	52.1679	-0.0639362	0	0.987562	52.1679	-0.0639362	0	0.987562	54.457	-0.086839	0.00134629	0.997625	54.457	-0.086839	0.00134629	0.997625	2.28916
P56480	0.999876	1.13512	1.25668	1.40673	1.93999	2.73582	3.94167	0.246739	0.999876	1.13512	1.25668	1.40673	1.93999	2.73582	3.94167	0.246739	0.999876	1.27075	1.43188	1.48223	2.26983	3.88391	4.74103	0.277971	0.999876	1.27075	1.43188	1.48223	2.26983	3.88391	4.74103	0.277971		0.0990919	1.5	0.0087177		0.0990919	1.5	0.0087177		0.102975	1.5	-0.127715		0.102975	1.5	-0.127715
P56542	0.999876	0.956739	1.0341	1.11642	1.33011	1.44989	1.81748	0.456445	0.999876	0.956739	1.0341	1.11642	1.33011	1.44989	1.81748	0.456445	0.999876	0.868167	1.22451	1.34522	1.69715	1.90331	1.60886	0.387086	0.999876	0.868167	1.22451	1.34522	1.69715	1.90331	1.60886	0.387086	66.946	-0.809694	0	0.113024	66.946	-0.809694	0	0.113024		0.127035	1.38902	0.167181		0.127035	1.38902	0.167181
P56546	0.999876	0.606607	0.430955	0.711665	0.628895	0.460702	0.139905	0.10495	0.999876	0.606607	0.430955	0.711665	0.628895	0.460702	0.139905	0.10495	0.999876	0.760761	0.84549	0.812158	0.779069	0.388986	0.313402	0.104836	0.999876	0.760761	0.84549	0.812158	0.779069	0.388986	0.313402	0.104836	51.1255	-0.0280734	0	0.658025	51.1255	-0.0280734	0	0.658025	57.0187	-0.0499584	0	0.878683	57.0187	-0.0499584	0	0.878683	5.89321
P56812	0.999876	1.21874	1.19223	1.06594	1.46284	1.25642	1.51325	0.839184	0.999876	1.21874	1.19223	1.06594	1.46284	1.25642	1.51325	0.839184	0.999876	0.929455	0.800519	0.866153	1.13215	1.14425	0.946231	0.385096	0.999876	0.929455	0.800519	0.866153	1.13215	1.14425	0.946231	0.385096			1.31258	5.19564e-09			1.31258	5.19564e-09
P56873	0.999876	0.867936	1.06701	1.0034	0.724368	0.802718	0.463856	0.158374	0.999876	0.867936	1.06701	1.0034	0.724368	0.802718	0.463856	0.158374	0.999876	0.860055	0.854629	0.947079	0.770416	0.911855	0.529077	0.118821	0.999876	0.860055	0.854629	0.947079	0.770416	0.911855	0.529077	0.118821	61.2428	-0.0641337	0	0.906462	61.2428	-0.0641337	0	0.906462	62.2243	-0.0996947	0	0.849967	62.2243	-0.0996947	0	0.849967	0.981494
P56959	0.999876	0.992585	0.969279	1.05769	1.16928	0.873313	0.440701	0.313314	0.999876	0.992585	0.969279	1.05769	1.16928	0.873313	0.440701	0.313314	0.999876	1.52621	1.62783	1.73388	2.40328	1.71168	0.920208	0.467498	0.999876	1.52621	1.62783	1.73388	2.40328	1.71168	0.920208	0.467498	61.2454	-0.136717	0.313494	0.947657	61.2454	-0.136717	0.313494	0.947657	63.1668	-0.512088	0.467498	-0.451863	63.1668	-0.512088	0.467498	-0.451863	1.92146
P57080	0.999876	1.4444	1.52995	1.50893	1.6974	1.5415	0.904183	0.521156	0.999876	1.4444	1.52995	1.50893	1.6974	1.5415	0.904183	0.521156
P57746	0.999876	1.22101	1.30275	0.982821	1.49867	0.921192	0.571236	0.175723	0.999876	1.22101	1.30275	0.982821	1.49867	0.921192	0.571236	0.175723	0.999876	1.46628	1.51897	1.54267	1.96006	1.44056	0.735812	0.149336	0.999876	1.46628	1.51897	1.54267	1.96006	1.44056	0.735812	0.149336	62.4554	-0.151033	0.146002	0.685082	62.4554	-0.151033	0.146002	0.685082	62.2967	-0.824457	0.149336	0.167725	62.2967	-0.824457	0.149336	0.167725	-0.158741
P57759	0.999876	0.974803	1.02078	0.987789	0.566278	0.215072	0.133712	0.0958813	0.999876	0.974803	1.02078	0.987789	0.566278	0.215072	0.133712	0.0958813	0.999876	0.713913	0.721313	0.65035	0.45532	0.214418	0.0955122	0.0574539	0.999876	0.713913	0.721313	0.65035	0.45532	0.214418	0.0955122	0.0574539	54.5523	-0.145849	0.117423	0.997306	54.5523	-0.145849	0.117423	0.997306	51.1077	-0.0454119	0	0.923937	51.1077	-0.0454119	0	0.923937	-3.44462
P57776	0.999876	0.932208	0.751655	0.177215	0.119258	0.0570273	0.043013	0.0361537	0.999876	0.932208	0.751655	0.177215	0.119258	0.0570273	0.043013	0.0361537	0.999876	0.826874	0.671877	0.173815	0.084593	0.0724491	0.0434698	0.0336125	0.999876	0.826874	0.671877	0.173815	0.084593	0.0724491	0.0434698	0.0336125	47.5204	-0.168381	0.0566402	0.994394	47.5204	-0.168381	0.0566402	0.994394	47.0013	-0.112305	0.0332174	0.978175	47.0013	-0.112305	0.0332174	0.978175	-0.519124
P57780	0.999876	0.993743	1.09803	1.07408	1.51543	1.06815	0.119678	0.0512103	0.999876	0.993743	1.09803	1.07408	1.51543	1.06815	0.119678	0.0512103	0.999876	0.792842	0.803792	0.803243	0.970249	0.969694	0.109182	0.0462755	0.999876	0.792842	0.803792	0.803243	0.970249	0.969694	0.109182	0.0462755	61.3795	-0.945297	0.0512096	0.842718	61.3795	-0.945297	0.0512096	0.842718	60.2513	-0.358984	0.0461649	0.883734	60.2513	-0.358984	0.0461649	0.883734	-1.12818
P57784	0.999876	0.996157	1.17057	1.13493	1.2244	0.837895	0.267221	0.114918	0.999876	0.996157	1.17057	1.13493	1.2244	0.837895	0.267221	0.114918	0.999876	1.00049	1.00225	1.01577	1.41051	1.03729	0.266426	0.102377	0.999876	1.00049	1.00225	1.01577	1.41051	1.03729	0.266426	0.102377	60.2361	-0.181885	0.116436	0.919932	60.2361	-0.181885	0.116436	0.919932	61.6766	-0.886609	0.102377	0.873426	61.6766	-0.886609	0.102377	0.873426	1.44051
P58044	0.999876	0.904884	0.967979	0.928978	0.939222	0.90384	0.781576	0.233257	0.999876	0.904884	0.967979	0.928978	0.939222	0.90384	0.781576	0.233257	0.999876	0.863243	0.915002	1.09706	1.11634	1.06579	0.848346	0.233744	0.999876	0.863243	0.915002	1.09706	1.11634	1.06579	0.848346	0.233744	64.4146	-0.112924	0	0.948861	64.4146	-0.112924	0	0.948861	62.5245	-0.738947	0.233744	0.906774	62.5245	-0.738947	0.233744	0.906774	-1.89013
P58058																	0.999876	1.90768	1.14376	1.148	0.937169	1.46298	1.48998	0.36195	0.999876	1.90768	1.14376	1.148	0.937169	1.46298	1.48998	0.36195									66.8285	-0.828847	0	0.0979048	66.8285	-0.828847	0	0.0979048
P58137	0.999876	0.427133	1.46717	0.53072	0.813094		1.26763	0.505985	0.999876	0.427133	1.46717	0.53072	0.813094		1.26763	0.505985	0.999876	0.721314	0.793745	0.305862	0.712407	1.51426	0.713392	0.36385	0.999876	0.721314	0.793745	0.305862	0.712407	1.51426	0.713392	0.36385			0.507139	0.0018845			0.507139	0.0018845			0	0.0237522			0	0.0237522
P58242																	0.999876	2.16624	1.57341	2.15044	2.08488	3.07146	2.33416	0.556926	0.999876	2.16624	1.57341	2.15044	2.08488	3.07146	2.33416	0.556926										0.817105	1.5	-0.186548		0.817105	1.5	-0.186548
P58252	0.999876	1.00049	1.0097	1.10616	1.29609	1.23926	0.536721	0.0570461	0.999876	1.00049	1.0097	1.10616	1.29609	1.23926	0.536721	0.0570461	0.999876	0.863278	0.821734	0.925378	1.16854	1.19121	0.426507	0.0433188	0.999876	0.863278	0.821734	0.925378	1.16854	1.19121	0.426507	0.0433188	62.04	-0.919694	0.0570461	0.868549	62.04	-0.919694	0.0570461	0.868549	61.92	-0.936464	0.0433187	0.885937	61.92	-0.936464	0.0433187	0.885937	-0.120013
P58389	0.999876	1.08992	1.02583	0.737814	0.323621	0.237537	0.0883484	0.0724215	0.999876	1.08992	1.02583	0.737814	0.323621	0.237537	0.0883484	0.0724215	0.999876	1.3218	1.2478	0.912806	0.340709	0.194744	0.0951546	0.0500024	0.999876	1.3218	1.2478	0.912806	0.340709	0.194744	0.0951546	0.0500024	52.3641	-0.109068	0.09908	0.984901	52.3641	-0.109068	0.09908	0.984901	53.0345	-0.17388	0.102277	0.911673	53.0345	-0.17388	0.102277	0.911673	0.670439
P58468	0.999876	0.943964	1.16857	0.738896	0.482652	0.259042	0.0579863	0.04553	0.999876	0.943964	1.16857	0.738896	0.482652	0.259042	0.0579863	0.04553																	53.8346	-0.0901275	0.0266762	0.960206	53.8346	-0.0901275	0.0266762	0.960206
P58771	0.999876	1.21245	0.584683	1.51183	1.60941	2.1617	2.04707	1.14676	0.999876	1.21245	0.584683	1.51183	1.60941	2.1617	2.04707	1.14676	0.999876	1.84639	1.25099	1.91839	2.55544	3.12684	3.01247	1.09751	0.999876	1.84639	1.25099	1.91839	2.55544	3.12684	3.01247	1.09751		0.647515	1.5	0.448302		0.647515	1.5	0.448302		0.815692	1.5	-0.312182		0.815692	1.5	-0.312182
P59235	0.999876	1.29522	0.472635	0.860282	0.380975	0.887101	0.122649	0.0654293	0.999876	1.29522	0.472635	0.860282	0.380975	0.887101	0.122649	0.0654293																	55.9003	-0.0396267	0	0.570667	55.9003	-0.0396267	0	0.570667
P59325	0.999876	1.10641	1.29693	1.02714	0.346717	0.101136	0.0280871	0.067405	0.999876	1.10641	1.29693	1.02714	0.346717	0.101136	0.0280871	0.067405	0.999876	0.982674	1.02032	0.782925	0.320735	0.136194	0.0791108	0.0651147	0.999876	0.982674	1.02032	0.782925	0.320735	0.136194	0.0791108	0.0651147	53.7339	-0.620995	0.0655332	0.948665	53.7339	-0.620995	0.0655332	0.948665	52.4142	-0.128767	0.0731467	0.998314	52.4142	-0.128767	0.0731467	0.998314	-1.31963
P59999	0.999876	1.08291	1.08699	1.13388	1.36987	1.33207	0.752464	0.0612833	0.999876	1.08291	1.08699	1.13388	1.36987	1.33207	0.752464	0.0612833	0.999876	1.33982	1.35605	1.41753	1.71748	1.73487	0.859933	0.0671659	0.999876	1.33982	1.35605	1.41753	1.71748	1.73487	0.859933	0.0671659	62.2981	-0.908067	0.0612833	0.770542	62.2981	-0.908067	0.0612833	0.770542	62.4849	-0.897092	0.0671658	0.293506	62.4849	-0.897092	0.0671658	0.293506	0.186856
P60122	0.999876	0.959985	0.949496	0.938688	1.0886	0.965015	0.518548	0.0767411	0.999876	0.959985	0.949496	0.938688	1.0886	0.965015	0.518548	0.0767411	0.999876	0.914728	0.864737	0.813726	0.969782	0.946274	0.473539	0.0550132	0.999876	0.914728	0.864737	0.813726	0.969782	0.946274	0.473539	0.0550132	62.0969	-0.1898	0.0549773	0.980595	62.0969	-0.1898	0.0549773	0.980595	61.845	-0.169846	0.0211433	0.918909	61.845	-0.169846	0.0211433	0.918909	-0.251843
P60229	0.999876	0.86036	0.725448	0.247727	0.132293	0.0309404		0.125852	0.999876	0.86036	0.725448	0.247727	0.132293	0.0309404		0.125852	0.999876	0.779607	0.797076	0.368249	0.222805	0.126821	0.0206907	0.161146	0.999876	0.779607	0.797076	0.368249	0.222805	0.126821	0.0206907	0.161146	47.6533	-0.122098	0.075452	0.977976	47.6533	-0.122098	0.075452	0.977976	48.716	-0.0741622	0.0628595	0.947856	48.716	-0.0741622	0.0628595	0.947856	1.06278
P60335	0.999876	0.935762	0.916489	0.364405	0.174604	0.0751513	0.0558617	0.0529884	0.999876	0.935762	0.916489	0.364405	0.174604	0.0751513	0.0558617	0.0529884	0.999876	0.769039	0.568348	0.301376	0.166113	0.108233	0.0638888	0.0492195	0.999876	0.769039	0.568348	0.301376	0.166113	0.108233	0.0638888	0.0492195	49.186	-0.150994	0.0728016	0.993117	49.186	-0.150994	0.0728016	0.993117	46.5115	-0.062839	0.0145495	0.992212	46.5115	-0.062839	0.0145495	0.992212	-2.67453
P60487	0.999876	0.903436	0.890991	0.689656	0.797482	1.09298	1.03733	0.759656	0.999876	0.903436	0.890991	0.689656	0.797482	1.09298	1.03733	0.759656	0.999876	1.11146	1.17541	1.06305	0.871063	1.2423	1.11426	0.460544	0.999876	1.11146	1.17541	1.06305	0.871063	1.2423	1.11426	0.460544		-0.0466181	0.878001	0.0909879		-0.0466181	0.878001	0.0909879	66.9527	-0.836623	0	0.682088	66.9527	-0.836623	0	0.682088
P60521	0.999876	0.939807	0.867985	0.732225	0.680113	0.256109	0.0569903	0.0919087	0.999876	0.939807	0.867985	0.732225	0.680113	0.256109	0.0569903	0.0919087	0.999876	0.940168	0.819084	0.614546	0.550107	0.235461	0.0767146	0.0822259	0.999876	0.940168	0.819084	0.614546	0.550107	0.235461	0.0767146	0.0822259	54.6617	-0.0694082	0	0.959607	54.6617	-0.0694082	0	0.959607	52.7851	-0.0562443	0	0.976721	52.7851	-0.0562443	0	0.976721	-1.87661
P60670																	0.999876	0.69269	0.635772	0.288596	0.205125	0.386153	0.229347		0.999876	0.69269	0.635772	0.288596	0.205125	0.386153	0.229347										46.2848	-0.0569889	0.231891	0.890136	46.2848	-0.0569889	0.231891	0.890136
P60710	0.999876	1.06757	0.895602	1.03775	1.00919	0.887075	0.373958	0.115672	0.999876	1.06757	0.895602	1.03775	1.00919	0.887075	0.373958	0.115672	0.999876	0.63401	0.597014	0.605326	0.655793	0.593551	0.284141	0.0665088	0.999876	0.63401	0.597014	0.605326	0.655793	0.593551	0.284141	0.0665088	61.0877	-0.153298	0.0966779	0.980521	61.0877	-0.153298	0.0966779	0.980521	53.5246	-0.0259727	0	0.698565	53.5246	-0.0259727	0	0.698565	-7.56312
P60766	0.999876	1.01184	1.01641	1.14048	1.01306	0.575869	0.170097	0.0711767	0.999876	1.01184	1.01641	1.14048	1.01306	0.575869	0.170097	0.0711767	0.999876	1.06225	1.1332	1.21115	1.2912	0.856243	0.34961	0.0794617	0.999876	1.06225	1.1332	1.21115	1.2912	0.856243	0.34961	0.0794617	58.4835	-0.17861	0.0903675	0.981631	58.4835	-0.17861	0.0903675	0.981631	60.9218	-0.163724	0.066802	0.882002	60.9218	-0.163724	0.066802	0.882002	2.43838
P60840	0.999876	0.77552	1.18161	0.899119	0.910099	1.09862	0.499458	0.422291	0.999876	0.77552	1.18161	0.899119	0.910099	1.09862	0.499458	0.422291	0.999876	2.76546	1.94199	1.76301	2.70834	3.15221	2.65307	1.21104	0.999876	2.76546	1.94199	1.76301	2.70834	3.15221	2.65307	1.21104	61.9979	-0.572365	0.422291	0.782335	61.9979	-0.572365	0.422291	0.782335		0.817557	1.5	-0.718765		0.817557	1.5	-0.718765
P60843	0.999876	0.958691	0.796609	0.504354	0.193481	0.107724	0.0492127	0.0460424	0.999876	0.958691	0.796609	0.504354	0.193481	0.107724	0.0492127	0.0460424	0.999876	0.884172	0.715853	0.460511	0.128708	0.0842897	0.0496772	0.0409052	0.999876	0.884172	0.715853	0.460511	0.128708	0.0842897	0.0496772	0.0409052	49.8059	-0.0868391	0.0265676	0.998645	49.8059	-0.0868391	0.0265676	0.998645	48.7972	-0.0779531	0.00321731	0.990338	48.7972	-0.0779531	0.00321731	0.990338	-1.00864
P60867	0.999876	1.15261	1.28773	1.57041	3.81677	2.59395	0.455885	0.304353	0.999876	1.15261	1.28773	1.57041	3.81677	2.59395	0.455885	0.304353	0.999876	1.00525	1.06073	1.12439	2.59215	2.67868	0.589174	0.218561	0.999876	1.00525	1.06073	1.12439	2.59215	2.67868	0.589174	0.218561	61.913	-0.685874	0.304352	-0.147962	61.913	-0.685874	0.304352	-0.147962	62.1211	-0.763032	0.218561	0.0246874	62.1211	-0.763032	0.218561	0.0246874	0.208147
P60898																	0.999876	0.557206	0.491845	0.198473	0.066853		0.155629		0.999876	0.557206	0.491845	0.198473	0.066853		0.155629										43.7451	-0.0676046	0.0839615	0.913876	43.7451	-0.0676046	0.0839615	0.913876
P61079	0.999876	0.877524	0.720913	0.553564	0.331759	0.212214	0.049034	0.0272981	0.999876	0.877524	0.720913	0.553564	0.331759	0.212214	0.049034	0.0272981	0.999876	0.864447	0.767001	0.486382	0.243237	0.248879	0.0610074	0.0439535	0.999876	0.864447	0.767001	0.486382	0.243237	0.248879	0.0610074	0.0439535	50.348	-0.0568478	0	0.989964	50.348	-0.0568478	0	0.989964	49.8778	-0.0586487	0	0.983445	49.8778	-0.0586487	0	0.983445	-0.470273
P61082	0.999876	0.718559	0.956499	0.663833	0.230191	0.0362503	0.0100556	0.0321704	0.999876	0.718559	0.956499	0.663833	0.230191	0.0362503	0.0100556	0.0321704	0.999876	0.841204	0.70456	0.513733	0.110525	0.0694812	0.0590307	0.0267986	0.999876	0.841204	0.70456	0.513733	0.110525	0.0694812	0.0590307	0.0267986	51.3357	-0.123679	0.00614643	0.937206	51.3357	-0.123679	0.00614643	0.937206	48.8623	-0.0747279	0	0.974422	48.8623	-0.0747279	0	0.974422	-2.47343
P61087	0.999876	1.0689	1.26551	1.15045	0.89255	0.235307	0.112586	0.0630573	0.999876	1.0689	1.26551	1.15045	0.89255	0.235307	0.112586	0.0630573	0.999876	1.96265	2.04313	2.04925	1.54488	0.506819	0.150701	0.111765	0.999876	1.96265	2.04313	2.04925	1.54488	0.506819	0.150701	0.111765	56.3727	-0.209884	0.0839404	0.943198	56.3727	-0.209884	0.0839404	0.943198	58.0074	-0.937253	0.131233	0.307886	58.0074	-0.937253	0.131233	0.307886	1.63473
P61089	0.999876	0.951903	0.954829	0.749308	0.239008	0.131414	0.0865603	0.0453483	0.999876	0.951903	0.954829	0.749308	0.239008	0.131414	0.0865603	0.0453483	0.999876	0.982275	0.988402	0.779786	0.253706	0.186135	0.120467	0.0518218	0.999876	0.982275	0.988402	0.779786	0.253706	0.186135	0.120467	0.0518218	51.7882	-0.139116	0.0725189	0.99624	51.7882	-0.139116	0.0725189	0.99624	51.9755	-0.146488	0.106781	0.994416	51.9755	-0.146488	0.106781	0.994416	0.187342
P61161	0.999876	0.915287	0.831134	0.856838	0.986538	0.926979	0.460878	0.0452098	0.999876	0.915287	0.831134	0.856838	0.986538	0.926979	0.460878	0.0452098	0.999876	1.15479	1.22471	1.2068	1.35663	1.33392	0.744532	0.0694047	0.999876	1.15479	1.22471	1.2068	1.35663	1.33392	0.744532	0.0694047	61.7516	-0.15783	0	0.927441	61.7516	-0.15783	0	0.927441	62.2887	-0.900622	0.0694046	0.723277	62.2887	-0.900622	0.0694046	0.723277	0.537063
P61164	0.999876	0.998649	0.922139	0.857413	0.861021	0.685774	0.282157	0.0586617	0.999876	0.998649	0.922139	0.857413	0.861021	0.685774	0.282157	0.0586617	0.999876	0.659199	0.765185	0.601496	0.621575	0.552903	0.178938	0.0482691	0.999876	0.659199	0.765185	0.601496	0.621575	0.552903	0.178938	0.0482691	59.5122	-0.08775	0	0.9696	59.5122	-0.08775	0	0.9696	53.6631	-0.0329153	0	0.786014	53.6631	-0.0329153	0	0.786014	-5.84914
P61202	0.999876	1.01503	0.838884	0.8893	0.833031	0.357059	0.0890146	0.0430767	0.999876	1.01503	0.838884	0.8893	0.833031	0.357059	0.0890146	0.0430767	0.999876	0.99666	1.10273	1.54694	1.39358	0.474481	0.0494182	0.0670557	0.999876	0.99666	1.10273	1.54694	1.39358	0.474481	0.0494182	0.0670557	56.7933	-0.119731	0.0154066	0.969976	56.7933	-0.119731	0.0154066	0.969976	57.9746	-1.01584	0.0582369	0.796193	57.9746	-1.01584	0.0582369	0.796193	1.18129
P61211	0.999876	0.801252	0.70165	0.780137	0.805759	0.441261	0.223296	0.0714949	0.999876	0.801252	0.70165	0.780137	0.805759	0.441261	0.223296	0.0714949	0.999876	8.87895	5.13399	6.69528	9.21032	12.2611	4.1656	0.514201	0.999876	8.87895	5.13399	6.69528	9.21032	12.2611	4.1656	0.514201	56.3981	-0.045986	0	0.828811	56.3981	-0.045986	0	0.828811		0.820183	1.5	-1.36599		0.820183	1.5	-1.36599
P61222	0.999876	0.942158	1.0418	1.20801	1.6581	1.73103	1.39339	0.195132	0.999876	0.942158	1.0418	1.20801	1.6581	1.73103	1.39339	0.195132	0.999876	0.97152	0.992966	1.17064	1.63179	1.86705	1.48035	0.155313	0.999876	0.97152	0.992966	1.17064	1.63179	1.86705	1.48035	0.155313	66.5786	-0.84605	0	0.289442	66.5786	-0.84605	0	0.289442	66.4871	-0.831916	0	0.266178	66.4871	-0.831916	0	0.266178	-0.0914927
P61255	0.999876	1.12891	1.25235	1.75288	5.64187	4.36159	0.629093	0.616129	0.999876	1.12891	1.25235	1.75288	5.64187	4.36159	0.629093	0.616129	0.999876	1.20914	1.32741	1.89227	4.85411	6.11606	1.60611	0.708735	0.999876	1.20914	1.32741	1.89227	4.85411	6.11606	1.60611	0.708735		0.660036	1.5	-0.0787525		0.660036	1.5	-0.0787525		0.104987	1.5	-0.188633		0.104987	1.5	-0.188633
P61290	0.999876	0.888071	1.16935	1.1234	1.22648	1.13205	1.26745	0.833139	0.999876	0.888071	1.16935	1.1234	1.22648	1.13205	1.26745	0.833139	0.999876	1.08342	1.15358	1.08287	1.36596	1.47565	1.46249	0.565731	0.999876	1.08342	1.15358	1.08287	1.36596	1.47565	1.46249	0.565731			0	-0.134553			0	-0.134553			0	0.0187815			0	0.0187815
P61358	0.999876	0.930052	1.17537	1.65239	5.7243	4.40511	0.944291	0.802725	0.999876	0.930052	1.17537	1.65239	5.7243	4.40511	0.944291	0.802725	0.999876	1.21251	1.17204	1.22509	3.42688	4.46337	1.32259	0.518009	0.999876	1.21251	1.17204	1.22509	3.42688	4.46337	1.32259	0.518009		0.677722	1.5	-0.0800406		0.677722	1.5	-0.0800406		0.113702	1.5	-0.0210219		0.113702	1.5	-0.0210219
P61514	0.999876	1.02675		2.42886	10.2041	10.0598	2.33212	1.06955	0.999876	1.02675		2.42886	10.2041	10.0598	2.33212	1.06955	0.999876	0.85629	1.22939	2.81899	7.21451	6.75895	1.42917	0.662277	0.999876	0.85629	1.22939	2.81899	7.21451	6.75895	1.42917	0.662277		0.17201	1.5	-0.410554		0.17201	1.5	-0.410554
P61600	0.999876	1.47818	1.74929	1.34821	0.936676	0.775994	1.00216	0.336364	0.999876	1.47818	1.74929	1.34821	0.936676	0.775994	1.00216	0.336364																	66.6847	-0.541432	0.000121837	0.288396	66.6847	-0.541432	0.000121837	0.288396
P61750	0.999876	1.00185	0.997359	0.628557	0.383381	0.200101	0.111936	0.112433	0.999876	1.00185	0.997359	0.628557	0.383381	0.200101	0.111936	0.112433	0.999876	0.757257	0.487385	0.622589	0.071882	0.16024	0.188987	0.038638	0.999876	0.757257	0.487385	0.622589	0.071882	0.16024	0.188987	0.038638	52.0544	-0.0892226	0.105422	0.991831	52.0544	-0.0892226	0.105422	0.991831	47.5578	-0.0491282	0	0.876176	47.5578	-0.0491282	0	0.876176	-4.49659
P61759	0.999876	1.1132	1.20072	1.08525	1.20929	1.20295	1.07966	0.11159	0.999876	1.1132	1.20072	1.08525	1.20929	1.20295	1.07966	0.11159	0.999876	0.90458	1.28865	1.44774	1.33699	1.47489	1.02204	0.109398	0.999876	0.90458	1.28865	1.44774	1.33699	1.47489	1.02204	0.109398	66.3774	-0.840971	0	0.838778	66.3774	-0.840971	0	0.838778	66.3783	-0.851164	0	0.542676	66.3783	-0.851164	0	0.542676	0.00084751
P61924																	0.999876	1.23865	1.12834	1.21995	1.20873	0.555043	0.142174	0.0497952	0.999876	1.23865	1.12834	1.21995	1.20873	0.555043	0.142174	0.0497952									58.0856	-0.645701	0.0959722	0.902316	58.0856	-0.645701	0.0959722	0.902316
P61957	0.999876	0.950049	1.05667	0.968008	1.0137	1.07685	1.15135	0.548077	0.999876	0.950049	1.05667	0.968008	1.0137	1.07685	1.15135	0.548077	0.999876	0.915324	1.0533	0.827336	1.03802	1.26457	1.01301	0.379457	0.999876	0.915324	1.0533	0.827336	1.03802	1.26457	1.01301	0.379457			0	0.846667			0	0.846667	66.8531	-0.839117	0	0.759893	66.8531	-0.839117	0	0.759893
P61961	0.999876	1.00766	1.05526	1.03101	0.921813	0.629534	0.307716	0.0871178	0.999876	1.00766	1.05526	1.03101	0.921813	0.629534	0.307716	0.0871178	0.999876	0.987834	1.11603	0.946284	0.869265	0.646662	0.376481	0.0880239	0.999876	0.987834	1.11603	0.946284	0.869265	0.646662	0.376481	0.0880239	59.5255	-0.0965697	0.032439	0.994207	59.5255	-0.0965697	0.032439	0.994207	59.9213	-0.0783261	0	0.980384	59.9213	-0.0783261	0	0.980384	0.395884
P61965	0.999876	0.905176	0.55279	0.433986	0.412426	0.277149	0.547997	0.304323	0.999876	0.905176	0.55279	0.433986	0.412426	0.277149	0.547997	0.304323	0.999876	0.654293	0.50166	0.258852	0.42555	0.359572	0.368327	0.160872	0.999876	0.654293	0.50166	0.258852	0.42555	0.359572	0.368327	0.160872	47.1392	-0.0792322	0.38368	0.90812	47.1392	-0.0792322	0.38368	0.90812	44.4304	-0.0687995	0.308117	0.877012	44.4304	-0.0687995	0.308117	0.877012	-2.70881
P61967;Q9DB50	0.999876	0.823009	0.991193	0.822584	1.00686	0.957067	0.378601	0.139536	0.999876	0.823009	0.991193	0.822584	1.00686	0.957067	0.378601	0.139536	0.999876	1.32265	1.2001	1.10166	1.27306	1.09802	0.559642	0.160987	0.999876	1.32265	1.2001	1.10166	1.27306	1.09802	0.559642	0.160987	61.3248	-0.20373	0.134531	0.915967	61.3248	-0.20373	0.134531	0.915967	62.0742	-0.819226	0.160987	0.788139	62.0742	-0.819226	0.160987	0.788139	0.749326
P61971	0.999876	1.11439	1.24011	1.19084	1.28861	1.34437	1.35419	0.416496	0.999876	1.11439	1.24011	1.19084	1.28861	1.34437	1.35419	0.416496	0.999876	0.860043	0.895037	0.966355	0.986489	1.18184	1.18186	0.278897	0.999876	0.860043	0.895037	0.966355	0.986489	1.18184	1.18186	0.278897	66.8992	-0.83796	0	0.344084	66.8992	-0.83796	0	0.344084	66.7169	-0.842546	0	0.826536	66.7169	-0.842546	0	0.826536	-0.182333
P61979	0.999876	0.926755	0.823245	0.393292	0.182047	0.102505	0.0338529	0.0759745	0.999876	0.926755	0.823245	0.393292	0.182047	0.102505	0.0338529	0.0759745	0.999876	1.03845	0.931179	0.450462	0.270216	0.172227	0.0651967	0.0993455	0.999876	1.03845	0.931179	0.450462	0.270216	0.172227	0.0651967	0.0993455	49.1081	-0.104108	0.0582978	0.994835	49.1081	-0.104108	0.0582978	0.994835	49.9781	-0.114541	0.114718	0.988251	49.9781	-0.114541	0.114718	0.988251	0.869937
P61982	0.999876	1.08419	1.19365	1.1696	1.125	0.990842	0.500787	0.105879	0.999876	1.08419	1.19365	1.1696	1.125	0.990842	0.500787	0.105879	0.999876	1.04723	1.15113	1.18824	1.43372	1.27519	0.555378	0.106924	0.999876	1.04723	1.15113	1.18824	1.43372	1.27519	0.555378	0.106924	62.003	-0.259747	0.102385	0.915379	62.003	-0.259747	0.102385	0.915379	62.0639	-0.871235	0.106924	0.752838	62.0639	-0.871235	0.106924	0.752838	0.0609029
P62073	0.999876	0.921944	1.24418	1.37094	1.75972	2.58876	3.14358	1.35678	0.999876	0.921944	1.24418	1.37094	1.75972	2.58876	3.14358	1.35678	0.999876	1.1621	1.06637	1.31752	1.40075	2.39925	2.09736	0.590377	0.999876	1.1621	1.06637	1.31752	1.40075	2.39925	2.09736	0.590377		0.100163	1.5	0.0925231		0.100163	1.5	0.0925231		0.0982078	1.5	0.178657		0.0982078	1.5	0.178657
P62075	0.999876	1.65799	1.28014	1.09435	0.86946	1.55258	0.820688	0.262524	0.999876	1.65799	1.28014	1.09435	0.86946	1.55258	0.820688	0.262524	0.999876	0.658734	0.939883	0.880286	0.808221	0.727884	0.594594	0.196405	0.999876	0.658734	0.939883	0.880286	0.808221	0.727884	0.594594	0.196405	62.4856	-0.712753	0.262524	0.390489	62.4856	-0.712753	0.262524	0.390489	62.0357	-0.0468795	0	0.686614	62.0357	-0.0468795	0	0.686614	-0.449902
P62077																	0.999876	1.11304	0.989628	1.34226	1.43348	1.03835	0.459388	0.22575	0.999876	1.11304	0.989628	1.34226	1.43348	1.03835	0.459388	0.22575									61.939	-0.760616	0.22575	0.731889	61.939	-0.760616	0.22575	0.731889
P62082	0.999876	1.14251	1.14521	1.68467	4.15217	2.63101	0.490773	0.301831	0.999876	1.14251	1.14521	1.68467	4.15217	2.63101	0.490773	0.301831	0.999876	1.10515	1.18246	1.55309	3.68659	3.31977	0.6419	0.291478	0.999876	1.10515	1.18246	1.55309	3.68659	3.31977	0.6419	0.291478	61.9831	-0.686737	0.301831	-0.163197	61.9831	-0.686737	0.301831	-0.163197	62.2193	-0.691367	0.291478	-0.207605	62.2193	-0.691367	0.291478	-0.207605	0.236216
P62137	0.999876	0.939801	0.938582	0.820841	0.680947	0.412121	0.108147	0.0528586	0.999876	0.939801	0.938582	0.820841	0.680947	0.412121	0.108147	0.0528586	0.999876	1.24998	1.18302	1.0383	0.989323	0.576861	0.162213	0.0668035	0.999876	1.24998	1.18302	1.0383	0.989323	0.576861	0.162213	0.0668035	56.0559	-0.0732931	0	0.98515	56.0559	-0.0732931	0	0.98515	58.5161	-0.164611	0.0746747	0.933154	58.5161	-0.164611	0.0746747	0.933154	2.46018
P62141	0.999876	0.94765	1.05434	0.856854	0.702193	0.343185	0.143097	0.0640355	0.999876	0.94765	1.05434	0.856854	0.702193	0.343185	0.143097	0.0640355	0.999876	1.05418	0.985184	0.774651	0.577515	0.41019	0.217518	0.0681854	0.999876	1.05418	0.985184	0.774651	0.577515	0.41019	0.217518	0.0681854	56.1002	-0.0848615	0.016091	0.989961	56.1002	-0.0848615	0.016091	0.989961	55.6542	-0.0595428	0	0.989324	55.6542	-0.0595428	0	0.989324	-0.445935
P62192	0.999876	0.936492	0.894235	0.741006	0.499133	0.140718	0.0572759	0.0538231	0.999876	0.936492	0.894235	0.741006	0.499133	0.140718	0.0572759	0.0538231	0.999876	0.874479	0.771529	0.672485	0.482874	0.183938	0.0464859	0.0389042	0.999876	0.874479	0.771529	0.672485	0.482874	0.183938	0.0464859	0.0389042	53.231	-0.0815506	0	0.988744	53.231	-0.0815506	0	0.988744	52.2129	-0.060855	0	0.969986	52.2129	-0.060855	0	0.969986	-1.0181
P62196	0.999876	1.00092	1.01203	0.883883	0.747189	0.279726	0.0804159	0.0644098	0.999876	1.00092	1.01203	0.883883	0.747189	0.279726	0.0804159	0.0644098	0.999876	0.910124	0.943824	0.776367	0.577262	0.181836	0.0559413	0.0465518	0.999876	0.910124	0.943824	0.776367	0.577262	0.181836	0.0559413	0.0465518	55.9407	-0.116295	0.0349752	0.994093	55.9407	-0.116295	0.0349752	0.994093	54.1163	-0.0866197	0	0.984937	54.1163	-0.0866197	0	0.984937	-1.82435
P62242	0.999876	0.865155	1.22848	1.72392	5.0304	3.51761	0.521875	0.377898	0.999876	0.865155	1.22848	1.72392	5.0304	3.51761	0.521875	0.377898	0.999876	0.983186	1.0158	1.38865	3.45533	3.8195	0.659484	0.310576	0.999876	0.983186	1.0158	1.38865	3.45533	3.8195	0.659484	0.310576		0.648853	1.5	0.00356295		0.648853	1.5	0.00356295	62.256	-0.672476	0.310575	-0.173702	62.256	-0.672476	0.310575	-0.173702
P62245	0.999876	0.922777	1.02849	1.71491	3.70874	2.52775	0.395003	0.262922	0.999876	0.922777	1.02849	1.71491	3.70874	2.52775	0.395003	0.262922	0.999876	0.985904	1.02096	1.5102	4.2394	3.89601	0.591838	0.362899	0.999876	0.985904	1.02096	1.5102	4.2394	3.89601	0.591838	0.362899		0.671849	1.5	0.0815152		0.671849	1.5	0.0815152	62.184	-0.624538	0.362899	-0.21271	62.184	-0.624538	0.362899	-0.21271
P62259	0.999876	1.05575	1.06825	1.14847	1.22541	1.04514	0.369453	0.0701359	0.999876	1.05575	1.06825	1.14847	1.22541	1.04514	0.369453	0.0701359	0.999876	1.45922	1.61918	1.61892	1.91965	1.7592	0.527336	0.0829219	0.999876	1.45922	1.61918	1.61892	1.91965	1.7592	0.527336	0.0829219	61.8482	-0.912783	0.0701359	0.931997	61.8482	-0.912783	0.0701359	0.931997	62.0307	-0.895169	0.0829219	0.1923	62.0307	-0.895169	0.0829219	0.1923	0.182529
P62264	0.999876	1.24073	1.05219	1.78404	4.16049	2.72333	0.416455	0.355138	0.999876	1.24073	1.05219	1.78404	4.16049	2.72333	0.416455	0.355138	0.999876	1.51587	1.43445	2.14847	4.96244	5.08088	0.905594	0.431574	0.999876	1.51587	1.43445	2.14847	4.96244	5.08088	0.905594	0.431574		0.6736	1.5	0.033897		0.6736	1.5	0.033897		0.813304	1.5	-0.150785		0.813304	1.5	-0.150785
P62267	0.999876	1.0313	1.19494	1.61924	4.6939	2.56042	0.409623	0.333461	0.999876	1.0313	1.19494	1.61924	4.6939	2.56042	0.409623	0.333461	0.999876	0.870936	0.877216	1.11339	2.58311	2.50729	0.467724	0.251111	0.999876	0.870936	0.877216	1.11339	2.58311	2.50729	0.467724	0.251111	61.7579	-0.661343	0.333456	-0.1489	61.7579	-0.661343	0.333456	-0.1489	61.9484	-0.736066	0.25111	0.0931294	61.9484	-0.736066	0.25111	0.0931294	0.19052
P62270	0.999876	0.981558	1.07133	1.5762	4.01449	2.36365	0.374584	0.306771	0.999876	0.981558	1.07133	1.5762	4.01449	2.36365	0.374584	0.306771	0.999876	1.12755	1.13429	1.6183	3.55992	3.73289	0.628514	0.333488	0.999876	1.12755	1.13429	1.6183	3.55992	3.73289	0.628514	0.333488		0.674553	1.5	0.0660135		0.674553	1.5	0.0660135	62.2235	-0.651497	0.333488	-0.231436	62.2235	-0.651497	0.333488	-0.231436
P62281	0.999876	1.03005	0.87619	1.6032	3.58472	2.35176	0.424097	0.289171	0.999876	1.03005	0.87619	1.6032	3.58472	2.35176	0.424097	0.289171	0.999876	0.722843	0.737512	1.11424	2.35337	2.13399	0.456472	0.242287	0.999876	0.722843	0.737512	1.11424	2.35337	2.13399	0.456472	0.242287	61.8498	-0.701839	0.28917	-0.0484245	61.8498	-0.701839	0.28917	-0.0484245	61.9313	-0.744937	0.242286	0.195712	61.9313	-0.744937	0.242286	0.195712	0.0814904
P62301	0.999876	1.04786	1.66016	2.14714	5.36803	3.77194	0.967372	0.798175	0.999876	1.04786	1.66016	2.14714	5.36803	3.77194	0.967372	0.798175	0.999876	0.979167	1.24999	1.41125	3.911	3.66584	0.954782	0.382415	0.999876	0.979167	1.24999	1.41125	3.911	3.66584	0.954782	0.382415		0.595225	1.5	-0.1254		0.595225	1.5	-0.1254		0.161703	1.5	0.0228386		0.161703	1.5	0.0228386
P62305	0.999876	1.10233	1.05185	1.22429	1.85179	1.76694	1.60305	0.750277	0.999876	1.10233	1.05185	1.22429	1.85179	1.76694	1.60305	0.750277	0.999876	0.854609	0.78997	0.985805	1.6121	1.79025	1.29274	0.522047	0.999876	0.854609	0.78997	0.985805	1.6121	1.79025	1.29274	0.522047		0.615862	1.49301	0.298382		0.615862	1.49301	0.298382			0	0.107588			0	0.107588
P62307																	0.999876	3.40841	2.59316	4.28136	4.08906	6.54688	3.9311	2.0498	0.999876	3.40841	2.59316	4.28136	4.08906	6.54688	3.9311	2.0498										0.818504	1.5	-1.59866		0.818504	1.5	-1.59866
P62309																	0.999876	1.93735	1.93406	2.26488	3.12422	3.59783	3.18421	1.3617	0.999876	1.93735	1.93406	2.26488	3.12422	3.59783	3.18421	1.3617										0.815485	1.5	-0.815066		0.815485	1.5	-0.815066
P62311	0.999876	1.33045	1.54452	1.53922	1.6204	2.17342	1.66148	0.89912	0.999876	1.33045	1.54452	1.53922	1.6204	2.17342	1.66148	0.89912	0.999876	1.17055	1.15666	1.14264	1.38933	2.23391	2.0852	0.847498	0.999876	1.17055	1.15666	1.14264	1.38933	2.23391	2.0852	0.847498		0.764284	1.5	0.240686		0.764284	1.5	0.240686		0.1114	1.5	0.241985		0.1114	1.5	0.241985
P62313	0.999876	1.10399	1.56946	1.18525	1.73588	1.97102	1.86912	0.787171	0.999876	1.10399	1.56946	1.18525	1.73588	1.97102	1.86912	0.787171	0.999876	0.620608	0.602464	0.855924	0.871641	1.12728	0.891299	0.298177	0.999876	0.620608	0.602464	0.855924	0.871641	1.12728	0.891299	0.298177		0.621679	1.5	0.244097		0.621679	1.5	0.244097			0	0.0402077			0	0.0402077
P62315	0.999876	1.00464	0.929458	1.28575	1.86752	1.74368	1.22016	0.740818	0.999876	1.00464	0.929458	1.28575	1.86752	1.74368	1.22016	0.740818	0.999876	1.67173	1.48498	1.02092	2.11186	2.31394	1.39356	0.607019	0.999876	1.67173	1.48498	1.02092	2.11186	2.31394	1.39356	0.607019			0.474971	-0.304226			0.474971	-0.304226		0.813371	1.5	0.0987045		0.813371	1.5	0.0987045
P62317	0.999876	0.908516	1.10912	1.07724	2.05413	1.71026	1.30999	0.785124	0.999876	0.908516	1.10912	1.07724	2.05413	1.71026	1.30999	0.785124	0.999876	1.37818	1.40366	1.62416	2.41351	2.77252	2.01875	0.811315	0.999876	1.37818	1.40366	1.62416	2.41351	2.77252	2.01875	0.811315		0.577405	1.46488	0.300749		0.577405	1.46488	0.300749		0.151305	1.5	0.003803		0.151305	1.5	0.003803
P62320	0.999876	1.01843	1.04634	1.23048	1.83786	1.68963	1.51568	0.842037	0.999876	1.01843	1.04634	1.23048	1.83786	1.68963	1.51568	0.842037	0.999876	1.0617	1.14587	1.36632	1.9351	2.08985	1.8417	0.715025	0.999876	1.0617	1.14587	1.36632	1.9351	2.08985	1.8417	0.715025		0.589059	1.4713	0.373596		0.589059	1.4713	0.373596		0.102068	1.5	0.272879		0.102068	1.5	0.272879
P62331	0.999876	0.907035	0.790127	0.717235	0.396307	0.13169	0.031896	0.0607412	0.999876	0.907035	0.790127	0.717235	0.396307	0.13169	0.031896	0.0607412	0.999876	1.20997	1.18486	0.902516	0.500458	0.266675	0.0517079	0.0988607	0.999876	1.20997	1.18486	0.902516	0.500458	0.266675	0.0517079	0.0988607	52.0899	-0.072856	0	0.978115	52.0899	-0.072856	0	0.978115	54.2749	-0.116227	0.0827538	0.944195	54.2749	-0.116227	0.0827538	0.944195	2.18498
P62334	0.999876	0.994088	0.878365	0.853391	0.605425	0.20178	0.081139	0.0511829	0.999876	0.994088	0.878365	0.853391	0.605425	0.20178	0.081139	0.0511829	0.999876	0.778357	0.703061	0.533558	0.43788	0.109715	0.0369327	0.0296767	0.999876	0.778357	0.703061	0.533558	0.43788	0.109715	0.0369327	0.0296767	54.6617	-0.0915354	0.00307658	0.988056	54.6617	-0.0915354	0.00307658	0.988056	49.9425	-0.0532121	0	0.94922	49.9425	-0.0532121	0	0.94922	-4.71918
P62482	0.999876	0.85335	1.16872	1.18879	1.74463	1.49418	1.90086	0.61569	0.999876	0.85335	1.16872	1.18879	1.74463	1.49418	1.90086	0.61569	0.999876	1.384	1.20314	1.83283	1.83769	2.40379	2.13087	0.409292	0.999876	1.384	1.20314	1.83283	1.83769	2.40379	2.13087	0.409292		0.065517	1.41707	0.231287		0.065517	1.41707	0.231287		0.0997363	1.5	0.0872073		0.0997363	1.5	0.0872073
P62488	0.999876	0.93896	1.02273	1.45196	1.40534	1.71767	1.61039	0.132935	0.999876	0.93896	1.02273	1.45196	1.40534	1.71767	1.61039	0.132935																	66.4435	-0.849495	0	0.30266	66.4435	-0.849495	0	0.30266
P62627	0.999876	0.835354	0.766326	0.751176	0.829613	0.760465	0.560961	0.246721	0.999876	0.835354	0.766326	0.751176	0.829613	0.760465	0.560961	0.246721	0.999876	0.586295	0.60256	0.673216	0.626669	0.52972	0.45846	0.185501	0.999876	0.586295	0.60256	0.673216	0.626669	0.52972	0.45846	0.185501	62.929	-0.0249485	0	0.732383	62.929	-0.0249485	0	0.732383	55.6002	-0.0208949	0	0.683106	55.6002	-0.0208949	0	0.683106	-7.32882
P62631	0.999876	0.374032	0.163523	0.29768	0.0879302	0.115577		0.0324766	0.999876	0.374032	0.163523	0.29768	0.0879302	0.115577		0.0324766																	40.55	-0.319722	0.139304	0.939386	40.55	-0.319722	0.139304	0.939386
P62702	0.999876	1.10893	1.28104	1.70798	3.98032	2.76002	0.602809	0.366967	0.999876	1.10893	1.28104	1.70798	3.98032	2.76002	0.602809	0.366967	0.999876	1.16298	1.31765	1.84712	5.0225	5.13845	0.870166	0.487401	0.999876	1.16298	1.31765	1.84712	5.0225	5.13845	0.870166	0.487401	62.2064	-0.62026	0.366966	-0.227618	62.2064	-0.62026	0.366966	-0.227618		0.101479	1.5	-0.104148		0.101479	1.5	-0.104148
P62717	0.999876	1.28222	1.51646	1.45469	5.70139	4.18128	0.914171	0.708984	0.999876	1.28222	1.51646	1.45469	5.70139	4.18128	0.914171	0.708984	0.999876	1.00401	1.07947	1.51712	3.71622	4.43112	1.83553	0.616834	0.999876	1.00401	1.07947	1.51712	3.71622	4.43112	1.83553	0.616834		0.763035	1.5	-0.108836		0.763035	1.5	-0.108836		0.674893	1.5	-0.0440335		0.674893	1.5	-0.0440335
P62748																	0.999876	1.70802	2.41869	2.21776	1.49644	2.3919	0.210197	0.168076	0.999876	1.70802	2.41869	2.21776	1.49644	2.3919	0.210197	0.168076									61.3608	-0.831439	0.168048	-0.0535212	61.3608	-0.831439	0.168048	-0.0535212
P62751	0.999876	1.05718	1.29271	1.74495	4.51003	3.05768	0.634937	0.553162	0.999876	1.05718	1.29271	1.74495	4.51003	3.05768	0.634937	0.553162	0.999876	1.07127	1.22821	1.44466	3.75688	4.12519	1.16806	0.515531	0.999876	1.07127	1.22821	1.44466	3.75688	4.12519	1.16806	0.515531		0.68033	1.5	0.00436527		0.68033	1.5	0.00436527		0.172485	1.5	-0.0126972		0.172485	1.5	-0.0126972
P62754	0.999876	0.890857	0.827701	1.05513	2.412	1.37823	0.241229	0.18079	0.999876	0.890857	0.827701	1.05513	2.412	1.37823	0.241229	0.18079	0.999876	1.22237	1.23103	1.54019	3.56414	3.81283	0.8801	0.401868	0.999876	1.22237	1.23103	1.54019	3.56414	3.81283	0.8801	0.401868	61.4712	-0.816036	0.180787	0.363688	61.4712	-0.816036	0.180787	0.363688	62.7816	-0.576891	0.401868	-0.321635	62.7816	-0.576891	0.401868	-0.321635	1.31035
P62774	0.999876	1.05092	1.00466	0.755419	0.394362	0.226997	0.120742	0.0601927	0.999876	1.05092	1.00466	0.755419	0.394362	0.226997	0.120742	0.0601927	0.999876	1.21699	1.10708	0.789097	0.421395	0.294847	0.122785	0.0657197	0.999876	1.21699	1.10708	0.789097	0.421395	0.294847	0.122785	0.0657197	52.9821	-0.0934938	0.0784658	0.993775	52.9821	-0.0934938	0.0784658	0.993775	53.541	-0.0956591	0.0972933	0.947797	53.541	-0.0956591	0.0972933	0.947797	0.558862
P62806	0.999876	0.840035	0.675936	0.794148	0.960796	0.644193	0.39433	2.27513	0.999876	0.840035	0.675936	0.794148	0.960796	0.644193	0.39433	2.27513	0.999876	0.937396	0.794535	0.817919	1.21122	1.32617	0.76502	3.01555	0.999876	0.937396	0.794535	0.817919	1.21122	1.32617	0.76502	3.01555		0.452554	1.5	0.441566		0.452554	1.5	0.441566		0.455707	1.5	0.339826		0.455707	1.5	0.339826
P62814	0.999876	0.964607	0.955821	0.876104	0.681779	0.514044	0.306254	0.0513883	0.999876	0.964607	0.955821	0.876104	0.681779	0.514044	0.306254	0.0513883	0.999876	0.777972	0.679419	0.635845	0.535204	0.421578	0.289164	0.0444933	0.999876	0.777972	0.679419	0.635845	0.535204	0.421578	0.289164	0.0444933	57.5672	-0.0602693	0	0.987679	57.5672	-0.0602693	0	0.987679	52.9803	-0.0343497	0	0.921066	52.9803	-0.0343497	0	0.921066	-4.58688
P62821	0.999876	0.99437	0.892811	1.07029	0.869729	0.415074	0.231395	0.152597	0.999876	0.99437	0.892811	1.07029	0.869729	0.415074	0.231395	0.152597	0.999876	0.904461	0.887828	0.966922	0.716604	0.392722	0.223254	0.130633	0.999876	0.904461	0.887828	0.966922	0.716604	0.392722	0.223254	0.130633	57.2949	-0.130559	0.169817	0.981007	57.2949	-0.130559	0.169817	0.981007	56.6705	-0.0837065	0.107025	0.975794	56.6705	-0.0837065	0.107025	0.975794	-0.624406
P62827	0.999876	0.949456	1.05077	1.1086	1.20173	1.0282	0.255963	0.0459993	0.999876	0.949456	1.05077	1.1086	1.20173	1.0282	0.255963	0.0459993	0.999876	1.00038	1.02893	1.14221	1.39778	1.28123	0.294925	0.0495164	0.999876	1.00038	1.02893	1.14221	1.39778	1.28123	0.294925	0.0495164	61.702	-0.940494	0.0459993	0.954755	61.702	-0.940494	0.0459993	0.954755	61.7572	-0.935412	0.0495162	0.836252	61.7572	-0.935412	0.0495162	0.836252	0.0552685
P62830	0.999876	0.905932	0.878293	0.992137	2.82798	1.65041	0.29104	0.264835	0.999876	0.905932	0.878293	0.992137	2.82798	1.65041	0.29104	0.264835	0.999876	1.08881	1.10407	1.28018	3.14763	3.20494	0.757957	0.38828	0.999876	1.08881	1.10407	1.28018	3.14763	3.20494	0.757957	0.38828	61.3555	-0.736936	0.264808	0.202343	61.3555	-0.736936	0.264808	0.202343	62.4965	-0.594714	0.38828	-0.191609	62.4965	-0.594714	0.38828	-0.191609	1.14104
P62843																	0.999876	0.72326	0.68979	1.04595	1.79775	1.86179	0.456939	0.133329	0.999876	0.72326	0.68979	1.04595	1.79775	1.86179	0.456939	0.133329									61.9469	-0.849158	0.133329	0.399864	61.9469	-0.849158	0.133329	0.399864
P62849	0.999876	0.915534	0.579564	1.11454	2.44711	1.37976	0.281826	0.25179	0.999876	0.915534	0.579564	1.11454	2.44711	1.37976	0.281826	0.25179	0.999876	0.761427	0.931382	1.22343	2.38431	2.28688	0.533911	0.229249	0.999876	0.761427	0.931382	1.22343	2.38431	2.28688	0.533911	0.229249	61.3726	-0.74925	0.251778	0.30633	61.3726	-0.74925	0.251778	0.30633	62.0483	-0.7546	0.229249	0.136699	62.0483	-0.7546	0.229249	0.136699	0.675652
P62852	0.999876	0.980891	1.22762	1.85663	4.60774	3.22	0.686663	0.484631	0.999876	0.980891	1.22762	1.85663	4.60774	3.22	0.686663	0.484631	0.999876	1.14916	1.23604	1.53271	3.48943	3.51985	0.837714	0.388837	0.999876	1.14916	1.23604	1.53271	3.48943	3.51985	0.837714	0.388837	62.7899	-0.504627	0.48463	-0.29197	62.7899	-0.504627	0.48463	-0.29197		0.679088	1.5	0.0254573		0.679088	1.5	0.0254573
P62855	0.999876	1.03254	1.25535	1.64415	3.99898	2.56695	0.634522	0.40081	0.999876	1.03254	1.25535	1.64415	3.99898	2.56695	0.634522	0.40081	0.999876	0.827097	1.06394	1.32669	3.49124	3.66189	0.915155	0.376823	0.999876	0.827097	1.06394	1.32669	3.49124	3.66189	0.915155	0.376823	62.3014	-0.58674	0.40081	-0.210681	62.3014	-0.58674	0.40081	-0.210681	62.8438	-0.598729	0.376823	-0.208996	62.8438	-0.598729	0.376823	-0.208996	0.542442
P62858																	0.999876	0.799874	1.11511	1.07684	1.9516	2.22263	2.2101	0.893945	0.999876	0.799874	1.11511	1.07684	1.9516	2.22263	2.2101	0.893945										0.620803	1.5	0.364657		0.620803	1.5	0.364657
P62862	0.999876	0.677013	1.27509	1.92904	5.21612	4.44341	1.07406	0.6445	0.999876	0.677013	1.27509	1.92904	5.21612	4.44341	1.07406	0.6445	0.999876	1.91331	2.05938	3.47722	9.25091	11.2735	3.45159	1.23424	0.999876	1.91331	2.05938	3.47722	9.25091	11.2735	3.45159	1.23424		0.679939	1.5	-0.0625554		0.679939	1.5	-0.0625554		0.817352	1.5	-0.553628		0.817352	1.5	-0.553628
P62869	0.999876	0.916673	0.872315	0.723362	0.386084	0.13531	0.0764134	0.0641783	0.999876	0.916673	0.872315	0.723362	0.386084	0.13531	0.0764134	0.0641783	0.999876	1.62256	1.5973	1.28707	0.574643	0.285428	0.173322	0.103797	0.999876	1.62256	1.5973	1.28707	0.574643	0.285428	0.173322	0.103797	52.4004	-0.0815626	0.0174837	0.990916	52.4004	-0.0815626	0.0174837	0.990916	54.1594	-0.481793	0.187462	0.696021	54.1594	-0.481793	0.187462	0.696021	1.75896
P62874;P62880;P29387																	0.999876	1.84108	1.83885	2.44758	2.0172	1.43629	0.379297	0.71659	0.999876	1.84108	1.83885	2.44758	2.0172	1.43629	0.379297	0.71659										-0.134986	0.542907	-0.378078		-0.134986	0.542907	-0.378078
P62889	0.999876	0.733593	0.416202	1.10613	3.28749	2.58823	0.383214	0.35742	0.999876	0.733593	0.416202	1.10613	3.28749	2.58823	0.383214	0.35742	0.999876	0.904003	1.02368	1.36735	3.81214	4.40325	1.37314	0.362266	0.999876	0.904003	1.02368	1.36735	3.81214	4.40325	1.37314	0.362266	61.5129	-0.643496	0.357369	0.0416259	61.5129	-0.643496	0.357369	0.0416259			0	-0.3186			0	-0.3186
P62892	0.999876	3.15109	3.57669	2.93571	12.8294	5.33992	1.84143	1.66218	0.999876	3.15109	3.57669	2.93571	12.8294	5.33992	1.84143	1.66218	0.999876	0.539266	0.675791	1.37885	4.61171	5.48762	0.861971	0.68868	0.999876	0.539266	0.675791	1.37885	4.61171	5.48762	0.861971	0.68868			1.5	-0.512358			1.5	-0.512358		0.627904	1.5	0.00862095		0.627904	1.5	0.00862095
P62897	0.999876	1.07448	1.47842	1.66027	1.93296	1.93916	1.95731	1.01683	0.999876	1.07448	1.47842	1.66027	1.93296	1.93916	1.95731	1.01683	0.999876	1.00151	0.955887	1.11733	1.4321	1.71552	1.66718	0.62206	0.999876	1.00151	0.955887	1.11733	1.4321	1.71552	1.66718	0.62206		0.142367	1.5	0.33677		0.142367	1.5	0.33677		0.447755	1.35922	0.240309		0.447755	1.35922	0.240309
P62900	0.999876	1.20019	1.49012	2.84012	9.64589	6.12292	1.38342	0.869048	0.999876	1.20019	1.49012	2.84012	9.64589	6.12292	1.38342	0.869048	0.999876	1.174	1.24734	1.5602	3.28312	3.42405	1.05889	0.419779	0.999876	1.174	1.24734	1.5602	3.28312	3.42405	1.05889	0.419779		0.690168	1.5	-0.274756		0.690168	1.5	-0.274756	66.9033	-0.837859	0	-0.353194	66.9033	-0.837859	0	-0.353194
P62908	0.999876	0.967525	1.11173	1.50644	3.47327	2.51481	0.459314	0.32263	0.999876	0.967525	1.11173	1.50644	3.47327	2.51481	0.459314	0.32263	0.999876	1.20708	1.24536	1.49452	3.26843	3.27513	0.498194	0.236982	0.999876	1.20708	1.24536	1.49452	3.26843	3.27513	0.498194	0.236982	61.9133	-0.668386	0.322628	-0.0817816	61.9133	-0.668386	0.322628	-0.0817816	61.9973	-0.748433	0.236982	-0.150774	61.9973	-0.748433	0.236982	-0.150774	0.0840056
P62911	0.999876	1.36723	1.57478	2.74752	10.1502	6.65421	1.18807	1.02431	0.999876	1.36723	1.57478	2.74752	10.1502	6.65421	1.18807	1.02431	0.999876	1.21295	1.29719	2.03238	6.16808	6.67428	1.62342	0.800859	0.999876	1.21295	1.29719	2.03238	6.16808	6.67428	1.62342	0.800859			1.5	-0.293301			1.5	-0.293301		0.107665	1.5	-0.233964		0.107665	1.5	-0.233964
P62915	0.999876	0.421208	0.419533	0.206095					0.999876	0.421208	0.419533	0.206095																					40.5606	-0.28091	0.312624	0.93466	40.5606	-0.28091	0.312624	0.93466
P62918	0.999876	0.754999	1.0389	2.3476	10.2291	6.78567	1.47617	1.17241	0.999876	0.754999	1.0389	2.3476	10.2291	6.78567	1.47617	1.17241	0.999876	1.12564	1.27621	1.83896	6.5146	8.3483	2.17558	0.953884	0.999876	1.12564	1.27621	1.83896	6.5146	8.3483	2.17558	0.953884		0.672738	1.5	-0.228549		0.672738	1.5	-0.228549
P62960	0.999876	0.915873	0.908593	1.05364	1.87295	1.61194	0.634819	0.288821	0.999876	0.915873	0.908593	1.05364	1.87295	1.61194	0.634819	0.288821	0.999876	1.30821	1.31526	1.61072	3.18991	3.21172	1.39712	0.489452	0.999876	1.30821	1.31526	1.61072	3.18991	3.21172	1.39712	0.489452	62.2077	-0.694145	0.288821	0.352569	62.2077	-0.694145	0.288821	0.352569		0.0927734	1.5	-5.30719e-05		0.0927734	1.5	-5.30719e-05
P62983;P62984;P0CG49;P0CG50	0.999876	1.06704	1.01503	0.987175	1.04276	1.07096	1.01196	0.542789	0.999876	1.06704	1.01503	0.987175	1.04276	1.07096	1.01196	0.542789	0.999876	0.593669	0.544287	0.551135	0.625974	0.69986	0.628848	0.256928	0.999876	0.593669	0.544287	0.551135	0.625974	0.69986	0.628848	0.256928			0	0.943998			0	0.943998		-0.298978	0.551172	0.589686		-0.298978	0.551172	0.589686
P63001	0.999876	1.03904	0.923215	1.08929	0.890672	0.70811	0.182119	0.0534532	0.999876	1.03904	0.923215	1.08929	0.890672	0.70811	0.182119	0.0534532	0.999876	0.785438	0.725499	0.740101	0.991571	0.906524	0.238077	0.0763046	0.999876	0.785438	0.725499	0.740101	0.991571	0.906524	0.238077	0.0763046	59.3495	-0.140212	0.022956	0.979987	59.3495	-0.140212	0.022956	0.979987	60.4613	-0.213014	0.0725859	0.771541	60.4613	-0.213014	0.0725859	0.771541	1.11175
P63005	0.999876	0.994218	1.00481	0.895513	0.909966	0.904369	0.676582	0.189002	0.999876	0.994218	1.00481	0.895513	0.909966	0.904369	0.676582	0.189002	0.999876	1.11993	1.11045	0.900561	1.02683	1.15248	0.585287	0.122735	0.999876	1.11993	1.11045	0.900561	1.02683	1.15248	0.585287	0.122735	63.5246	-0.102211	0	0.965924	63.5246	-0.102211	0	0.965924
P63017	0.999876	0.989424	0.932254	0.857657	0.866865	0.383268	0.0813559	0.0596963	0.999876	0.989424	0.932254	0.857657	0.866865	0.383268	0.0813559	0.0596963	0.999876	0.847731	0.742435	0.700819	0.801479	0.340518	0.0910612	0.0496332	0.999876	0.847731	0.742435	0.700819	0.801479	0.340518	0.0910612	0.0496332	57.0455	-0.130479	0.030845	0.980434	57.0455	-0.130479	0.030845	0.980434	55.1554	-0.0552497	0	0.859621	55.1554	-0.0552497	0	0.859621	-1.89014
P63028	0.999876	1.03038	0.719188	0.86629	0.67096	0.218322	0.0871298	0.0509853	0.999876	1.03038	0.719188	0.86629	0.67096	0.218322	0.0871298	0.0509853	0.999876	0.79357	0.762648	0.836988	0.647038	0.194245	0.0844581	0.0413563	0.999876	0.79357	0.762648	0.836988	0.647038	0.194245	0.0844581	0.0413563	55.0168	-0.0841583	0	0.932061	55.0168	-0.0841583	0	0.932061	54.598	-0.079055	0	0.903157	54.598	-0.079055	0	0.903157	-0.418806
P63037	0.999876	0.912449	0.607851	0.556136	0.40853	0.165219	0.0611427	0.0623573	0.999876	0.912449	0.607851	0.556136	0.40853	0.165219	0.0611427	0.0623573	0.999876	0.700802	0.431837	0.379865	0.272949	0.139549	0.0388997	0.0431488	0.999876	0.700802	0.431837	0.379865	0.272949	0.139549	0.0388997	0.0431488	50.0093	-0.051561	0	0.971631	50.0093	-0.051561	0	0.971631	46.0127	-0.050935	0	0.966054	46.0127	-0.050935	0	0.966054	-3.99657
P63038	0.999876	1.06893	1.10902	1.02439	0.909706	0.271301	0.0924521	0.0635179	0.999876	1.06893	1.10902	1.02439	0.909706	0.271301	0.0924521	0.0635179	0.999876	0.877988	0.889794	0.918912	0.912336	0.283142	0.076804	0.0493708	0.999876	0.877988	0.889794	0.918912	0.912336	0.283142	0.076804	0.0493708	56.6475	-0.200904	0.0714953	0.98835	56.6475	-0.200904	0.0714953	0.98835	56.7262	-0.193668	0.0538103	0.972016	56.7262	-0.193668	0.0538103	0.972016	0.0787193
P63073	0.999876	0.962107	1.01014	0.880115	0.655572	0.35463	0.0508047	0.0457716	0.999876	0.962107	1.01014	0.880115	0.655572	0.35463	0.0508047	0.0457716	0.999876	0.976538	1.0958	0.946919	0.792071	0.306589	0.0437257	0.0441134	0.999876	0.976538	1.0958	0.946919	0.792071	0.306589	0.0437257	0.0441134	55.7481	-0.0915409	0	0.992595	55.7481	-0.0915409	0	0.992595	56.3504	-0.135703	0.0170401	0.991191	56.3504	-0.135703	0.0170401	0.991191	0.602366
P63085	0.999876	1.02011	0.785065	0.880075	0.928267	0.549199	0.133414	0.0929078	0.999876	1.02011	0.785065	0.880075	0.928267	0.549199	0.133414	0.0929078	0.999876	0.909398	0.942922	0.813143	0.80845	0.435902	0.0624479	0.039167	0.999876	0.909398	0.942922	0.813143	0.80845	0.435902	0.0624479	0.039167	58.2701	-0.141296	0.0677078	0.938257	58.2701	-0.141296	0.0677078	0.938257	56.9491	-0.0996019	0	0.963039	56.9491	-0.0996019	0	0.963039	-1.32095
P63087	0.999876	0.966729	0.43861	0.791449	0.466873	0.276178	0.0411518	0.00648523	0.999876	0.966729	0.43861	0.791449	0.466873	0.276178	0.0411518	0.00648523	0.999876	0.874429	0.826304	0.604295	0.689594	0.500502	0.081397	0.0483478	0.999876	0.874429	0.826304	0.604295	0.689594	0.500502	0.081397	0.0483478	51.3092	-0.047097	0	0.827626	51.3092	-0.047097	0	0.827626	54.7362	-0.0471533	0	0.886531	54.7362	-0.0471533	0	0.886531	3.42704
P63101	0.999876	0.962649	0.906827	1.1002	1.10481	0.827949	0.203991	0.056122	0.999876	0.962649	0.906827	1.1002	1.10481	0.827949	0.203991	0.056122	0.999876	0.917716	1.00101	1.16387	1.35867	1.01497	0.228607	0.049373	0.999876	0.917716	1.00101	1.16387	1.35867	1.01497	0.228607	0.049373	59.9816	-0.194741	0.0546857	0.972318	59.9816	-0.194741	0.0546857	0.972318	61.6546	-0.938667	0.0493729	0.888773	61.6546	-0.938667	0.0493729	0.888773	1.67293
P63158	0.999876	0.914479	0.767739	0.849642	0.687618	0.557112	0.454195	0.226383	0.999876	0.914479	0.767739	0.849642	0.687618	0.557112	0.454195	0.226383	0.999876	0.748359	0.642145	0.677637	0.656764	0.56801	0.396434	0.171334	0.999876	0.748359	0.642145	0.677637	0.656764	0.56801	0.396434	0.171334	59.165	-0.0323684	0	0.939999	59.165	-0.0323684	0	0.939999	56.3422	-0.0245892	0	0.827397	56.3422	-0.0245892	0	0.827397	-2.82284
P63166	0.999876	1.05686	1.14046	0.685182	0.565279	0.52034	0.418047	0.189338	0.999876	1.05686	1.14046	0.685182	0.565279	0.52034	0.418047	0.189338	0.999876	0.550283	0.703137	0.343424	0.433417	0.31848	0.261878		0.999876	0.550283	0.703137	0.343424	0.433417	0.31848	0.261878		56.7016	-0.0487671	0.209188	0.895798	56.7016	-0.0487671	0.209188	0.895798	47.808	-0.0376382	0.214951	0.785381	47.808	-0.0376382	0.214951	0.785381	-8.89366
P63168	0.999876	1.00967	0.676594	0.692788	0.354071	0.228647	0.0790187	0.0831118	0.999876	1.00967	0.676594	0.692788	0.354071	0.228647	0.0790187	0.0831118	0.999876	1.19802	1.03595	0.67894	0.397923	0.202264	0.114484	0.0621627	0.999876	1.19802	1.03595	0.67894	0.397923	0.202264	0.114484	0.0621627	51.585	-0.0568182	0	0.967994	51.585	-0.0568182	0	0.967994	52.5798	-0.0935504	0.0797177	0.963196	52.5798	-0.0935504	0.0797177	0.963196	0.994779
P63242	0.999876	1.05726	0.758227	0.303133	0.168609	0.0912843	0.091091	0.0611582	0.999876	1.05726	0.758227	0.303133	0.168609	0.0912843	0.091091	0.0611582	0.999876	0.919154	0.757009	0.375809	0.165983	0.148636	0.0875497	0.0527491	0.999876	0.919154	0.757009	0.375809	0.165983	0.148636	0.0875497	0.0527491	48.2084	-0.124562	0.0862715	0.994571	48.2084	-0.124562	0.0862715	0.994571	48.6461	-0.0907295	0.0701344	0.995052	48.6461	-0.0907295	0.0701344	0.995052	0.437763
P63276	0.999876	0.95482	1.12134	1.36174	2.87259	1.77466	0.361798	0.226276	0.999876	0.95482	1.12134	1.36174	2.87259	1.77466	0.361798	0.226276	0.999876	0.841009	0.817699	0.93662	2.12314	2.15444	0.409248	0.206205	0.999876	0.841009	0.817699	0.93662	2.12314	2.15444	0.409248	0.206205	61.7583	-0.764556	0.226275	0.133605	61.7583	-0.764556	0.226275	0.133605	61.8629	-0.781289	0.206205	0.263255	61.8629	-0.781289	0.206205	0.263255	0.104623
P63280	0.999876	1.01482	0.866599	0.816656	0.365223	0.0632201	0.0504725	0.044979	0.999876	1.01482	0.866599	0.816656	0.365223	0.0632201	0.0504725	0.044979	0.999876	0.864642	0.908188	0.639723	0.347389	0.108864	0.0590995	0.0368171	0.999876	0.864642	0.908188	0.639723	0.347389	0.108864	0.0590995	0.0368171	52.7026	-0.119391	0.0205148	0.989084	52.7026	-0.119391	0.0205148	0.989084	51.7359	-0.0821951	0	0.985273	51.7359	-0.0821951	0	0.985273	-0.966641
P63323	0.999876	1.0585	1.13066	1.24584	1.79254	1.4576	0.504842	0.190363	0.999876	1.0585	1.13066	1.24584	1.79254	1.4576	0.504842	0.190363	0.999876	0.787084	0.865495	1.04915	1.55657	1.65895	0.393907	0.119777	0.999876	0.787084	0.865495	1.04915	1.55657	1.65895	0.393907	0.119777	62.0065	-0.79286	0.190363	0.490056	62.0065	-0.79286	0.190363	0.490056	61.8671	-0.864398	0.119777	0.576333	61.8671	-0.864398	0.119777	0.576333	-0.139337
P63325	0.999876	0.874792	0.982387	1.73447	4.43358	3.02631	0.347878	0.279407	0.999876	0.874792	0.982387	1.73447	4.43358	3.02631	0.347878	0.279407	0.999876	0.868928	0.965435	1.41325	3.37132	3.4132	0.550149	0.296137	0.999876	0.868928	0.965435	1.41325	3.37132	3.4132	0.550149	0.296137		0.655494	1.5	0.0569861		0.655494	1.5	0.0569861	62.0836	-0.689947	0.296136	-0.113107	62.0836	-0.689947	0.296136	-0.113107
P63328																	0.999876	1.12793	1.46701	1.07362	1.15548	0.920949	0.206444	0.0545037	0.999876	1.12793	1.46701	1.07362	1.15548	0.920949	0.206444	0.0545037									60.4343	-0.239983	0.0530912	0.841775	60.4343	-0.239983	0.0530912	0.841775
P63330;P62715	0.999876	1.1481	1.39727	1.01971	0.790154	0.700862	0.448336	0.0685353	0.999876	1.1481	1.39727	1.01971	0.790154	0.700862	0.448336	0.0685353	0.999876	1.20603	1.30343	1.2487	1.01483	1.05409	0.510884	0.0628557	0.999876	1.20603	1.30343	1.2487	1.01483	1.05409	0.510884	0.0628557	60.4839	-0.077345	0	0.833163	60.4839	-0.077345	0	0.833163	62.012	-0.914953	0.0628557	0.843162	62.012	-0.914953	0.0628557	0.843162	1.52804
P67871	0.999876	0.951106	1.02968	0.995269	0.691931	0.531156	0.234926	0.0241905	0.999876	0.951106	1.02968	0.995269	0.691931	0.531156	0.234926	0.0241905	0.999876	0.808995	0.848852	0.796528	0.5836	0.240236	0.0646338	0.0425762	0.999876	0.808995	0.848852	0.796528	0.5836	0.240236	0.0646338	0.0425762	57.7189	-0.0778593	0	0.981498	57.7189	-0.0778593	0	0.981498	54.2383	-0.073747	0	0.948961	54.2383	-0.073747	0	0.948961	-3.48058
P67984	0.999876	0.993836	1.3149	2.01582	7.94353	5.06522	1.00523	0.557536	0.999876	0.993836	1.3149	2.01582	7.94353	5.06522	1.00523	0.557536	0.999876	0.969629	1.26961	1.47501	3.58137	4.06669	1.2459	0.405772	0.999876	0.969629	1.26961	1.47501	3.58137	4.06669	1.2459	0.405772			0.668651	-0.365659			0.668651	-0.365659		0.208193	1.5	0.00625144		0.208193	1.5	0.00625144
P68037	0.999876	1.01225	1.08114	1.16029	1.09102	0.778079	0.374532	0.156272	0.999876	1.01225	1.08114	1.16029	1.09102	0.778079	0.374532	0.156272	0.999876	0.910443	1.01603	1.1593	1.17376	0.897079	0.400611	0.124343	0.999876	0.910443	1.01603	1.1593	1.17376	0.897079	0.400611	0.124343	60.6423	-0.125116	0.14227	0.952916	60.6423	-0.125116	0.14227	0.952916	61.2965	-0.160217	0.109122	0.933622	61.2965	-0.160217	0.109122	0.933622	0.654207
P68040	0.999876	1.10062	1.1231	1.35662	2.82342	2.01997	0.292242	0.126543	0.999876	1.10062	1.1231	1.35662	2.82342	2.01997	0.292242	0.126543	0.999876	0.933144	0.960153	1.21412	2.34996	2.37407	0.288324	0.1294	0.999876	0.933144	0.960153	1.21412	2.34996	2.37407	0.288324	0.1294	61.7041	-0.862415	0.126542	0.156714	61.7041	-0.862415	0.126542	0.156714	61.6941	-0.859928	0.129399	0.221329	61.6941	-0.859928	0.129399	0.221329	-0.0100426
P68134;P68033;P63268;P62737	0.999876	0.910213	0.876715	0.976129	0.981056	0.793533	0.370085	0.0993376	0.999876	0.910213	0.876715	0.976129	0.981056	0.793533	0.370085	0.0993376	0.999876	1.2739	1.44559	1.29077	1.58795	1.62751	0.787799	0.131755	0.999876	1.2739	1.44559	1.29077	1.58795	1.62751	0.787799	0.131755	60.7841	-0.115176	0.0434627	0.969447	60.7841	-0.115176	0.0434627	0.969447	62.3698	-0.839187	0.131755	0.366493	62.3698	-0.839187	0.131755	0.366493	1.5857
P68254	0.999876	0.964467	0.937101	1.06883	0.629147	0.177368	0.0759249	0.0372483	0.999876	0.964467	0.937101	1.06883	0.629147	0.177368	0.0759249	0.0372483	0.999876	1.24219	1.46453	1.27182	0.72685	0.225946	0.0984587	0.0467939	0.999876	1.24219	1.46453	1.27182	0.72685	0.225946	0.0984587	0.0467939	54.8777	-0.170319	0.0615557	0.989132	54.8777	-0.170319	0.0615557	0.989132	55.5634	-0.17699	0.0786491	0.843347	55.5634	-0.17699	0.0786491	0.843347	0.685681
P68372;Q9D6F9	0.999876	0.946428	0.766733	0.698152	0.673155	0.507497	0.183418	0.0663419	0.999876	0.946428	0.766733	0.698152	0.673155	0.507497	0.183418	0.0663419	0.999876	0.67235	0.512502	0.482683	0.425695	0.307783	0.13519	0.03916	0.999876	0.67235	0.512502	0.482683	0.425695	0.307783	0.13519	0.03916	55.5566	-0.0450189	0	0.930894	55.5566	-0.0450189	0	0.930894	48.3325	-0.037609	0	0.91795	48.3325	-0.037609	0	0.91795	-7.22415
P68373;Q9JJZ2	0.999876	0.827175	0.626589	0.737743	0.729031	0.413181	0.136042	0.0557501	0.999876	0.827175	0.626589	0.737743	0.729031	0.413181	0.136042	0.0557501	0.999876	0.802408	0.610719	0.639538	0.592466	0.425436	0.164758	0.0358596	0.999876	0.802408	0.610719	0.639538	0.592466	0.425436	0.164758	0.0358596	54.4075	-0.0406208	0	0.832118	54.4075	-0.0406208	0	0.832118	52.5169	-0.0364716	0	0.885311	52.5169	-0.0364716	0	0.885311	-1.89059
P68510	0.999876	0.909806	1.24468	1.12675	0.893625	0.458882	0.114469	0.0559176	0.999876	0.909806	1.24468	1.12675	0.893625	0.458882	0.114469	0.0559176	0.999876	1.49811	1.56557	1.57757	1.59482	0.798941	0.249913	0.0847328	0.999876	1.49811	1.56557	1.57757	1.59482	0.798941	0.249913	0.0847328	57.6804	-0.146757	0.0487759	0.941297	57.6804	-0.146757	0.0487759	0.941297	59.9968	-0.192104	0.101275	0.52857	59.9968	-0.192104	0.101275	0.52857	2.31642
P69566																	0.999876	2.18754	2.41817	0.391707	1.66324	1.78537		0.500837	0.999876	2.18754	2.41817	0.391707	1.66324	1.78537		0.500837										-0.388646	0.0141936	-0.257024		-0.388646	0.0141936	-0.257024
P70122																	0.999876	0.987718	0.896657	0.627484	0.392199	0.0705185	0.0157192	0.0540607	0.999876	0.987718	0.896657	0.627484	0.392199	0.0705185	0.0157192	0.0540607									51.7927	-0.0865284	0	0.991278	51.7927	-0.0865284	0	0.991278
P70168	0.999876	1.09723	0.962492	0.413147	0.162734	0.11192	0.0745038	0.0617005	0.999876	1.09723	0.962492	0.413147	0.162734	0.11192	0.0745038	0.0617005	0.999876	1.07051	0.845626	0.392245	0.14151	0.0750289	0.0424887	0.0414189	0.999876	1.07051	0.845626	0.392245	0.14151	0.0750289	0.0424887	0.0414189	49.5409	-0.176657	0.0924666	0.991056	49.5409	-0.176657	0.0924666	0.991056	49.1456	-0.126061	0.0488465	0.995459	49.1456	-0.126061	0.0488465	0.995459	-0.395306
P70195	0.999876	1.00289	1.11575	1.23146	1.38672	1.53016	1.62426	0.810184	0.999876	1.00289	1.11575	1.23146	1.38672	1.53016	1.62426	0.810184	0.999876	1.08281	1.32778	1.32783	1.77599	2.04711	1.94509	0.712298	0.999876	1.08281	1.32778	1.32783	1.77599	2.04711	1.94509	0.712298		0.0511742	1.33231	0.280827		0.0511742	1.33231	0.280827		0.0689042	1.5	0.237842		0.0689042	1.5	0.237842
P70202	0.999876	0.987166	0.824011	1.15729	0.585058	0.262019	0.0236576		0.999876	0.987166	0.824011	1.15729	0.585058	0.262019	0.0236576		0.999876	1.3943	1.07754	1.06351	1.29961	0.293824			0.999876	1.3943	1.07754	1.06351	1.29961	0.293824			55.022	-0.145942	0.0563675	0.924398	55.022	-0.145942	0.0563675	0.924398	57.7966	-1.08145	0	0.660167	57.7966	-1.08145	0	0.660167	2.77459
P70265																	0.999876	0.380135	0.276048	0.0999628	0.0485594	0.0376328	0.0202635	0.010643	0.999876	0.380135	0.276048	0.0999628	0.0485594	0.0376328	0.0202635	0.010643
P70290	0.999876	0.785954	0.511856	0.20133	0.112894	0.0888243	0.0457619	0.0441062	0.999876	0.785954	0.511856	0.20133	0.112894	0.0888243	0.0457619	0.0441062	0.999876	6.72142	3.86436	3.94328	0.642528	0.453671	0.39236	0.490575	0.999876	6.72142	3.86436	3.94328	0.642528	0.453671	0.39236	0.490575	45.5957	-0.0776735	0.0295575	0.993429	45.5957	-0.0776735	0.0295575	0.993429	54.3533	-0.643316	0.445535	-0.260448	54.3533	-0.643316	0.445535	-0.260448	8.75762
P70296	0.999876	1.13365	1.1362	0.974983	0.748645	0.437513	0.253509	0.09098	0.999876	1.13365	1.1362	0.974983	0.748645	0.437513	0.253509	0.09098	0.999876	0.910527	1.05945	0.933477	0.768986	0.441214	0.183799	0.067852	0.999876	0.910527	1.05945	0.933477	0.768986	0.441214	0.183799	0.067852	57.325	-0.0854559	0.0778747	0.964912	57.325	-0.0854559	0.0778747	0.964912	57.2667	-0.0876563	0.0191252	0.987951	57.2667	-0.0876563	0.0191252	0.987951	-0.0582247
P70303	0.999876	1.62854	1.69354	1.36869	1.44315	1.22129	0.627801	0.188861	0.999876	1.62854	1.69354	1.36869	1.44315	1.22129	0.627801	0.188861	0.999876	0.879233	0.832268	0.736338	0.570808	0.43793	0.248776	0.0698464	0.999876	0.879233	0.832268	0.736338	0.570808	0.43793	0.248776	0.0698464	62.1643	-0.790279	0.188861	0.331982	62.1643	-0.790279	0.188861	0.331982	55.1263	-0.0452645	0	0.973688	55.1263	-0.0452645	0	0.973688	-7.03801
P70315	0.999876	0.73776	1.04732	0.738087	0.378294	0.201617	0.0874144	0.0736674	0.999876	0.73776	1.04732	0.738087	0.378294	0.201617	0.0874144	0.0736674	0.999876	0.754984	0.581049	0.516099	0.622578	0.0727449	0.0468791	0.0193522	0.999876	0.754984	0.581049	0.516099	0.622578	0.0727449	0.0468791	0.0193522	52.7271	-0.0995189	0.0748458	0.930277	52.7271	-0.0995189	0.0748458	0.930277	49.5185	-0.045266	0	0.844909	49.5185	-0.045266	0	0.844909	-3.20866
P70349	0.999876	1.14241	1.24002	1.11384	1.06536	1.21868	1.01222	0.15033	0.999876	1.14241	1.24002	1.11384	1.06536	1.21868	1.01222	0.15033	0.999876	0.896626	0.985068	0.941761	0.986704	1.17264	0.980992	0.118663	0.999876	0.896626	0.985068	0.941761	0.986704	1.17264	0.980992	0.118663	66.4856	-0.848418	0	0.834504	66.4856	-0.848418	0	0.834504	63.065	-0.832944	0.118663	0.938163	63.065	-0.832944	0.118663	0.938163	-3.42063
P70362	0.999876	0.972813	0.675411	0.640331	0.857334	0.254338	0.0593194	0.0251899	0.999876	0.972813	0.675411	0.640331	0.857334	0.254338	0.0593194	0.0251899	0.999876	0.931543	1.26042	1.02472	0.523155	0.505764	0.0966464	0.0115954	0.999876	0.931543	1.26042	1.02472	0.523155	0.505764	0.0966464	0.0115954	54.4243	-0.0552129	0	0.819988	54.4243	-0.0552129	0	0.819988	56.3194	-0.0865972	0	0.901585	56.3194	-0.0865972	0	0.901585	1.8951
P70398																	0.999876	1.57616	0.879815	0.588813	0.724432	0.383314	0.445507	0.173933	0.999876	1.57616	0.879815	0.588813	0.724432	0.383314	0.445507	0.173933									56.4225	-0.0463199	0.170885	0.680418	56.4225	-0.0463199	0.170885	0.680418
P70404	0.999876	0.929857	0.989214	0.976868	0.878369	0.341073	0.111451	0.0892746	0.999876	0.929857	0.989214	0.976868	0.878369	0.341073	0.111451	0.0892746	0.999876	0.825432	0.925702	1.08784	0.800302	0.341129	0.149037	0.068898	0.999876	0.825432	0.925702	1.08784	0.800302	0.341129	0.149037	0.068898	56.8613	-0.157482	0.084452	0.995427	56.8613	-0.157482	0.084452	0.995427	56.6304	-0.132668	0.0833226	0.95779	56.6304	-0.132668	0.0833226	0.95779	-0.230881
P70441	0.999876	1.22995	1.18082	0.782486	0.663462	0.704508	0.821385	0.446081	0.999876	1.22995	1.18082	0.782486	0.663462	0.704508	0.821385	0.446081	0.999876	1.06316	1.01024	1.12291	1.05011	1.06907	0.910496	0.353273	0.999876	1.06316	1.01024	1.12291	1.05011	1.06907	0.910496	0.353273		-0.427419	0.658859	0.681682		-0.427419	0.658859	0.681682	62.7928	-0.621454	0.353273	0.938499	62.7928	-0.621454	0.353273	0.938499
P70444	0.999876	0.943095	1.14618	0.856859	1.12572	0.95228	0.996824	0.480451	0.999876	0.943095	1.14618	0.856859	1.12572	0.95228	0.996824	0.480451	0.999876	1.57323	1.79455	1.57734	1.95656	1.89802	1.32139	0.52522	0.999876	1.57323	1.79455	1.57734	1.95656	1.89802	1.32139	0.52522	66.9258	-0.263906	0	0.790824	66.9258	-0.263906	0	0.790824			0	-0.854227			0	-0.854227
P70445	0.999876	1.63087	2.79066	1.99066	1.48001	2.62619	1.82154	0.882186	0.999876	1.63087	2.79066	1.99066	1.48001	2.62619	1.82154	0.882186																		0.814346	1.5	-0.110871		0.814346	1.5	-0.110871
P70460	0.999876	0.82508	0.614895	0.149718	0.145221	0.189205	0.0937575	0.0464333	0.999876	0.82508	0.614895	0.149718	0.145221	0.189205	0.0937575	0.0464333	0.999876	0.941191	0.632069	0.244894	0.252393	0.194891	0.0723346	0.0372207	0.999876	0.941191	0.632069	0.244894	0.252393	0.194891	0.0723346	0.0372207	46.3549	-0.0907419	0.0829256	0.966287	46.3549	-0.0907419	0.0829256	0.966287	47.3477	-0.0856753	0.09415	0.978868	47.3477	-0.0856753	0.09415	0.978868	0.992744
P70677	0.999876	1.01511	1.06075	1.20345	1.17029	1.17918	1.27933	0.583036	0.999876	1.01511	1.06075	1.20345	1.17029	1.17918	1.27933	0.583036	0.999876	1.41306	1.42841	1.50383	1.67702	1.86238	1.92423	0.763119	0.999876	1.41306	1.42841	1.50383	1.67702	1.86238	1.92423	0.763119			0	0.437954			0	0.437954		0.197795	1.5	0.208599		0.197795	1.5	0.208599
P70695	0.999876	1.12565	0.929219	1.06473	0.890409	1.12822	1.1091	0.630588	0.999876	1.12565	0.929219	1.06473	0.890409	1.12822	1.1091	0.630588	0.999876	0.983054	0.979714	0.976848	1.07188	1.08934	1.15116	0.449961	0.999876	0.983054	0.979714	0.976848	1.07188	1.08934	1.15116	0.449961			0	0.673188			0	0.673188	66.94	-0.836941	0	0.88672	66.94	-0.836941	0	0.88672
P70697	0.999876	0.929883	1.10514	0.8512	0.324536	0.256083	0.0565464	0.0516867	0.999876	0.929883	1.10514	0.8512	0.324536	0.256083	0.0565464	0.0516867	0.999876	1.25447	1.35217	1.19666	0.484074	0.603058	0.173886	0.022972	0.999876	1.25447	1.35217	1.19666	0.484074	0.603058	0.173886	0.022972	52.8411	-0.136299	0.0951278	0.972625	52.8411	-0.136299	0.0951278	0.972625	57.3512	-0.0830841	0	0.800539	57.3512	-0.0830841	0	0.800539	4.5101
P70698	0.999876	0.938746	0.643098	0.676041	0.569162	0.319435	0.133139	0.0640386	0.999876	0.938746	0.643098	0.676041	0.569162	0.319435	0.133139	0.0640386	0.999876	0.905838	0.827656	0.778307	0.550546	0.338919	0.167685	0.0489165	0.999876	0.905838	0.827656	0.778307	0.550546	0.338919	0.167685	0.0489165	52.8226	-0.0446187	0	0.941389	52.8226	-0.0446187	0	0.941389	54.4688	-0.0563266	0	0.982567	54.4688	-0.0563266	0	0.982567	1.6462
P70699	0.999876	1.06898	1.10161	1.08195	1.04053	0.86139	0.200033	0.124087	0.999876	1.06898	1.10161	1.08195	1.04053	0.86139	0.200033	0.124087	0.999876	0.91379	0.777972	0.955858	1.00991	0.982587	0.411178	0.0733222	0.999876	0.91379	0.777972	0.955858	1.00991	0.982587	0.411178	0.0733222	59.8753	-0.224855	0.123995	0.979684	59.8753	-0.224855	0.123995	0.979684	61.6283	-0.249795	0.0692401	0.92874	61.6283	-0.249795	0.0692401	0.92874	1.75302
P80313	0.999876	0.95023	1.07252	1.07581	1.01427	0.819387	0.463711	0.0824239	0.999876	0.95023	1.07252	1.07581	1.01427	0.819387	0.463711	0.0824239	0.999876	1.02925	1.00185	1.09044	1.12703	0.947591	0.514004	0.0585007	0.999876	1.02925	1.00185	1.09044	1.12703	0.947591	0.514004	0.0585007	61.5449	-0.112754	0	0.982004	61.5449	-0.112754	0	0.982004	62.0751	-0.17535	0.0246064	0.973355	62.0751	-0.17535	0.0246064	0.973355	0.530151
P80314	0.999876	0.895122	0.944855	1.04621	0.789041	0.363225	0.0941985	0.0488302	0.999876	0.895122	0.944855	1.04621	0.789041	0.363225	0.0941985	0.0488302	0.999876	0.972063	0.930991	1.01289	0.919584	0.494035	0.137812	0.0573125	0.999876	0.972063	0.930991	1.01289	0.919584	0.494035	0.137812	0.0573125	56.7231	-0.125384	0.0344949	0.984187	56.7231	-0.125384	0.0344949	0.984187	57.9634	-0.140312	0.0501806	0.994851	57.9634	-0.140312	0.0501806	0.994851	1.2403
P80315	0.999876	0.896543	0.901325	1.01128	0.83433	0.381564	0.123386	0.0578454	0.999876	0.896543	0.901325	1.01128	0.83433	0.381564	0.123386	0.0578454	0.999876	0.982207	0.977599	1.05624	1.00057	0.567969	0.171144	0.0687464	0.999876	0.982207	0.977599	1.05624	1.00057	0.567969	0.171144	0.0687464	57.0075	-0.127357	0.0511621	0.98109	57.0075	-0.127357	0.0511621	0.98109	58.4707	-0.167603	0.0836855	0.994673	58.4707	-0.167603	0.0836855	0.994673	1.46318
P80316	0.999876	0.920891	0.936388	1.06801	0.94777	0.703659	0.388714	0.0681954	0.999876	0.920891	0.936388	1.06801	0.94777	0.703659	0.388714	0.0681954	0.999876	0.870597	0.870276	0.949646	1.00204	0.910542	0.382099	0.0546205	0.999876	0.870597	0.870276	0.949646	1.00204	0.910542	0.382099	0.0546205	60.474	-0.0965505	0	0.979066	60.474	-0.0965505	0	0.979066	61.2586	-0.166673	0.0301158	0.956949	61.2586	-0.166673	0.0301158	0.956949	0.784582
P80317	0.999876	0.967454	0.926131	0.905294	0.78831	0.465072	0.165491	0.0474326	0.999876	0.967454	0.926131	0.905294	0.78831	0.465072	0.165491	0.0474326	0.999876	0.93672	0.862177	0.89456	0.826234	0.543985	0.198254	0.0558567	0.999876	0.93672	0.862177	0.89456	0.826234	0.543985	0.198254	0.0558567	57.3881	-0.0864179	0	0.991811	57.3881	-0.0864179	0	0.991811	58.1317	-0.0843266	0	0.969188	58.1317	-0.0843266	0	0.969188	0.743664
P80318	0.999876	0.964784	0.875296	0.815414	0.74792	0.299906	0.10587	0.0479963	0.999876	0.964784	0.875296	0.815414	0.74792	0.299906	0.10587	0.0479963	0.999876	0.863551	0.780913	0.750105	0.677523	0.393133	0.120771	0.0534316	0.999876	0.863551	0.780913	0.750105	0.677523	0.393133	0.120771	0.0534316	55.8716	-0.0847384	0	0.971887	55.8716	-0.0847384	0	0.971887	55.0822	-0.0539379	0	0.932074	55.0822	-0.0539379	0	0.932074	-0.789455
P81117	0.999876	4.33103	3.24394	1.52466	3.88832		4.23802	1.27805	0.999876	4.33103	3.24394	1.52466	3.88832		4.23802	1.27805	0.999876	0.711305	0.74549	0.683277	0.887372	1.05063	1.17247	0.34098	0.999876	0.711305	0.74549	0.683277	0.887372	1.05063	1.17247	0.34098		0.818382	1.5	-0.873289		0.818382	1.5	-0.873289	66.8034	-0.840367	0	0.388332	66.8034	-0.840367	0	0.388332
P82343	0.999876	1.17196	0.935647	1.09783	1.20428	1.22717	0.779234	0.135404	0.999876	1.17196	0.935647	1.09783	1.20428	1.22717	0.779234	0.135404	0.999876	1.29588	1.3877	1.42383	1.60622	1.81981	1.20406	0.123315	0.999876	1.29588	1.3877	1.42383	1.60622	1.81981	1.20406	0.123315	62.3573	-0.836065	0.135404	0.849492	62.3573	-0.836065	0.135404	0.849492	66.4118	-0.841104	0	0.183048	66.4118	-0.841104	0	0.183048	4.05454
P83741;Q80XP9	0.999876	1.2804	0.841463	0.964771	0.619327	0.257115	0.169618	0.089173	0.999876	1.2804	0.841463	0.964771	0.619327	0.257115	0.169618	0.089173	0.999876	1.01289	1.38561	0.71576	0.625124	0.441236	0.249977	0.148493	0.999876	1.01289	1.38561	0.71576	0.625124	0.441236	0.249977	0.148493	55.1607	-0.108521	0.102365	0.922954	55.1607	-0.108521	0.102365	0.922954	56.0413	-0.0694115	0.141519	0.839125	56.0413	-0.0694115	0.141519	0.839125	0.880663
P83870																	0.999876	0.355156	0.484985	0.302216	0.273065	0.431443	0.107859	0.159312	0.999876	0.355156	0.484985	0.302216	0.273065	0.431443	0.107859	0.159312									40.2351	-0.351	0.293127	0.798079	40.2351	-0.351	0.293127	0.798079
P83882	0.999876	1.08365	1.45461	2.47117	7.83411	5.10196	1.02963	0.872929	0.999876	1.08365	1.45461	2.47117	7.83411	5.10196	1.02963	0.872929	0.999876	1.66971	1.8688	2.30299	8.56191	9.5055	2.40586	0.839698	0.999876	1.66971	1.8688	2.30299	8.56191	9.5055	2.40586	0.839698		0.685711	1.5	-0.206816		0.685711	1.5	-0.206816
P83940	0.999876	0.868453	0.660652	0.63573	0.290536	0.110065	0.062691	0.0382013	0.999876	0.868453	0.660652	0.63573	0.290536	0.110065	0.062691	0.0382013	0.999876	0.786944	0.744777	0.612073	0.264549	0.136505	0.0519304	0.0343342	0.999876	0.786944	0.744777	0.612073	0.264549	0.136505	0.0519304	0.0343342	50.0791	-0.0596258	0	0.968569	50.0791	-0.0596258	0	0.968569	50.1887	-0.0612353	0	0.963146	50.1887	-0.0612353	0	0.963146	0.109599
P84078;P61205	0.999876	0.923215	0.980817	0.990146	1.00168	0.855695	0.536189	0.0907724	0.999876	0.923215	0.980817	0.990146	1.00168	0.855695	0.536189	0.0907724	0.999876	2.11087	2.17997	2.47369	2.3436	2.06041	1.25274	0.195315	0.999876	2.11087	2.17997	2.47369	2.3436	2.06041	1.25274	0.195315	62.1433	-0.114706	0	0.988847	62.1433	-0.114706	0	0.988847	66.5765	-0.841121	0	-0.732977	66.5765	-0.841121	0	-0.732977	4.43319
P84084	0.999876	1.12684	0.959075	0.893141	0.827924	0.434544	0.0935354	0.0353206	0.999876	1.12684	0.959075	0.893141	0.827924	0.434544	0.0935354	0.0353206	0.999876	1.04516	0.956011	1.1247	0.962279	0.637231	0.318547	0.0672657	0.999876	1.04516	0.956011	1.1247	0.962279	0.637231	0.318547	0.0672657	57.2294	-0.109457	0	0.979662	57.2294	-0.109457	0	0.979662	59.6854	-0.104586	0.0268376	0.976331	59.6854	-0.104586	0.0268376	0.976331	2.45594
P84089	0.999876	1.44017	1.30803	1.16485	0.991633	0.662116	0.238387	0.249957	0.999876	1.44017	1.30803	1.16485	0.991633	0.662116	0.238387	0.249957	0.999876	0.912211	1.05723	0.846339	0.867894	0.713174	0.382362	0.200028	0.999876	0.912211	1.05723	0.846339	0.867894	0.713174	0.382362	0.200028	58.2054	-0.81383	0.244172	0.783757	58.2054	-0.81383	0.244172	0.783757	60.6334	-0.0620412	0	0.955622	60.6334	-0.0620412	0	0.955622	2.42804
P84091																	0.999876	1.47562	0.417178	0.782116	0.693364		0.483909	0.176673	0.999876	1.47562	0.417178	0.782116	0.693364		0.483909	0.176673									57.7954	-0.0332628	0	0.543169	57.7954	-0.0332628	0	0.543169
P84096	0.999876	1.71549	1.10847	1.35287	1.43383	0.233691		0.0340104	0.999876	1.71549	1.10847	1.35287	1.43383	0.233691		0.0340104	0.999876	2.5598	2.19256	2.15698	2.44269	0.917441	0.651429	0.169051	0.999876	2.5598	2.19256	2.15698	2.44269	0.917441	0.651429	0.169051	57.7042	-1.04663	0.0340103	0.644781	57.7042	-1.04663	0.0340103	0.644781	62.8787	-0.170666	0.140651	-0.212758	62.8787	-0.170666	0.140651	-0.212758	5.17446
P84099	0.999876	1.2857	1.78746	1.88692	6.41987	4.48252	0.937341	0.782917	0.999876	1.2857	1.78746	1.88692	6.41987	4.48252	0.937341	0.782917	0.999876	0.964374	1.02754	1.40666	3.19847	4.04256	1.05594	0.376599	0.999876	0.964374	1.02754	1.40666	3.19847	4.04256	1.05594	0.376599		0.763122	1.5	-0.176298		0.763122	1.5	-0.176298	66.5489	-0.518505	0.317494	-0.247251	66.5489	-0.518505	0.317494	-0.247251
P84102;O88892	0.999876	0.792961	1.32699	0.846037	1.38255	1.06888	1.42207	0.567248	0.999876	0.792961	1.32699	0.846037	1.38255	1.06888	1.42207	0.567248																			0	0.248917			0	0.248917
P84244;P84228;P68433;P02301	0.999876	0.946744	0.357664	0.666426	0.479188	0.0617331	0.176329	1.52703	0.999876	0.946744	0.357664	0.666426	0.479188	0.0617331	0.176329	1.52703	0.999876	0.855938	0.736846	0.602977	0.945499	0.640362	0.49051	2.97168	0.999876	0.855938	0.736846	0.602977	0.945499	0.640362	0.49051	2.97168		-0.552676	0.544729	0.166332		-0.552676	0.544729	0.166332		0.0835058	1.5	0.311414		0.0835058	1.5	0.311414
P85094	0.999876	1.11202	1.74438	0.703963	0.890509	0.576546	0.127317		0.999876	1.11202	1.74438	0.703963	0.890509	0.576546	0.127317																		58.3396	-0.115191	0	0.56671	58.3396	-0.115191	0	0.56671
P97287	0.999876	1.27342	1.37011	0.693147	0.776848	0.59068	0.237625	0.102236	0.999876	1.27342	1.37011	0.693147	0.776848	0.59068	0.237625	0.102236	0.999876	0.912812	0.885182	0.781334	0.504594	0.459288	0.225844	0.143495	0.999876	0.912812	0.885182	0.781334	0.504594	0.459288	0.225844	0.143495	58.2454	-0.0679563	0	0.799362	58.2454	-0.0679563	0	0.799362	55.3976	-0.0464846	0	0.981234	55.3976	-0.0464846	0	0.981234	-2.84775
P97310	0.999876	1.11014	0.910552	0.536947	0.203992	0.109542	0.0848809	0.0498192	0.999876	1.11014	0.910552	0.536947	0.203992	0.109542	0.0848809	0.0498192	0.999876	0.731863	0.607217	0.40101	0.118134	0.0785735	0.0320575	0.0416485	0.999876	0.731863	0.607217	0.40101	0.118134	0.0785735	0.0320575	0.0416485	50.3722	-0.11771	0.0695641	0.990307	50.3722	-0.11771	0.0695641	0.990307	46.9568	-0.0617689	0	0.972487	46.9568	-0.0617689	0	0.972487	-3.41536
P97311	0.999876	1.17596	0.881992	0.576434	0.192716	0.152996	0.0930029	0.0323247	0.999876	1.17596	0.881992	0.576434	0.192716	0.152996	0.0930029	0.0323247	0.999876	1.1228	0.98756	0.581035	0.237202	0.173247	0.0920325	0.0614443	0.999876	1.1228	0.98756	0.581035	0.237202	0.173247	0.0920325	0.0614443	50.5759	-0.111102	0.0696764	0.973968	50.5759	-0.111102	0.0696764	0.973968	50.8346	-0.12563	0.101035	0.984076	50.8346	-0.12563	0.101035	0.984076	0.258653
P97315	0.999876	1.08291	1.00915	0.977617	1.02619	1.19669	0.987468	0.5055	0.999876	1.08291	1.00915	0.977617	1.02619	1.19669	0.987468	0.5055	0.999876	0.788636	0.965641	0.789603	0.951849	1.31107	1.16484	0.390529	0.999876	0.788636	0.965641	0.789603	0.951849	1.31107	1.16484	0.390529		-0.209257	0.0574795	0.835921		-0.209257	0.0574795	0.835921	66.8671	-0.838767	0	0.59703	66.8671	-0.838767	0	0.59703
P97346																	0.999876	0.540163	0.285548	0.0566404	0.0370214			0.054529	0.999876	0.540163	0.285548	0.0566404	0.0370214			0.054529									42.0635	-0.10151	0.0417977	0.971846	42.0635	-0.10151	0.0417977	0.971846
P97351	0.999876	0.982553	1.29827	1.77082	4.84197	3.1185	0.459405	0.349568	0.999876	0.982553	1.29827	1.77082	4.84197	3.1185	0.459405	0.349568	0.999876	1.19676	1.2593	1.64137	4.1423	3.90485	0.748056	0.354736	0.999876	1.19676	1.2593	1.64137	4.1423	3.90485	0.748056	0.354736		0.680456	1.5	0.0087606		0.680456	1.5	0.0087606		0.0862398	1.5	-0.0194057		0.0862398	1.5	-0.0194057
P97352	0.999876	1.03087	0.760723	1.16285	1.28633	1.26532	1.32816	0.555586	0.999876	1.03087	0.760723	1.16285	1.28633	1.26532	1.32816	0.555586	0.999876	1.13393	1.35167	1.2663	1.49504	1.46929	1.38511	0.432005	0.999876	1.13393	1.35167	1.2663	1.49504	1.46929	1.38511	0.432005									66.9182	-0.837486	0	0.0336491	66.9182	-0.837486	0	0.0336491
P97355	0.999876	1.15809	1.05023	1.16829	1.19605	1.1966	0.612027	0.127582	0.999876	1.15809	1.05023	1.16829	1.19605	1.1966	0.612027	0.127582	0.999876	1.0844	1.2184	1.13104	1.19682	1.44299	0.597944	0.0506196	0.999876	1.0844	1.2184	1.13104	1.19682	1.44299	0.597944	0.0506196	62.1327	-0.84958	0.127582	0.86896	62.1327	-0.84958	0.127582	0.86896	62.1066	-0.923868	0.0506195	0.774335	62.1066	-0.923868	0.0506195	0.774335	-0.0260936
P97369	0.999876	0.904458	0.258149	0.0752341	0.0620846	0.0475764	0.0291545	0.0520836	0.999876	0.904458	0.258149	0.0752341	0.0620846	0.0475764	0.0291545	0.0520836	0.999876	0.891362	0.159436	0.0681136	0.0584945	0.0490425	0.00644157	0.0285688	0.999876	0.891362	0.159436	0.0681136	0.0584945	0.0490425	0.00644157	0.0285688	44.1944	-0.160088	0.0465051	0.999586	44.1944	-0.160088	0.0465051	0.999586	43.5428	-0.190695	0.0391772	0.998347	43.5428	-0.190695	0.0391772	0.998347	-0.651607
P97370	0.999876	1.30482	1.07751	1.89433	3.51686	1.10396	0.650941	0.76008	0.999876	1.30482	1.07751	1.89433	3.51686	1.10396	0.650941	0.76008	0.999876	0.581202	0.796817	0.868427	1.38862	1.16951	0.318965	0.257195	0.999876	0.581202	0.796817	0.868427	1.38862	1.16951	0.318965	0.257195		-0.101782	0.698023	-0.198348		-0.101782	0.698023	-0.198348	61.573	-0.73914	0.257194	0.624383	61.573	-0.73914	0.257194	0.624383
P97371	0.999876	0.966603	1.30099	1.13478	0.794238	0.254495	0.125237	0.0725013	0.999876	0.966603	1.30099	1.13478	0.794238	0.254495	0.125237	0.0725013	0.999876	1.1624	1.23182	1.37253	0.945757	0.335208	0.133933	0.0819526	0.999876	1.1624	1.23182	1.37253	0.945757	0.335208	0.133933	0.0819526	56.0308	-0.167387	0.0935055	0.931017	56.0308	-0.167387	0.0935055	0.931017	57.118	-0.212532	0.102103	0.882849	57.118	-0.212532	0.102103	0.882849	1.08721
P97372	0.999876	1.17578	1.06052	0.996241	0.501768	0.237291	0.142497	0.0690435	0.999876	1.17578	1.06052	0.996241	0.501768	0.237291	0.142497	0.0690435	0.999876	1.12911	1.26014	1.24383	0.621309	0.242218	0.105605	0.06759	0.999876	1.12911	1.26014	1.24383	0.621309	0.242218	0.105605	0.06759	54.1902	-0.149172	0.123127	0.970003	54.1902	-0.149172	0.123127	0.970003	54.7132	-0.206738	0.122542	0.913815	54.7132	-0.206738	0.122542	0.913815	0.522926
P97377	0.999876	1.41644	0.942804	0.878453	0.465999	0.202444	0.576083	0.120636	0.999876	1.41644	0.942804	0.878453	0.465999	0.202444	0.576083	0.120636	0.999876	1.39162	0.961525	1.06839	1.07141	0.658538	0.510522	0.118253	0.999876	1.39162	0.961525	1.06839	1.07141	0.658538	0.510522	0.118253	53.4498	-0.12509	0.297774	0.779805	53.4498	-0.12509	0.297774	0.779805	61.3501	-0.0862235	0	0.825488	61.3501	-0.0862235	0	0.825488	7.90035
P97379	0.999876	1.0629	0.904066	0.686366	0.243377	0.142482	0.276873	0.105993	0.999876	1.0629	0.904066	0.686366	0.243377	0.142482	0.276873	0.105993	0.999876	0.624021	0.405115	0.492587	0.180894	0.154454	0.0583625	0.00800337	0.999876	0.624021	0.405115	0.492587	0.180894	0.154454	0.0583625	0.00800337	51.2731	-0.132682	0.165323	0.977356	51.2731	-0.132682	0.165323	0.977356	45.6555	-0.049042	0	0.917567	45.6555	-0.049042	0	0.917567	-5.61754
P97384																	0.999876	1.48828	1.74863	1.59052	1.12754	0.11785	0.0598013	0.0355754	0.999876	1.48828	1.74863	1.59052	1.12754	0.11785	0.0598013	0.0355754									57.4357	-1.03676	0.0476882	0.682761	57.4357	-1.03676	0.0476882	0.682761
P97429																	0.999876	1.15359	1.63004	0.696064	0.533076	0.674531	0.185928	0.445073	0.999876	1.15359	1.63004	0.696064	0.533076	0.674531	0.185928	0.445073									50.5251	-0.590433	0.459652	0.623618	50.5251	-0.590433	0.459652	0.623618
P97450	0.999876	2.17847	3.26086	0.742662	1.6122	6.22024	17.1188	11.0104	0.999876	2.17847	3.26086	0.742662	1.6122	6.22024	17.1188	11.0104	0.999876	11.1879	14.3485	7.53741	13.665	46.1379	109.558	55.0126	0.999876	11.1879	14.3485	7.53741	13.665	46.1379	109.558	55.0126
P97452	0.999876	0.896915	0.301915	0.133854	0.207538	0.0741718	0.0705069	0.0557388	0.999876	0.896915	0.301915	0.133854	0.207538	0.0741718	0.0705069	0.0557388	0.999876	0.527771	0.192578	0.0942535	0.0393455	0.156687		0.0893998	0.999876	0.527771	0.192578	0.0942535	0.0393455	0.156687		0.0893998	44.3484	-0.139747	0.0990678	0.986356	44.3484	-0.139747	0.0990678	0.986356	41.2767	-0.156789	0.104244	0.98351	41.2767	-0.156789	0.104244	0.98351	-3.0717
P97461	0.999876	1.11694	1.50768	1.01547	2.72497	1.74623	0.319863	0.158468	0.999876	1.11694	1.50768	1.01547	2.72497	1.74623	0.319863	0.158468	0.999876	1.14815	1.24144	1.26772	2.73426	2.97695	0.390944	0.216876	0.999876	1.14815	1.24144	1.26772	2.73426	2.97695	0.390944	0.216876	61.7303	-0.830801	0.158467	0.183505	61.7303	-0.830801	0.158467	0.183505	61.8253	-0.771958	0.216874	-0.0177114	61.8253	-0.771958	0.216874	-0.0177114	0.0950242
P97470	0.999876		1.20232	0.780078	0.659276	3.86293		0.423829	0.999876		1.20232	0.780078	0.659276	3.86293		0.423829	0.999876	0.982171	0.996178	0.860939	0.974905	0.928687	0.528404	0.130757	0.999876	0.982171	0.996178	0.860939	0.974905	0.928687	0.528404	0.130757	66.8696	-0.589833	0	-0.0354636	66.8696	-0.589833	0	-0.0354636	62.2217	-0.13353	0.0704254	0.970701	62.2217	-0.13353	0.0704254	0.970701	-4.64788
P97471	0.999876	0.971123	0.925065	0.808004	0.441338	0.10429		0.0372851	0.999876	0.971123	0.925065	0.808004	0.441338	0.10429		0.0372851																	53.212	-0.106049	0.00837485	0.99511	53.212	-0.106049	0.00837485	0.99511
P97494	0.999876	1.19966	1.01461	1.00788	0.351282	0.0968923	0.0663517	0.0292823	0.999876	1.19966	1.01461	1.00788	0.351282	0.0968923	0.0663517	0.0292823	0.999876	1.86114	2.19722	1.77432	0.634348	0.114376	0.0412587	0.0318101	0.999876	1.86114	2.19722	1.77432	0.634348	0.114376	0.0412587	0.0318101	53.5277	-0.338301	0.0633018	0.976226	53.5277	-0.338301	0.0633018	0.976226	54.1774	-0.765986	0.0624786	0.497926	54.1774	-0.765986	0.0624786	0.497926	0.649757
P97496	0.999876	0.834587	0.561407	0.204593	0.147671	0.124445	0.126785	0.0790346	0.999876	0.834587	0.561407	0.204593	0.147671	0.124445	0.126785	0.0790346	0.999876	1.2656	0.879742	0.301573	0.351016	0.217694	0.15043	0.0179668	0.999876	1.2656	0.879742	0.301573	0.351016	0.217694	0.15043	0.0179668	46.1355	-0.0851528	0.0885634	0.990492	46.1355	-0.0851528	0.0885634	0.990492	48.6014	-0.16293	0.175153	0.914589	48.6014	-0.16293	0.175153	0.914589	2.4659
P97760	0.999876	0.293595	0.585756	0.678411	0.12398	0.146579	0.624091	0.242657	0.999876	0.293595	0.585756	0.678411	0.12398	0.146579	0.624091	0.242657																	38.4657	-1.00523	0.38501	0.495249	38.4657	-1.00523	0.38501	0.495249
P97807	0.999876	1.01721	1.06301	1.04902	0.374037	0.0809569	0.0406458	0.0429219	0.999876	1.01721	1.06301	1.04902	0.374037	0.0809569	0.0406458	0.0429219	0.999876	0.915017	1.06575	0.991701	0.413195	0.111387	0.0588468	0.0480784	0.999876	0.915017	1.06575	0.991701	0.413195	0.111387	0.0588468	0.0480784	53.8442	-0.84872	0.0548412	0.99545	53.8442	-0.84872	0.0548412	0.99545	53.6226	-0.23015	0.0667314	0.991239	53.6226	-0.23015	0.0667314	0.991239	-0.221626
P97821	0.999876	1.63291	1.63643	1.43162	1.56383	1.14308	1.14343	0.274273	0.999876	1.63291	1.63643	1.43162	1.56383	1.14308	1.14343	0.274273	0.999876	1.09033	1.13839	1.24231	1.4994	1.7477	1.37418	0.245914	0.999876	1.09033	1.13839	1.24231	1.4994	1.7477	1.37418	0.245914	66.7101	-0.842719	0	0.0753918	66.7101	-0.842719	0	0.0753918	66.6664	-0.843825	0	0.250002	66.6664	-0.843825	0	0.250002	-0.0437057
P97822	0.999876	0.989869	0.477393	0.278991	0.278059	0.223813	0.123015	0.487583	0.999876	0.989869	0.477393	0.278991	0.278059	0.223813	0.123015	0.487583	0.999876	0.587501	0.189263	0.0874148	0.114128	0.155575	0.0499884	0.0222946	0.999876	0.587501	0.189263	0.0874148	0.114128	0.155575	0.0499884	0.0222946	45.8475	-0.189596	0.276929	0.911843	45.8475	-0.189596	0.276929	0.911843	41.7749	-0.136118	0.0865631	0.982858	41.7749	-0.136118	0.0865631	0.982858	-4.07255
P97823	0.999876	0.997162	0.997259	1.03972	0.810544	0.319292	0.037743	0.0379729	0.999876	0.997162	0.997259	1.03972	0.810544	0.319292	0.037743	0.0379729	0.999876	0.969536	0.878904	1.05698	0.929178	0.456025	0.0572328	0.0682095	0.999876	0.969536	0.878904	1.05698	0.929178	0.456025	0.0572328	0.0682095	56.5434	-0.146186	0.0154331	0.997037	56.5434	-0.146186	0.0154331	0.997037	57.7059	-0.181869	0.0437916	0.983306	57.7059	-0.181869	0.0437916	0.983306	1.16255
P97825	0.999876	1.43796	1.22186	1.00056	1.02736	1.13162	1.53	0.871892	0.999876	1.43796	1.22186	1.00056	1.02736	1.13162	1.53	0.871892	0.999876	0.967578	1.05838	0.818909	1.02116	1.19342	1.17389	0.510007	0.999876	0.967578	1.05838	0.818909	1.02116	1.19342	1.17389	0.510007		0.284741	1.17447	0.0720796		0.284741	1.17447	0.0720796			0	0.687578			0	0.687578
P97855	0.999876	1.10333	1.06001	0.827466	0.360501	0.217228	0.119566	0.122181	0.999876	1.10333	1.06001	0.827466	0.360501	0.217228	0.119566	0.122181	0.999876	0.869042	0.921705	0.696035	0.353372	0.261755	0.121309	0.120616	0.999876	0.869042	0.921705	0.696035	0.353372	0.261755	0.121309	0.120616	52.8231	-0.129732	0.134996	0.986115	52.8231	-0.129732	0.134996	0.986115	52.3697	-0.0761135	0.0979474	0.979826	52.3697	-0.0761135	0.0979474	0.979826	-0.453434
P97930	0.999876	1.27819	0.402717	0.25867	0.159667	0.304356			0.999876	1.27819	0.402717	0.25867	0.159667	0.304356			0.999876	2.35402	1.9597	1.73636	0.934202	0.540682	0.827678	0.289888	0.999876	2.35402	1.9597	1.73636	0.934202	0.540682	0.827678	0.289888	45.7846	-0.579713	0.240897	0.915886	45.7846	-0.579713	0.240897	0.915886	64.2275	-0.0655603	0	0.0702874	64.2275	-0.0655603	0	0.0702874	18.4428
P98078																	0.999876	1.11481	0.806912	0.241343	0.209861	0.118355	0.0220763	0.0461932	0.999876	1.11481	0.806912	0.241343	0.209861	0.118355	0.0220763	0.0461932									48.0954	-0.156674	0.0882622	0.977795	48.0954	-0.156674	0.0882622	0.977795
P98083;Q8BMC3	0.999876	1.15384	1.15734	0.639433	0.543991	0.324624	0.172806	0.0881827	0.999876	1.15384	1.15734	0.639433	0.543991	0.324624	0.172806	0.0881827	0.999876	0.855404	0.916471	0.917135	0.222976	0.190025	0.1974	0.0801316	0.999876	0.855404	0.916471	0.917135	0.222976	0.190025	0.1974	0.0801316	54.1974	-0.0720281	0.084205	0.926005	54.1974	-0.0720281	0.084205	0.926005	52.1587	-0.24428	0.154716	0.968292	52.1587	-0.24428	0.154716	0.968292	-2.03872
P99024	0.999876	0.900916	0.745154	0.675275	0.48301	0.331902	0.0896847	0.051473	0.999876	0.900916	0.745154	0.675275	0.48301	0.331902	0.0896847	0.051473	0.999876	0.748574	0.579423	0.536535	0.456202	0.312871	0.0905605	0.044554	0.999876	0.748574	0.579423	0.536535	0.456202	0.312871	0.0905605	0.044554	52.7127	-0.0505023	0	0.973318	52.7127	-0.0505023	0	0.973318	49.6989	-0.0399345	0	0.934419	49.6989	-0.0399345	0	0.934419	-3.01381
P99026	0.999876	0.963609	0.976076	1.07126	1.21707	1.19345	1.2069	0.6429	0.999876	0.963609	0.976076	1.07126	1.21707	1.19345	1.2069	0.6429	0.999876	0.844909	0.999931	0.945392	1.28173	1.43362	1.3135	0.468428	0.999876	0.844909	0.999931	0.945392	1.28173	1.43362	1.3135	0.468428			0	0.468349			0	0.468349	66.9609	-0.808118	0	0.409414	66.9609	-0.808118	0	0.409414
P99027	0.999876	1.0568	1.07688	1.36185	3.77047	3.43608	3.16835	1.17432	0.999876	1.0568	1.07688	1.36185	3.77047	3.43608	3.16835	1.17432	0.999876	1.15931	1.08268	1.52324	3.7109	4.84649	2.79081	0.929549	0.999876	1.15931	1.08268	1.52324	3.7109	4.84649	2.79081	0.929549		0.627457	1.5	-0.135609		0.627457	1.5	-0.135609		0.628386	1.5	-0.17252		0.628386	1.5	-0.17252
P99028	0.999876	1.84036	1.96352	1.08773	1.18221	1.22152	2.71172	1.57776	0.999876	1.84036	1.96352	1.08773	1.18221	1.22152	2.71172	1.57776	0.999876	0.706161	0.401574	0.505054	0.544919	0.575073	1.36205	0.863553	0.999876	0.706161	0.401574	0.505054	0.544919	0.575073	1.36205	0.863553			1.5	-0.0181009			1.5	-0.0181009
P99029	0.999876	1.11845	1.22634	1.14162	1.31486	1.1975	0.573943	0.0757688	0.999876	1.11845	1.22634	1.14162	1.31486	1.1975	0.573943	0.0757688	0.999876	0.942351	1.07458	1.19811	1.37243	1.31935	0.507488	0.0753187	0.999876	0.942351	1.07458	1.19811	1.37243	1.31935	0.507488	0.0753187	62.0823	-0.900527	0.0757688	0.820331	62.0823	-0.900527	0.0757688	0.820331	62.0083	-0.903106	0.0753187	0.786667	62.0083	-0.903106	0.0753187	0.786667	-0.0739535
Q00422	0.999876	0.645772	0.541729	0.332826	0.251226	0.21631	0.158353	0.0238702	0.999876	0.645772	0.541729	0.332826	0.251226	0.21631	0.158353	0.0238702	0.999876	0.809276	0.94187	0.321334	0.151901			0.0462655	0.999876	0.809276	0.94187	0.321334	0.151901			0.0462655	46.3533	-0.0464078	0.0163937	0.956049	46.3533	-0.0464078	0.0163937	0.956049	48.9939	-0.192906	0.0876229	0.954415	48.9939	-0.192906	0.0876229	0.954415	2.64058
Q00519	0.999876	0.979174	0.813563	0.604292	0.641703	0.438213	0.405555	0.141183	0.999876	0.979174	0.813563	0.604292	0.641703	0.438213	0.405555	0.141183	0.999876	1.14825	0.824277	0.898102	1.07645	0.74789	0.956359	0.269554	0.999876	1.14825	0.824277	0.898102	1.07645	0.74789	0.956359	0.269554	55.9634	-0.0349243	0	0.947574	55.9634	-0.0349243	0	0.947574	65.5994	-0.17985	0	0.747545	65.5994	-0.17985	0	0.747545	9.63603
Q00612	0.999876	1.00694	1.01846	1.19031	1.15308	0.429424	0.0910826	0.0503774	0.999876	1.00694	1.01846	1.19031	1.15308	0.429424	0.0910826	0.0503774	0.999876	0.912526	0.932226	0.960152	1.12019	0.392078	0.0725439	0.0447806	0.999876	0.912526	0.932226	0.960152	1.12019	0.392078	0.0725439	0.0447806	57.9277	-1.0033	0.0707299	0.961543	57.9277	-1.0033	0.0707299	0.961543	57.8896	-1.01688	0.0586622	0.97873	57.8896	-1.01688	0.0586622	0.97873	-0.0380877
Q01730	0.999876	1.03575	0.938481	0.535909	0.473199	0.323817	0.149702	0.0335827	0.999876	1.03575	0.938481	0.535909	0.473199	0.323817	0.149702	0.0335827	0.999876	0.886928	0.806443	0.405074	0.323141	0.347745	0.16783	0.0303014	0.999876	0.886928	0.806443	0.405074	0.323141	0.347745	0.16783	0.0303014	52.9193	-0.0572164	0	0.967309	52.9193	-0.0572164	0	0.967309	50.4527	-0.0498695	0.0182661	0.952307	50.4527	-0.0498695	0.0182661	0.952307	-2.4666
Q01768	0.999876	1.00763	1.01843	1.16334	1.27926	1.45024	1.57126	0.662991	0.999876	1.00763	1.01843	1.16334	1.27926	1.45024	1.57126	0.662991	0.999876	0.972406	0.986509	1.07637	1.30674	1.53056	1.61382	0.473603	0.999876	0.972406	0.986509	1.07637	1.30674	1.53056	1.61382	0.473603			0	-0.090476			0	-0.090476	66.9684	-0.836231	0	0.175797	66.9684	-0.836231	0	0.175797
Q01853	0.999876	1.01336	1.09839	1.28975	1.47854	1.66132	1.49032	0.449308	0.999876	1.01336	1.09839	1.28975	1.47854	1.66132	1.49032	0.449308	0.999876	0.937572	0.976974	1.08429	1.37385	1.59459	1.30216	0.281458	0.999876	0.937572	0.976974	1.08429	1.37385	1.59459	1.30216	0.281458	66.9381	-0.822085	0	0.0282971	66.9381	-0.822085	0	0.0282971	66.7207	-0.842451	0	0.445212	66.7207	-0.842451	0	0.445212	-0.217386
Q02053	0.999876	0.92437	0.808844	0.146085	0.0926856	0.0562396	0.0384529	0.0369687	0.999876	0.92437	0.808844	0.146085	0.0926856	0.0562396	0.0384529	0.0369687	0.999876	0.857446	0.733862	0.171858	0.0846166	0.069497	0.0432325	0.0323693	0.999876	0.857446	0.733862	0.171858	0.0846166	0.069497	0.0432325	0.0323693	47.5927	-0.21291	0.0534755	0.994607	47.5927	-0.21291	0.0534755	0.994607	47.4114	-0.161222	0.0491744	0.983475	47.4114	-0.161222	0.0491744	0.983475	-0.181331
Q02614	0.999876	1.67607	1.06863	1.18072	0.658843	0.51373	0.154354	0.25315	0.999876	1.67607	1.06863	1.18072	0.658843	0.51373	0.154354	0.25315																	56.8829	-0.0979572	0.204206	0.705703	56.8829	-0.0979572	0.204206	0.705703
Q02819	0.999876	1.71391	1.37054	1.18154	1.30185	2.05833	1.82284	0.868836	0.999876	1.71391	1.37054	1.18154	1.30185	2.05833	1.82284	0.868836	0.999876	0.985091	1.16369	0.86912	1.24136	1.52393	1.34632	0.552084	0.999876	0.985091	1.16369	0.86912	1.24136	1.52393	1.34632	0.552084		0.772924	1.47398	0.162614		0.772924	1.47398	0.162614			0	0.22298			0	0.22298
Q03147	0.999876	0.246281	0.58023	0.349488	0.160679	0.150812		0.0281991	0.999876	0.246281	0.58023	0.349488	0.160679	0.150812		0.0281991																	43.4655	-0.0437932	0	0.671083	43.4655	-0.0437932	0	0.671083
Q03265	0.999876	1.13362	1.17028	1.15136	1.57764	1.9267	2.47423	0.233646	0.999876	1.13362	1.17028	1.15136	1.57764	1.9267	2.47423	0.233646	0.999876	1.10477	1.18437	1.24782	1.77209	2.37484	3.16894	0.291397	0.999876	1.10477	1.18437	1.24782	1.77209	2.37484	3.16894	0.291397		0.622961	1.5	0.110349		0.622961	1.5	0.110349		0.0827005	1.5	0.0913717		0.0827005	1.5	0.0913717
Q03958	0.999876	0.983253	0.943689	1.20402	1.2964	1.04419	0.940052	0.229402	0.999876	0.983253	0.943689	1.20402	1.2964	1.04419	0.940052	0.229402	0.999876	0.836301	0.885318	0.863981	1.16753	1.10385	0.905951	0.192533	0.999876	0.836301	0.885318	0.863981	1.16753	1.10385	0.905951	0.192533	62.8012	-0.736518	0.229402	0.811661	62.8012	-0.736518	0.229402	0.811661	62.6506	-0.774636	0.192533	0.843502	62.6506	-0.774636	0.192533	0.843502	-0.150609
Q04207	0.999876	0.783077	0.214178	0.0497025				0.155894	0.999876	0.783077	0.214178	0.0497025				0.155894	0.999876	0.841373	0.704586			0.148726			0.999876	0.841373	0.704586			0.148726			42.9745	-0.154783	0.104194	0.989593	42.9745	-0.154783	0.104194	0.989593	49.1616	-0.0563741	0	0.988775	49.1616	-0.0563741	0	0.988775	6.18718
Q04447	0.999876	1.46862	1.84142	1.03354	0.47364	0.595766	0.251058	0.0513025	0.999876	1.46862	1.84142	1.03354	0.47364	0.595766	0.251058	0.0513025	0.999876	0.771816	0.753794	0.469665	0.116906	0.0176762	0.0286921	0.0327455	0.999876	0.771816	0.753794	0.469665	0.116906	0.0176762	0.0286921	0.0327455	57.3239	-0.0779022	0.0489374	0.596576	57.3239	-0.0779022	0.0489374	0.596576	48.7939	-0.0817243	0	0.959766	48.7939	-0.0817243	0	0.959766	-8.52997
Q05144	0.999876	0.876465	0.756877	0.709951	0.219346	0.0285327	0.0317258	0.037319	0.999876	0.876465	0.756877	0.709951	0.219346	0.0285327	0.0317258	0.037319	0.999876	0.874403	0.762172	0.4536	0.270461	0.129704	0.068305	0.0973774	0.999876	0.874403	0.762172	0.4536	0.270461	0.129704	0.068305	0.0973774	51.0043	-0.0920426	0	0.95935	51.0043	-0.0920426	0	0.95935	49.4599	-0.0670821	0.0371584	0.992099	49.4599	-0.0670821	0.0371584	0.992099	-1.54442
Q05816	0.999876	0.922092	0.937539	0.8454	0.352555	0.104476	0.0906765	0.0524394	0.999876	0.922092	0.937539	0.8454	0.352555	0.104476	0.0906765	0.0524394	0.999876	0.679273	0.642065	0.577797	0.285529	0.128977	0.0686102	0.0311165	0.999876	0.679273	0.642065	0.577797	0.285529	0.128977	0.0686102	0.0311165	52.8098	-0.13503	0.0612755	0.992756	52.8098	-0.13503	0.0612755	0.992756	48.6181	-0.0485612	0	0.931684	48.6181	-0.0485612	0	0.931684	-4.19165
Q05920	0.999876	2.37563	0.999625	1.9505	2.1324				0.999876	2.37563	0.999625	1.9505	2.1324				0.999876	0.928984	0.825022	0.87156	0.279558	0.137818	0.0502102	0.172401	0.999876	0.928984	0.825022	0.87156	0.279558	0.137818	0.0502102	0.172401		0.816796	1.5	0.0394641		0.816796	1.5	0.0394641	52.4161	-0.169757	0.113191	0.963688	52.4161	-0.169757	0.113191	0.963688
Q05CL8																	0.999876	0.616635	0.434331	0.0865931	0.0659874		0.199304	0.12505	0.999876	0.616635	0.434331	0.0865931	0.0659874		0.199304	0.12505									43.2597	-0.0858534	0.111994	0.935941	43.2597	-0.0858534	0.111994	0.935941
Q05D44	0.999876	0.748357	0.903138	0.793133	0.59523	0.291768	0.248026	0.170176	0.999876	0.748357	0.903138	0.793133	0.59523	0.291768	0.248026	0.170176	0.999876	1.02348	0.863957	0.689555	0.316773	0.241356	0.0949508	0.0897804	0.999876	1.02348	0.863957	0.689555	0.316773	0.241356	0.0949508	0.0897804	55.1417	-0.047402	0	0.912313	55.1417	-0.047402	0	0.912313	51.9987	-0.0782931	0.0711603	0.992226	51.9987	-0.0782931	0.0711603	0.992226	-3.14299
Q06138	0.999876	1.10614	1.03274	1.23717	1.32686	0.815472	0.0941511	0.0312308	0.999876	1.10614	1.03274	1.23717	1.32686	0.815472	0.0941511	0.0312308	0.999876	0.807655	0.88908	0.888792	1.0872	0.691551	0.144574	0.054483	0.999876	0.807655	0.88908	0.888792	1.0872	0.691551	0.144574	0.054483	59.3089	-0.280147	0.0409564	0.898509	59.3089	-0.280147	0.0409564	0.898509	58.9932	-0.207268	0.066976	0.931864	58.9932	-0.207268	0.066976	0.931864	-0.315646
Q06185																	0.999876	0.463092	0.160625	0.286788	0.418177	0.578171	1.76442	0.812757	0.999876	0.463092	0.160625	0.286788	0.418177	0.578171	1.76442	0.812757										-0.58864	0.640575	0.0611917		-0.58864	0.640575	0.0611917
Q07076	0.999876	1.07467	1.24882	0.618127	0.233334	0.336898	0.0788018	0.13221	0.999876	1.07467	1.24882	0.618127	0.233334	0.336898	0.0788018	0.13221	0.999876	1.08727	1.20644	0.386032	0.310725	0.32677	0.227739	0.147904	0.999876	1.08727	1.20644	0.386032	0.310725	0.32677	0.227739	0.147904	50.2123	-0.567668	0.195304	0.928971	50.2123	-0.567668	0.195304	0.928971	49.8345	-0.939208	0.253284	0.946068	49.8345	-0.939208	0.253284	0.946068	-0.377756
Q07417	0.999876	1.08823	0.970487	1.00433	0.633499	0.30266	0.0768314	0.0845082	0.999876	1.08823	0.970487	1.00433	0.633499	0.30266	0.0768314	0.0845082	0.999876	0.779661	0.860591	0.794326	0.720459	0.341595	0.160293	0.0381105	0.999876	0.779661	0.860591	0.794326	0.720459	0.341595	0.160293	0.0381105	55.4874	-0.114092	0.063652	0.988014	55.4874	-0.114092	0.063652	0.988014	55.7743	-0.0661143	0	0.919331	55.7743	-0.0661143	0	0.919331	0.286855
Q07797																	0.999876	0.877089	1.89026	0.815578	1.66757	4.02699	1.73403	0.921712	0.999876	0.877089	1.89026	0.815578	1.66757	4.02699	1.73403	0.921712										0.72233	1.5	0.0646547		0.72233	1.5	0.0646547
Q07813	0.999876	0.849289	1.05368	0.877946	0.540458	0.420841	0.312108	0.0677332	0.999876	0.849289	1.05368	0.877946	0.540458	0.420841	0.312108	0.0677332	0.999876	1.14016	1.34174	1.03619	0.850257	0.940764	0.569975	0.101926	0.999876	1.14016	1.34174	1.03619	0.850257	0.940764	0.569975	0.101926	56.3194	-0.0584427	0.00324797	0.943435	56.3194	-0.0584427	0.00324797	0.943435	62.5427	-0.127117	0	0.845289	62.5427	-0.127117	0	0.845289	6.22333
Q08024	0.999876	0.909911	0.489106	0.170137	0.168045	0.0981322	0.0463968	0.0681205	0.999876	0.909911	0.489106	0.170137	0.168045	0.0981322	0.0463968	0.0681205	0.999876	1.31016	0.762664	0.36068	0.304113	0.100697	0.127038	0.116665	0.999876	1.31016	0.762664	0.36068	0.304113	0.100697	0.127038	0.116665	45.8328	-0.105258	0.0762941	0.994648	45.8328	-0.105258	0.0762941	0.994648	48.75	-0.113296	0.139428	0.918544	48.75	-0.113296	0.139428	0.918544	2.91714
Q08122;Q9WVB2;Q62440;Q62441	0.999876	1.22239	1.19217	1.51816	0.74413	0.785681	0.371217	0.135845	0.999876	1.22239	1.19217	1.51816	0.74413	0.785681	0.371217	0.135845	0.999876	1.31883	0.647842	1.65467	0.957993	0.718552	0.167699	0.086096	0.999876	1.31883	0.647842	1.65467	0.957993	0.718552	0.167699	0.086096	60.6532	-0.0931468	0.0473234	0.725463	60.6532	-0.0931468	0.0473234	0.725463	59.2301	-0.182107	0.0818968	0.672436	59.2301	-0.182107	0.0818968	0.672436	-1.42313
Q08288																	0.999876	0.960783	1.33491	1.33974	3.1267	2.73347	0.568333	0.229643	0.999876	0.960783	1.33491	1.33974	3.1267	2.73347	0.568333	0.229643									62.0956	-0.753079	0.229642	-0.0802234	62.0956	-0.753079	0.229642	-0.0802234
Q08943	0.999876	0.27528	0.618712	0.695567	0.385063	0.103427	0.0431528	0.0320208	0.999876	0.27528	0.618712	0.695567	0.385063	0.103427	0.0431528	0.0320208	0.999876	0.779482	0.879542	1.06248	0.618017	0.388544	0.135821	0.0813236	0.999876	0.779482	0.879542	1.06248	0.618017	0.388544	0.135821	0.0813236	46.4169	-0.0363171	0	0.584525	46.4169	-0.0363171	0	0.584525	56.0711	-0.0943437	0.0633131	0.914775	56.0711	-0.0943437	0.0633131	0.914775	9.65428
Q09014	0.999876	1.10502	0.298468	0.0697464	0.153748	0.139369	0.0460403	0.0891043	0.999876	1.10502	0.298468	0.0697464	0.153748	0.139369	0.0460403	0.0891043	0.999876	0.67618	0.27531	0.126651	0.0964398	0.0900897		0.0428315	0.999876	0.67618	0.27531	0.126651	0.0964398	0.0900897		0.0428315	45.8088	-1.22965	0.0996017	0.985244	45.8088	-1.22965	0.0996017	0.985244	42.9968	-0.102016	0.069385	0.994421	42.9968	-0.102016	0.069385	0.994421	-2.81196
Q0VGB7	0.999876	1.09127	0.671308	0.808413	0.278121	0.118507	0.0394725	0.0284361	0.999876	1.09127	0.671308	0.808413	0.278121	0.118507	0.0394725	0.0284361	0.999876	0.625407	0.462065	0.443171	0.490528	0.302672	0.0489365	0.050293	0.999876	0.625407	0.462065	0.443171	0.490528	0.302672	0.0489365	0.050293	51.8003	-0.0817519	0	0.933458	51.8003	-0.0817519	0	0.933458	47.5079	-0.0376755	0	0.852843	47.5079	-0.0376755	0	0.852843	-4.29238
Q11011	0.999876	0.966594	0.936262	0.847353	0.416351	0.242371	0.129968	0.076519	0.999876	0.966594	0.936262	0.847353	0.416351	0.242371	0.129968	0.076519	0.999876	0.966785	1.00864	0.851086	0.286957	0.158665	0.0950718	0.0409603	0.999876	0.966785	1.00864	0.851086	0.286957	0.158665	0.0950718	0.0409603	53.4842	-0.0965716	0.0896495	0.994064	53.4842	-0.0965716	0.0896495	0.994064	52.4896	-0.157638	0.0855504	0.995656	52.4896	-0.157638	0.0855504	0.995656	-0.994627
Q11136	0.999876	1.13729	1.34433	1.25037	1.47275	1.23134	0.375163	0.0642342	0.999876	1.13729	1.34433	1.25037	1.47275	1.23134	0.375163	0.0642342	0.999876	1.10985	1.17386	1.13417	1.39027	1.19116	0.429537	0.0456324	0.999876	1.10985	1.17386	1.13417	1.39027	1.19116	0.429537	0.0456324	61.8567	-0.91822	0.0642342	0.725998	61.8567	-0.91822	0.0642342	0.725998	61.9231	-0.934144	0.0456323	0.828277	61.9231	-0.934144	0.0456323	0.828277	0.0663938
Q149F1																	0.999876	0.907853	0.66423	0.828556	0.91787	1.26122	0.405682	0.0473737	0.999876	0.907853	0.66423	0.828556	0.91787	1.26122	0.405682	0.0473737									61.896	-0.933286	0.0473737	0.774959	61.896	-0.933286	0.0473737	0.774959
Q1HFZ0	0.999876	1.05922	0.869341	0.540561	0.27553	0.158251	0.0766462	0.0639969	0.999876	1.05922	0.869341	0.540561	0.27553	0.158251	0.0766462	0.0639969	0.999876	0.817812	0.686124	0.484568	0.198968	0.124107	0.0581114	0.0413112	0.999876	0.817812	0.686124	0.484568	0.198968	0.124107	0.0581114	0.0413112	50.6666	-0.0892228	0.0655088	0.994793	50.6666	-0.0892228	0.0655088	0.994793	48.7579	-0.0613382	0	0.98628	48.7579	-0.0613382	0	0.98628	-1.90864
Q2NL51																	0.999876	0.784095	0.539433	0.827699	0.28098	0.105344	0.0829438	0.0671539	0.999876	0.784095	0.539433	0.827699	0.28098	0.105344	0.0829438	0.0671539									50.1036	-0.0498953	0	0.837656	50.1036	-0.0498953	0	0.837656
Q2YDW2	0.999876	1.07299	1.25925	0.753325	0.441409	0.351051	0.240553	0.162641	0.999876	1.07299	1.25925	0.753325	0.441409	0.351051	0.240553	0.162641	0.999876	0.806648	0.914259	0.464061	0.168398	0.108814	0.0439273	0.0244827	0.999876	0.806648	0.914259	0.464061	0.168398	0.108814	0.0439273	0.0244827	53.238	-0.104004	0.231406	0.919992	53.238	-0.104004	0.231406	0.919992	49.8431	-0.114936	0.0435122	0.967408	49.8431	-0.114936	0.0435122	0.967408	-3.39489
Q3B7Z2	0.999876	0.629019	0.725456	0.277844	0.262662	0.0381299	0.0541025	0.045092	0.999876	0.629019	0.725456	0.277844	0.262662	0.0381299	0.0541025	0.045092	0.999876	1.38127	1.14529	0.684319	0.139315		0.114447	0.0502932	0.999876	1.38127	1.14529	0.684319	0.139315		0.114447	0.0502932	46.9174	-0.0559056	0	0.909054	46.9174	-0.0559056	0	0.909054	50.7464	-0.258462	0.0932158	0.905998	50.7464	-0.258462	0.0932158	0.905998	3.82904
Q3SXD3	0.999876	0.363091	0.605199	1.38022	1.44176	0.983123	1.61089	0.533197	0.999876	0.363091	0.605199	1.38022	1.44176	0.983123	1.61089	0.533197	0.999876	0.77171	0.534489	0.434885	1.14949	0.782945	0.312396	0.113454	0.999876	0.77171	0.534489	0.434885	1.14949	0.782945	0.312396	0.113454			0	0.1455			0	0.1455	59.174	-0.0212505	0	0.314233	59.174	-0.0212505	0	0.314233
Q3TBD2	0.999876	1.36141	0.973821	0.336785	0.269374	0.287682	0.170443	0.0371344	0.999876	1.36141	0.973821	0.336785	0.269374	0.287682	0.170443	0.0371344	0.999876	0.492087	0.384428	0.396611	0.0990179	0.0503313	0.0687115	0.0231106	0.999876	0.492087	0.384428	0.396611	0.0990179	0.0503313	0.0687115	0.0231106	49.0828	-0.227729	0.18934	0.896537	49.0828	-0.227729	0.18934	0.896537	43.8087	-0.0551424	0	0.898542	43.8087	-0.0551424	0	0.898542	-5.27412
Q3TCJ1	0.999876	1.07675	0.699422	0.924336	0.984015	1.03755	0.527915	0.190068	0.999876	1.07675	0.699422	0.924336	0.984015	1.03755	0.527915	0.190068	0.999876	0.965725	0.764855	0.464219	1.03358	0.879264	0.860686	0.161874	0.999876	0.965725	0.764855	0.464219	1.03358	0.879264	0.860686	0.161874	62.0368	-0.792367	0.190068	0.847213	62.0368	-0.792367	0.190068	0.847213	66.9916	-0.0223972	0	0.291749	66.9916	-0.0223972	0	0.291749	4.9548
Q3TCN2	0.999876	1.14282	0.787224	1.22616	1.2695	1.07666	0.974335	0.396957	0.999876	1.14282	0.787224	1.22616	1.2695	1.07666	0.974335	0.396957	0.999876	0.401793	0.632915	0.326933	0.729924	0.66054	0.629568	0.13808	0.999876	0.401793	0.632915	0.326933	0.729924	0.66054	0.629568	0.13808										-0.813232	0.502822	0.432534		-0.813232	0.502822	0.432534
Q3TDX8	0.999876	3.2387	3.99729	1.37674	1.95862	0.263448	0.389213	0.247736	0.999876	3.2387	3.99729	1.37674	1.95862	0.263448	0.389213	0.247736																	56.5077	-0.777134	0.299995	-0.0733737	56.5077	-0.777134	0.299995	-0.0733737
Q3THE2;Q9CQ19	0.999876	1.21066	1.04782	0.840782	0.434469	0.0810227	0.0706574	0.0855579	0.999876	1.21066	1.04782	0.840782	0.434469	0.0810227	0.0706574	0.0855579	0.999876	1.15646	1.04136	0.85667	0.457546	0.162075	0.0894149	0.0910944	0.999876	1.15646	1.04136	0.85667	0.457546	0.162075	0.0894149	0.0910944	53.2864	-0.134377	0.0569234	0.968206	53.2864	-0.134377	0.0569234	0.968206	53.5817	-0.121696	0.0803525	0.981058	53.5817	-0.121696	0.0803525	0.981058	0.295264
Q3THG9	0.999876	0.714809	0.939899	1.10797	0.29518	0.244011	0.0718176	0.0712694	0.999876	0.714809	0.939899	1.10797	0.29518	0.244011	0.0718176	0.0712694	0.999876	1.16131	1.073	0.731565	0.226828	0.164027	0.0861254	0.046001	0.999876	1.16131	1.073	0.731565	0.226828	0.164027	0.0861254	0.046001	53.7521	-1.01399	0.129033	0.911055	53.7521	-1.01399	0.129033	0.911055	51.6174	-0.156769	0.0921218	0.975455	51.6174	-0.156769	0.0921218	0.975455	-2.13468
Q3THK3	0.999876	0.518724	1.55009	0.819181	0.890899	0.117401	0.206795	0.0976175	0.999876	0.518724	1.55009	0.819181	0.890899	0.117401	0.206795	0.0976175	0.999876	1.09067	1.25487	1.16972	0.764106	0.508591	0.16204	0.174878	0.999876	1.09067	1.25487	1.16972	0.764106	0.508591	0.16204	0.174878	54.4885	-0.987121	0.140604	0.685076	54.4885	-0.987121	0.140604	0.685076	57.5702	-0.107576	0.136432	0.909634	57.5702	-0.107576	0.136432	0.909634	3.08175
Q3THK7	0.999876	0.914901	0.9986	0.949422	0.433705	0.137637	0.0737119	0.0418772	0.999876	0.914901	0.9986	0.949422	0.433705	0.137637	0.0737119	0.0418772	0.999876	0.925031	1.00079	0.987574	0.461666	0.112258	0.0578687	0.0444468	0.999876	0.925031	1.00079	0.987574	0.461666	0.112258	0.0578687	0.0444468	53.6409	-0.163679	0.0647218	0.993538	53.6409	-0.163679	0.0647218	0.993538	53.832	-0.201761	0.0599457	0.995277	53.832	-0.201761	0.0599457	0.995277	0.191126
Q3THS6	0.999876	0.990547	1.01152	0.996007	1.05388	0.683806	0.370465	0.0932617	0.999876	0.990547	1.01152	0.996007	1.05388	0.683806	0.370465	0.0932617	0.999876	0.946396	0.90963	0.956127	0.973702	0.682673	0.311141	0.0565567	0.999876	0.946396	0.90963	0.956127	0.973702	0.682673	0.311141	0.0565567	60.3144	-0.105974	0.0491343	0.984828	60.3144	-0.105974	0.0491343	0.984828	59.9253	-0.106183	0	0.984527	59.9253	-0.106183	0	0.984527	-0.389129
Q3THW5;P0C0S6	0.999876	1.04803	0.606249	0.380535	0.515287	0.337919	0.199737	0.857353	0.999876	1.04803	0.606249	0.380535	0.515287	0.337919	0.199737	0.857353	0.999876	1.07699	0.559948	0.452672	0.519095	0.652048	0.360266	1.11397	0.999876	1.07699	0.559948	0.452672	0.519095	0.652048	0.360266	1.11397	46.2793	-0.739126	0.458166	0.644056	46.2793	-0.739126	0.458166	0.644056		-0.562174	0.609663	0.431405		-0.562174	0.609663	0.431405
Q3TIR3	0.999876	1.55967	0.948949	0.586616	0.516089	0.356552	0.167269	0.0147101	0.999876	1.55967	0.948949	0.586616	0.516089	0.356552	0.167269	0.0147101	0.999876	1.86243	1.36982	0.915673	0.392164	0.18506	0.373302	0.0880895	0.999876	1.86243	1.36982	0.915673	0.392164	0.18506	0.373302	0.0880895	53.9519	-0.0636461	0.000952323	0.795695	53.9519	-0.0636461	0.000952323	0.795695	53.1611	-0.17487	0.213604	0.662033	53.1611	-0.17487	0.213604	0.662033	-0.790756
Q3TIU4																	0.999876	0.833537	1.14669	0.912379	0.548396	0.206423	0.0645304	0.0523353	0.999876	0.833537	1.14669	0.912379	0.548396	0.206423	0.0645304	0.0523353									54.4842	-0.122365	0.048255	0.961735	54.4842	-0.122365	0.048255	0.961735
Q3TIV5	0.999876	1.38426	1.04446	1.29189	1.12276	1.01497	0.567768	0.0717242	0.999876	1.38426	1.04446	1.29189	1.12276	1.01497	0.567768	0.0717242	0.999876	0.803073	0.672252	0.967128	0.726506	0.679183	0.27374	0.140242	0.999876	0.803073	0.672252	0.967128	0.726506	0.679183	0.27374	0.140242	62.0751	-0.904607	0.0717242	0.802601	62.0751	-0.904607	0.0717242	0.802601	58.8892	-0.0531882	0	0.762128	58.8892	-0.0531882	0	0.762128	-3.18584
Q3TKT4	0.999876	1.13049	1.01172	1.10622	1.05559	1.10077	1.84923	0.804788	0.999876	1.13049	1.01172	1.10622	1.05559	1.10077	1.84923	0.804788	0.999876	0.849782	0.389101	0.397117	0.171896	0.229647	0.185113	0.0925775	0.999876	0.849782	0.389101	0.397117	0.171896	0.229647	0.185113	0.0925775		0.351264	1.32701	0.126983		0.351264	1.32701	0.126983	45.5695	-0.0744599	0.160688	0.96127	45.5695	-0.0744599	0.160688	0.96127
Q3TKY6	0.999876	1.05757	0.65883	0.337616	0.150094	0.128006	0.143924	0.0547865	0.999876	1.05757	0.65883	0.337616	0.150094	0.128006	0.143924	0.0547865																	47.8242	-0.10515	0.102566	0.988981	47.8242	-0.10515	0.102566	0.988981
Q3TLH4	0.999876	1.07389	1.131	1.46517	1.30426	0.736177	0.353319	0.250493	0.999876	1.07389	1.131	1.46517	1.30426	0.736177	0.353319	0.250493	0.999876	0.90646	1.14331	1.15626	1.30348	1.17888	0.5022	0.165299	0.999876	0.90646	1.14331	1.15626	1.30348	1.17888	0.5022	0.165299	58.8695	-0.288624	0.300517	0.745276	58.8695	-0.288624	0.300517	0.745276	62.0028	-0.816975	0.165299	0.833899	62.0028	-0.816975	0.165299	0.833899	3.13327
Q3TQI7	0.999876	1.36386	0.837586	1.30104	1.32815	0.973573	1.51909	0.403041	0.999876	1.36386	0.837586	1.30104	1.32815	0.973573	1.51909	0.403041																	66.8816	-0.830851	0	0.316499	66.8816	-0.830851	0	0.316499
Q3TRM8	0.999876	0.800638	0.648634	0.31099	0.154955	0.0616028	0.044176	0.0173705	0.999876	0.800638	0.648634	0.31099	0.154955	0.0616028	0.044176	0.0173705	0.999876	1.09176	0.611102	0.202224	0.0686717	0.0658769	0.032875	0.0224641	0.999876	1.09176	0.611102	0.202224	0.0686717	0.0658769	0.032875	0.0224641	47.2619	-0.0704672	0	0.988967	47.2619	-0.0704672	0	0.988967	46.9254	-0.14401	0.0442242	0.990115	46.9254	-0.14401	0.0442242	0.990115	-0.33645
Q3TSG4	0.999876	0.870414	0.602522	0.107785	0.136859	0.224253		0.190911	0.999876	0.870414	0.602522	0.107785	0.136859	0.224253		0.190911																	46.0915	-1.13421	0.164952	0.970033	46.0915	-1.13421	0.164952	0.970033
Q3TUU5;REV__Q8CFG8	0.999876	1.03763	0.479681	0.0738838	0.0886004	0.0734106	0.0426514	0.122894	0.999876	1.03763	0.479681	0.0738838	0.0886004	0.0734106	0.0426514	0.122894																	45.9835	-1.25101	0.0802881	0.996238	45.9835	-1.25101	0.0802881	0.996238
Q3TW96	0.999876	1.05599	1.12602	1.11514	0.628809	0.141372	0.0667206	0.0496325	0.999876	1.05599	1.12602	1.11514	0.628809	0.141372	0.0667206	0.0496325	0.999876	0.789722	0.794286	0.776237	0.491772	0.169164	0.062537	0.0327174	0.999876	0.789722	0.794286	0.776237	0.491772	0.169164	0.062537	0.0327174	54.6076	-0.229287	0.0731382	0.978671	54.6076	-0.229287	0.0731382	0.978671	53.0667	-0.0697139	0	0.937415	53.0667	-0.0697139	0	0.937415	-1.5409
Q3TWF6	0.999876	1.10859	1.78487	1.26447	1.46248	0.700587	0.439397	0.17711	0.999876	1.10859	1.78487	1.26447	1.46248	0.700587	0.439397	0.17711	0.999876	1.14018	0.913466	0.772596	0.842215	0.733169	0.123866	0.11917	0.999876	1.14018	0.913466	0.772596	0.842215	0.733169	0.123866	0.11917	60.6283	-0.124736	0.202438	0.526403	60.6283	-0.124736	0.202438	0.526403	59.0721	-0.214953	0.0981675	0.899546	59.0721	-0.214953	0.0981675	0.899546	-1.55617
Q3TX08	0.999876	1.00356	1.1274	1.06343	1.14879	1.44415	0.61174	0.0681072	0.999876	1.00356	1.1274	1.06343	1.14879	1.44415	0.61174	0.0681072	0.999876	0.966559	0.848445	0.779671	1.04482	1.28059	0.539913	0.0658374	0.999876	0.966559	0.848445	0.779671	1.04482	1.28059	0.539913	0.0658374	62.124	-0.906639	0.0681072	0.804079	62.124	-0.906639	0.0681072	0.804079	62.0439	-0.911156	0.0658374	0.841235	62.0439	-0.911156	0.0658374	0.841235	-0.0801342
Q3TXS7	0.999876	1.13797	0.939966	0.996071	0.770728	0.345942	0.271525	0.0992427	0.999876	1.13797	0.939966	0.996071	0.770728	0.345942	0.271525	0.0992427	0.999876	0.774063	0.773626	0.682607	0.566017	0.165002	0.059601	0.0396835	0.999876	0.774063	0.773626	0.682607	0.566017	0.165002	0.059601	0.0396835	56.6183	-0.105211	0.140796	0.9706	56.6183	-0.105211	0.140796	0.9706	52.5333	-0.0571377	0	0.917907	52.5333	-0.0571377	0	0.917907	-4.08503
Q3TXU5																	0.999876	0.69031	1.32214	0.903666	1.1972	0.857611	1.02907	0.117111	0.999876	0.69031	1.32214	0.903666	1.1972	0.857611	1.02907	0.117111									66.4009	-0.850585	0	0.717172	66.4009	-0.850585	0	0.717172
Q3TYX3	0.999876	1.26394	1.14638	0.756678	0.2059	0.266634	0.0359926	0.0119375	0.999876	1.26394	1.14638	0.756678	0.2059	0.266634	0.0359926	0.0119375	0.999876	1.52752	1.59427	1.09707	0.285467	0.124164	0.020462	0.0779873	0.999876	1.52752	1.59427	1.09707	0.285467	0.124164	0.020462	0.0779873	51.6665	-0.170122	0.0965718	0.929465	51.6665	-0.170122	0.0965718	0.929465	53.7713	-1.07684	0.0742043	0.790325	53.7713	-1.07684	0.0742043	0.790325	2.10484
Q3TZZ7	0.999876	1.2419	0.837725	1.09994	0.713183	0.0722961		0.0219844	0.999876	1.2419	0.837725	1.09994	0.713183	0.0722961		0.0219844	0.999876	0.451129	0.986626	1.04282	0.421901	0.120128	0.11087		0.999876	0.451129	0.986626	1.04282	0.421901	0.120128	0.11087		54.825	-0.274018	0.0318296	0.93246	54.825	-0.274018	0.0318296	0.93246	53.9195	-1.0264	0.115499	0.705017	53.9195	-1.0264	0.115499	0.705017	-0.905528
Q3U0V1	0.999876	1.00137	1.07222	0.974039	1.40374	1.30453	0.899084	0.329464	0.999876	1.00137	1.07222	0.974039	1.40374	1.30453	0.899084	0.329464	0.999876	0.982249	0.981862	0.990053	1.49699	1.49109	0.853569	0.290784	0.999876	0.982249	0.981862	0.990053	1.49699	1.49109	0.853569	0.290784									62.5736	-0.684241	0.290784	0.517078	62.5736	-0.684241	0.290784	0.517078
Q3U0V2	0.999876	1.20153	0.417188	0.0941667	0.143784	0.0359035	0.04196	0.0248041	0.999876	1.20153	0.417188	0.0941667	0.143784	0.0359035	0.04196	0.0248041	0.999876	1.19723	0.655669	0.290457	0.198183	0.131639	0.0232846	0.0813338	0.999876	1.19723	0.655669	0.290457	0.198183	0.131639	0.0232846	0.0813338	45.7991	-0.427403	0.0679618	0.96748	45.7991	-0.427403	0.0679618	0.96748	47.6567	-0.12097	0.0959917	0.957859	47.6567	-0.12097	0.0959917	0.957859	1.85759
Q3U1J4	0.999876	0.994199	1.01688	1.12639	1.34584	1.51854	1.20827	0.0617035	0.999876	0.994199	1.01688	1.12639	1.34584	1.51854	1.20827	0.0617035	0.999876	1.18223	1.22526	1.32149	1.7702	2.31455	1.61315	0.0736598	0.999876	1.18223	1.22526	1.32149	1.7702	2.31455	1.61315	0.0736598	66.1953	-0.855877	0	0.660314	66.1953	-0.855877	0	0.660314	66.2508	-0.854443	0	0.0258705	66.2508	-0.854443	0	0.0258705	0.0555625
Q3U308																	0.999876	1.32266	1.16376	1.00145	0.277753	0.165029	0.142924	0.0106743	0.999876	1.32266	1.16376	1.00145	0.277753	0.165029	0.142924	0.0106743									53.2187	-0.348565	0.105777	0.927602	53.2187	-0.348565	0.105777	0.927602
Q3UA06	0.999876	1.17604	0.926816	0.391259	0.246512	0.18991	0.116778	0.0291551	0.999876	1.17604	0.926816	0.391259	0.246512	0.18991	0.116778	0.0291551	0.999876	1.11979	0.927257	0.678589	0.383019	0.251025	0.16307	0.0349887	0.999876	1.11979	0.927257	0.678589	0.383019	0.251025	0.16307	0.0349887	49.3961	-0.144002	0.128629	0.963417	49.3961	-0.144002	0.128629	0.963417	52.6451	-0.0751886	0.0608543	0.980772	52.6451	-0.0751886	0.0608543	0.980772	3.24892
Q3UCV8	0.999876	1.22116	0.719541	0.444942	0.195665		0.0296717	0.0745449	0.999876	1.22116	0.719541	0.444942	0.195665		0.0296717	0.0745449	0.999876	1.4494	1.00964	0.419759	0.290918	0.128634	0.0191232	0.0480782	0.999876	1.4494	1.00964	0.419759	0.290918	0.128634	0.0191232	0.0480782	49.1576	-0.0973325	0.0527203	0.950033	49.1576	-0.0973325	0.0527203	0.950033	49.8596	-0.147531	0.0952887	0.88077	49.8596	-0.147531	0.0952887	0.88077	0.702031
Q3UDE2	0.999876	0.779419	0.788355	0.523191	0.22709	0.194356	0.0866982	0.0475804	0.999876	0.779419	0.788355	0.523191	0.22709	0.194356	0.0866982	0.0475804	0.999876	0.6505	0.712143	0.527923	0.136936	0.0799231	0.0159654	0.05276	0.999876	0.6505	0.712143	0.527923	0.136936	0.0799231	0.0159654	0.05276	49.8273	-0.058016	0	0.966835	49.8273	-0.058016	0	0.966835	48.0914	-0.0579261	0	0.907514	48.0914	-0.0579261	0	0.907514	-1.73594
Q3UE37	0.999876	1.18579	1.71499	0.642393	0.74896				0.999876	1.18579	1.71499	0.642393	0.74896				0.999876	1.19068	1.20525	1.16624	0.859685	0.180359	0.0469692	0.0490263	0.999876	1.19068	1.20525	1.16624	0.859685	0.180359	0.0469692	0.0490263		-0.394868	0.695665	0.2337		-0.394868	0.695665	0.2337	56.0177	-0.219469	0.0464764	0.945086	56.0177	-0.219469	0.0464764	0.945086
Q3UEB3	0.999876	1.21778	1.3852	0.807621	0.651438	0.0759122	0.0733383	0.0798933	0.999876	1.21778	1.3852	0.807621	0.651438	0.0759122	0.0733383	0.0798933	0.999876	1.07932	0.81619	0.830101	0.536112	0.195947	0.0300545	0.0725772	0.999876	1.07932	0.81619	0.830101	0.536112	0.195947	0.0300545	0.0725772	54.6758	-0.166791	0.0493016	0.885047	54.6758	-0.166791	0.0493016	0.885047	53.9719	-0.0852134	0	0.972154	53.9719	-0.0852134	0	0.972154	-0.703982
Q3UFF7																	0.999876	2.04804	2.46179	1.61452	0.650308	0.621973	0.352306		0.999876	2.04804	2.46179	1.61452	0.650308	0.621973	0.352306										54.6353	-0.595442	0.487139	0.0547653	54.6353	-0.595442	0.487139	0.0547653
Q3UFY7	0.999876	1.93916	0.647016	0.676317					0.999876	1.93916	0.647016	0.676317																						-0.483618	0.661665	0.193504		-0.483618	0.661665	0.193504
Q3UGC7;Q66JS6	0.999876	0.904452	1.39228	2.53186	2.54535	2.10632	0.93437	0.294317	0.999876	0.904452	1.39228	2.53186	2.54535	2.10632	0.93437	0.294317	0.999876	1.75057	2.1242	2.9972	3.1108	3.04728	1.064	0.330163	0.999876	1.75057	2.1242	2.9972	3.1108	3.04728	1.064	0.330163			1.5	-0.00216091			1.5	-0.00216091	66.789	-0.84073	0	-0.802515	66.789	-0.84073	0	-0.802515
Q3UGR5	0.999876	0.996148	0.982513	1.37179	1.24648	1.40524	1.54499	0.812915	0.999876	0.996148	0.982513	1.37179	1.24648	1.40524	1.54499	0.812915	0.999876	1.21552	1.25064	1.46983	1.75461	2.26001	2.01493	0.891164	0.999876	1.21552	1.25064	1.46983	1.75461	2.26001	2.01493	0.891164		0.361575	1.27628	0.324056		0.361575	1.27628	0.324056		0.0583961	1.5	0.212844		0.0583961	1.5	0.212844
Q3UH60	0.999876	1.10191	1.20915	1.2369	0.61223	0.041228	0.0335774	0.0242994	0.999876	1.10191	1.20915	1.2369	0.61223	0.041228	0.0335774	0.0242994	0.999876	2.16758	1.7045	2.49704	4.13289	1.48833	1.83215	0.350343	0.999876	2.16758	1.7045	2.49704	4.13289	1.48833	1.83215	0.350343	54.1034	-1.09657	0.0330349	0.948093	54.1034	-1.09657	0.0330349	0.948093	66.8111	-0.822825	0.0100659	-0.679916	66.8111	-0.822825	0.0100659	-0.679916	12.7077
Q3UHJ0	0.999876	1.16325	1.40414	1.07453	0.510241	0.434769	0.436025	0.191077	0.999876	1.16325	1.40414	1.07453	0.510241	0.434769	0.436025	0.191077	0.999876	1.26024	1.338	0.9793	0.503779	0.402884	0.343557	0.116146	0.999876	1.26024	1.338	0.9793	0.503779	0.402884	0.343557	0.116146	54.0225	-0.643265	0.353957	0.822868	54.0225	-0.643265	0.353957	0.822868	54.2628	-0.138322	0.272083	0.846914	54.2628	-0.138322	0.272083	0.846914	0.240359
Q3UHX0																	0.999876	1.14923	1.35174	1.19556	1.2515	2.05711	0.70562	0.772777	0.999876	1.14923	1.35174	1.19556	1.2515	2.05711	0.70562	0.772777										-0.122534	0.730323	-0.11736		-0.122534	0.730323	-0.11736
Q3UHX2	0.999876	0.859747	1.14984	1.51956	2.94955	3.0583	2.43159	1.41887	0.999876	0.859747	1.14984	1.51956	2.94955	3.0583	2.43159	1.41887	0.999876	0.922769	0.830197	1.05268	1.60336	1.78818	1.56578	0.533192	0.999876	0.922769	0.830197	1.05268	1.60336	1.78818	1.56578	0.533192		0.657045	1.5	0.00923659		0.657045	1.5	0.00923659			0	0.00588035			0	0.00588035
Q3UI43	0.999876	1.97322	1.42795	1.38353	1.3168	0.958242	0.669841	0.107688	0.999876	1.97322	1.42795	1.38353	1.3168	0.958242	0.669841	0.107688	0.999876	2.06254	1.21905	1.86433	1.56554	1.69167	1.56016	0.122737	0.999876	2.06254	1.21905	1.86433	1.56554	1.69167	1.56016	0.122737	63.0115	-0.169743	0.0525051	0.372567	63.0115	-0.169743	0.0525051	0.372567	66.4165	-0.850184	0	-0.160884	66.4165	-0.850184	0	-0.160884	3.40504
Q3UIA2	0.999876	0.999353	0.38854	0.190715	0.303905	0.174223	0.186005	0.128651	0.999876	0.999353	0.38854	0.190715	0.303905	0.174223	0.186005	0.128651	0.999876	0.584792	0.209944	0.140989		0.253069		0.0358027	0.999876	0.584792	0.209944	0.140989		0.253069		0.0358027	45.8784	-1.0966	0.1967	0.98213	45.8784	-1.0966	0.1967	0.98213	41.6069	-0.155903	0.149537	0.960692	41.6069	-0.155903	0.149537	0.960692	-4.27156
Q3UJB9	0.999876	0.882943	0.740074	0.482698	0.298802	0.141143		0.145156	0.999876	0.882943	0.740074	0.482698	0.298802	0.141143		0.145156																	49.5836	-0.063091	0.0895682	0.991297	49.5836	-0.063091	0.0895682	0.991297
Q3ULD5	0.999876	1.02042	0.841743	0.738702	0.941496	1.1647	0.904672	0.099931	0.999876	1.02042	0.841743	0.738702	0.941496	1.1647	0.904672	0.099931	0.999876	1.62444	1.72175	1.58189	2.23192	3.06669	2.16604	0.339394	0.999876	1.62444	1.72175	1.58189	2.23192	3.06669	2.16604	0.339394	62.6098	-0.862703	0.0999308	0.831127	62.6098	-0.862703	0.0999308	0.831127		0.813537	1.5	-0.0264111		0.813537	1.5	-0.0264111
Q3ULJ0	0.999876	1.20916	0.471774	1.42914	1.63568		0.450492	0.132096	0.999876	1.20916	0.471774	1.42914	1.63568		0.450492	0.132096	0.999876	0.877408	0.732567	0.59935	0.498782	0.291021	0.163093	0.0423361	0.999876	0.877408	0.732567	0.59935	0.498782	0.291021	0.163093	0.0423361	61.9126	-0.595933	0.132094	0.52096	61.9126	-0.595933	0.132094	0.52096	52.1244	-0.045861	0	0.980062	52.1244	-0.045861	0	0.980062	-9.78811
Q3UM45	0.999876	1.2362	1.19516	1.2719	1.05752	0.76078	0.25457	0.107278	0.999876	1.2362	1.19516	1.2719	1.05752	0.76078	0.25457	0.107278	0.999876	1.0248	1.10993	1.06185	1.23655	0.729221	0.139829	0.0499246	0.999876	1.0248	1.10993	1.06185	1.23655	0.729221	0.139829	0.0499246	59.8256	-0.158648	0.106723	0.878488	59.8256	-0.158648	0.106723	0.878488	59.0425	-0.240926	0.0723863	0.947869	59.0425	-0.240926	0.0723863	0.947869	-0.783109
Q3UMB9	0.999876	0.595963	0.316464	0.101748		0.0556565		0.0620742	0.999876	0.595963	0.316464	0.101748		0.0556565		0.0620742																	42.7004	-0.0922773	0.0543962	0.980622	42.7004	-0.0922773	0.0543962	0.980622
Q3UMY5																	0.999876	0.978047	1.27917	1.24091	0.881838	0.864442	0.129306	0.0621441	0.999876	0.978047	1.27917	1.24091	0.881838	0.864442	0.129306	0.0621441									59.7124	-0.252757	0.0592717	0.899945	59.7124	-0.252757	0.0592717	0.899945
Q3UPH1	0.999876	3.27182	1.84743	0.813997	1.8069	3.46961	0.63175		0.999876	3.27182	1.84743	0.813997	1.8069	3.46961	0.63175		0.999876	0.849744	1.05636	1.10238	1.09202	1.03059	1.11577	0.0979333	0.999876	0.849744	1.05636	1.10238	1.09202	1.03059	1.11577	0.0979333		0.817907	1.5	-0.0672588		0.817907	1.5	-0.0672588	66.3358	-0.84416	0	0.927918	66.3358	-0.84416	0	0.927918
Q3UPL0	0.999876	0.944632	0.820073	1.14472	0.49798	0.186345	0.0927951	0.0526544	0.999876	0.944632	0.820073	1.14472	0.49798	0.186345	0.0927951	0.0526544	0.999876	1.08447	1.17947	1.05036	0.53497	0.233605	0.102737	0.065561	0.999876	1.08447	1.17947	1.05036	0.53497	0.233605	0.102737	0.065561	53.9961	-0.493043	0.110513	0.951685	53.9961	-0.493043	0.110513	0.951685	54.3848	-0.166178	0.109187	0.965569	54.3848	-0.166178	0.109187	0.965569	0.388695
Q3UQ44	0.999876	0.934217	0.766848	0.33092	0.265731	0.082625	0.108537	0.0469238	0.999876	0.934217	0.766848	0.33092	0.265731	0.082625	0.108537	0.0469238	0.999876	0.433006	0.219176	0.160412	0.00810268	0.0484253	0.0739847	0.0786604	0.999876	0.433006	0.219176	0.160412	0.00810268	0.0484253	0.0739847	0.0786604	48.6726	-0.0872597	0.0686039	0.986936	48.6726	-0.0872597	0.0686039	0.986936	40.7372	-0.165635	0.0906557	0.963689	40.7372	-0.165635	0.0906557	0.963689	-7.93542
Q3UQ84	0.999876	1.21095	1.33873	1.23117	1.46906	1.54313	0.511635	0.128951	0.999876	1.21095	1.33873	1.23117	1.46906	1.54313	0.511635	0.128951	0.999876	1.29421	1.28943	1.15588	1.65426	1.92829	0.788796	0.0637655	0.999876	1.29421	1.28943	1.15588	1.65426	1.92829	0.788796	0.0637655	62.0139	-0.851521	0.128951	0.572308	62.0139	-0.851521	0.128951	0.572308	62.353	-0.904114	0.0637654	0.335275	62.353	-0.904114	0.0637654	0.335275	0.339087
Q3UV17	0.999876	0.43901	0.279281	0.354345	0.433207	0.965343	5.8255	0.232479	0.999876	0.43901	0.279281	0.354345	0.433207	0.965343	5.8255	0.232479	0.999876	0.756695	0.895082	2.05674	0.78606	1.33958	0.712323	0.350629	0.999876	0.756695	0.895082	2.05674	0.78606	1.33958	0.712323	0.350629		0.526424	1.5	0.129812		0.526424	1.5	0.129812	62.3705	-0.632336	0.350629	0.271793	62.3705	-0.632336	0.350629	0.271793
Q3UY34	0.999876	0.806496	1.75179	0.58496	0.856737	0.980086	0.999601	0.362207	0.999876	0.806496	1.75179	0.58496	0.856737	0.980086	0.999601	0.362207	0.999876	0.446567	0.297855	0.242138	0.0267971	0.262214	0.104724	0.105581	0.999876	0.446567	0.297855	0.242138	0.0267971	0.262214	0.104724	0.105581	66.6359	-0.39078	0	0.307045	66.6359	-0.39078	0	0.307045	40.759	-0.176984	0.169508	0.913244	40.759	-0.176984	0.169508	0.913244	-25.8769
Q3UYV9																	0.999876	0.676442	0.659227	0.248534	0.210087	0.162746	0.0413221	0.0230374	0.999876	0.676442	0.659227	0.248534	0.210087	0.162746	0.0413221	0.0230374									46.5829	-0.0560809	0	0.947574	46.5829	-0.0560809	0	0.947574
Q3UZ39	0.999876	1.06554	0.877516	0.986804	1.19853	1.15442	1.17245	0.728106	0.999876	1.06554	0.877516	0.986804	1.19853	1.15442	1.17245	0.728106	0.999876	1.36574	1.23851	1.14805	1.73368	1.91829	1.55326	0.6655	0.999876	1.36574	1.23851	1.14805	1.73368	1.91829	1.55326	0.6655										0.328473	1.37621	0.106789		0.328473	1.37621	0.106789
Q3V1L4	0.999876	0.850774	1.01524	1.09169	1.17075	1.21737	0.500757	0.0471723	0.999876	0.850774	1.01524	1.09169	1.17075	1.21737	0.500757	0.0471723	0.999876	1.29326	1.35718	1.46951	1.86251	2.00523	0.805223	0.0683955	0.999876	1.29326	1.35718	1.46951	1.86251	2.00523	0.805223	0.0683955	62.0008	-0.930328	0.0471723	0.903446	62.0008	-0.930328	0.0471723	0.903446	62.381	-0.898917	0.0683953	0.177667	62.381	-0.898917	0.0683953	0.177667	0.380191
Q3V3R1	0.999876	1.08903	1.26119	0.818462	0.232871	0.165269	0.1024	0.0698683	0.999876	1.08903	1.26119	0.818462	0.232871	0.165269	0.1024	0.0698683	0.999876	1.09953	1.17577	0.806273	0.191171	0.171837	0.0683344	0.0612165	0.999876	1.09953	1.17577	0.806273	0.191171	0.171837	0.0683344	0.0612165	51.9636	-0.189427	0.110997	0.952494	51.9636	-0.189427	0.110997	0.952494	51.6904	-0.20437	0.0991568	0.971071	51.6904	-0.20437	0.0991568	0.971071	-0.273204
Q4KML4	0.999876	1.31111	1.50257	1.24733	0.913781	0.562394	0.329836	0.0914787	0.999876	1.31111	1.50257	1.24733	0.913781	0.562394	0.329836	0.0914787	0.999876	0.771011	0.877065	0.867115	0.770382	0.545536	0.0905929	0.0510853	0.999876	0.771011	0.877065	0.867115	0.770382	0.545536	0.0905929	0.0510853	59.0488	-0.10404	0.0991978	0.757875	59.0488	-0.10404	0.0991978	0.757875	57.4776	-0.0874032	0	0.901755	57.4776	-0.0874032	0	0.901755	-1.57117
Q4QRL3	0.999876	0.840015	0.127521	0.13263	0.0814904	0.078929		0.0529628	0.999876	0.840015	0.127521	0.13263	0.0814904	0.078929		0.0529628																	42.8074	-0.212774	0.08476	0.996843	42.8074	-0.212774	0.08476	0.996843
Q4VA53	0.999876	1.12238	1.1218	0.529266	0.156996			0.200003	0.999876	1.12238	1.1218	0.529266	0.156996			0.200003																	50.0295	-1.02815	0.1785	0.969849	50.0295	-1.02815	0.1785	0.969849
Q4VAA2	0.999876	1.22076	1.50642	1.29074	1.50747	1.59763	1.5187	0.906799	0.999876	1.22076	1.50642	1.29074	1.50747	1.59763	1.5187	0.906799	0.999876	0.714553	0.929328	0.954571	1.23906	1.05191	1.30858	0.56862	0.999876	0.714553	0.929328	0.954571	1.23906	1.05191	1.30858	0.56862		0.508246	1.38796	0.297692		0.508246	1.38796	0.297692			0	0.423936			0	0.423936
Q501J6	0.999876	0.912189	0.787762	0.639859	0.136764	0.102496	0.0756249	0.13321	0.999876	0.912189	0.787762	0.639859	0.136764	0.102496	0.0756249	0.13321	0.999876	0.631001	0.789818	0.527656	0.0696039	0.0448483	0.0487798	0.168266	0.999876	0.631001	0.789818	0.527656	0.0696039	0.0448483	0.0487798	0.168266	50.4079	-0.100102	0.0679964	0.967039	50.4079	-0.100102	0.0679964	0.967039	48.4705	-0.0619859	0	0.845931	48.4705	-0.0619859	0	0.845931	-1.93744
Q501J7	0.999876	0.832334	0.399517	2.14328	1.38605	0.46241	0.850941	0.436562	0.999876	0.832334	0.399517	2.14328	1.38605	0.46241	0.850941	0.436562	0.999876	0.550054	0.450953	0.457843	0.606053	0.703553	0.385121	0.256134	0.999876	0.550054	0.450953	0.457843	0.606053	0.703553	0.385121	0.256134		-0.11509	0.580078	0.184959		-0.11509	0.580078	0.184959	41.2075	-0.80373	0.476609	0.650225	41.2075	-0.80373	0.476609	0.650225
Q505B7																	0.999876	0.869723	1.17022	1.22317	0.527123	0.0938885	0.0502489	0.0363918	0.999876	0.869723	1.17022	1.22317	0.527123	0.0938885	0.0502489	0.0363918									54.0334	-0.813812	0.0601755	0.946512	54.0334	-0.813812	0.0601755	0.946512
Q505D1	0.999876	1.18711	1.81204	1.39558	0.822633	0.669613	0.274334		0.999876	1.18711	1.81204	1.39558	0.822633	0.669613	0.274334																		59.387	-0.107494	0.099174	0.425931	59.387	-0.107494	0.099174	0.425931
Q505F5	0.999876	1.67438	0.874904	1.42781	1.62452	0.376549	0.0618887	0.186381	0.999876	1.67438	0.874904	1.42781	1.62452	0.376549	0.0618887	0.186381	0.999876	0.842228	0.90252	0.881991	1.25316	0.378167	0.0537791	0.0594244	0.999876	0.842228	0.90252	0.881991	1.25316	0.378167	0.0537791	0.0594244	57.8563	-0.947307	0.124135	0.637428	57.8563	-0.947307	0.124135	0.637428	57.8748	-1.01935	0.0566017	0.92056	57.8748	-1.01935	0.0566017	0.92056	0.0185467
Q52KI8																	0.999876	1.49953	1.17342	1.19062	1.13843	0.682183	0.3857	0.0891931	0.999876	1.49953	1.17342	1.19062	1.13843	0.682183	0.3857	0.0891931									60.4112	-0.114516	0.0665571	0.771539	60.4112	-0.114516	0.0665571	0.771539
Q569Z5	0.999876	0.973169	0.722614	0.21716	0.168429	0.0154656	0.0232696	0.0513617	0.999876	0.973169	0.722614	0.21716	0.168429	0.0154656	0.0232696	0.0513617	0.999876	0.8551	0.759969	0.169022	0.0989095	0.0660809	0.0214054	0.0403434	0.999876	0.8551	0.759969	0.169022	0.0989095	0.0660809	0.0214054	0.0403434	47.6529	-0.130726	0.0455457	0.992048	47.6529	-0.130726	0.0455457	0.992048	47.525	-0.171624	0.0494078	0.981635	47.525	-0.171624	0.0494078	0.981635	-0.127869
Q569Z6																	0.999876	0.846569	0.954155	0.99259	0.370278	0.358681	0.23704	0.104089	0.999876	0.846569	0.954155	0.99259	0.370278	0.358681	0.23704	0.104089									53.2889	-0.23829	0.231366	0.941616	53.2889	-0.23829	0.231366	0.941616
Q571I9	0.999876	0.743765	0.540871	0.75216	0.95367	0.379541	0.090872	0.0567304	0.999876	0.743765	0.540871	0.75216	0.95367	0.379541	0.090872	0.0567304	0.999876	1.08331	0.861869	0.620838	1.05435	1.2236	0.511079	0.024487	0.999876	1.08331	0.861869	0.620838	1.05435	1.2236	0.511079	0.024487	55.0232	-0.0391557	0	0.615575	55.0232	-0.0391557	0	0.615575	62.0116	-0.951761	0.024487	0.794735	62.0116	-0.951761	0.024487	0.794735	6.98847
Q58A65																	0.999876	0.871927	0.441655	0.223166	0.144547	0.064186	0.0742687		0.999876	0.871927	0.441655	0.223166	0.144547	0.064186	0.0742687										45.502	-0.0919542	0.0702892	0.997711	45.502	-0.0919542	0.0702892	0.997711
Q59J78	0.999876	0.932487	0.785341	1.06436	0.872691	0.530076	0.600225	0.254988	0.999876	0.932487	0.785341	1.06436	0.872691	0.530076	0.600225	0.254988	0.999876	0.94337	1.06728	0.73239	0.904185	0.711334	0.653766	0.151664	0.999876	0.94337	1.06728	0.73239	0.904185	0.711334	0.653766	0.151664	61.7055	-0.045942	0	0.819884	61.7055	-0.045942	0	0.819884	62.2745	-0.0572594	0	0.832591	62.2745	-0.0572594	0	0.832591	0.569058
Q5EBG8	0.999876	1.2855	1.55017	1.29551	1.2501	1.14192	0.197355	0.0946693	0.999876	1.2855	1.55017	1.29551	1.2501	1.14192	0.197355	0.0946693	0.999876	2.08252	0.518759	0.897815	0.995807	0.954082	0.0640966		0.999876	2.08252	0.518759	0.897815	0.995807	0.954082	0.0640966		61.5304	-0.898329	0.0946688	0.724791	61.5304	-0.898329	0.0946688	0.724791	60.0568	-0.356285	0	0.373837	60.0568	-0.356285	0	0.373837	-1.47357
Q5FWK3	0.999876	0.836151	1.0337	0.92757	0.637308	0.455111	0.336324	0.159791	0.999876	0.836151	1.0337	0.92757	0.637308	0.455111	0.336324	0.159791	0.999876	1.26033	1.0698	1.10488	0.766829	0.79481	0.430539	0.0617574	0.999876	1.26033	1.0698	1.10488	0.766829	0.79481	0.430539	0.0617574	57.1371	-0.061564	0.128409	0.950107	57.1371	-0.061564	0.128409	0.950107	60.8947	-0.088528	0	0.888494	60.8947	-0.088528	0	0.888494	3.75763
Q5KU39	0.999876	1.06175	0.226404	0.524787	0.395688	0.165061	0.431378	0.126846	0.999876	1.06175	0.226404	0.524787	0.395688	0.165061	0.431378	0.126846																	43.5082	-0.992699	0.311694	0.852818	43.5082	-0.992699	0.311694	0.852818
Q5NCF2	0.999876	0.865409	1.40443	0.851777	0.557413	0.357413	0.193774	0.0442993	0.999876	0.865409	1.40443	0.851777	0.557413	0.357413	0.193774	0.0442993																	55.3139	-0.0891567	0.0806232	0.856762	55.3139	-0.0891567	0.0806232	0.856762
Q5NCQ5	0.999876	1.31064	1.39214	1.87177	0.871936	0.207577	0.162945	0.11727	0.999876	1.31064	1.39214	1.87177	0.871936	0.207577	0.162945	0.11727	0.999876	1.10555	1.2199	1.19089	0.924426	0.0755032		0.0761205	0.999876	1.10555	1.2199	1.19089	0.924426	0.0755032		0.0761205	55.8171	-0.25192	0.145257	0.66158	55.8171	-0.25192	0.145257	0.66158	54.5583	-1.05948	0.0758117	0.937166	54.5583	-1.05948	0.0758117	0.937166	-1.25886
Q5SSL4	0.999876	0.683471	0.290128	0.150325	0.128504	0.102015	0.0805487	0.0492158	0.999876	0.683471	0.290128	0.150325	0.128504	0.102015	0.0805487	0.0492158	0.999876	1.08739	0.527096	0.268265	0.289197	0.055771		0.0989376	0.999876	1.08739	0.527096	0.268265	0.289197	0.055771		0.0989376	43.1621	-0.0974299	0.0827974	0.993465	43.1621	-0.0974299	0.0827974	0.993465	46.5095	-0.128233	0.148684	0.957627	46.5095	-0.128233	0.148684	0.957627	3.34739
Q5SSW2	0.999876	1.50916	1.51792	0.924966	0.472925	0.297444	0.0881666	0.12066	0.999876	1.50916	1.51792	0.924966	0.472925	0.297444	0.0881666	0.12066	0.999876	1.75553	1.6821	1.41267	0.79254	0.167923	0.0656318	0.0670993	0.999876	1.75553	1.6821	1.41267	0.79254	0.167923	0.0656318	0.0670993	54.0387	-0.13598	0.138153	0.770069	54.0387	-0.13598	0.138153	0.770069	55.5158	-0.226407	0.0738286	0.658815	55.5158	-0.226407	0.0738286	0.658815	1.47709
Q5SUF2	0.999876	1.72649	2.11345	1.13595	0.746888	1.17129	0.372773	0.158824	0.999876	1.72649	2.11345	1.13595	0.746888	1.17129	0.372773	0.158824	0.999876	1.11043	0.545988	0.369351	0.656949	0.449916	0.128958		0.999876	1.11043	0.545988	0.369351	0.656949	0.449916	0.128958		61.8228	-0.827975	0.158824	0.364581	61.8228	-0.827975	0.158824	0.364581	46.0887	-0.817251	0.401293	0.785667	46.0887	-0.817251	0.401293	0.785667	-15.7341
Q5SUQ9	0.999876	0.723054	2.89206	1.2814	0.607782	0.105545	0.10643	0.218552	0.999876	0.723054	2.89206	1.2814	0.607782	0.105545	0.10643	0.218552	0.999876	2.40976	3.14	1.63515	5.16109	8.68301	9.78102	0.454699	0.999876	2.40976	3.14	1.63515	5.16109	8.68301	9.78102	0.454699	54.1097	-0.990704	0.143509	0.371451	54.1097	-0.990704	0.143509	0.371451			1.5	-0.5892			1.5	-0.5892
Q5SUR0	0.999876	1.0789	0.998147	0.958818	0.663782	0.196457	0.0959866	0.0655142	0.999876	1.0789	0.998147	0.958818	0.663782	0.196457	0.0959866	0.0655142	0.999876	0.838616	0.814744	0.75669	0.537546	0.15141	0.0770095	0.0514567	0.999876	0.838616	0.814744	0.75669	0.537546	0.15141	0.0770095	0.0514567	55.1402	-0.14272	0.0681045	0.995341	55.1402	-0.14272	0.0681045	0.995341	53.2973	-0.0703282	0	0.953341	53.2973	-0.0703282	0	0.953341	-1.84289
Q5SW19	0.999876	1.03935	0.796407	0.515724	0.254389	0.136573		0.0475142	0.999876	1.03935	0.796407	0.515724	0.254389	0.136573		0.0475142	0.999876	0.956632	0.881722	0.579058	0.225576	0.129401	0.0660892	0.0637619	0.999876	0.956632	0.881722	0.579058	0.225576	0.129401	0.0660892	0.0637619	50.1786	-0.0816511	0.0434553	0.995501	50.1786	-0.0816511	0.0434553	0.995501	50.6863	-0.0986664	0.0556314	0.998249	50.6863	-0.0986664	0.0556314	0.998249	0.507684
Q5SWD9	0.999876	1.26127	1.21479	0.641736	0.318301	0.217221	0.120086	0.131153	0.999876	1.26127	1.21479	0.641736	0.318301	0.217221	0.120086	0.131153	0.999876	1.03141	0.905948	0.344735	0.290368	0.184633	0.0716309	0.0739009	0.999876	1.03141	0.905948	0.344735	0.290368	0.184633	0.0716309	0.0739009	51.334	-0.147502	0.167369	0.917878	51.334	-0.147502	0.167369	0.917878	49.0767	-0.141177	0.137478	0.977054	49.0767	-0.141177	0.137478	0.977054	-2.2573
Q5SWU9	0.999876	0.939422	0.662442	0.188677	0.136143	0.0643268	0.0494418	0.0363546	0.999876	0.939422	0.662442	0.188677	0.136143	0.0643268	0.0494418	0.0363546	0.999876	0.965123	0.739261	0.225282	0.252688	0.152545	0.0901471	0.0541362	0.999876	0.965123	0.739261	0.225282	0.252688	0.152545	0.0901471	0.0541362	47.1478	-0.129471	0.0558657	0.995553	47.1478	-0.129471	0.0558657	0.995553	47.6659	-0.139397	0.123756	0.98132	47.6659	-0.139397	0.123756	0.98132	0.518194
Q5SXY1	0.999876	1.79784	0.661573	0.507906	0.417312	0.664042	0.430632	0.199418	0.999876	1.79784	0.661573	0.507906	0.417312	0.664042	0.430632	0.199418																	46.8973	-0.278673	0.443788	0.568396	46.8973	-0.278673	0.443788	0.568396
Q5U3K5	0.999876	0.930016	1.04455	0.262299	0.126378	0.637914		0.0794571	0.999876	0.930016	1.04455	0.262299	0.126378	0.637914		0.0794571																	48.1886	-0.941459	0.276502	0.814847	48.1886	-0.941459	0.276502	0.814847
Q5XJE5	0.999876	0.892494	0.865712	0.279258	0.22456		0.157991	0.0745883	0.999876	0.892494	0.865712	0.279258	0.22456		0.157991	0.0745883																	48.3803	-0.169738	0.144615	0.977883	48.3803	-0.169738	0.144615	0.977883
Q5XJY5	0.999876	1.15266	1.18989	0.934801	0.383123	0.102129	0.0409312	0.0747216	0.999876	1.15266	1.18989	0.934801	0.383123	0.102129	0.0409312	0.0747216	0.999876	1.1081	1.06212	0.962233	0.369317	0.137452	0.0507277	0.0778438	0.999876	1.1081	1.06212	0.962233	0.369317	0.137452	0.0507277	0.0778438	53.3406	-0.18736	0.0625541	0.966396	53.3406	-0.18736	0.0625541	0.966396	53.3276	-0.201832	0.0809518	0.988634	53.3276	-0.201832	0.0809518	0.988634	-0.0130343
Q60597	0.999876	1.09067	1.30439	0.940961	0.26885	0.118795	0.0525985	0.0786935	0.999876	1.09067	1.30439	0.940961	0.26885	0.118795	0.0525985	0.0786935	0.999876	1.07631	1.40679	0.851306	0.191395	0.109743	0.0572849	0.0681842	0.999876	1.07631	1.40679	0.851306	0.191395	0.109743	0.0572849	0.0681842	52.7876	-0.229122	0.0804611	0.946522	52.7876	-0.229122	0.0804611	0.946522	51.9529	-0.220876	0.0785058	0.916415	51.9529	-0.220876	0.0785058	0.916415	-0.834714
Q60605	0.999876	1.18075	0.949785	0.620444	0.335972	0.137264	0.0759191	0.0678725	0.999876	1.18075	0.949785	0.620444	0.335972	0.137264	0.0759191	0.0678725	0.999876	0.696799	0.613019	0.419207	0.240917	0.143843	0.0971518	0.0556498	0.999876	0.696799	0.613019	0.419207	0.240917	0.143843	0.0971518	0.0556498	51.6304	-0.0970083	0.0623625	0.973972	51.6304	-0.0970083	0.0623625	0.973972	47.4304	-0.0494806	0	0.974197	47.4304	-0.0494806	0	0.974197	-4.19999
Q60631	0.999876	2.19474	1.73614	1.08189	0.841323	0.301357	0.112782	0.196804	0.999876	2.19474	1.73614	1.08189	0.841323	0.301357	0.112782	0.196804	0.999876	1.10218	1.07906	0.737835	0.339949	0.182659	0.106221	0.0641036	0.999876	1.10218	1.07906	0.737835	0.339949	0.182659	0.106221	0.0641036	56.3209	-0.170892	0.154458	0.490075	56.3209	-0.170892	0.154458	0.490075	52.3893	-0.117124	0.0936269	0.982503	52.3893	-0.117124	0.0936269	0.982503	-3.93153
Q60648	0.999876	1.23303	1.10175	1.32432	1.21816	1.46454	1.44708	0.765764	0.999876	1.23303	1.10175	1.32432	1.21816	1.46454	1.44708	0.765764	0.999876	1.00485	1.18138	0.946889	1.28826	1.19826	1.19858	0.479961	0.999876	1.00485	1.18138	0.946889	1.28826	1.19826	1.19858	0.479961			0	-0.782735			0	-0.782735	66.976	-0.836041	0	0.567578	66.976	-0.836041	0	0.567578
Q60668	0.999876	0.970218	1.08309	1.2224	1.60772	1.34981	0.633008	0.25107	0.999876	0.970218	1.08309	1.2224	1.60772	1.34981	0.633008	0.25107	0.999876	0.794616	0.796247	0.862426	1.71619	1.37743	0.488046	0.208552	0.999876	0.794616	0.796247	0.862426	1.71619	1.37743	0.488046	0.208552	62.1896	-0.730424	0.25107	0.558303	62.1896	-0.730424	0.25107	0.558303	61.9832	-0.776015	0.208552	0.518705	61.9832	-0.776015	0.208552	0.518705	-0.206337
Q60676	0.999876	0.924493	1.02698	0.595859	0.285371	0.13321	0.061613	0.0718526	0.999876	0.924493	1.02698	0.595859	0.285371	0.13321	0.061613	0.0718526	0.999876	1.10148	0.874019	0.751596	0.347707	0.0914717	0.0678691	0.0566533	0.999876	1.10148	0.874019	0.751596	0.347707	0.0914717	0.0678691	0.0566533	51.2325	-0.114731	0.0759663	0.986745	51.2325	-0.114731	0.0759663	0.986745	52.296	-0.102428	0.0314362	0.986255	52.296	-0.102428	0.0314362	0.986255	1.06355
Q60692	0.999876	0.954744	1.15224	0.891608	1.06791	1.14616	1.01333	0.526821	0.999876	0.954744	1.15224	0.891608	1.06791	1.14616	1.01333	0.526821	0.999876	1.22147	1.21971	1.37969	1.80121	2.08989	1.74453	0.604161	0.999876	1.22147	1.21971	1.37969	1.80121	2.08989	1.74453	0.604161										0.0521268	1.5	0.160887		0.0521268	1.5	0.160887
Q60710	0.999876	1.02553	1.04096	1.05695	1.2966	1.06784	0.45695	0.0849206	0.999876	1.02553	1.04096	1.05695	1.2966	1.06784	0.45695	0.0849206	0.999876	0.630481	0.621756	0.713386	0.97919	0.864004	0.344868	0.037759	0.999876	0.630481	0.621756	0.713386	0.97919	0.864004	0.344868	0.037759	61.9508	-0.895557	0.0849206	0.911796	61.9508	-0.895557	0.0849206	0.911796	60.909	-0.147978	0.000254444	0.51757	60.909	-0.147978	0.000254444	0.51757	-1.04179
Q60715	0.999876	1.2667	1.44424	0.18094	0.44358	0.347266	0.284617	0.0454603	0.999876	1.2667	1.44424	0.18094	0.44358	0.347266	0.284617	0.0454603	0.999876	0.842694	0.75051	0.344649	0.328629	0.794902	0.382215	0.119169	0.999876	0.842694	0.75051	0.344649	0.328629	0.794902	0.382215	0.119169	48.2277	-0.96141	0.260364	0.817045	48.2277	-0.96141	0.260364	0.817045	50.3867	-0.0454784	0.342004	0.607955	50.3867	-0.0454784	0.342004	0.607955	2.159
Q60737	0.999876	0.860822	1.03934	0.878382	0.869459	0.450057	0.135299	0.0687566	0.999876	0.860822	1.03934	0.878382	0.869459	0.450057	0.135299	0.0687566	0.999876	0.944831	1.10995	0.948595	0.976524	0.544192	0.0890534	0.0718931	0.999876	0.944831	1.10995	0.948595	0.976524	0.544192	0.0890534	0.0718931	57.5313	-0.113016	0.036644	0.969262	57.5313	-0.113016	0.036644	0.969262	58.1983	-0.217737	0.0660485	0.985668	58.1983	-0.217737	0.0660485	0.985668	0.666965
Q60749	0.999876	0.897777	0.749001	0.432548	0.0910353	0.15146	0.19437	0.171579	0.999876	0.897777	0.749001	0.432548	0.0910353	0.15146	0.19437	0.171579																	48.6004	-0.101614	0.141209	0.973224	48.6004	-0.101614	0.141209	0.973224
Q60817;P70670	0.999876	0.95597	1.06089	0.949069	1.543	1.29159	1.20264	0.616337	0.999876	0.95597	1.06089	0.949069	1.543	1.29159	1.20264	0.616337	0.999876	0.95254	1.08882	1.01042	1.4662	1.95855	1.36009	0.484254	0.999876	0.95254	1.08882	1.01042	1.4662	1.95855	1.36009	0.484254			0	0.187814			0	0.187814	66.9812	-0.835912	0	0.0362113	66.9812	-0.835912	0	0.0362113
Q60854	0.999876	0.96159	1.04651	1.15418	1.10549	0.289669	0.051089	0.040678	0.999876	0.96159	1.04651	1.15418	1.10549	0.289669	0.051089	0.040678	0.999876	1.09825	1.10682	1.19223	1.2145	0.345258	0.0671125	0.0504175	0.999876	1.09825	1.10682	1.19223	1.2145	0.345258	0.0671125	0.0504175	57.7741	-1.03263	0.0458835	0.976932	57.7741	-1.03263	0.0458835	0.976932	57.8372	-1.01769	0.058765	0.943427	57.8372	-1.01769	0.058765	0.943427	0.063052
Q60855	0.999876	0.762016	1.18513	0.38878	0.321874	0.156876	0.198533	0.0186347	0.999876	0.762016	1.18513	0.38878	0.321874	0.156876	0.198533	0.0186347	0.999876	0.786862	0.613197	0.0904421	0.183846		0.18928		0.999876	0.786862	0.613197	0.0904421	0.183846		0.18928		49.8398	-0.802718	0.173979	0.891679	49.8398	-0.802718	0.173979	0.891679	45.9195	-0.0917901	0.123681	0.923233	45.9195	-0.0917901	0.123681	0.923233	-3.92023
Q60864	0.999876	0.951318	0.886189	0.687136	0.415885	0.210404	0.107116	0.0638647	0.999876	0.951318	0.886189	0.687136	0.415885	0.210404	0.107116	0.0638647	0.999876	1.13475	1.19755	0.88596	0.54288	0.315447	0.152273	0.0815402	0.999876	1.13475	1.19755	0.88596	0.54288	0.315447	0.152273	0.0815402	52.6654	-0.0687016	0.0129619	0.998862	52.6654	-0.0687016	0.0129619	0.998862	54.8422	-0.0974512	0.100135	0.952055	54.8422	-0.0974512	0.100135	0.952055	2.17687
Q60865	0.999876	0.99626	1.28786	1.42807	1.65436	0.606522	0.330135	0.279649	0.999876	0.99626	1.28786	1.42807	1.65436	0.606522	0.330135	0.279649	0.999876	0.902902	1.26691	1.47464	2.57737	1.22515	0.543703	0.304244	0.999876	0.902902	1.26691	1.47464	2.57737	1.22515	0.543703	0.304244	58.1573	-0.749884	0.304892	0.612487	58.1573	-0.749884	0.304892	0.612487	62.0752	-0.682411	0.304244	0.145072	62.0752	-0.682411	0.304244	0.145072	3.91792
Q60866																	0.999876	0.934485	1.15737	1.12607	1.61459	1.49324	0.748987	0.063698	0.999876	0.934485	1.15737	1.12607	1.61459	1.49324	0.748987	0.063698									62.2937	-0.905901	0.063698	0.584616	62.2937	-0.905901	0.063698	0.584616
Q60876																	0.999876	0.614119	0.423831	0.451789	0.762382	1.30745	1.06381	0.560039	0.999876	0.614119	0.423831	0.451789	0.762382	1.30745	1.06381	0.560039										-0.425451	0.740489	0.0820528		-0.425451	0.740489	0.0820528
Q60902	0.999876	1.03817	0.916283	0.953535	0.807858	0.64438	0.381448	0.0728326	0.999876	1.03817	0.916283	0.953535	0.807858	0.64438	0.381448	0.0728326																	59.6557	-0.0706085	0	0.980986	59.6557	-0.0706085	0	0.980986
Q60967	0.999876	1.8986	1.61094	1.56548	0.509656			0.0395402	0.999876	1.8986	1.61094	1.56548	0.509656			0.0395402	0.999876	1.0801	0.813063	0.853069	0.808796	0.465414	0.430604	0.102288	0.999876	1.0801	0.813063	0.853069	0.808796	0.465414	0.430604	0.102288	54.0087	-1.1119	0.0395402	0.422553	54.0087	-1.1119	0.0395402	0.422553	58.5363	-0.051092	0	0.928107	58.5363	-0.051092	0	0.928107	4.52764
Q60972	0.999876	0.874785	0.900597	0.784206	0.690465	0.532845	0.105451	0.0694728	0.999876	0.874785	0.900597	0.784206	0.690465	0.532845	0.105451	0.0694728	0.999876	0.818933	0.796692	0.848345	0.588042	0.578779	0.20402	0.0457336	0.999876	0.818933	0.796692	0.848345	0.588042	0.578779	0.20402	0.0457336	56.5388	-0.0628497	0	0.938546	56.5388	-0.0628497	0	0.938546	56.3646	-0.0496144	0	0.889692	56.3646	-0.0496144	0	0.889692	-0.174229
Q60973	0.999876	0.914212	1.02217	0.867802	0.702051	0.410357	0.0728532	0.0412294	0.999876	0.914212	1.02217	0.867802	0.702051	0.410357	0.0728532	0.0412294	0.999876	0.881523	0.83421	0.789129	0.6354	0.381419	0.0998398	0.0481344	0.999876	0.881523	0.83421	0.789129	0.6354	0.381419	0.0998398	0.0481344	56.3208	-0.0886405	0	0.983645	56.3208	-0.0886405	0	0.983645	55.1691	-0.0626138	0	0.960741	55.1691	-0.0626138	0	0.960741	-1.15172
Q60996	0.999876	0.830004	0.848187	0.325845	0.086008	0.0773507	0.0373302	0.0397605	0.999876	0.830004	0.848187	0.325845	0.086008	0.0773507	0.0373302	0.0397605																	48.6691	-0.140775	0.0443126	0.97681	48.6691	-0.140775	0.0443126	0.97681
Q61024	0.999876	0.975348	0.966026	0.851777	0.304802	0.0807991	0.042598	0.0398878	0.999876	0.975348	0.966026	0.851777	0.304802	0.0807991	0.042598	0.0398878	0.999876	0.775154	0.784197	0.667478	0.249215	0.0832164	0.0365975	0.0380507	0.999876	0.775154	0.784197	0.667478	0.249215	0.0832164	0.0365975	0.0380507	52.604	-0.154546	0.0394341	0.999094	52.604	-0.154546	0.0394341	0.999094	50.7822	-0.0750123	0	0.946572	50.7822	-0.0750123	0	0.946572	-1.8218
Q61033	0.999876	1.15207	1.37236	1.16599	0.711905	0.377984	0.301902	0.119243	0.999876	1.15207	1.37236	1.16599	0.711905	0.377984	0.301902	0.119243	0.999876	1.12451	1.1404	1.14917	0.768822	0.353504	0.0927763	0.074354	0.999876	1.12451	1.1404	1.14917	0.768822	0.353504	0.0927763	0.074354	56.3501	-0.117688	0.199442	0.858844	56.3501	-0.117688	0.199442	0.858844	56.5664	-0.133999	0.063448	0.95775	56.5664	-0.133999	0.063448	0.95775	0.216319
Q61035	0.999876	1.00378	1.01303	0.705361	0.284151	0.166898	0.0720227	0.0495667	0.999876	1.00378	1.01303	0.705361	0.284151	0.166898	0.0720227	0.0495667	0.999876	0.902748	0.899304	0.637009	0.224094	0.17137	0.0808555	0.0449426	0.999876	0.902748	0.899304	0.637009	0.224094	0.17137	0.0808555	0.0449426	51.8928	-0.118226	0.0720462	0.995799	51.8928	-0.118226	0.0720462	0.995799	51.1305	-0.0988908	0.059451	0.987984	51.1305	-0.0988908	0.059451	0.987984	-0.762335
Q61074	0.999876	0.903862	0.864848	0.199049	0.033561	0.084052	0.0757323	0.0338	0.999876	0.903862	0.864848	0.199049	0.033561	0.084052	0.0757323	0.0338	0.999876	1.14063	0.842401	0.217459	0.141295	0.128552	0.0842386	0.0468149	0.999876	1.14063	0.842401	0.217459	0.141295	0.128552	0.0842386	0.0468149	48.0799	-0.208836	0.0551256	0.991313	48.0799	-0.208836	0.0551256	0.991313	48.0042	-0.194183	0.0973364	0.983097	48.0042	-0.194183	0.0973364	0.983097	-0.0757056
Q61081	0.999876	0.998812	1.08027	0.900634	0.579502	0.163317	0.073141	0.052778	0.999876	0.998812	1.08027	0.900634	0.579502	0.163317	0.073141	0.052778	0.999876	1.10198	1.22231	0.880684	0.642221	0.186219	0.0717689	0.051145	0.999876	1.10198	1.22231	0.880684	0.642221	0.186219	0.0717689	0.051145	54.5251	-0.129042	0.044859	0.99401	54.5251	-0.129042	0.044859	0.99401	54.9652	-0.128264	0.0396309	0.959006	54.9652	-0.128264	0.0396309	0.959006	0.44011
Q61133	0.999876	1.162	1.06044	1.70676	2.07614	2.25656	0.415619	0.353232	0.999876	1.162	1.06044	1.70676	2.07614	2.25656	0.415619	0.353232	0.999876		1.10859	4.96437	2.36242	5.43978		0.56856	0.999876		1.10859	4.96437	2.36242	5.43978		0.56856	61.7419	-0.642723	0.353226	0.0696075	61.7419	-0.642723	0.353226	0.0696075		0.675925	1.5	-0.288114		0.675925	1.5	-0.288114
Q61152																	0.999876	0.741353	0.689755	0.708412	1.10074	0.934367	1.07252	0.482273	0.999876	0.741353	0.689755	0.708412	1.10074	0.934367	1.07252	0.482273											0.404834	0.0119021			0.404834	0.0119021
Q61166	0.999876	1.01514	1.34776	0.811424	0.301167	0.220545	0.172947	0.0850042	0.999876	1.01514	1.34776	0.811424	0.301167	0.220545	0.172947	0.0850042	0.999876	1.4151	1.24757	0.997245	0.409705	0.326505	0.263372	0.0913964	0.999876	1.4151	1.24757	0.997245	0.409705	0.326505	0.263372	0.0913964	52.2677	-0.164755	0.156915	0.917082	52.2677	-0.164755	0.156915	0.917082	53.5292	-0.223966	0.224444	0.851676	53.5292	-0.223966	0.224444	0.851676	1.26152
Q61171	0.999876	0.859614	0.984509	1.04489	0.770517	0.301489	0.101416	0.0627663	0.999876	0.859614	0.984509	1.04489	0.770517	0.301489	0.101416	0.0627663	0.999876	1.02638	1.03172	1.08052	0.887595	0.447223	0.164305	0.0607999	0.999876	1.02638	1.03172	1.08052	0.887595	0.447223	0.164305	0.0607999	56.2441	-0.136694	0.0621589	0.980077	56.2441	-0.136694	0.0621589	0.980077	57.6408	-0.132529	0.0674319	0.991788	57.6408	-0.132529	0.0674319	0.991788	1.39664
Q61176	0.999876	0.913623	0.618277	0.924814	0.994281	0.783214	0.993726	0.57749	0.999876	0.913623	0.618277	0.924814	0.994281	0.783214	0.993726	0.57749	0.999876	1.36378	1.24977	0.876826	1.1916	1.50893	1.74145	0.394637	0.999876	1.36378	1.24977	0.876826	1.1916	1.50893	1.74145	0.394637		-0.00612719	0	0.121116		-0.00612719	0	0.121116	66.8722	-0.838638	0	0.121816	66.8722	-0.838638	0	0.121816
Q61183;Q9WVP6	0.999876	1.0326	0.951196	0.657084	0.192397	0.221296	0.117322	0.0561089	0.999876	1.0326	0.951196	0.657084	0.192397	0.221296	0.117322	0.0561089	0.999876	2.27447	2.38979	1.68712	0.445046	0.396139	0.049478	0.0935302	0.999876	2.27447	2.38979	1.68712	0.445046	0.396139	0.049478	0.0935302	51.0638	-0.139914	0.117199	0.988915	51.0638	-0.139914	0.117199	0.988915	53.9367	-0.952275	0.179716	0.360673	53.9367	-0.952275	0.179716	0.360673	2.87285
Q61189	0.999876	1.58643	1.63811	1.04953	1.05878	0.754908	0.439393	0.159436	0.999876	1.58643	1.63811	1.04953	1.05878	0.754908	0.439393	0.159436	0.999876	1.06013	0.985611	0.934855	0.966042	1.01091	0.560406	0.106787	0.999876	1.06013	0.985611	0.934855	0.966042	1.01091	0.560406	0.106787	61.113	-0.102516	0.110296	0.581387	61.113	-0.102516	0.110296	0.581387	62.0697	-0.871204	0.106787	0.987776	62.0697	-0.871204	0.106787	0.987776	0.956737
Q61191	0.999876	0.880287	0.74121	0.717761	0.487756	0.200273	0.0338202	0.0320485	0.999876	0.880287	0.74121	0.717761	0.487756	0.200273	0.0338202	0.0320485	0.999876	0.752664	0.666128	0.66042	0.571179	0.231799	0.0459949	0.0505883	0.999876	0.752664	0.666128	0.66042	0.571179	0.231799	0.0459949	0.0505883	52.4616	-0.0614927	0	0.959246	52.4616	-0.0614927	0	0.959246	51.5817	-0.0449965	0	0.89086	51.5817	-0.0449965	0	0.89086	-0.879963
Q61206	0.999876	1.12119	0.896268	0.231071	0.15676	0.0469451	0.0400999	0.058363	0.999876	1.12119	0.896268	0.231071	0.15676	0.0469451	0.0400999	0.058363	0.999876	1.23432	1.29995	0.713218	0.18189	0.232574	0.343497	0.079915	0.999876	1.23432	1.29995	0.713218	0.18189	0.232574	0.343497	0.079915	48.3903	-0.203146	0.0709102	0.985738	48.3903	-0.203146	0.0709102	0.985738	50.2217	-0.986005	0.209469	0.893636	50.2217	-0.986005	0.209469	0.893636	1.8314
Q61207	0.999876	0.92309	1.13541	1.1637	1.26331	1.41285	1.46906	0.553244	0.999876	0.92309	1.13541	1.1637	1.26331	1.41285	1.46906	0.553244	0.999876	1.0239	1.27379	1.29383	1.80074	2.07697	1.75598	0.597645	0.999876	1.0239	1.27379	1.29383	1.80074	2.07697	1.75598	0.597645			8.4843e-07	0.154953			8.4843e-07	0.154953		0.0753945	1.5	0.214724		0.0753945	1.5	0.214724
Q61210	0.999876	0.931401	0.7818	0.164309	0.035987	0.0842122	0.0124203	0.0429374	0.999876	0.931401	0.7818	0.164309	0.035987	0.0842122	0.0124203	0.0429374	0.999876	0.550478	0.403067	0.199205	0.206471	0.201197	0.0683692		0.999876	0.550478	0.403067	0.199205	0.206471	0.201197	0.0683692		47.5821	-0.191246	0.0410811	0.994662	47.5821	-0.191246	0.0410811	0.994662	43.0027	-0.0750543	0.142351	0.941526	43.0027	-0.0750543	0.142351	0.941526	-4.57934
Q61233	0.999876	1.00959	1.0315	1.16477	1.25107	1.34083	0.603784	0.100373	0.999876	1.00959	1.0315	1.16477	1.25107	1.34083	0.603784	0.100373	0.999876	1.15582	1.25162	1.36429	1.7402	1.89028	0.780961	0.103861	0.999876	1.15582	1.25162	1.36429	1.7402	1.89028	0.780961	0.103861	62.119	-0.875951	0.100373	0.818473	62.119	-0.875951	0.100373	0.818473	62.3509	-0.866148	0.103861	0.292096	62.3509	-0.866148	0.103861	0.292096	0.231858
Q61239	0.999876	0.915948	1.25504	0.797459	0.48064	0.207528	0.0459275	0.0534688	0.999876	0.915948	1.25504	0.797459	0.48064	0.207528	0.0459275	0.0534688	0.999876	1.60711	1.41938	1.22557	0.401276		0.0455042		0.999876	1.60711	1.41938	1.22557	0.401276		0.0455042		53.8102	-0.109954	0.0428028	0.942203	53.8102	-0.109954	0.0428028	0.942203	53.9081	-1.10712	0.0455042	0.678151	53.9081	-1.10712	0.0455042	0.678151	0.097946
Q61316	0.999876	0.960484	0.945728	0.836903	0.185947	0.0877229	0.0472098	0.0380009	0.999876	0.960484	0.945728	0.836903	0.185947	0.0877229	0.0472098	0.0380009	0.999876	0.871153	0.847605	0.719346	0.177782	0.134483	0.0624485	0.0409727	0.999876	0.871153	0.847605	0.719346	0.177782	0.134483	0.0624485	0.0409727	51.9215	-0.196915	0.0527261	0.996553	51.9215	-0.196915	0.0527261	0.996553	51.3371	-0.121864	0.0494665	0.969726	51.3371	-0.121864	0.0494665	0.969726	-0.584401
Q61425	0.999876	1.01351	0.963896	1.29122	1.25379	0.351537	0.0764544	0.0607716	0.999876	1.01351	0.963896	1.29122	1.25379	0.351537	0.0764544	0.0607716	0.999876	0.556279	0.482161	0.602082	0.709774	0.244112	0.0406663	0.0402105	0.999876	0.556279	0.482161	0.602082	0.709774	0.244112	0.0406663	0.0402105	57.8417	-1.00706	0.068613	0.916753	57.8417	-1.00706	0.068613	0.916753	49.1383	-0.0337258	0	0.670183	49.1383	-0.0337258	0	0.670183	-8.70347
Q61458	0.999876	1.75269	1.12989	0.450115	1.01216	0.176298			0.999876	1.75269	1.12989	0.450115	1.01216	0.176298																			57.6409	-1.08264	0.00161046	0.419509	57.6409	-1.08264	0.00161046	0.419509
Q61510	0.999876	0.432648	0.729747	0.246274	0.14047			0.211789	0.999876	0.432648	0.729747	0.246274	0.14047			0.211789																	44.9143	-0.0490965	0.126454	0.686463	44.9143	-0.0490965	0.126454	0.686463
Q61527																	0.999876	1.19834	1.32835	1.42478	1.62893	1.51604	0.710149	0.173162	0.999876	1.19834	1.32835	1.42478	1.62893	1.51604	0.710149	0.173162									62.2681	-0.802567	0.173162	0.395632	62.2681	-0.802567	0.173162	0.395632
Q61545	0.999876	1.1149	1.25933	1.00395	1.54637	1.09534	0.521468	0.361011	0.999876	1.1149	1.25933	1.00395	1.54637	1.09534	0.521468	0.361011	0.999876	1.17536	1.52158	1.35103	1.9333	1.80069	0.883982	0.332724	0.999876	1.17536	1.52158	1.35103	1.9333	1.80069	0.883982	0.332724	62.0481	-0.629049	0.361011	0.621082	62.0481	-0.629049	0.361011	0.621082	62.6875	-0.642643	0.332724	-0.0213728	62.6875	-0.642643	0.332724	-0.0213728	0.639419
Q61598	0.999876	0.965808	0.977712	1.02606	0.570537	0.0590693	0.0281752	0.0315604	0.999876	0.965808	0.977712	1.02606	0.570537	0.0590693	0.0281752	0.0315604	0.999876	0.933769	0.954285	0.947169	0.599054	0.164351	0.0496625	0.0317179	0.999876	0.933769	0.954285	0.947169	0.599054	0.164351	0.0496625	0.0317179	54.2458	-0.291978	0.0350825	0.998231	54.2458	-0.291978	0.0350825	0.998231	54.7162	-0.137005	0.0260156	0.995336	54.7162	-0.137005	0.0260156	0.995336	0.470445
Q61599	0.999876	0.8644	0.83879	0.83505	0.630804	0.218916	0.04396	0.0281201	0.999876	0.8644	0.83879	0.83505	0.630804	0.218916	0.04396	0.0281201	0.999876	1.91665	1.92304	2.06258	1.74401	0.638703	0.189975	0.128335	0.999876	1.91665	1.92304	2.06258	1.74401	0.638703	0.189975	0.128335	54.7189	-0.0902194	0	0.959327	54.7189	-0.0902194	0	0.959327	58.1548	-0.905116	0.159154	0.265933	58.1548	-0.905116	0.159154	0.265933	3.4359
Q61655	0.999876	0.936898	0.819765	0.375998	0.115046	0.109921	0.0439608	0.0535314	0.999876	0.936898	0.819765	0.375998	0.115046	0.109921	0.0439608	0.0535314	0.999876	0.912604	0.776905	0.455665	0.144868	0.141123	0.0826679	0.0362351	0.999876	0.912604	0.776905	0.455665	0.144868	0.141123	0.0826679	0.0362351	48.8653	-0.119325	0.0560605	0.996113	48.8653	-0.119325	0.0560605	0.996113	49.2151	-0.0869885	0.045299	0.992182	49.2151	-0.0869885	0.045299	0.992182	0.349775
Q61656	0.999876	0.75224	0.658379	0.174183	0.0785079	0.0198305	0.0398279	0.180937	0.999876	0.75224	0.658379	0.174183	0.0785079	0.0198305	0.0398279	0.180937	0.999876	0.886286	0.807026	0.322029	0.152238	0.117516	0.0552013	0.187764	0.999876	0.886286	0.807026	0.322029	0.152238	0.117516	0.0552013	0.187764	46.4168	-0.0892574	0.0475606	0.936723	46.4168	-0.0892574	0.0475606	0.936723	48.4064	-0.13123	0.116718	0.98065	48.4064	-0.13123	0.116718	0.98065	1.9896
Q61686																	0.999876	0.818629	0.907806	0.546597	0.271173	0.205001	0.0554193	0.132576	0.999876	0.818629	0.907806	0.546597	0.271173	0.205001	0.0554193	0.132576									50.7299	-0.0850791	0.0924267	0.961949	50.7299	-0.0850791	0.0924267	0.961949
Q61699	0.999876	1.02875	0.73605	0.231275	0.138394	0.068024	0.0213843	0.0462052	0.999876	1.02875	0.73605	0.231275	0.138394	0.068024	0.0213843	0.0462052	0.999876	0.845786	0.678828	0.196452	0.143994	0.141781	0.061409	0.0364232	0.999876	0.845786	0.678828	0.196452	0.143994	0.141781	0.061409	0.0364232	47.7444	-0.139881	0.0554422	0.995718	47.7444	-0.139881	0.0554422	0.995718	47.1361	-0.0988287	0.0620214	0.976666	47.1361	-0.0988287	0.0620214	0.976666	-0.608319
Q61749	0.999876	0.901767	0.81987	0.997065	0.814969	0.390763	0.0841282	0.0971425	0.999876	0.901767	0.81987	0.997065	0.814969	0.390763	0.0841282	0.0971425	0.999876	1.1477	1.28991	1.32384	1.12191	0.668582	0.296709	0.100334	0.999876	1.1477	1.28991	1.32384	1.12191	0.668582	0.296709	0.100334	56.901	-0.12569	0.060028	0.957397	56.901	-0.12569	0.060028	0.957397	59.5401	-0.141432	0.121385	0.841677	59.5401	-0.141432	0.121385	0.841677	2.63908
Q61753	0.999876	0.999353	1.03956	1.02667	0.960362	0.306159	0.0755653	0.0487529	0.999876	0.999353	1.03956	1.02667	0.960362	0.306159	0.0755653	0.0487529	0.999876	0.773248	0.74631	0.755116	0.751807	0.21169	0.0546462	0.0315738	0.999876	0.773248	0.74631	0.755116	0.751807	0.21169	0.0546462	0.0315738	57.076	-0.23438	0.0570891	0.998291	57.076	-0.23438	0.0570891	0.998291	54.7672	-0.0723666	0	0.852064	54.7672	-0.0723666	0	0.852064	-2.30888
Q61768	0.999876	0.876016	0.817877	0.363558	0.137817	0.122874	0.0757864	0.0614905	0.999876	0.876016	0.817877	0.363558	0.137817	0.122874	0.0757864	0.0614905	0.999876	1.1489	1.04066	0.58598	0.264192	0.274573	0.102766	0.064149	0.999876	1.1489	1.04066	0.58598	0.264192	0.274573	0.102766	0.064149	48.7739	-0.114066	0.0739542	0.987207	48.7739	-0.114066	0.0739542	0.987207	50.9552	-0.128663	0.14247	0.961983	50.9552	-0.128663	0.14247	0.961983	2.18136
Q61792	0.999876	1.01114	1.08036	1.21062	1.22554	1.48356	1.48338	0.782549	0.999876	1.01114	1.08036	1.21062	1.22554	1.48356	1.48338	0.782549	0.999876	0.758268	0.859184	0.819437	0.982023	1.13604	1.03476	0.370318	0.999876	0.758268	0.859184	0.819437	0.982023	1.13604	1.03476	0.370318		0.04497	1.24327	0.204828		0.04497	1.24327	0.204828	66.8415	-0.839408	0	0.666212	66.8415	-0.839408	0	0.666212
Q61881	0.999876	1.10013	0.892875	0.530282	0.192218	0.114053	0.0783469	0.0676721	0.999876	1.10013	0.892875	0.530282	0.192218	0.114053	0.0783469	0.0676721	0.999876	0.915058	0.722785	0.382758	0.13172	0.102304	0.0522674	0.0532133	0.999876	0.915058	0.722785	0.382758	0.13172	0.102304	0.0522674	0.0532133	50.2467	-0.116991	0.0738355	0.991873	50.2467	-0.116991	0.0738355	0.991873	48.4298	-0.0888349	0.0378787	0.996798	48.4298	-0.0888349	0.0378787	0.996798	-1.81691
Q61937	0.999876	1.01543	1.24423	1.27463	1.20582	0.608695	0.234872	0.112437	0.999876	1.01543	1.24423	1.27463	1.20582	0.608695	0.234872	0.112437	0.999876	1.28737	1.41152	1.53253	1.63818	1.03345	0.374876	0.129711	0.999876	1.28737	1.41152	1.53253	1.63818	1.03345	0.374876	0.129711	58.2608	-0.423996	0.173387	0.87585	58.2608	-0.423996	0.173387	0.87585	61.8375	-0.855647	0.129711	0.5443	61.8375	-0.855647	0.129711	0.5443	3.57668
Q61990	0.999876	1.00161	0.57475	0.200369	0.112605	0.0665182	0.0316553	0.0700596	0.999876	1.00161	0.57475	0.200369	0.112605	0.0665182	0.0316553	0.0700596	0.999876	0.689519	0.452525	0.205086	0.093216	0.059598	0.0289188	0.0555133	0.999876	0.689519	0.452525	0.205086	0.093216	0.059598	0.0289188	0.0555133	46.6652	-0.12801	0.0617813	0.997593	46.6652	-0.12801	0.0617813	0.997593	44.6401	-0.071926	0.0159669	0.986813	44.6401	-0.071926	0.0159669	0.986813	-2.0251
Q62018	0.999876	0.616163	0.580857	0.253552		0.266208			0.999876	0.616163	0.580857	0.253552		0.266208																			45.1406	-0.0575042	0.217912	0.888548	45.1406	-0.0575042	0.217912	0.888548
Q62048																	0.999876		0.548134				0.163606	0.107774	0.999876		0.548134				0.163606	0.107774									46.5773	-0.0888002	0.130736	0.9972	46.5773	-0.0888002	0.130736	0.9972
Q62084	0.999876	1.79715	0.485781	1.42291	1.19976	1.46353	1.54363	0.544805	0.999876	1.79715	0.485781	1.42291	1.19976	1.46353	1.54363	0.544805	0.999876	0.850174	0.879697	0.487415	0.689277	1.25052	0.688739	0.251924	0.999876	0.850174	0.879697	0.487415	0.689277	1.25052	0.688739	0.251924			0	-0.0371253			0	-0.0371253		-0.0151916	0	0.201614		-0.0151916	0	0.201614
Q62093																	0.999876	0.797845	0.843286	0.89326	1.23467	1.61696	0.848557	0.302801	0.999876	0.797845	0.843286	0.89326	1.23467	1.61696	0.848557	0.302801									62.5722	-0.673007	0.302801	0.484784	62.5722	-0.673007	0.302801	0.484784
Q62159	0.999876	1.2502	0.953323	0.800365	1.23633	0.375948	0.0941193	0.0175635	0.999876	1.2502	0.953323	0.800365	1.23633	0.375948	0.0941193	0.0175635	0.999876	0.664498	1.31847	0.831182	0.74072	0.468237	0.18649	0.0442823	0.999876	0.664498	1.31847	0.831182	0.74072	0.468237	0.18649	0.0442823	57.8725	-1.0202	0.0558414	0.903322	57.8725	-1.0202	0.0558414	0.903322	57.2237	-0.0809429	0	0.809947	57.2237	-0.0809429	0	0.809947	-0.648786
Q62167;Q62095;P16381	0.999876	1.59863	0.863919	0.172833	0.159736	0.20237		0.0885076	0.999876	1.59863	0.863919	0.172833	0.159736	0.20237		0.0885076	0.999876	0.819503	0.355764	0.780116	0.14969	0.505712		0.208391	0.999876	0.819503	0.355764	0.780116	0.14969	0.505712		0.208391	47.4265	-0.295141	0.150716	0.819382	47.4265	-0.295141	0.150716	0.819382	48.5247	-0.0423847	0.267281	0.607965	48.5247	-0.0423847	0.267281	0.607965	1.09815
Q62193	0.999876	0.522582	0.458515	0.31583	0.194809			0.0646727	0.999876	0.522582	0.458515	0.31583	0.194809			0.0646727	0.999876	0.88251	0.782111	0.432806	0.310551	0.281107	0.112127	0.0827266	0.999876	0.88251	0.782111	0.432806	0.310551	0.281107	0.112127	0.0827266	44.2851	-0.0533971	0.0587791	0.913259	44.2851	-0.0533971	0.0587791	0.913259	49.9922	-0.0559215	0.0523089	0.980648	49.9922	-0.0559215	0.0523089	0.980648	5.70713
Q62318	0.999876	0.951396	0.654043	0.275684	0.227907	0.150148	0.0511106	0.0632017	0.999876	0.951396	0.654043	0.275684	0.227907	0.150148	0.0511106	0.0632017	0.999876	0.906985	0.670352	0.241837	0.120664	0.104114	0.0598699	0.0525343	0.999876	0.906985	0.670352	0.241837	0.120664	0.104114	0.0598699	0.0525343	47.62	-0.0879945	0.0798407	0.990516	47.62	-0.0879945	0.0798407	0.990516	47.3489	-0.1079	0.0610646	0.995239	47.3489	-0.1079	0.0610646	0.995239	-0.2711
Q62348	0.999876	1.01871	0.753082	0.963378	1.10641	1.18949	0.904754	0.188195	0.999876	1.01871	0.753082	0.963378	1.10641	1.18949	0.904754	0.188195	0.999876	1.32425	1.40298	1.45695	1.78535	1.82904	1.48114	0.233896	0.999876	1.32425	1.40298	1.45695	1.78535	1.82904	1.48114	0.233896	62.6448	-0.778851	0.188195	0.838883	62.6448	-0.778851	0.188195	0.838883	66.642	-0.83301	0	-0.112087	66.642	-0.83301	0	-0.112087	3.9972
Q62351	0.999876	0.485911	1.41668	1.08753	1.24961	0.993805	0.374977	0.398245	0.999876	0.485911	1.41668	1.08753	1.24961	0.993805	0.374977	0.398245	0.999876	1.89811	1.94651	3.05378	3.26005	2.24218	0.945004	0.594894	0.999876	1.89811	1.94651	3.05378	3.26005	2.24218	0.945004	0.594894	59.4161	-0.649122	0.386609	0.55321	59.4161	-0.649122	0.386609	0.55321		-0.152796	0.187506	-0.871868		-0.152796	0.187506	-0.871868
Q62376	0.999876	1.39377	1.58885	0.88787	1.04899	0.90694	0.543412	0.49881	0.999876	1.39377	1.58885	0.88787	1.04899	0.90694	0.543412	0.49881																		-0.123955	0.49969	0.47412		-0.123955	0.49969	0.47412
Q62383	0.999876	0.879511	0.504107	0.11459	0.129704	0.0805054	0.0166406	0.0500291	0.999876	0.879511	0.504107	0.11459	0.129704	0.0805054	0.0166406	0.0500291																	45.7333	-0.108801	0.0459515	0.991137	45.7333	-0.108801	0.0459515	0.991137
Q62384	0.999876	1.08131	1.12354	0.879074	0.477108	0.17383	0.0884881	0.0473717	0.999876	1.08131	1.12354	0.879074	0.477108	0.17383	0.0884881	0.0473717	0.999876	1.58145	1.58063	1.42018	0.923158	0.463859	0.258914	0.125867	0.999876	1.58145	1.58063	1.42018	0.923158	0.463859	0.258914	0.125867	53.8548	-0.124795	0.0612829	0.983508	53.8548	-0.124795	0.0612829	0.983508	57.8094	-0.149471	0.170568	0.642989	57.8094	-0.149471	0.170568	0.642989	3.95462
Q62393	0.999876	1.07558	0.996788	1.18848	1.09172	1.22699	1.11398	0.567704	0.999876	1.07558	0.996788	1.18848	1.09172	1.22699	1.11398	0.567704	0.999876	1.00483	0.970128	0.932586	1.03984	0.985197	0.912787	0.321537	0.999876	1.00483	0.970128	0.932586	1.03984	0.985197	0.912787	0.321537			0	0.609691			0	0.609691	65.7174	-0.148642	0	0.981592	65.7174	-0.148642	0	0.981592
Q62418	0.999876	1.07889	0.963734	0.610445	0.221719	0.229903	0.27241	0.139687	0.999876	1.07889	0.963734	0.610445	0.221719	0.229903	0.27241	0.139687	0.999876	0.90376	0.838029	0.375572	0.249539	0.215233	0.139304	0.0913177	0.999876	0.90376	0.838029	0.375572	0.249539	0.215233	0.139304	0.0913177	50.6325	-0.175276	0.208641	0.985523	50.6325	-0.175276	0.208641	0.985523	49.0883	-0.102864	0.143674	0.98246	49.0883	-0.102864	0.143674	0.98246	-1.54424
Q62422	0.999876	1.04157	1.0603	0.424705	0.204627	0.113403	0.0814173	0.0443806	0.999876	1.04157	1.0603	0.424705	0.204627	0.113403	0.0814173	0.0443806	0.999876	0.720242	0.723312	0.381713	0.17717	0.140076	0.0712481	0.0546142	0.999876	0.720242	0.723312	0.381713	0.17717	0.140076	0.0712481	0.0546142	49.7689	-0.337944	0.110201	0.986916	49.7689	-0.337944	0.110201	0.986916	47.9198	-0.0573648	0	0.959528	47.9198	-0.0573648	0	0.959528	-1.84904
Q62426	0.999876	0.972555	1.05813	0.889688	0.446384	0.217548	0.142697	0.057649	0.999876	0.972555	1.05813	0.889688	0.446384	0.217548	0.142697	0.057649	0.999876	0.645938	0.591169	0.594864	0.27839	0.155676	0.078958	0.0333887	0.999876	0.645938	0.591169	0.594864	0.27839	0.155676	0.078958	0.0333887	53.7187	-0.119837	0.100712	0.992173	53.7187	-0.119837	0.100712	0.992173	48.154	-0.0451624	0	0.913158	48.154	-0.0451624	0	0.913158	-5.56464
Q62433	0.999876	0.856451	0.91515	0.850451	0.651994	0.556313	0.142162	0.116085	0.999876	0.856451	0.91515	0.850451	0.651994	0.556313	0.142162	0.116085	0.999876	0.932048	0.79022	0.71431	0.6481	0.381153	0.212329	0.0597636	0.999876	0.932048	0.79022	0.71431	0.6481	0.381153	0.212329	0.0597636	56.9124	-0.0599026	0	0.942565	56.9124	-0.0599026	0	0.942565	54.9536	-0.0480716	0	0.966306	54.9536	-0.0480716	0	0.966306	-1.95877
Q62446	0.999876	1.29544	1.1637	1.40058	2.26874	1.12431	0.360945	0.375749	0.999876	1.29544	1.1637	1.40058	2.26874	1.12431	0.360945	0.375749	0.999876	1.09094	1.02824	1.36454	1.79763	1.46099	0.529368	0.28675	0.999876	1.09094	1.02824	1.36454	1.79763	1.46099	0.529368	0.28675	60.6675	-0.584286	0.367653	0.262316	60.6675	-0.584286	0.367653	0.262316	62.0486	-0.699672	0.28675	0.410987	62.0486	-0.699672	0.28675	0.410987	1.38109
Q62448	0.999876	0.944664	0.795222	0.278373	0.193615	0.149465	0.0703551	0.0642945	0.999876	0.944664	0.795222	0.278373	0.193615	0.149465	0.0703551	0.0642945	0.999876	1.58481	0.990293	0.332401	0.296225	0.210284	0.0872644	0.0955382	0.999876	1.58481	0.990293	0.332401	0.296225	0.210284	0.0872644	0.0955382	48.2162	-0.132766	0.103788	0.990613	48.2162	-0.132766	0.103788	0.990613	49.165	-0.245994	0.170418	0.823998	49.165	-0.245994	0.170418	0.823998	0.948822
Q62465	0.999876	1.11158	1.12161	1.07493	1.15423	0.893888	0.298053	0.0821369	0.999876	1.11158	1.12161	1.07493	1.15423	0.893888	0.298053	0.0821369	0.999876	0.798211	0.813119	0.905188	0.964909	0.85741	0.301771	0.0699445	0.999876	0.798211	0.813119	0.905188	0.964909	0.85741	0.301771	0.0699445	60.7339	-0.188209	0.075748	0.952231	60.7339	-0.188209	0.075748	0.952231	60.602	-0.158737	0.051159	0.89375	60.602	-0.158737	0.051159	0.89375	-0.131848
Q63810	0.999876	0.956435	0.631226	0.742306	0.732489	0.424761	0.287122	0.069515	0.999876	0.956435	0.631226	0.742306	0.732489	0.424761	0.287122	0.069515																	55.586	-0.039016	0	0.872016	55.586	-0.039016	0	0.872016
Q63829	0.999876	0.964019	0.366969		0.0524383				0.999876	0.964019	0.366969		0.0524383				0.999876	1.00187	0.434222	0.333792		0.0519584		0.023411	0.999876	1.00187	0.434222	0.333792		0.0519584		0.023411	45.1788	-0.174236	0.0483831	0.999999	45.1788	-0.174236	0.0483831	0.999999	46.342	-0.0922933	0.0430611	0.969306	46.342	-0.0922933	0.0430611	0.969306	1.16315
Q63844	0.999876	1.24338	1.35148	1.04037	0.315665	0.473828	0.168878	0.117821	0.999876	1.24338	1.35148	1.04037	0.315665	0.473828	0.168878	0.117821																	53.6336	-0.87242	0.253509	0.851751	53.6336	-0.87242	0.253509	0.851751
Q63850	0.999876	0.925667	1.06659	0.402609	0.131515	0.107179	0.0610548	0.0567392	0.999876	0.925667	1.06659	0.402609	0.131515	0.107179	0.0610548	0.0567392	0.999876	2.21384	1.52165	0.8616	0.345875	0.540698	0.235897	0.106958	0.999876	2.21384	1.52165	0.8616	0.345875	0.540698	0.235897	0.106958	49.8485	-0.678154	0.0891191	0.990288	49.8485	-0.678154	0.0891191	0.990288	52.2763	-0.184214	0.293951	0.489184	52.2763	-0.184214	0.293951	0.489184	2.42779
Q63932	0.999876	0.911235	0.197224	0.306123	0.107003		0.0722966	0.029108	0.999876	0.911235	0.197224	0.306123	0.107003		0.0722966	0.029108	0.999876	1.64251	1.03083	0.578746	0.228709	0.0579502	0.154905	0.0387216	0.999876	1.64251	1.03083	0.578746	0.228709	0.0579502	0.154905	0.0387216	43.7091	-0.181941	0.121038	0.956636	43.7091	-0.181941	0.121038	0.956636	50.6944	-0.153017	0.092309	0.819299	50.6944	-0.153017	0.092309	0.819299	6.98536
Q64010	0.999876	0.885032	1.14042	0.375889	0.213667	0.0540416	0.0846887	0.0688234	0.999876	0.885032	1.14042	0.375889	0.213667	0.0540416	0.0846887	0.0688234																	49.817	-0.737406	0.105304	0.966374	49.817	-0.737406	0.105304	0.966374
Q64105	0.999876	1.09895	1.20277	1.43286	0.968829	0.210413	0.125849	0.0700285	0.999876	1.09895	1.20277	1.43286	0.968829	0.210413	0.125849	0.0700285	0.999876	0.828025	0.900249	0.915316	0.736426	0.190221	0.0742374	0.0477267	0.999876	0.828025	0.900249	0.915316	0.736426	0.190221	0.0742374	0.0477267	56.6381	-0.294288	0.0971355	0.882728	56.6381	-0.294288	0.0971355	0.882728	55.5054	-0.151248	0.0438957	0.962428	55.5054	-0.151248	0.0438957	0.962428	-1.13272
Q64152	0.999876	0.993956	1.03765	0.908553	1.26992	1.15653	0.838313	0.420115	0.999876	0.993956	1.03765	0.908553	1.26992	1.15653	0.838313	0.420115	0.999876	0.905759	0.900302	0.887011	1.01731	1.43587	1.01695	0.369847	0.999876	0.905759	0.900302	0.887011	1.01731	1.43587	1.01695	0.369847	62.7218	-0.561308	0.420115	0.762886	62.7218	-0.561308	0.420115	0.762886	66.8409	-0.839423	0	0.624724	66.8409	-0.839423	0	0.624724	4.11908
Q64213	0.999876	1.11819	0.919547	0.888614	0.749804	0.4411	0.236456	0.137184	0.999876	1.11819	0.919547	0.888614	0.749804	0.4411	0.236456	0.137184	0.999876	0.613282	0.678884	0.562815	0.454731	0.326351	0.175709	0.0758227	0.999876	0.613282	0.678884	0.562815	0.454731	0.326351	0.175709	0.0758227	57.2551	-0.068751	0.0529086	0.979183	57.2551	-0.068751	0.0529086	0.979183	50.1861	-0.0348031	0	0.890624	50.1861	-0.0348031	0	0.890624	-7.06895
Q64324	0.999876	0.899205	0.985171	0.880073	0.677296	0.727318			0.999876	0.899205	0.985171	0.880073	0.677296	0.727318			0.999876	1.2393	1.08077	0.402635	0.0871409	0.260849	0.109074	0.0514365	0.999876	1.2393	1.08077	0.402635	0.0871409	0.260849	0.109074	0.0514365		-0.371555	0.702307	0.868051		-0.371555	0.702307	0.868051	49.9038	-1.09455	0.127125	0.948013	49.9038	-1.09455	0.127125	0.948013
Q64337	0.999876	1.23334	0.971153	0.713682	0.381045	0.154498	0.125403	0.183334	0.999876	1.23334	0.971153	0.713682	0.381045	0.154498	0.125403	0.183334	0.999876	1.46952	1.17038	1.00132	0.586993	0.305732	0.243068	0.161968	0.999876	1.46952	1.17038	1.00132	0.586993	0.305732	0.243068	0.161968	52.2699	-0.105688	0.139333	0.95571	52.2699	-0.105688	0.139333	0.95571	54.8036	-0.13707	0.21312	0.844256	54.8036	-0.13707	0.21312	0.844256	2.53368
Q64433	0.999876	1.32301	1.50293	1.47238	1.48976	1.707	1.56568	0.333671	0.999876	1.32301	1.50293	1.47238	1.48976	1.707	1.56568	0.333671	0.999876	0.854751	1.11475	1.20431	1.49993	1.74936	1.48912	0.318396	0.999876	0.854751	1.11475	1.20431	1.49993	1.74936	1.48912	0.318396	66.789	-0.822221	0	-0.199334	66.789	-0.822221	0	-0.199334	66.7591	-0.792939	0	0.196371	66.7591	-0.792939	0	0.196371	-0.0298922
Q64442	0.999876	0.976372	0.87082	1.01426	0.901686	0.779807	0.290205	0.0579729	0.999876	0.976372	0.87082	1.01426	0.901686	0.779807	0.290205	0.0579729	0.999876	0.904156	1.01971	1.07155	1.25443	1.2766	0.493308	0.0812182	0.999876	0.904156	1.01971	1.07155	1.25443	1.2766	0.493308	0.0812182	60.2339	-0.121331	0.00243059	0.9752	60.2339	-0.121331	0.00243059	0.9752	61.9925	-0.897907	0.0812182	0.865083	61.9925	-0.897907	0.0812182	0.865083	1.75859
Q64514	0.999876	1.00748	0.981559	1.06197	1.07105	0.580554	0.0882683	0.0499856	0.999876	1.00748	0.981559	1.06197	1.07105	0.580554	0.0882683	0.0499856	0.999876	0.8582	0.876099	0.845162	0.854098	0.46335	0.0647068	0.0420202	0.999876	0.8582	0.876099	0.845162	0.854098	0.46335	0.0647068	0.0420202	58.1797	-0.450032	0.0686974	0.992506	58.1797	-0.450032	0.0686974	0.992506	57.4226	-0.116539	0	0.943817	57.4226	-0.116539	0	0.943817	-0.757116
Q64516;Q9WU65	0.999876	0.947086	1.13823	1.15875	1.01763	0.68321	0.122519	0.164015	0.999876	0.947086	1.13823	1.15875	1.01763	0.68321	0.122519	0.164015	0.999876	1.04315	0.73893	1.26473	1.62405	1.57963	1.60391	0.684204	0.999876	1.04315	0.73893	1.26473	1.62405	1.57963	1.60391	0.684204	58.2023	-0.921298	0.143267	0.960605	58.2023	-0.921298	0.143267	0.960605		0.467892	1.37295	0.319684		0.467892	1.37295	0.319684
Q64674	0.999876	1.05111	1.03776	1.03572	0.792292	0.2732	0.0653614	0.0402502	0.999876	1.05111	1.03776	1.03572	0.792292	0.2732	0.0653614	0.0402502	0.999876	0.797984	0.826924	0.845137	0.691569	0.208714	0.0539585	0.0282681	0.999876	0.797984	0.826924	0.845137	0.691569	0.208714	0.0539585	0.0282681	56.2095	-0.150886	0.0362978	0.995448	56.2095	-0.150886	0.0362978	0.995448	55.174	-0.101744	0	0.927227	55.174	-0.101744	0	0.927227	-1.03549
Q64727	0.999876	1.37595	1.12195	1.24646	1.35467	1.46135	1.13981	0.120312	0.999876	1.37595	1.12195	1.24646	1.35467	1.46135	1.13981	0.120312	0.999876	1.05036	1.18309	1.33119	1.3288	1.72954	1.2588	0.131115	0.999876	1.05036	1.18309	1.33119	1.3288	1.72954	1.2588	0.131115	66.406	-0.844836	0	0.5453	66.406	-0.844836	0	0.5453	66.4249	-0.829318	0	0.423534	66.4249	-0.829318	0	0.423534	0.0189596
Q64737	0.999876	1.08114	1.15013	0.997035	0.482642	0.111045	0.0567023	0.0500125	0.999876	1.08114	1.15013	0.997035	0.482642	0.111045	0.0567023	0.0500125	0.999876	0.929157	0.914892	0.800146	0.417915	0.142246	0.0500498	0.0349485	0.999876	0.929157	0.914892	0.800146	0.417915	0.142246	0.0500498	0.0349485	53.9381	-0.215371	0.0628439	0.982177	53.9381	-0.215371	0.0628439	0.982177	53.1075	-0.0974938	0.00842235	0.993994	53.1075	-0.0974938	0.00842235	0.993994	-0.830614
Q689Z5	0.999876	1.17558	0.699773	0.522383	0.268881	0.175374	0.114154	0.0274281	0.999876	1.17558	0.699773	0.522383	0.268881	0.175374	0.114154	0.0274281																	50.0433	-0.0747295	0.0539869	0.956785	50.0433	-0.0747295	0.0539869	0.956785
Q68FD5	0.999876	0.982415	1.32001	1.72432	0.334503	0.139599	0.0739572	0.0958345	0.999876	0.982415	1.32001	1.72432	0.334503	0.139599	0.0739572	0.0958345	0.999876	0.941681	1.22056	1.47928	0.299847	0.170463	0.0709845	0.0976885	0.999876	0.941681	1.22056	1.47928	0.299847	0.170463	0.0709845	0.0976885	53.8215	-1.04252	0.10313	0.775732	53.8215	-1.04252	0.10313	0.775732	53.7697	-1.03209	0.113045	0.870275	53.7697	-1.03209	0.113045	0.870275	-0.0517882
Q68FF6																	0.999876	0.730413	0.135984	0.0404929	0.039064		0.0347461		0.999876	0.730413	0.135984	0.0404929	0.039064		0.0347461										42.5177	-0.160269	0.0339029	0.999633	42.5177	-0.160269	0.0339029	0.999633
Q68FH4	0.999876	1.46944	0.861051	1.40498	0.461776	0.376798	0.210072	0.0642679	0.999876	1.46944	0.861051	1.40498	0.461776	0.376798	0.210072	0.0642679	0.999876	1.24196	1.10643	0.913256	0.210597	0.230003	0.0271368	0.0408627	0.999876	1.24196	1.10643	0.913256	0.210597	0.230003	0.0271368	0.0408627	53.9512	-0.881971	0.217046	0.77399	53.9512	-0.881971	0.217046	0.77399	52.3131	-0.227839	0.095305	0.948935	52.3131	-0.227839	0.095305	0.948935	-1.63804
Q68FL6	0.999876	1.14786	0.676845	0.316049	0.290969	0.234746	0.0915286	0.0666135	0.999876	1.14786	0.676845	0.316049	0.290969	0.234746	0.0915286	0.0666135	0.999876	0.832709	0.510835	0.172254	0.151186	0.131296	0.0836625	0.0507587	0.999876	0.832709	0.510835	0.172254	0.151186	0.131296	0.0836625	0.0507587	47.9944	-0.10582	0.149698	0.953022	47.9944	-0.10582	0.149698	0.953022	45.6777	-0.0869739	0.072516	0.991287	45.6777	-0.0869739	0.072516	0.991287	-2.31666
Q69ZR2	0.999876	1.31059	0.532927	0.124406	0.130124	0.179258		0.019066	0.999876	1.31059	0.532927	0.124406	0.130124	0.179258		0.019066	0.999876	0.551105	0.260897		0.0222232			0.01363	0.999876	0.551105	0.260897		0.0222232			0.01363	46.0728	-0.458477	0.113108	0.927287	46.0728	-0.458477	0.113108	0.927287	42.1612	-0.0995336	0.0189968	0.977716	42.1612	-0.0995336	0.0189968	0.977716	-3.91156
Q6A028	0.999876	1.2507	0.756385	0.916841	0.436891	0.141502		0.104496	0.999876	1.2507	0.756385	0.916841	0.436891	0.141502		0.104496	0.999876	1.20457	1.03044	0.821145	0.444945	0.142489	0.0428755	0.0309294	0.999876	1.20457	1.03044	0.821145	0.444945	0.142489	0.0428755	0.0309294	53.5122	-0.132	0.0903714	0.897218	53.5122	-0.132	0.0903714	0.897218	53.4394	-0.113302	0.0199108	0.972277	53.4394	-0.113302	0.0199108	0.972277	-0.0728743
Q6A065																	0.999876	0.769422	0.623572	0.936464	0.427964	0.156183	0.042397		0.999876	0.769422	0.623572	0.936464	0.427964	0.156183	0.042397
Q6A068	0.999876	1.36266	0.416669	0.24439	0.257252	0.195239	0.0501835	0.152261	0.999876	1.36266	0.416669	0.24439	0.257252	0.195239	0.0501835	0.152261																	45.7787	-0.427689	0.179812	0.895662	45.7787	-0.427689	0.179812	0.895662
Q6A0A9	0.999876	1.94955	2.4301	1.42799	2.15948	1.40705	0.166333	0.330669	0.999876	1.94955	2.4301	1.42799	2.15948	1.40705	0.166333	0.330669																	60.6778	-0.362144	0.230846	0.018173	60.6778	-0.362144	0.230846	0.018173
Q6A4J8	0.999876	1.14525	1.53635	0.891551	0.503482			0.28606	0.999876	1.14525	1.53635	0.891551	0.503482			0.28606	0.999876	0.794166	0.748764	0.250268	0.117584	0.0823861		0.110724	0.999876	0.794166	0.748764	0.250268	0.117584	0.0823861		0.110724	53.9486	-0.133909	0.290056	0.690314	53.9486	-0.133909	0.290056	0.690314	47.7467	-0.121311	0.0817587	0.957585	47.7467	-0.121311	0.0817587	0.957585	-6.20183
Q6DFV3	0.999876	0.790787	0.855665	0.836397	0.211199	0.0551478	0.0076411	0.0355956	0.999876	0.790787	0.855665	0.836397	0.211199	0.0551478	0.0076411	0.0355956																	52.0721	-0.174525	0.0228871	0.951531	52.0721	-0.174525	0.0228871	0.951531
Q6DFW4	0.999876	0.726856	0.444336	0.43456	0.387867		0.106025	0.0641877	0.999876	0.726856	0.444336	0.43456	0.387867		0.106025	0.0641877	0.999876	1.09948	0.790364	0.636479	0.408478	0.295083	0.214502	0.16807	0.999876	1.09948	0.790364	0.636479	0.408478	0.295083	0.214502	0.16807	47.2951	-0.0427015	0	0.938622	47.2951	-0.0427015	0	0.938622	52.168	-0.0602991	0.154288	0.978483	52.168	-0.0602991	0.154288	0.978483	4.87288
Q6DG52																	0.999876	1.14149	0.933759	0.710072	0.709421	0.449208	0.292733	0.0311494	0.999876	1.14149	0.933759	0.710072	0.709421	0.449208	0.292733	0.0311494									56.5987	-0.0551222	0	0.945816	56.5987	-0.0551222	0	0.945816
Q6IRU2	0.999876	0.958089	1.10162	1.20636	1.22005	1.39235	1.45053	0.914337	0.999876	0.958089	1.10162	1.20636	1.22005	1.39235	1.45053	0.914337	0.999876	1.65769	1.76533	2.08968	2.49411	3.08338	2.95492	1.2302	0.999876	1.65769	1.76533	2.08968	2.49411	3.08338	2.95492	1.2302		0.0427346	1.2428	0.357514		0.0427346	1.2428	0.357514		0.814498	1.5	-0.49703		0.814498	1.5	-0.49703
Q6IRU5	0.999876	0.942475	1.43716	1.43566	1.94703	2.06601	1.66503	0.695885	0.999876	0.942475	1.43716	1.43566	1.94703	2.06601	1.66503	0.695885	0.999876	0.773615	1.36041	1.97702	3.03989	3.55995	3.31924	1.37096	0.999876	0.773615	1.36041	1.97702	3.03989	3.55995	3.31924	1.37096		0.684704	1.5	0.285211		0.684704	1.5	0.285211		0.647141	1.5	-0.196036		0.647141	1.5	-0.196036
Q6NSR8	0.999876	1.01725	0.946249	1.04509	1.12685	1.00284	0.588768	0.175806	0.999876	1.01725	0.946249	1.04509	1.12685	1.00284	0.588768	0.175806	0.999876	0.755194	0.809295	0.705121	0.771807	0.815917	0.554097	0.119381	0.999876	0.755194	0.809295	0.705121	0.771807	0.815917	0.554097	0.119381	62.1123	-0.804066	0.175806	0.970357	62.1123	-0.804066	0.175806	0.970357	61.2527	-0.0278208	0	0.621545	61.2527	-0.0278208	0	0.621545	-0.859567
Q6NV83	0.999876	1.55947	1.00048	0.307703	0.136944	0.215518	0.0731888	0.0724286	0.999876	1.55947	1.00048	0.307703	0.136944	0.215518	0.0731888	0.0724286	0.999876	0.833589	0.340312	0.177743	0.183923	0.232605	0.0444046	0.097177	0.999876	0.833589	0.340312	0.177743	0.183923	0.232605	0.0444046	0.097177	49.4023	-0.389123	0.124409	0.852855	49.4023	-0.389123	0.124409	0.852855	44.2803	-0.110025	0.132568	0.976931	44.2803	-0.110025	0.132568	0.976931	-5.12198
Q6NVF9	0.999876	1.08635	1.01659	1.43314	0.963718	0.48776	0.199837	0.0986751	0.999876	1.08635	1.01659	1.43314	0.963718	0.48776	0.199837	0.0986751	0.999876	0.931087	1.0526	1.16846	0.810796	0.219099	0.107124	0.0728197	0.999876	0.931087	1.0526	1.16846	0.810796	0.219099	0.107124	0.0728197	57.9732	-0.172579	0.129506	0.871403	57.9732	-0.172579	0.129506	0.871403	55.9004	-0.189417	0.0883684	0.974028	55.9004	-0.189417	0.0883684	0.974028	-2.07284
Q6NXN1	0.999876	0.88705	0.772008	1.41218	1.33874	1.19314	1.28525	0.830394	0.999876	0.88705	0.772008	1.41218	1.33874	1.19314	1.28525	0.830394																			0	-0.0827934			0	-0.0827934
Q6NZB0	0.999876	0.943323	0.859034	0.503511	0.223971	0.133544	0.0877287	0.0490433	0.999876	0.943323	0.859034	0.503511	0.223971	0.133544	0.0877287	0.0490433	0.999876	0.767278	0.799017	0.426775	0.223666	0.13667	0.0624571	0.0605032	0.999876	0.767278	0.799017	0.426775	0.223666	0.13667	0.0624571	0.0605032	50.1232	-0.0924396	0.059634	0.997568	50.1232	-0.0924396	0.059634	0.997568	49.1319	-0.0626179	0	0.963722	49.1319	-0.0626179	0	0.963722	-0.991232
Q6NZB1	0.999876	0.337672	1.68884	0.707537				0.219564	0.999876	0.337672	1.68884	0.707537				0.219564																	50.2192	-0.970475	0.219564	0.342448	50.2192	-0.970475	0.219564	0.342448
Q6NZC7																	0.999876	2.13038	2.13592	0.978848	0.480181	0.743121	0.116074	0.19121	0.999876	2.13038	2.13592	0.978848	0.480181	0.743121	0.116074	0.19121									57.7837	-0.0777646	0.110903	0.361423	57.7837	-0.0777646	0.110903	0.361423
Q6NZF1	0.999876	1.13038	0.466932	0.774176	0.750139	0.450474	0.151971	0.0713935	0.999876	1.13038	0.466932	0.774176	0.750139	0.450474	0.151971	0.0713935																	55.0673	-0.0420423	0	0.750118	55.0673	-0.0420423	0	0.750118
Q6NZJ6	0.999876	1.15261	0.502786	0.181398	0.170457	0.0866668	0.031713	0.0870662	0.999876	1.15261	0.502786	0.181398	0.170457	0.0866668	0.031713	0.0870662	0.999876	0.975716	0.630852	0.23433	0.135652	0.152715	0.051985	0.0876196	0.999876	0.975716	0.630852	0.23433	0.135652	0.152715	0.051985	0.0876196	46.0602	-0.211676	0.105403	0.972174	46.0602	-0.211676	0.105403	0.972174	47.0839	-0.120522	0.0952544	0.995702	47.0839	-0.120522	0.0952544	0.995702	1.02375
Q6P069	0.999876	1.23252	1.07911	0.874785	0.394902	0.137353	0.103982	0.0825645	0.999876	1.23252	1.07911	0.874785	0.394902	0.137353	0.103982	0.0825645	0.999876	0.793212	0.662993	0.755903	0.248505	0.0814111	0.0633854	0.0425573	0.999876	0.793212	0.662993	0.755903	0.248505	0.0814111	0.0633854	0.0425573	53.1954	-0.144812	0.0908402	0.962311	53.1954	-0.144812	0.0908402	0.962311	50.5179	-0.0621404	0	0.907046	50.5179	-0.0621404	0	0.907046	-2.67749
Q6P1B1	0.999876	1.07838	1.04969	0.779171	0.384515	0.11427	0.0760299	0.0714721	0.999876	1.07838	1.04969	0.779171	0.384515	0.11427	0.0760299	0.0714721	0.999876	1.08932	1.05122	0.720656	0.219497	0.109389	0.037392	0.0415449	0.999876	1.08932	1.05122	0.720656	0.219497	0.109389	0.037392	0.0415449	52.7805	-0.119994	0.0609573	0.991325	52.7805	-0.119994	0.0609573	0.991325	51.5964	-0.152286	0.0542463	0.990716	51.5964	-0.152286	0.0542463	0.990716	-1.18403
Q6P1F6	0.999876	1.04188	1.0021	0.988417	0.922064	0.446097	0.11323	0.030655	0.999876	1.04188	1.0021	0.988417	0.922064	0.446097	0.11323	0.030655	0.999876	0.889491	1.04882	1.04139	0.810628	0.480012	0.0803663	0.0658682	0.999876	0.889491	1.04882	1.04139	0.810628	0.480012	0.0803663	0.0658682	57.6663	-0.149484	0.0317378	0.9984	57.6663	-0.149484	0.0317378	0.9984	57.5032	-0.118928	0.0179592	0.979437	57.5032	-0.118928	0.0179592	0.979437	-0.163127
Q6P2B1	0.999876	1.15201	0.906637	0.680627	0.260253	0.124585	0.0601392	0.0580767	0.999876	1.15201	0.906637	0.680627	0.260253	0.124585	0.0601392	0.0580767	0.999876	2.20275	1.94681	1.14106	0.239519	0.149538	0.0662592	0.0891201	0.999876	2.20275	1.94681	1.14106	0.239519	0.149538	0.0662592	0.0891201	51.5267	-0.110165	0.0529497	0.982277	51.5267	-0.110165	0.0529497	0.982277	53.6799	-1.04699	0.101639	0.544564	53.6799	-1.04699	0.101639	0.544564	2.15322
Q6P2K6	0.999876	1.65103	1.30159	0.91349	0.161607	0.415625	0.25469	0.0878607	0.999876	1.65103	1.30159	0.91349	0.161607	0.415625	0.25469	0.0878607	0.999876	1.28048	1.13051	0.65838	0.424376	0.0998229	0.033417	0.0527348	0.999876	1.28048	1.13051	0.65838	0.424376	0.0998229	0.033417	0.0527348	50.5379	-0.954736	0.229946	0.754522	50.5379	-0.954736	0.229946	0.754522	52.5709	-0.106249	0.0265022	0.931343	52.5709	-0.106249	0.0265022	0.931343	2.03297
Q6P4T2	0.999876	1.25402	0.862104	0.852847	0.242006	0.258243	0.146131	0.164091	0.999876	1.25402	0.862104	0.852847	0.242006	0.258243	0.146131	0.164091	0.999876	1.2605	2.01781	0.807898	0.042532	0.49946	0.126967	0.0751056	0.999876	1.2605	2.01781	0.807898	0.042532	0.49946	0.126967	0.0751056	51.9101	-0.201917	0.185628	0.933819	51.9101	-0.201917	0.185628	0.933819	50.3286	-1.01279	0.186016	0.628889	50.3286	-1.01279	0.186016	0.628889	-1.58146
Q6P542	0.999876	1.21215	1.04044	0.759192	0.272394	0.052735	0.0579682	0.0602964	0.999876	1.21215	1.04044	0.759192	0.272394	0.052735	0.0579682	0.0602964	0.999876	0.859575	0.769955	0.690365	0.210248	0.144073	0.0456928	0.0520715	0.999876	0.859575	0.769955	0.690365	0.210248	0.144073	0.0456928	0.0520715	52.0086	-0.146889	0.0481721	0.971287	52.0086	-0.146889	0.0481721	0.971287	50.9117	-0.0742956	0	0.963015	50.9117	-0.0742956	0	0.963015	-1.09686
Q6P5B0	0.999876	1.13005	0.327603	0.164503	0.132648	0.0190627		0.0667101	0.999876	1.13005	0.327603	0.164503	0.132648	0.0190627		0.0667101	0.999876	0.799096	0.2078	0.113472	0.0807629	0.133791	0.0648091	0.113028	0.999876	0.799096	0.2078	0.113472	0.0807629	0.133791	0.0648091	0.113028	45.4912	-0.383883	0.0954568	0.97682	45.4912	-0.383883	0.0954568	0.97682	43.131	-0.151599	0.0979017	0.996759	43.131	-0.151599	0.0979017	0.996759	-2.3602
Q6P5E4	0.999876	1.0797	1.02737	0.902911	0.732614	0.302941	0.186537	0.0916081	0.999876	1.0797	1.02737	0.902911	0.732614	0.302941	0.186537	0.0916081	0.999876	1.19851	1.40391	1.19724	0.71663	0.304405	0.169955	0.13658	0.999876	1.19851	1.40391	1.19724	0.71663	0.304405	0.169955	0.13658	56.0562	-0.102068	0.0919639	0.989748	56.0562	-0.102068	0.0919639	0.989748	55.7222	-0.152315	0.160934	0.860983	55.7222	-0.152315	0.160934	0.860983	-0.333996
Q6P5F9	0.999876	1.04982	0.847094	0.740746	0.228562	0.143634	0.0614128	0.054962	0.999876	1.04982	0.847094	0.740746	0.228562	0.143634	0.0614128	0.054962	0.999876	1.11402	1.02738	0.790056	0.208328	0.141995	0.0805558	0.07016	0.999876	1.11402	1.02738	0.790056	0.208328	0.141995	0.0805558	0.07016	51.6657	-0.113184	0.0531334	0.984828	51.6657	-0.113184	0.0531334	0.984828	51.7487	-0.179545	0.0929839	0.989295	51.7487	-0.179545	0.0929839	0.989295	0.0829822
Q6P5G6	0.999876	1.12194	0.680121	0.295534	0.246776	0.148852	0.0348804	0.0842759	0.999876	1.12194	0.680121	0.295534	0.246776	0.148852	0.0348804	0.0842759																	47.9029	-0.10967	0.105799	0.970591	47.9029	-0.10967	0.105799	0.970591
Q6P6M7	0.999876	0.974428	1.30505	1.57083	1.48901	1.83609	1.80555	0.678465	0.999876	0.974428	1.30505	1.57083	1.48901	1.83609	1.80555	0.678465																		0.64827	1.47599	0.278864		0.64827	1.47599	0.278864
Q6P8I4	0.999876	1.06287	0.991272	1.03139	1.22819	1.13941	1.03893	0.557717	0.999876	1.06287	0.991272	1.03139	1.22819	1.13941	1.03893	0.557717	0.999876	0.718864	0.732347	0.594191	0.893782	0.705128	0.779168	0.378794	0.999876	0.718864	0.732347	0.594191	0.893782	0.705128	0.779168	0.378794										-0.0115551	0	0.351817		-0.0115551	0	0.351817
Q6P8M1	0.999876	1.71796	2.26144	1.53595	1.5113	1.04639	0.221818	0.166409	0.999876	1.71796	2.26144	1.53595	1.5113	1.04639	0.221818	0.166409	0.999876	0.51461	0.536908	0.431273	0.739082	0.848472	0.137211	0.0403265	0.999876	0.51461	0.536908	0.431273	0.739082	0.848472	0.137211	0.0403265	61.4319	-0.831122	0.166409	0.28002	61.4319	-0.831122	0.166409	0.28002	52.3107	-0.0232241	0	0.37102	52.3107	-0.0232241	0	0.37102	-9.12117
Q6P8X1	0.999876	0.90555	0.961472	0.590402	0.184285	0.0741878	0.0467736	0.0397891	0.999876	0.90555	0.961472	0.590402	0.184285	0.0741878	0.0467736	0.0397891	0.999876	1.11653	0.979781	0.725445	0.195004	0.136842	0.0838227	0.0375945	0.999876	1.11653	0.979781	0.725445	0.195004	0.136842	0.0838227	0.0375945	50.7226	-0.133636	0.0436721	0.99318	50.7226	-0.133636	0.0436721	0.99318	51.4469	-0.158667	0.0772974	0.988524	51.4469	-0.158667	0.0772974	0.988524	0.724311
Q6P9P6																	0.999876	0.844799	0.307144	0.220712	0.177917	0.207194		0.0814194	0.999876	0.844799	0.307144	0.220712	0.177917	0.207194		0.0814194									44.0324	-0.123024	0.160248	0.987577	44.0324	-0.123024	0.160248	0.987577
Q6P9Q6	0.999876	0.791326	0.28605	0.157931	0.101157	0.0863657		0.025741	0.999876	0.791326	0.28605	0.157931	0.101157	0.0863657		0.025741	0.999876	0.683913	0.195587	0.18082				0.0873826	0.999876	0.683913	0.195587	0.18082				0.0873826	43.8256	-0.109392	0.0676707	0.995675	43.8256	-0.109392	0.0676707	0.995675	42.3526	-0.141207	0.126468	0.993561	42.3526	-0.141207	0.126468	0.993561	-1.473
Q6P9R2	0.999876	0.978515	1.00884	0.625632	0.279316	0.158849	0.0396475	0.081879	0.999876	0.978515	1.00884	0.625632	0.279316	0.158849	0.0396475	0.081879	0.999876	0.882699	1.01407	0.735619	0.20301	0.112496	0.0428081	0.0441869	0.999876	0.882699	1.01407	0.735619	0.20301	0.112496	0.0428081	0.0441869	51.3994	-0.113193	0.0744476	0.99269	51.3994	-0.113193	0.0744476	0.99269	51.5706	-0.158516	0.0579645	0.987957	51.5706	-0.158516	0.0579645	0.987957	0.171124
Q6PAM1																	0.999876	1.06472	0.840092	0.80572	0.464883	0.377832	0.133478	0.0548598	0.999876	1.06472	0.840092	0.80572	0.464883	0.377832	0.133478	0.0548598									54.3289	-0.0611272	0	0.977157	54.3289	-0.0611272	0	0.977157
Q6PAR5	0.999876	0.985479	0.858048	0.18766	0.160986	0.0391128	0.0306946	0.0305659	0.999876	0.985479	0.858048	0.18766	0.160986	0.0391128	0.0306946	0.0305659	0.999876	1.23473	0.856811	0.412489	0.160859	0.127363	0.0425966	0.0647032	0.999876	1.23473	0.856811	0.412489	0.160859	0.127363	0.0425966	0.0647032	48.0286	-0.202502	0.0603672	0.992193	48.0286	-0.202502	0.0603672	0.992193	49.3224	-0.12918	0.0759219	0.961606	49.3224	-0.12918	0.0759219	0.961606	1.2938
Q6PAV2	0.999876	0.889524	0.851019	0.612243	0.30925	0.236085	0.173733	0.0526928	0.999876	0.889524	0.851019	0.612243	0.30925	0.236085	0.173733	0.0526928	0.999876	1.54879	1.84218	1.57507	0.202498	0.149107	0.0611653	0.109177	0.999876	1.54879	1.84218	1.57507	0.202498	0.149107	0.0611653	0.109177	51.5303	-0.0615912	0.0393367	0.986128	51.5303	-0.0615912	0.0393367	0.986128	53.5941	-1.04306	0.106483	0.671169	53.5941	-1.04306	0.106483	0.671169	2.06381
Q6PB44																	0.999876	0.399566	0.51134	0.0728525	0.0358538	0.019825		0.0318822	0.999876	0.399566	0.51134	0.0728525	0.0358538	0.019825		0.0318822									42.5597	-0.0698835	0	0.851555	42.5597	-0.0698835	0	0.851555
Q6PB66	0.999876	1.16478	0.832994	0.224583	0.18163	0.0928956	0.0530335	0.0663683	0.999876	1.16478	0.832994	0.224583	0.18163	0.0928956	0.0530335	0.0663683	0.999876	1.21411	0.922132	0.190125	0.109065	0.110326	0.0722902	0.0812789	0.999876	1.21411	0.922132	0.190125	0.109065	0.110326	0.0722902	0.0812789	48.0459	-0.182076	0.0932984	0.976158	48.0459	-0.182076	0.0932984	0.976158	48.2161	-0.253703	0.0925096	0.972157	48.2161	-0.253703	0.0925096	0.972157	0.170105
Q6PD03																	0.999876	1.58391	1.99733	0.909747				0.181181	0.999876	1.58391	1.99733	0.909747				0.181181									50.5086	-1.0151	0.181181	0.305777	50.5086	-1.0151	0.181181	0.305777
Q6PDG5	0.999876	0.699186	0.4186	0.050435	0.438412	0.471003	0.276463	0.137553	0.999876	0.699186	0.4186	0.050435	0.438412	0.471003	0.276463	0.137553	0.999876	0.816486	0.478063	0.268274	0.0231686	0.0626937	0.196944		0.999876	0.816486	0.478063	0.268274	0.0231686	0.0626937	0.196944		43.1228	-0.108275	0.284725	0.776849	43.1228	-0.108275	0.284725	0.776849	45.496	-0.0862102	0.0815068	0.965879	45.496	-0.0862102	0.0815068	0.965879	2.37318
Q6PDI5	0.999876	1.02364	0.695993	0.139905	0.111883	0.108791	0.0287333	0.0494481	0.999876	1.02364	0.695993	0.139905	0.111883	0.108791	0.0287333	0.0494481	0.999876	0.628281	0.459542	0.0953507	0.0341435	0.0196331	0.01224	0.0326063	0.999876	0.628281	0.459542	0.0953507	0.0341435	0.0196331	0.01224	0.0326063	47.025	-0.196001	0.0725695	0.99575	47.025	-0.196001	0.0725695	0.99575	43.8819	-0.0794446	0	0.965851	43.8819	-0.0794446	0	0.965851	-3.14304
Q6PDM2																	0.999876	0.647592	0.588624	0.498468	0.644195	0.627062	0.368037	0.565799	0.999876	0.647592	0.588624	0.498468	0.644195	0.627062	0.368037	0.565799										-0.165861	0.548625	0.770446		-0.165861	0.548625	0.770446
Q6PDN3																	0.999876	1.04112	0.872669	0.201069	0.142804	0.0241841		0.0498038	0.999876	1.04112	0.872669	0.201069	0.142804	0.0241841		0.0498038									48.1332	-0.206746	0.0672337	0.99352	48.1332	-0.206746	0.0672337	0.99352
Q6PDQ2	0.999876	1.02278	0.530701	0.124535	0.110484	0.0998563	0.0107386	0.0443045	0.999876	1.02278	0.530701	0.124535	0.110484	0.0998563	0.0107386	0.0443045	0.999876	0.899009	0.425717	0.238957	0.154081	0.145662	0.10402	0.0722779	0.999876	0.899009	0.425717	0.238957	0.154081	0.145662	0.10402	0.0722779	46.1959	-0.178535	0.0656352	0.994175	46.1959	-0.178535	0.0656352	0.994175	45.4432	-0.0989658	0.110056	0.995636	45.4432	-0.0989658	0.110056	0.995636	-0.752673
Q6PDY2	0.999876	1.03603	0.992351	0.224626	0.762241		0.453273		0.999876	1.03603	0.992351	0.224626	0.762241		0.453273																		47.3841	-0.694819	0.480046	0.740953	47.3841	-0.694819	0.480046	0.740953
Q6PFD9	0.999876	1.03783	0.983277	0.868572	0.218508	0.109872	0.0720137	0.110002	0.999876	1.03783	0.983277	0.868572	0.218508	0.109872	0.0720137	0.110002	0.999876	1.64461	1.20588	1.13045	0.191603	0.181143	0.242258	0.164303	0.999876	1.64461	1.20588	1.13045	0.191603	0.181143	0.242258	0.164303	52.1195	-0.204498	0.0946868	0.998292	52.1195	-0.204498	0.0946868	0.998292	52.4112	-0.962219	0.194748	0.804324	52.4112	-0.962219	0.194748	0.804324	0.291669
Q6PGB6	0.999876	0.985011	0.869377	0.914286	0.797964	0.265687	0.161315	0.0723969	0.999876	0.985011	0.869377	0.914286	0.797964	0.265687	0.161315	0.0723969	0.999876	0.772586	0.694609	0.709438	0.683738	0.27007	0.0932027	0.0805431	0.999876	0.772586	0.694609	0.709438	0.683738	0.27007	0.0932027	0.0805431	56.1226	-0.137882	0.0930442	0.977323	56.1226	-0.137882	0.0930442	0.977323	53.3393	-0.0447109	0	0.863925	53.3393	-0.0447109	0	0.863925	-2.78328
Q6PGB8;Q91ZW3	0.999876	1.05039	0.750426	0.412483	0.411233	0.152093	0.139084	0.124379	0.999876	1.05039	0.750426	0.412483	0.411233	0.152093	0.139084	0.124379																	49.8108	-0.0699548	0.118618	0.969062	49.8108	-0.0699548	0.118618	0.969062
Q6PGG2	0.999876	0.749788	0.480781	0.229473	0.141286		0.181917	0.047253	0.999876	0.749788	0.480781	0.229473	0.141286		0.181917	0.047253	0.999876	1.12191	0.189941	0.229199					0.999876	1.12191	0.189941	0.229199					45.172	-0.0731104	0.0904349	0.980855	45.172	-0.0731104	0.0904349	0.980855	43.6194	-1.13511	0.209569	0.978673	43.6194	-1.13511	0.209569	0.978673	-1.55256
Q6PGH2	0.999876	1.01683	0.966159	1.13121	1.10703	0.920873	1.02283	0.474329	0.999876	1.01683	0.966159	1.13121	1.10703	0.920873	1.02283	0.474329	0.999876	0.847492	0.997948	0.934002	0.947066	0.932197	0.930787	0.393713	0.999876	0.847492	0.997948	0.934002	0.947066	0.932197	0.930787	0.393713	66.9687	-0.82196	0	0.875794	66.9687	-0.82196	0	0.875794	66.2098	-0.136534	0	0.876625	66.2098	-0.136534	0	0.876625	-0.758932
Q6PGL7	0.999876	1.58946	1.91432	1.27199	1.0186	0.576232	0.26593	0.295618	0.999876	1.58946	1.91432	1.27199	1.0186	0.576232	0.26593	0.295618	0.999876	1.05954	0.548916	0.812794	0.397927	0.713735	0.190376	0.0729532	0.999876	1.05954	0.548916	0.812794	0.397927	0.713735	0.190376	0.0729532	58.108	-0.776197	0.280774	0.490969	58.108	-0.776197	0.280774	0.490969	54.8375	-0.0369771	0	0.728187	54.8375	-0.0369771	0	0.728187	-3.27049
Q6PIP5	0.999876	1.02196	1.17815	0.867003	0.60827	0.284362	0.082735	0.0790549	0.999876	1.02196	1.17815	0.867003	0.60827	0.284362	0.082735	0.0790549	0.999876	0.996161	1.08818	1.01552	0.591661	0.312581	0.0634909	0.0485656	0.999876	0.996161	1.08818	1.01552	0.591661	0.312581	0.0634909	0.0485656	55.1109	-0.101019	0.0515346	0.971045	55.1109	-0.101019	0.0515346	0.971045	55.3675	-0.111949	0.0385283	0.983565	55.3675	-0.111949	0.0385283	0.983565	0.256604
Q6PR54	0.999876	0.734707	0.786428	0.910275	0.887405	0.598365	0.0942507	0.0163642	0.999876	0.734707	0.786428	0.910275	0.887405	0.598365	0.0942507	0.0163642	0.999876	1.84042	1.62719	0.583434	0.282574		0.189585	0.326373	0.999876	1.84042	1.62719	0.583434	0.282574		0.189585	0.326373	58.4748	-0.142075	0	0.869126	58.4748	-0.142075	0	0.869126	50.0978	-0.918337	0.266177	0.590517	50.0978	-0.918337	0.266177	0.590517	-8.37696
Q6VN19																	0.999876	1.15571	0.451734	0.239137	0.305241	0.370387		0.0873049	0.999876	1.15571	0.451734	0.239137	0.305241	0.370387		0.0873049									45.9433	-1.02248	0.250517	0.929765	45.9433	-1.02248	0.250517	0.929765
Q6WVG3	0.999876	0.748439	0.841675	1.18243	1.67173	1.37445	1.33408	0.263755	0.999876	0.748439	0.841675	1.18243	1.67173	1.37445	1.33408	0.263755	0.999876	0.937281	0.984945	0.972065	1.39186	0.89038	0.931524	0.192565	0.999876	0.937281	0.984945	0.972065	1.39186	0.89038	0.931524	0.192565	66.6942	-0.84312	0	0.386882	66.6942	-0.84312	0	0.386882	65.1046	-0.193865	0	0.777912	65.1046	-0.193865	0	0.777912	-1.58956
Q6ZPJ3	0.999876	0.87638	0.546782	0.623272	0.264452	0.0858088	0.0559627	0.0676579	0.999876	0.87638	0.546782	0.623272	0.264452	0.0858088	0.0559627	0.0676579																	49.0361	-0.0556386	0	0.945426	49.0361	-0.0556386	0	0.945426
Q6ZQ03	0.999876	0.894605	1.88265	1.07986	2.12753	0.263369	1.02533		0.999876	0.894605	1.88265	1.07986	2.12753	0.263369	1.02533		0.999876	1.90274	0.878336	1.09833	1.78882	1.60066	0.83016	0.173154	0.999876	1.90274	0.878336	1.09833	1.78882	1.60066	0.83016	0.173154			0	-0.0923005			0	-0.0923005	62.459	-0.797686	0.173154	0.218738	62.459	-0.797686	0.173154	0.218738
Q6ZQ08	0.999876	0.876819	0.581371	0.296365	0.0944831	0.0863085		0.0925391	0.999876	0.876819	0.581371	0.296365	0.0944831	0.0863085		0.0925391	0.999876	1.27171	0.860323	0.542519	0.0555424			0.099849	0.999876	1.27171	0.860323	0.542519	0.0555424			0.099849	46.8093	-0.0856295	0.0566578	0.994868	46.8093	-0.0856295	0.0566578	0.994868	50.0352	-0.155389	0.0511496	0.926728	50.0352	-0.155389	0.0511496	0.926728	3.22593
Q6ZQ38	0.999876	0.969283	0.976583	1.0061	1.17412	0.989242	0.222402	0.052519	0.999876	0.969283	0.976583	1.0061	1.17412	0.989242	0.222402	0.052519	0.999876	1.08218	1.07797	1.1843	1.44382	1.27744	0.248333	0.0686758	0.999876	1.08218	1.07797	1.1843	1.44382	1.27744	0.248333	0.0686758	61.0155	-0.345642	0.0522227	0.973685	61.0155	-0.345642	0.0522227	0.973685	61.6728	-0.919393	0.0686756	0.811928	61.6728	-0.919393	0.0686756	0.811928	0.657374
Q6ZQ88	0.999876	1.33105	0.729205	0.436933	0.381073	0.574732	0.0355979	0.0500308	0.999876	1.33105	0.729205	0.436933	0.381073	0.574732	0.0355979	0.0500308	0.999876	0.90357	0.676237	0.73452	0.244442	0.0765242	0.0945125	0.0608743	0.999876	0.90357	0.676237	0.73452	0.244442	0.0765242	0.0945125	0.0608743	51.8096	-0.0543188	0.0574953	0.784065	51.8096	-0.0543188	0.0574953	0.784065	50.7715	-0.0671904	0	0.941608	50.7715	-0.0671904	0	0.941608	-1.03816
Q6ZQL4	0.999876	1.60725	1.58393	2.04641	2.5676	0.737846	0.114671	0.337619	0.999876	1.60725	1.58393	2.04641	2.5676	0.737846	0.114671	0.337619	0.999876	0.926602	1.2971	1.62497	1.92158	0.912018	0.280391	0.140613	0.999876	0.926602	1.2971	1.62497	1.92158	0.912018	0.280391	0.140613	58.2955	-0.831724	0.226145	0.15207	58.2955	-0.831724	0.226145	0.15207	60.6196	-0.220644	0.143171	0.485757	60.6196	-0.220644	0.143171	0.485757	2.32404
Q6ZWM4	0.999876	1.0002	1.0847	1.0348	1.2266	1.19071	1.23591	0.598367	0.999876	1.0002	1.0847	1.0348	1.2266	1.19071	1.23591	0.598367	0.999876	1.20307	1.1138	1.09912	1.18977	1.72615	1.56353	0.520921	0.999876	1.20307	1.1138	1.09912	1.18977	1.72615	1.56353	0.520921											0	-0.0229465			0	-0.0229465
Q6ZWN5	0.999876	1.13479	1.25487	1.8855	4.55735	3.05219	0.455515	0.323869	0.999876	1.13479	1.25487	1.8855	4.55735	3.05219	0.455515	0.323869	0.999876	1.19161	1.1983	1.58607	3.78089	3.94935	0.724753	0.310191	0.999876	1.19161	1.1983	1.58607	3.78089	3.94935	0.724753	0.310191		0.679497	1.5	0.00547959		0.679497	1.5	0.00547959	62.3552	-0.67071	0.310191	-0.268636	62.3552	-0.67071	0.310191	-0.268636
Q6ZWQ0	0.999876	0.999255	1.08799	0.51577	0.238421	0.146896	0.148956	0.0801475	0.999876	0.999255	1.08799	0.51577	0.238421	0.146896	0.148956	0.0801475																	50.075	-0.273834	0.151571	0.984799	50.075	-0.273834	0.151571	0.984799
Q6ZWR6																	0.999876	0.528415	0.88379	0.81953	1.07792	0.556424	0.0877297	0.0141015	0.999876	0.528415	0.88379	0.81953	1.07792	0.556424	0.0877297	0.0141015									58.1856	-0.315233	0.0465912	0.753911	58.1856	-0.315233	0.0465912	0.753911
Q6ZWU9;Q6ZWY3	0.999876	1.36435	0.904579	1.97493	4.84799	2.49912	0.497989	0.297722	0.999876	1.36435	0.904579	1.97493	4.84799	2.49912	0.497989	0.297722	0.999876	0.845658	0.915192	1.15808	2.58691	2.54038	0.396373	0.216304	0.999876	0.845658	0.915192	1.15808	2.58691	2.54038	0.396373	0.216304		0.0765781	1.5	0.00246546		0.0765781	1.5	0.00246546	61.8357	-0.772249	0.216303	0.113695	61.8357	-0.772249	0.216303	0.113695
Q6ZWV3;P86048	0.999876	1.13944	1.20085	1.4545	5.26483	3.50916	0.641291	0.492036	0.999876	1.13944	1.20085	1.4545	5.26483	3.50916	0.641291	0.492036	0.999876	1.03113	0.915032	1.11693	3.09505	3.39465	0.800048	0.372967	0.999876	1.03113	0.915032	1.11693	3.09505	3.39465	0.800048	0.372967	62.8476	-0.499176	0.492035	-0.267778	62.8476	-0.499176	0.492035	-0.267778		0.622087	1.5	0.10644		0.622087	1.5	0.10644
Q6ZWV7	0.999876	1.24106	1.37588	2.21235	9.82992	6.50494	1.14799	1.25565	0.999876	1.24106	1.37588	2.21235	9.82992	6.50494	1.14799	1.25565	0.999876	1.03625	1.30153	2.58687	7.64747	8.32133	2.03759	0.870167	0.999876	1.03625	1.30153	2.58687	7.64747	8.32133	2.03759	0.870167		0.133073	1.5	-0.256553		0.133073	1.5	-0.256553		0.68053	1.5	-0.30177		0.68053	1.5	-0.30177
Q6ZWX6	0.999876	1.06475	1.17413	1.06867	1.33142	0.437366	0.140241	0.0985942	0.999876	1.06475	1.17413	1.06867	1.33142	0.437366	0.140241	0.0985942	0.999876	0.88259	0.906894	0.911176	1.19129	0.582292	0.172005	0.109406	0.999876	0.88259	0.906894	0.911176	1.19129	0.582292	0.172005	0.109406	57.9308	-0.951135	0.119418	0.909812	57.9308	-0.951135	0.119418	0.909812	58.1167	-0.71159	0.140704	0.936818	58.1167	-0.71159	0.140704	0.936818	0.185897
Q6ZWY8	0.999876	1.17354	1.04201	1.24546	1.27395	1.82863	2.11755	1.09378	0.999876	1.17354	1.04201	1.24546	1.27395	1.82863	2.11755	1.09378	0.999876	0.795513	1.01728	1.01773	1.38794	1.80781	1.90517	0.757708	0.999876	0.795513	1.01728	1.01773	1.38794	1.80781	1.90517	0.757708		0.0727416	1.5	0.372347		0.0727416	1.5	0.372347		0.570473	1.49023	0.376665		0.570473	1.49023	0.376665
Q71FD7	0.999876	0.980151	1.63654	0.742915	0.489879	0.778158	0.540873	0.216902	0.999876	0.980151	1.63654	0.742915	0.489879	0.778158	0.540873	0.216902	0.999876	0.556576	0.560151	0.524842	0.305203	0.10082	0.131158	0.0496803	0.999876	0.556576	0.560151	0.524842	0.305203	0.10082	0.131158	0.0496803	60.9626	-0.0442396	0	0.530812	60.9626	-0.0442396	0	0.530812	46.949	-0.0422897	0	0.886678	46.949	-0.0422897	0	0.886678	-14.0136
Q71RI9																	0.999876	1.09214	0.795628	0.773651	1.10114	0.859613	1.24027	0.384365	0.999876	1.09214	0.795628	0.773651	1.10114	0.859613	1.24027	0.384365									66.8593	-0.838961	0	0.619574	66.8593	-0.838961	0	0.619574
Q76LS9	0.999876	0.763708	0.906858	0.66629	0.174826	0.218766	0.0916255	0.0626784	0.999876	0.763708	0.906858	0.66629	0.174826	0.218766	0.0916255	0.0626784																	51.0835	-0.122129	0.0974203	0.931366	51.0835	-0.122129	0.0974203	0.931366
Q76MZ3	0.999876	1.01264	0.97971	1.008	0.469675	0.186531	0.0663694	0.0564958	0.999876	1.01264	0.97971	1.008	0.469675	0.186531	0.0663694	0.0564958	0.999876	1.0155	1.01976	0.973125	0.518267	0.131716	0.0413404	0.0312675	0.999876	1.0155	1.01976	0.973125	0.518267	0.131716	0.0413404	0.0312675	53.9323	-0.176765	0.0847839	0.994062	53.9323	-0.176765	0.0847839	0.994062	54.17	-0.162571	0.0385055	0.998886	54.17	-0.162571	0.0385055	0.998886	0.237725
Q78JE5	0.999876	1.04366	1.42291	0.64755	0.541716		0.113441		0.999876	1.04366	1.42291	0.64755	0.541716		0.113441		0.999876	1.21391	1.31767	0.891666	0.495081	0.331081	0.161022	0.0628306	0.999876	1.21391	1.31767	0.891666	0.495081	0.331081	0.161022	0.0628306	53.729	-0.0966853	0.0955747	0.770514	53.729	-0.0966853	0.0955747	0.770514	54.5243	-0.104056	0.116287	0.897632	54.5243	-0.104056	0.116287	0.897632	0.795285
Q78JW9	0.999876	0.955269	1.08	1.22666	0.530904		0.0576752		0.999876	0.955269	1.08	1.22666	0.530904		0.0576752																		54.0284	-1.09069	0.0576752	0.936913	54.0284	-1.09069	0.0576752	0.936913
Q78PY7	0.999876	1.35889	0.520273	0.29286	0.267309	0.185373	0.153364	0.122791	0.999876	1.35889	0.520273	0.29286	0.267309	0.185373	0.153364	0.122791	0.999876	0.858179	0.52245	0.162803	0.153789	0.156852	0.0557071	0.114106	0.999876	0.858179	0.52245	0.162803	0.153789	0.156852	0.0557071	0.114106	46.0886	-0.276369	0.203303	0.896206	46.0886	-0.276369	0.203303	0.896206	45.8096	-0.0965096	0.0962912	0.987847	45.8096	-0.0965096	0.0962912	0.987847	-0.27897
Q78ZA7	0.999876	0.859894	0.790707	0.67843	0.340957	0.0590822	0.020077	0.0291966	0.999876	0.859894	0.790707	0.67843	0.340957	0.0590822	0.020077	0.0291966	0.999876	0.780176	0.857008	0.553291	0.307912	0.147871	0.0669274	0.0319427	0.999876	0.780176	0.857008	0.553291	0.307912	0.147871	0.0669274	0.0319427	51.386	-0.0798446	0	0.970351	51.386	-0.0798446	0	0.970351	50.7355	-0.0660771	0	0.964585	50.7355	-0.0660771	0	0.964585	-0.650549
Q7M6Y3	0.999876	1.75777	2.94691	2.28723	1.72105				0.999876	1.75777	2.94691	2.28723	1.72105																					0.815827	1.5	-0.347347		0.815827	1.5	-0.347347
[truncated: 979 more rows]
[truncated: 33 more columns]

## Sheet: Filtered_Results
Protein_ID	norm_rel_fc_X1_DMSO_1_txt	norm_rel_fc_X2_DMSO_1_txt	norm_rel_fc_X3_DMSO_1_txt	norm_rel_fc_X4_DMSO_1_txt	norm_rel_fc_X5_DMSO_1_txt	norm_rel_fc_X6_DMSO_1_txt	norm_rel_fc_X7_DMSO_1_txt	norm_rel_fc_X8_DMSO_1_txt	norm_rel_fc_X1_DMSO_2_txt	norm_rel_fc_X2_DMSO_2_txt	norm_rel_fc_X3_DMSO_2_txt	norm_rel_fc_X4_DMSO_2_txt	norm_rel_fc_X5_DMSO_2_txt	norm_rel_fc_X6_DMSO_2_txt	norm_rel_fc_X7_DMSO_2_txt	norm_rel_fc_X8_DMSO_2_txt	norm_rel_fc_X1_GW_0742_1_txt	norm_rel_fc_X2_GW_0742_1_txt	norm_rel_fc_X3_GW_0742_1_txt	norm_rel_fc_X4_GW_0742_1_txt	norm_rel_fc_X5_GW_0742_1_txt	norm_rel_fc_X6_GW_0742_1_txt	norm_rel_fc_X7_GW_0742_1_txt	norm_rel_fc_X8_GW_0742_1_txt	norm_rel_fc_X1_GW_0742_2_txt	norm_rel_fc_X2_GW_0742_2_txt	norm_rel_fc_X3_GW_0742_2_txt	norm_rel_fc_X4_GW_0742_2_txt	norm_rel_fc_X5_GW_0742_2_txt	norm_rel_fc_X6_GW_0742_2_txt	norm_rel_fc_X7_GW_0742_2_txt	norm_rel_fc_X8_GW_0742_2_txt	meltPoint_DMSO_1_txt	slope_DMSO_1_txt	plateau_DMSO_1_txt	R_sq_DMSO_1_txt	meltPoint_DMSO_2_txt	slope_DMSO_2_txt	plateau_DMSO_2_txt	R_sq_DMSO_2_txt	meltPoint_GW_0742_1_txt	slope_GW_0742_1_txt	plateau_GW_0742_1_txt	R_sq_GW_0742_1_txt	meltPoint_GW_0742_2_txt	slope_GW_0742_2_txt	plateau_GW_0742_2_txt	R_sq_GW_0742_2_txt	diff_meltP_GW_0742_1_txt_vs_DMSO_1_txt
[truncated: 27 more rows]
[truncated: 33 more columns]
