# Supplementary material for: Targeted PPARδ activation reprograms microglial immunometabolism and improves insulin sensitivity in HFD-fed rats
Source: J Lipid Res. 2026 Jan 8;67(2):100978. doi: 10.1016/j.jlr.2026.100978 (PMC12874120; doi:10.1016/j.jlr.2026.100978)
Supplement: Supplemental Table S5 [file mmc5.xlsx]

## Sheet: PVout_DifferentInhibitors
			Tm shift compared to vehicle
Row Labels	Protein Name	Gene Name	GNF0242	GNF8501	GW0742	Grand Total	av shift
Q91VX2	Ubiquitin-associated protein 2	Ubap2			13.7053	1	13.7053
Q9Z0H3	SWI/SNF-related matrix-associated actin-dependent regulator of chromatin subfamily B member 1	Smarcb1			10.3453	1	10.3453
Q9CWQ0	Diphthine synthase	Dph5			10.2802	1	10.2802
Q922U1	U4/U6 small nuclear ribonucleoprotein Prp3	Prpf3	10.0408			1	10.0408
P55097	Cathepsin K	Ctsk	8.05117	8.63676	10.7532	3	9.14703
O54692	Centromere/kinetochore protein zw10 homolog	Zw10	8.80839			1	8.80839
Q8VI75	Importin-4	Ipo4			8.00769	1	8.00769
Q63932	Dual specificity mitogen-activated protein kinase kinase 2	Map2k2	8.66075	6.31781	6.98536	3	7.32131
Q04207	Transcription factor p65	Rela	4.01286	6.29075	6.18718	3	5.49693
Q9D1Q6	Endoplasmic reticulum resident protein 44	Erp44			7.01457	1	7.01457
Q8R1X6	Spartin	Spg20		6.72578		1	6.72578
Q8BRF7	Sec1 family domain-containing protein 1	Scfd1	6.49982			1	6.49982
A2A5R2	Brefeldin A-inhibited guanine nucleotide-exchange protein 2	Arfgef2	5.5786			1	5.5786
Q3UMB9	WASH complex subunit 7	Kiaa1033		5.49816		1	5.49816
Q9D2R0	Acetoacetyl-CoA synthetase	Aacs	-7.47751	-8.25176	-8.54767	3	-8.09231
Q3TYX3	SET and MYND domain-containing protein 5	Smyd5	5.45455			1	5.45455
Q62383	Transcription elongation factor SPT6	Supt6h		5.45444		1	5.45444
Q8BZ98	Dynamin-3	Dnm3		4.21984	10.1193	2	7.16959
Q07813	Apoptosis regulator BAX	Bax		4.67717	6.22333	2	5.45025
Q8BSK8;Q9Z1M4	Ribosomal protein S6 kinase beta-1;Ribosomal protein S6 kinase beta-2	Rps6kb1;Rps6kb2	5.32997			1	5.32997
Q99JX4	Eukaryotic translation initiation factor 3 subunit M	Eif3m	5.1988			1	5.1988
Q63829	COMM domain-containing protein 3	Commd3		5.07116		1	5.07116
Q6P5G6	UBX domain-containing protein 7	Ubxn7	5.06478			1	5.06478
Q6P9Q6	FK506-binding protein 15	Fkbp15	6.29752	4.43435		2	5.36594
P54923	[Protein ADP-ribosylarginine] hydrolase	Adprh	5.00282			1	5.00282
Q8WTY4	Anamorsin	Ciapin1	4.95447			1	4.95447
Q9JJA4	Ribosome biogenesis protein WDR12	Wdr12		4.88851		1	4.88851
Q3B7Z2	Oxysterol-binding protein 1	Osbp	4.65666	5.35092		2	5.00379
Q9EQG9	Collagen type IV alpha-3-binding protein	Col4a3bp	3.49381	6.19032		2	4.84206
Q9JJ28	Protein flightless-1 homolog	Flii	4.61757	5.049		2	4.83328
Q8BG05	Heterogeneous nuclear ribonucleoprotein A3	Hnrnpa3		5.60761	4.0555	2	4.83156
Q9QYI3	DnaJ homolog subfamily C member 7	Dnajc7		4.74167		1	4.74167
O55222	Integrin-linked protein kinase	Ilk	4.73695			1	4.73695
Q80ZV0	Ribonuclease H2 subunit B	Rnaseh2b	4.69523	4.86424		2	4.77973
Q922F4	Tubulin beta-6 chain	Tubb6		4.57008		1	4.57008
P70697	Uroporphyrinogen decarboxylase	Urod			4.5101	1	4.5101
Q80VD1	Protein FAM98B	Fam98b	4.44284	4.98255		2	4.71269
Q6ZPJ3	E2/E3 hybrid ubiquitin-protein ligase UBE2O	Ube2o	4.36765			1	4.36765
Q9JJ94	Sjoegren syndrome nuclear autoantigen 1 homolog	Ssna1	4.33956			1	4.33956
P29595	NEDD8	Nedd8			4.32454	1	4.32454
P56380	Bis(5-nucleosyl)-tetraphosphatase [asymmetrical]	Nudt2		4.28941		1	4.28941
Q91VK1	Basic leucine zipper and W2 domain-containing protein 2	Bzw2			4.16004	1	4.16004
Q3TSG4	RNA demethylase ALKBH5	Alkbh5	4.14326			1	4.14326
P54823	Probable ATP-dependent RNA helicase DDX6	Ddx6	3.98442			1	3.98442
Q64010	Adapter molecule crk	Crk		3.9191		1	3.9191
P97930	Thymidylate kinase	Dtymk	4.76951	4.24715		2	4.50833
Q9ER88	28S ribosomal protein S29, mitochondrial	Dap3	3.87496			1	3.87496
Q8R1B4	Eukaryotic translation initiation factor 3 subunit C	Eif3c	3.93848	3.85308		2	3.89578
P33611	DNA polymerase alpha subunit B	Pola2	3.82331			1	3.82331
Q8CD15	Bifunctional lysine-specific demethylase and histidyl-hydroxylase MINA	Mina	3.82262			1	3.82262
P33609	DNA polymerase alpha catalytic subunit	Pola1	3.73483			1	3.73483
Q91YI4	Beta-arrestin-2	Arrb2		3.61804		1	3.61804
Q9JII5	DAZ-associated protein 1	Dazap1		3.58316		1	3.58316
Q8CHW4	Translation initiation factor eIF-2B subunit epsilon	Eif2b5		3.55695		1	3.55695
Q64442	Sorbitol dehydrogenase	Sord	3.4601			1	3.4601
Q8BGR9	Ubiquitin-like domain-containing CTD phosphatase 1	Ublcp1	3.45215			1	3.45215
Q80Y14	Glutaredoxin-related protein 5, mitochondrial	Glrx5		3.41914		1	3.41914
Q9JM14	5(3)-deoxyribonucleotidase, cytosolic type	Nt5c	3.40897			1	3.40897
Q69ZR2	E3 ubiquitin-protein ligase HECTD1	Hectd1		3.35423		1	3.35423
P23116	Eukaryotic translation initiation factor 3 subunit A	Eif3a	3.58232	4.10703		2	3.84468
Q9EQK5	Major vault protein	Mvp		3.31354		1	3.31354
Q9WUA2	Phenylalanine--tRNA ligase beta subunit	Farsb		3.19713		1	3.19713
P70460	Vasodilator-stimulated phosphoprotein	Vasp		3.18937		1	3.18937
B1AR13	CDGSH iron-sulfur domain-containing protein 3, mitochondrial	Cisd3		3.18685		1	3.18685
P29341	Polyadenylate-binding protein 1	Pabpc1		3.08215		1	3.08215
Q921I2	Kelch domain-containing protein 4	Klhdc4		3.04125		1	3.04125
P39054	Dynamin-2	Dnm2		3.01957		1	3.01957
Q8VEJ4	Notchless protein homolog 1	Nle1	3.01821			1	3.01821
Q8CGZ0	Calcium homeostasis endoplasmic reticulum protein	Cherp	2.85363			1	2.85363
Q99LD9	Translation initiation factor eIF-2B subunit beta	Eif2b2	2.78623			1	2.78623
Q62018	RNA polymerase-associated protein CTR9 homolog	Ctr9	2.76718			1	2.76718
Q9CWL8	Beta-catenin-like protein 1	Ctnnbl1	2.74735			1	2.74735
D3Z7P3	Glutaminase kidney isoform, mitochondrial	Gls	3.56691	3.08353		2	3.32522
Q8VCH8	UBX domain-containing protein 4	Ubxn4	-5.25276	6.97537		2	0.8613
Q9CSU0	Regulation of nuclear pre-mRNA domain-containing protein 1B	Rprd1b	3.23451	-2.67218		2	0.281166
Q8CI71	Coiled-coil domain-containing protein 132	Ccdc132	-7.47214		5.38364	2	-1.04425
O35075	Down syndrome critical region protein 3 homolog	Dscr3		-2.1839		1	-2.1839
Q8CFV9	Riboflavin kinase	Rfk		-2.24287		1	-2.24287
Q7TSS2	Ubiquitin-conjugating enzyme E2 Q1	Ube2q1		-2.38973		1	-2.38973
Q9JIK5	Nucleolar RNA helicase 2	Ddx21		-2.43849		1	-2.43849
Q923A2	Protein Spindly	Spdl1		-2.49234		1	-2.49234
P48758	Carbonyl reductase [NADPH] 1	Cbr1		-2.73761		1	-2.73761
Q6PFD9	Nuclear pore complex protein Nup98-Nup96;Nuclear pore complex protein Nup98;Nuclear pore complex protein Nup96	Nup98		-2.74234		1	-2.74234
Q8C2E7	WASH complex subunit strumpellin	Kiaa0196		4.53771	-7.10197	2	-1.28213
Q7TMY8	E3 ubiquitin-protein ligase HUWE1	Huwe1		-3.02697		1	-3.02697
Q921Y0;Q8BPB0	MOB kinase activator 1A;MOB kinase activator 1B	Mob1a;Mob1b	-3.08718			1	-3.08718
Q99NB9	Splicing factor 3B subunit 1	Sf3b1		-3.11159		1	-3.11159
Q6NV83	U2 snRNP-associated SURP motif-containing protein	U2surp		-3.13162		1	-3.13162
Q8BTS4	Nuclear pore complex protein Nup54	Nup54		-3.24011		1	-3.24011
Q8VBW6	NEDD8-activating enzyme E1 regulatory subunit	Nae1		-3.25073		1	-3.25073
Q8CI51	PDZ and LIM domain protein 5	Pdlim5		-3.25738		1	-3.25738
Q62167;Q62095;P16381	ATP-dependent RNA helicase DDX3X;ATP-dependent RNA helicase DDX3Y;Putative ATP-dependent RNA helicase Pl10	Ddx3x;Ddx3y;D1Pas1	-3.86024	-2.13985		2	-3.00004
Q8VC30	Bifunctional ATP-dependent dihydroxyacetone kinase/FAD-AMP lyase (cyclizing);ATP-dependent dihydroxyacetone kinase;FAD-AMP lyase (cyclizing)	Dak	-3.36379			1	-3.36379
Q9CZR8	Elongation factor Ts, mitochondrial	Tsfm	-3.66349			1	-3.66349
Q9D554	Splicing factor 3A subunit 3	Sf3a3		-3.67837		1	-3.67837
Q61210	Rho guanine nucleotide exchange factor 1	Arhgef1	-3.6891			1	-3.6891
A2A432	Cullin-4B	Cul4b		-3.75668		1	-3.75668
Q91VR5	ATP-dependent RNA helicase DDX1	Ddx1	-3.33585	-3.24037		2	-3.28811
E9Q634;P70248	Unconventional myosin-Ie;Unconventional myosin-If	Myo1e;Myo1f		-3.8562		1	-3.8562
Q8K1R7	Serine/threonine-protein kinase Nek9	Nek9		-3.85628		1	-3.85628
Q3THG9	Alanyl-tRNA editing protein Aarsd1	Aarsd1	-3.86128			1	-3.86128
Q9JLZ6	Hypermethylated in cancer 2 protein	Hic2	-3.93919			1	-3.93919
P29452	Caspase-1;Caspase-1 subunit p20;Caspase-1 subunit p10	Casp1		-4.03989		1	-4.03989
P47713	Cytosolic phospholipase A2;Phospholipase A2;Lysophospholipase	Pla2g4a	-4.2334			1	-4.2334
Q9Z0S1	3(2),5-bisphosphate nucleotidase 1	Bpnt1		-4.2397		1	-4.2397
Q8VIJ6	Splicing factor, proline- and glutamine-rich	Sfpq	-5.26589	-2.29774		2	-3.78182
Q60902	Epidermal growth factor receptor substrate 15-like 1	Eps15l1	-4.27374			1	-4.27374
Q8K4Z5	Splicing factor 3A subunit 1	Sf3a1	-4.28141			1	-4.28141
Q8BJ71	Nuclear pore complex protein Nup93	Nup93	-5.2161	-3.31904		2	-4.26757
Q8BZM1	Glomulin	Glmn	-4.4318			1	-4.4318
Q7TNC4	Putative RNA-binding protein Luc7-like 2	Luc7l2	-4.43429			1	-4.43429
Q9JI11	Serine/threonine-protein kinase 4;Serine/threonine-protein kinase 4 37kDa subunit;Serine/threonine-protein kinase 4 18kDa subunit	Stk4		-4.4515		1	-4.4515
Q78JW9	Ubiquitin domain-containing protein UBFD1	Ubfd1		-4.48577		1	-4.48577
P58468	Protein FAM207A	Fam207a	-4.59519			1	-4.59519
Q8CFE2	UPF0609 protein C4orf27 homolog	0		-4.81869		1	-4.81869
O08759	Ubiquitin-protein ligase E3A	Ube3a		-4.92759		1	-4.92759
Q8K2Q9	Shootin-1	Kiaa1598	-4.95396			1	-4.95396
Q9D358	Low molecular weight phosphotyrosine protein phosphatase	Acp1	-5.06516			1	-5.06516
O88447	Kinesin light chain 1	Klc1	-4.85165	-3.91241		2	-4.38203
Q9CY94	DNA replication complex GINS protein PSF3	Gins3		-5.39844		1	-5.39844
Q9CX86	Heterogeneous nuclear ribonucleoprotein A0	Hnrnpa0		-5.84342		1	-5.84342
O89023	Tripeptidyl-peptidase 1	Tpp1			-5.85972	1	-5.85972
Q76LS9	Protein FAM63A	Fam63a	-5.9273			1	-5.9273
Q9D071	MMS19 nucleotide excision repair protein homolog	Mms19			-5.98627	1	-5.98627
Q8BVU5	ADP-ribose pyrophosphatase, mitochondrial	Nudt9	-6.18936			1	-6.18936
Q8BIJ7	RUN and FYVE domain-containing protein 1	Rufy1		-6.2152		1	-6.2152
Q8VHR5	Transcriptional repressor p66-beta	Gatad2b	-6.3806			1	-6.3806
Q9ERF3	WD repeat-containing protein 61;WD repeat-containing protein 61, N-terminally processed	Wdr61		-6.56861		1	-6.56861
Q05144	Ras-related C3 botulinum toxin substrate 2	Rac2		-6.66331		1	-6.66331
O09172	Glutamate--cysteine ligase regulatory subunit	Gclm		-6.70449		1	-6.70449
Q99PG2	Opioid growth factor receptor	Ogfr		-2.37202	-8.18384	2	-5.27793
Q8VD62	UPF0696 protein C11orf68 homolog	Bles03		-7.03674		1	-7.03674
Q8K297	Procollagen galactosyltransferase 1	Colgalt1			-7.04858	1	-7.04858
Q924C1	Exportin-5	Xpo5	-7.0997			1	-7.0997
O35226	26S proteasome non-ATPase regulatory subunit 4	Psmd4			-7.2966	1	-7.2966
Q8BVF2	Phosducin-like protein 3	Pdcl3			-7.3069	1	-7.3069
P46467	Vacuolar protein sorting-associated protein 4B	Vps4b	-7.30947			1	-7.30947
Q3TIR3	Synembryn-A	Ric8a	-7.55216			1	-7.55216
Q920Q4	Vacuolar protein sorting-associated protein 16 homolog	Vps16	-7.86537			1	-7.86537
Q9JJY4	Probable ATP-dependent RNA helicase DDX20	Ddx20	-7.8869			1	-7.8869
Q3UQ44	Ras GTPase-activating-like protein IQGAP2	Iqgap2			-7.93542	1	-7.93542
Q9ERU9	E3 SUMO-protein ligase RanBP2	Ranbp2	-6.70321	-7.26034		2	-6.98178
Q9CQI3	Glia maturation factor beta	Gmfb			-8.38961	1	-8.38961
Q99K01	Pyridoxal-dependent decarboxylase domain-containing protein 1	Pdxdc1	-9.12124	-8.53554		2	-8.82839
P54729	NEDD8 ultimate buster 1	Nub1	-9.0698	-8.78845		2	-8.92913
O88522	NF-kappa-B essential modulator	Ikbkg		-9.74606		1	-9.74606
P61967;Q9DB50	AP-1 complex subunit sigma-1A;AP-1 complex subunit sigma-2	Ap1s1;Ap1s2		-10.1489		1	-10.1489
Q9D5V5	Cullin-5	Cul5			-11.3972	1	-11.3972
Q9CWW6	Peptidyl-prolyl cis-trans isomerase NIMA-interacting 4	Pin4			-11.9953	1	-11.9953
Q9DBG3	AP-2 complex subunit beta	Ap2b1	-17.6022			1	-17.6022

## Sheet: LookupNames
Protein IDs	Majority protein IDs	Peptide counts (all)	Peptide counts (razor+unique)	Peptide counts (unique)	Protein names	Gene names	Fasta headers
A2A432	A2A432	11	11	5	Cullin-4B	Cul4b	sp|A2A432|CUL4B_MOUSE Cullin-4B OS=Mus musculus OX=10090 GN=Cul4b PE=1 SV=1
A2A5R2	A2A5R2	8	8	4	Brefeldin A-inhibited guanine nucleotide-exchange protein 2	Arfgef2	sp|A2A5R2|BIG2_MOUSE Brefeldin A-inhibited guanine nucleotide-exchange protein 2 OS=Mus musculus OX=10090 GN=Arfgef2 PE=1 SV=1
A2AAY5	A2AAY5	6	6	6	SH3 and PX domain-containing protein 2B	Sh3pxd2b	sp|A2AAY5|SPD2B_MOUSE SH3 and PX domain-containing protein 2B OS=Mus musculus OX=10090 GN=Sh3pxd2b PE=1 SV=1
A2ADY9;Q9DAF3	A2ADY9	10;1	10;1	10;1	Protein DDI1 homolog 2	Ddi2	sp|A2ADY9|DDI2_MOUSE Protein DDI1 homolog 2 OS=Mus musculus OX=10090 GN=Ddi2 PE=1 SV=1
A2AIV8	A2AIV8	2	2	2	Caspase recruitment domain-containing protein 9	Card9	sp|A2AIV8|CARD9_MOUSE Caspase recruitment domain-containing protein 9 OS=Mus musculus OX=10090 GN=Card9 PE=1 SV=1
A2AJI0	A2AJI0	1	1	1	MAP7 domain-containing protein 1	Map7d1	sp|A2AJI0|MA7D1_MOUSE MAP7 domain-containing protein 1 OS=Mus musculus OX=10090 GN=Map7d1 PE=1 SV=1
A2AN08	A2AN08	3	3	3	E3 ubiquitin-protein ligase UBR4	Ubr4	sp|A2AN08|UBR4_MOUSE E3 ubiquitin-protein ligase UBR4 OS=Mus musculus OX=10090 GN=Ubr4 PE=1 SV=1
CON__ENSEMBL:ENSBTAP00000025008;A2AQ07	CON__ENSEMBL:ENSBTAP00000025008;A2AQ07	5;5	1;1	0;0	Tubulin beta-1 chain	Tubb1	;sp|A2AQ07|TBB1_MOUSE Tubulin beta-1 chain OS=Mus musculus OX=10090 GN=Tubb1 PE=1 SV=1
A2ASS6	A2ASS6	4	4	4	Titin	Ttn	sp|A2ASS6|TITIN_MOUSE Titin OS=Mus musculus OX=10090 GN=Ttn PE=1 SV=1
A2AWA9	A2AWA9	3	3	3	Rab GTPase-activating protein 1	Rabgap1	sp|A2AWA9|RBGP1_MOUSE Rab GTPase-activating protein 1 OS=Mus musculus OX=10090 GN=Rabgap1 PE=1 SV=1
A2BE28	A2BE28	2	2	2	Ribosomal biogenesis protein LAS1L	Las1l	sp|A2BE28|LAS1L_MOUSE Ribosomal biogenesis protein LAS1L OS=Mus musculus OX=10090 GN=Las1l PE=1 SV=1
A2BH40	A2BH40	6	5	4	AT-rich interactive domain-containing protein 1A	Arid1a	sp|A2BH40|ARI1A_MOUSE AT-rich interactive domain-containing protein 1A OS=Mus musculus OX=10090 GN=Arid1a PE=1 SV=1
A3KGF7	A3KGF7	2	2	2	1-phosphatidylinositol 4,5-bisphosphate phosphodiesterase beta-2	Plcb2	sp|A3KGF7|PLCB2_MOUSE 1-phosphatidylinositol 4,5-bisphosphate phosphodiesterase beta-2 OS=Mus musculus OX=10090 GN=Plcb2 PE=1 SV=1
A6X8Z5	A6X8Z5	2	2	2	Rho GTPase-activating protein 31	Arhgap31	sp|A6X8Z5|RHG31_MOUSE Rho GTPase-activating protein 31 OS=Mus musculus OX=10090 GN=Arhgap31 PE=1 SV=1
A8C756	A8C756	4	4	4	Thyroid adenoma-associated protein homolog	Thada	sp|A8C756|THADA_MOUSE Thyroid adenoma-associated protein homolog OS=Mus musculus OX=10090 GN=Thada PE=1 SV=1
B1AR13	B1AR13	1	1	1	CDGSH iron-sulfur domain-containing protein 3, mitochondrial	Cisd3	sp|B1AR13|CISD3_MOUSE CDGSH iron-sulfur domain-containing protein 3, mitochondrial OS=Mus musculus OX=10090 GN=Cisd3 PE=1 SV=1
B1AVZ0	B1AVZ0	3	3	3	Uracil phosphoribosyltransferase homolog	Uprt	sp|B1AVZ0|UPP_MOUSE Uracil phosphoribosyltransferase homolog OS=Mus musculus OX=10090 GN=Uprt PE=1 SV=1
B1AY13	B1AY13	2	2	2	Ubiquitin carboxyl-terminal hydrolase 24	Usp24	sp|B1AY13|UBP24_MOUSE Ubiquitin carboxyl-terminal hydrolase 24 OS=Mus musculus OX=10090 GN=Usp24 PE=1 SV=1
B1AZP2	B1AZP2	3	3	3	Disks large-associated protein 4	Dlgap4	sp|B1AZP2|DLGP4_MOUSE Disks large-associated protein 4 OS=Mus musculus OX=10090 GN=Dlgap4 PE=1 SV=1
B2RQC6;Q8C196	B2RQC6	41;2	41;2	41;2	CAD protein;Glutamine-dependent carbamoyl-phosphate synthase;Aspartate carbamoyltransferase;Dihydroorotase	Cad	sp|B2RQC6|PYR1_MOUSE CAD protein OS=Mus musculus OX=10090 GN=Cad PE=1 SV=1
B2RXR6	B2RXR6	1	1	1	Serine/threonine-protein phosphatase 6 regulatory ankyrin repeat subunit B	Ankrd44	sp|B2RXR6|ANR44_MOUSE Serine/threonine-protein phosphatase 6 regulatory ankyrin repeat subunit B OS=Mus musculus OX=10090 GN=Ankrd44 PE=1 SV=1
B2RY56	B2RY56	4	4	4	RNA-binding protein 25	Rbm25	sp|B2RY56|RBM25_MOUSE RNA-binding protein 25 OS=Mus musculus OX=10090 GN=Rbm25 PE=1 SV=2
B7ZMP1	B7ZMP1	2	2	2	Probable Xaa-Pro aminopeptidase 3	Xpnpep3	sp|B7ZMP1|XPP3_MOUSE Xaa-Pro aminopeptidase 3 OS=Mus musculus OX=10090 GN=Xpnpep3 PE=1 SV=1
B8ZXI1	B8ZXI1	4	4	4	Queuine tRNA-ribosyltransferase subunit QTRTD1	Qtrtd1	sp|B8ZXI1|QTRT2_MOUSE Queuine tRNA-ribosyltransferase accessory subunit 2 OS=Mus musculus OX=10090 GN=Qtrt2 PE=1 SV=2
C0HKE6;C0HKE1;C0HKE7;C0HKE2;C0HKE3;C0HKE4;C0HKE5;C0HKE9;C0HKE8;Q8BFU2;Q8CGP7;Q8CGP5;Q8CGP6;Q6GSS7;Q8R1M2;Q64523;P27661;Q64522	C0HKE6;C0HKE1;C0HKE7;C0HKE2;C0HKE3;C0HKE4;C0HKE5;C0HKE9;C0HKE8;Q8BFU2;Q8CGP7;Q8CGP5;Q8CGP6;Q6GSS7;Q8R1M2;Q64523;P27661;Q64522	4;4;4;4;4;4;4;4;4;4;4;4;4;4;4;4;3;2	2;2;2;2;2;2;2;2;2;2;2;2;2;2;2;2;1;1	2;2;2;2;2;2;2;2;2;2;2;2;2;2;2;2;1;1	Histone H2A type 3;Histone H2A type 1-K;Histone H2A type 1-F;Histone H2A type 1-H;Histone H2A type 2-A;Histone H2A.J;Histone H2A type 2-C;Histone H2AX;Histone H2A type 2-B	Hist3h2a;Hist1h2ak;Hist1h2af;Hist1h2ah;Hist2h2aa1;H2afj;Hist2h2ac;H2afx;Hist2h2ab	sp|C0HKE6|H2A1I_MOUSE Histone H2A type 1-I OS=Mus musculus OX=10090 GN=Hist1h2ai PE=1 SV=1;sp|C0HKE1|H2A1B_MOUSE Histone H2A type 1-B OS=Mus musculus OX=10090 GN=Hist1h2ab PE=1 SV=1;sp|C0HKE7|H2A1N_MOUSE Histone H2A type 1-N OS=Mus musculus OX=10090 GN=His
C0HKG6;C0HKG5	C0HKG6;C0HKG5	1;1	1;1	1;1			sp|C0HKG6|RNT2B_MOUSE Ribonuclease T2-B OS=Mus musculus OX=10090 GN=Rnaset2b PE=1 SV=1;sp|C0HKG5|RNT2A_MOUSE Ribonuclease T2-A OS=Mus musculus OX=10090 GN=Rnaset2a PE=1 SV=1
CON__ENSEMBL:ENSBTAP00000024146	CON__ENSEMBL:ENSBTAP00000024146	15	15	15
CON__P00711	CON__P00711	3	3	3
CON__P00761	CON__P00761	7	7	7
CON__P02533;Q61781;CON__Q9QWL7;CON__Q04695;Q9QWL7;CON__Q6IFX2;CON__A2A4G1;CON__P19012;Q61414;Q6IFX2;CON__Q9Z2K1;Q9Z2K1;CON__Q3ZAW8;P05784;CON__P08727;P19001;CON__P05784;CON__P19001;CON__Q7Z3Y9;CON__Q14532;CON__Q61782;CON__O76015;CON__O76014;CON__Q9D312;CON__Q92764;CON__P35900;CON__Q15323;CON__Q9UE12;CON__O76013;CON__REFSEQ:XP_986630;CON__A2AB72;CON__Q497I4;CON__A2A5Y0;CON__Q14525;Q61897;Q62168;Q6…	CON__P02533;Q61781;CON__Q9QWL7;CON__Q04695;Q9QWL7;CON__Q6IFX2;CON__A2A4G1;CON__P19012;Q61414;Q6IFX2	8;6;5;5;5;4;4;4;4;4;3;3;3;2;2;2;2;2;1;1;1;1;1;1;1;1;1;1;1;1;1;1;1;1;1;1;1;1;1;1;1;1;1;1;1;1	5;4;3;3;3;3;1;2;1;3;1;1;1;0;0;0;0;0;0;0;1;0;0;1;0;1;0;0;0;0;0;0;0;0;0;0;0;1;0;0;0;0;0;0;0;0	2;2;2;2;2;0;0;0;0;0;0;0;0;0;0;0;0;0;0;0;0;0;0;0;0;0;0;0;0;0;0;0;0;0;0;0;0;0;0;0;0;0;0;0;0;0	Keratin, type I cytoskeletal 14;Keratin, type I cytoskeletal 17;Keratin, type I cytoskeletal 15;Keratin, type I cytoskeletal 42	Krt14;Krt17;Krt15;Krt42	;sp|Q61781|K1C14_MOUSE Keratin, type I cytoskeletal 14 OS=Mus musculus OX=10090 GN=Krt14 PE=1 SV=2;;;sp|Q9QWL7|K1C17_MOUSE Keratin, type I cytoskeletal 17 OS=Mus musculus OX=10090 GN=Krt17 PE=1 SV=3;;;;sp|Q61414|K1C15_MOUSE Keratin, type I cytoskeletal 15
CON__P48668;CON__P02538;CON__P04259;CON__O95678;CON__Q8VED5;Q8VED5;Q99M73;CON__Q9NSB2;CON__P07744;CON__P05787;CON__Q3KNV1;CON__P08729;CON__Q6ISB0;CON__Q9DCV7;Q9DCV7;P07744;P11679;P97861;CON__Q8N1N4-2;CON__Q7RTT2;Q9ERE2;CON__P78386;CON__H-INV:HIT000292931;CON__Q6NT21;P03995;CON__P78385;Q6IMF0;CON__O43790;Q9Z2T6;CON__Q61726;CON__Q14533	CON__P48668;CON__P02538;CON__P04259;CON__O95678	8;8;7;4;3;3;2;2;2;2;2;2;2;2;2;2;2;1;1;1;1;1;1;1;1;1;1;1;1;1;1	4;4;3;1;0;0;0;0;0;0;0;0;0;0;0;0;0;0;0;0;0;0;0;0;0;0;0;0;0;0;0	2;2;1;0;0;0;0;0;0;0;0;0;0;0;0;0;0;0;0;0;0;0;0;0;0;0;0;0;0;0;0			;;;
CON__P02666	CON__P02666	4	4	4
CON__P02668	CON__P02668	1	1	1
CON__P02754	CON__P02754	9	9	9
CON__P02769;CON__P02768-1;P07724	CON__P02769	41;4;1	41;4;1	41;4;1
CON__P04264	CON__P04264	24	24	15
CON__P07477	CON__P07477	1	1	1
CON__P08779	CON__P08779	7	2	2
CON__P12763	CON__P12763	6	6	6
CON__P13645;CON__P02535-1;P02535;CON__Q148H6;CON__Q7Z3Y7;CON__Q7Z3Z0;CON__Q7Z3Y8	CON__P13645	22;10;10;3;3;2;2	22;10;10;3;3;2;2	17;6;6;1;1;1;1
CON__P13647	CON__P13647	7	3	1
CON__P34955	CON__P34955	5	5	5
CON__P35527	CON__P35527	15	14	14
CON__P35908v2;CON__P35908;CON__Q9R0H5;CON__P19013;CON__Q7Z794;CON__Q6IFZ6;CON__Q6NXH9;Q6IFZ9;Q6NXH9;Q9R0H5;Q6IFZ6;CON__Q3SY84;CON__Q9H552;CON__Q6IME9;CON__Q32MB2;Q6IME9;CON__Q7RTS7	CON__P35908v2;CON__P35908	19;18;2;2;2;2;2;2;2;2;2;1;1;1;1;1;1	17;16;1;2;1;1;1;1;1;1;1;1;1;1;1;1;1	11;10;0;0;0;0;0;0;0;0;0;0;0;0;0;0;0			;
CON__P62894;P00015	CON__P62894;P00015	6;4	2;1	2;1	Cytochrome c, testis-specific	Cyct	;sp|P00015|CYC2_MOUSE Cytochrome c, testis-specific OS=Mus musculus OX=10090 GN=Cyct PE=1 SV=3
CON__Q3MHH8;P00688;P00687	CON__Q3MHH8;P00688;P00687	1;1;1	1;1;1	1;1;1	Pancreatic alpha-amylase;Alpha-amylase 1	Amy2;Amy1	;sp|P00688|AMYP_MOUSE Pancreatic alpha-amylase OS=Mus musculus OX=10090 GN=Amy2 PE=1 SV=2;sp|P00687|AMY1_MOUSE Alpha-amylase 1 OS=Mus musculus OX=10090 GN=Amy1 PE=1 SV=2
CON__Q3ZBD7	CON__Q3ZBD7	9	1	1
D3YXK2;Q80YR5	D3YXK2;Q80YR5	5;3	5;3	5;3	Scaffold attachment factor B1;Scaffold attachment factor B2	Safb;Safb2	sp|D3YXK2|SAFB1_MOUSE Scaffold attachment factor B1 OS=Mus musculus OX=10090 GN=Safb PE=1 SV=2;sp|Q80YR5|SAFB2_MOUSE Scaffold attachment factor B2 OS=Mus musculus OX=10090 GN=Safb2 PE=1 SV=2
D3Z6Q9	D3Z6Q9	7	5	4	Bridging integrator 2	Bin2	sp|D3Z6Q9|BIN2_MOUSE Bridging integrator 2 OS=Mus musculus OX=10090 GN=Bin2 PE=1 SV=1
D3Z7P3	D3Z7P3	10	10	10	Glutaminase kidney isoform, mitochondrial	Gls	sp|D3Z7P3|GLSK_MOUSE Glutaminase kidney isoform, mitochondrial OS=Mus musculus OX=10090 GN=Gls PE=1 SV=1
E9PVA8	E9PVA8	19	19	17		Gcn1l1	sp|E9PVA8|GCN1_MOUSE eIF-2-alpha kinase activator GCN1 OS=Mus musculus OX=10090 GN=Gcn1 PE=1 SV=1
E9PVX6	E9PVX6	5	5	5		Mki67	sp|E9PVX6|KI67_MOUSE Proliferation marker protein Ki-67 OS=Mus musculus OX=10090 GN=Mki67 PE=1 SV=1
E9Q1P8;Q8K3X4	E9Q1P8	7;1	7;1	7;1	Interferon regulatory factor 2-binding protein 2	Irf2bp2	sp|E9Q1P8|I2BP2_MOUSE Interferon regulatory factor 2-binding protein 2 OS=Mus musculus OX=10090 GN=Irf2bp2 PE=1 SV=1
E9Q414	E9Q414	3	3	3	Apolipoprotein B-100;Apolipoprotein B-48	Apob	sp|E9Q414|APOB_MOUSE Apolipoprotein B-100 OS=Mus musculus OX=10090 GN=Apob PE=1 SV=1
E9Q555	E9Q555	5	5	5	E3 ubiquitin-protein ligase RNF213	Rnf213	sp|E9Q555|RN213_MOUSE E3 ubiquitin-protein ligase RNF213 OS=Mus musculus OX=10090 GN=Rnf213 PE=1 SV=2
E9Q5C9	E9Q5C9	16	16	16		Nolc1	sp|E9Q5C9|NOLC1_MOUSE Nucleolar and coiled-body phosphoprotein 1 OS=Mus musculus OX=10090 GN=Nolc1 PE=1 SV=1
E9Q634;P70248	E9Q634;P70248	5;3	5;3	5;3	Unconventional myosin-Ie;Unconventional myosin-If	Myo1e;Myo1f	sp|E9Q634|MYO1E_MOUSE Unconventional myosin-Ie OS=Mus musculus OX=10090 GN=Myo1e PE=1 SV=1;sp|P70248|MYO1F_MOUSE Unconventional myosin-If OS=Mus musculus OX=10090 GN=Myo1f PE=1 SV=1
E9Q6J5	E9Q6J5	3	3	3		Bod1l	sp|E9Q6J5|BD1L1_MOUSE Biorientation of chromosomes in cell division protein 1-like 1 OS=Mus musculus OX=10090 GN=Bod1l PE=1 SV=1
E9Q7G0	E9Q7G0	17	17	17		Numa1	sp|E9Q7G0|NUMA1_MOUSE Nuclear mitotic apparatus protein 1 OS=Mus musculus OX=10090 GN=Numa1 PE=1 SV=1
F6SEU4	F6SEU4	3	3	3	Ras/Rap GTPase-activating protein SynGAP	Syngap1	sp|F6SEU4|SYGP1_MOUSE Ras/Rap GTPase-activating protein SynGAP OS=Mus musculus OX=10090 GN=Syngap1 PE=1 SV=2
F6ZDS4	F6ZDS4	41	41	41	Nucleoprotein TPR	Tpr	sp|F6ZDS4|TPR_MOUSE Nucleoprotein TPR OS=Mus musculus OX=10090 GN=Tpr PE=1 SV=1
O08528	O08528	22	22	17	Hexokinase-2	Hk2	sp|O08528|HXK2_MOUSE Hexokinase-2 OS=Mus musculus OX=10090 GN=Hk2 PE=1 SV=1
O08529	O08529	5	5	5	Calpain-2 catalytic subunit	Capn2	sp|O08529|CAN2_MOUSE Calpain-2 catalytic subunit OS=Mus musculus OX=10090 GN=Capn2 PE=1 SV=4
O08539;Q7TQF7	O08539	8;2	8;2	6;0	Myc box-dependent-interacting protein 1	Bin1	sp|O08539|BIN1_MOUSE Myc box-dependent-interacting protein 1 OS=Mus musculus OX=10090 GN=Bin1 PE=1 SV=1
O08553;Q62188;P97427	O08553	20;4;3	20;4;3	19;3;3	Dihydropyrimidinase-related protein 2	Dpysl2	sp|O08553|DPYL2_MOUSE Dihydropyrimidinase-related protein 2 OS=Mus musculus OX=10090 GN=Dpysl2 PE=1 SV=2
O08582	O08582	5	5	5	GTP-binding protein 1	Gtpbp1	sp|O08582|GTPB1_MOUSE GTP-binding protein 1 OS=Mus musculus OX=10090 GN=Gtpbp1 PE=1 SV=2
O08583;Q9JJW6	O08583;Q9JJW6	3;2	3;2	3;2	THO complex subunit 4;Aly/REF export factor 2	Alyref;Alyref2	sp|O08583|THOC4_MOUSE THO complex subunit 4 OS=Mus musculus OX=10090 GN=Alyref PE=1 SV=3;sp|Q9JJW6|ALRF2_MOUSE Aly/REF export factor 2 OS=Mus musculus OX=10090 GN=Alyref2 PE=1 SV=1
O08585	O08585	8	8	8	Clathrin light chain A	Clta	sp|O08585|CLCA_MOUSE Clathrin light chain A OS=Mus musculus OX=10090 GN=Clta PE=1 SV=2
O08599	O08599	3	3	3	Syntaxin-binding protein 1	Stxbp1	sp|O08599|STXB1_MOUSE Syntaxin-binding protein 1 OS=Mus musculus OX=10090 GN=Stxbp1 PE=1 SV=2
O08638	O08638	12	2	2	Myosin-11	Myh11	sp|O08638|MYH11_MOUSE Myosin-11 OS=Mus musculus OX=10090 GN=Myh11 PE=1 SV=1
O08663	O08663	4	4	4	Methionine aminopeptidase 2	Metap2	sp|O08663|MAP2_MOUSE Methionine aminopeptidase 2 OS=Mus musculus OX=10090 GN=Metap2 PE=1 SV=1
O08709	O08709	13	13	13	Peroxiredoxin-6	Prdx6	sp|O08709|PRDX6_MOUSE Peroxiredoxin-6 OS=Mus musculus OX=10090 GN=Prdx6 PE=1 SV=3
O08738	O08738	6	6	6	Caspase-6;Caspase-6 subunit p18;Caspase-6 subunit p11	Casp6	sp|O08738|CASP6_MOUSE Caspase-6 OS=Mus musculus OX=10090 GN=Casp6 PE=1 SV=1
O08749	O08749	16	16	16	Dihydrolipoyl dehydrogenase, mitochondrial	Dld	sp|O08749|DLDH_MOUSE Dihydrolipoyl dehydrogenase, mitochondrial OS=Mus musculus OX=10090 GN=Dld PE=1 SV=2
O08756	O08756	10	10	10	3-hydroxyacyl-CoA dehydrogenase type-2	Hsd17b10	sp|O08756|HCD2_MOUSE 3-hydroxyacyl-CoA dehydrogenase type-2 OS=Mus musculus OX=10090 GN=Hsd17b10 PE=1 SV=4
O08759	O08759	2	2	2	Ubiquitin-protein ligase E3A	Ube3a	sp|O08759|UBE3A_MOUSE Ubiquitin-protein ligase E3A OS=Mus musculus OX=10090 GN=Ube3a PE=1 SV=2
O08784	O08784	25	25	25	Treacle protein	Tcof1	sp|O08784|TCOF_MOUSE Treacle protein OS=Mus musculus OX=10090 GN=Tcof1 PE=1 SV=1
O08788	O08788	8	8	8	Dynactin subunit 1	Dctn1	sp|O08788|DCTN1_MOUSE Dynactin subunit 1 OS=Mus musculus OX=10090 GN=Dctn1 PE=1 SV=3
O08795	O08795	12	12	12	Glucosidase 2 subunit beta	Prkcsh	sp|O08795|GLU2B_MOUSE Glucosidase 2 subunit beta OS=Mus musculus OX=10090 GN=Prkcsh PE=1 SV=1
O08807	O08807	10	9	9	Peroxiredoxin-4	Prdx4	sp|O08807|PRDX4_MOUSE Peroxiredoxin-4 OS=Mus musculus OX=10090 GN=Prdx4 PE=1 SV=1
O08808	O08808	5	5	5	Protein diaphanous homolog 1	Diaph1	sp|O08808|DIAP1_MOUSE Protein diaphanous homolog 1 OS=Mus musculus OX=10090 GN=Diaph1 PE=1 SV=1
O08810	O08810	27	26	26	116 kDa U5 small nuclear ribonucleoprotein component	Eftud2	sp|O08810|U5S1_MOUSE 116 kDa U5 small nuclear ribonucleoprotein component OS=Mus musculus OX=10090 GN=Eftud2 PE=1 SV=1
O08811	O08811	1	1	1	TFIIH basal transcription factor complex helicase XPD subunit	Ercc2	sp|O08811|ERCC2_MOUSE General transcription and DNA repair factor IIH helicase subunit XPD OS=Mus musculus OX=10090 GN=Ercc2 PE=1 SV=2
O08848	O08848	2	2	2	60 kDa SS-A/Ro ribonucleoprotein	Trove2	sp|O08848|RO60_MOUSE 60 kDa SS-A/Ro ribonucleoprotein OS=Mus musculus OX=10090 GN=RO60 PE=1 SV=1
O08908	O08908	1	1	1	Phosphatidylinositol 3-kinase regulatory subunit beta	Pik3r2	sp|O08908|P85B_MOUSE Phosphatidylinositol 3-kinase regulatory subunit beta OS=Mus musculus OX=10090 GN=Pik3r2 PE=1 SV=2
O08915	O08915	2	2	2	AH receptor-interacting protein	Aip	sp|O08915|AIP_MOUSE AH receptor-interacting protein OS=Mus musculus OX=10090 GN=Aip PE=1 SV=1
O08997	O08997	5	5	5	Copper transport protein ATOX1	Atox1	sp|O08997|ATOX1_MOUSE Copper transport protein ATOX1 OS=Mus musculus OX=10090 GN=Atox1 PE=1 SV=1
O09061	O09061	10	10	10	Proteasome subunit beta type-1	Psmb1	sp|O09061|PSB1_MOUSE Proteasome subunit beta type-1 OS=Mus musculus OX=10090 GN=Psmb1 PE=1 SV=1
O09106	O09106	8	8	6	Histone deacetylase 1	Hdac1	sp|O09106|HDAC1_MOUSE Histone deacetylase 1 OS=Mus musculus OX=10090 GN=Hdac1 PE=1 SV=1
O09131;Q8K2Q2	O09131	14;1	14;1	14;1	Glutathione S-transferase omega-1	Gsto1	sp|O09131|GSTO1_MOUSE Glutathione S-transferase omega-1 OS=Mus musculus OX=10090 GN=Gsto1 PE=1 SV=2
O09159	O09159	10	10	10	Lysosomal alpha-mannosidase	Man2b1	sp|O09159|MA2B1_MOUSE Lysosomal alpha-mannosidase OS=Mus musculus OX=10090 GN=Man2b1 PE=1 SV=4
O09167	O09167	5	5	5	60S ribosomal protein L21	Rpl21	sp|O09167|RL21_MOUSE 60S ribosomal protein L21 OS=Mus musculus OX=10090 GN=Rpl21 PE=1 SV=3
O09172	O09172	4	4	4	Glutamate--cysteine ligase regulatory subunit	Gclm	sp|O09172|GSH0_MOUSE Glutamate--cysteine ligase regulatory subunit OS=Mus musculus OX=10090 GN=Gclm PE=1 SV=1
O09174	O09174	2	2	2	Alpha-methylacyl-CoA racemase	Amacr	sp|O09174|AMACR_MOUSE Alpha-methylacyl-CoA racemase OS=Mus musculus OX=10090 GN=Amacr PE=1 SV=4
O35075	O35075	5	5	5	Down syndrome critical region protein 3 homolog	Dscr3	sp|O35075|VP26C_MOUSE Vacuolar protein sorting-associated protein 26C OS=Mus musculus OX=10090 GN=Vps26c PE=1 SV=1
O35127	O35127	2	2	2	Protein C10	Grcc10	sp|O35127|C10_MOUSE Protein C10 OS=Mus musculus OX=10090 GN=Grcc10 PE=1 SV=1
O35143	O35143	3	3	3	ATPase inhibitor, mitochondrial	Atpif1	sp|O35143|ATIF1_MOUSE ATPase inhibitor, mitochondrial OS=Mus musculus OX=10090 GN=ATP5IF1 PE=1 SV=2
O35215	O35215	5	5	5	D-dopachrome decarboxylase	Ddt	sp|O35215|DOPD_MOUSE D-dopachrome decarboxylase OS=Mus musculus OX=10090 GN=Ddt PE=1 SV=3
O35218	O35218	3	3	3	Cleavage and polyadenylation specificity factor subunit 2	Cpsf2	sp|O35218|CPSF2_MOUSE Cleavage and polyadenylation specificity factor subunit 2 OS=Mus musculus OX=10090 GN=Cpsf2 PE=1 SV=1
O35226	O35226	11	11	11	26S proteasome non-ATPase regulatory subunit 4	Psmd4	sp|O35226|PSMD4_MOUSE 26S proteasome non-ATPase regulatory subunit 4 OS=Mus musculus OX=10090 GN=Psmd4 PE=1 SV=1
O35286;A2A4P0	O35286	24;1	24;1	24;1	Pre-mRNA-splicing factor ATP-dependent RNA helicase DHX15	Dhx15	sp|O35286|DHX15_MOUSE Pre-mRNA-splicing factor ATP-dependent RNA helicase DHX15 OS=Mus musculus OX=10090 GN=Dhx15 PE=1 SV=2
O35295	O35295	6	6	6	Transcriptional activator protein Pur-beta	Purb	sp|O35295|PURB_MOUSE Transcriptional activator protein Pur-beta OS=Mus musculus OX=10090 GN=Purb PE=1 SV=3
O35326	O35326	2	2	2	Serine/arginine-rich splicing factor 5	Srsf5	sp|O35326|SRSF5_MOUSE Serine/arginine-rich splicing factor 5 OS=Mus musculus OX=10090 GN=Srsf5 PE=1 SV=2
O35343	O35343	7	3	3	Importin subunit alpha-3	Kpna4	sp|O35343|IMA3_MOUSE Importin subunit alpha-3 OS=Mus musculus OX=10090 GN=Kpna4 PE=1 SV=1
O35344	O35344	8	8	4	Importin subunit alpha-4	Kpna3	sp|O35344|IMA4_MOUSE Importin subunit alpha-4 OS=Mus musculus OX=10090 GN=Kpna3 PE=1 SV=1
O35350	O35350	3	3	3	Calpain-1 catalytic subunit	Capn1	sp|O35350|CAN1_MOUSE Calpain-1 catalytic subunit OS=Mus musculus OX=10090 GN=Capn1 PE=1 SV=1
O35381;Q64G17	O35381	10;4	10;4	7;2	Acidic leucine-rich nuclear phosphoprotein 32 family member A	Anp32a	sp|O35381|AN32A_MOUSE Acidic leucine-rich nuclear phosphoprotein 32 family member A OS=Mus musculus OX=10090 GN=Anp32a PE=1 SV=1
O35459	O35459	5	5	4	Delta(3,5)-Delta(2,4)-dienoyl-CoA isomerase, mitochondrial	Ech1	sp|O35459|ECH1_MOUSE Delta(3,5)-Delta(2,4)-dienoyl-CoA isomerase, mitochondrial OS=Mus musculus OX=10090 GN=Ech1 PE=1 SV=1
O35551	O35551	7	7	7	Rab GTPase-binding effector protein 1	Rabep1	sp|O35551|RABE1_MOUSE Rab GTPase-binding effector protein 1 OS=Mus musculus OX=10090 GN=Rabep1 PE=1 SV=2
O35593	O35593	9	9	9	26S proteasome non-ATPase regulatory subunit 14	Psmd14	sp|O35593|PSDE_MOUSE 26S proteasome non-ATPase regulatory subunit 14 OS=Mus musculus OX=10090 GN=Psmd14 PE=1 SV=2
O35638;Q9D3E6	O35638	3;1	3;1	3;1	Cohesin subunit SA-2	Stag2	sp|O35638|STAG2_MOUSE Cohesin subunit SA-2 OS=Mus musculus OX=10090 GN=Stag2 PE=1 SV=3
O35639	O35639	18	18	18	Annexin A3	Anxa3	sp|O35639|ANXA3_MOUSE Annexin A3 OS=Mus musculus OX=10090 GN=Anxa3 PE=1 SV=4
O35643	O35643	17	17	7	AP-1 complex subunit beta-1	Ap1b1	sp|O35643|AP1B1_MOUSE AP-1 complex subunit beta-1 OS=Mus musculus OX=10090 GN=Ap1b1 PE=1 SV=2
O35654	O35654	2	2	2	DNA polymerase delta subunit 2	Pold2	sp|O35654|DPOD2_MOUSE DNA polymerase delta subunit 2 OS=Mus musculus OX=10090 GN=Pold2 PE=1 SV=2
O35658	O35658	5	5	5	Complement component 1 Q subcomponent-binding protein, mitochondrial	C1qbp	sp|O35658|C1QBP_MOUSE Complement component 1 Q subcomponent-binding protein, mitochondrial OS=Mus musculus OX=10090 GN=C1qbp PE=1 SV=1
O35685	O35685	21	21	21	Nuclear migration protein nudC	Nudc	sp|O35685|NUDC_MOUSE Nuclear migration protein nudC OS=Mus musculus OX=10090 GN=Nudc PE=1 SV=1
O35737;P70333	O35737;P70333	5;3	3;2	3;2	Heterogeneous nuclear ribonucleoprotein H;Heterogeneous nuclear ribonucleoprotein H, N-terminally processed;Heterogeneous nuclear ribonucleoprotein H2	Hnrnph1;Hnrnph2	sp|O35737|HNRH1_MOUSE Heterogeneous nuclear ribonucleoprotein H OS=Mus musculus OX=10090 GN=Hnrnph1 PE=1 SV=3;sp|P70333|HNRH2_MOUSE Heterogeneous nuclear ribonucleoprotein H2 OS=Mus musculus OX=10090 GN=Hnrnph2 PE=1 SV=1
O35744	O35744	1	1	1	Chitinase-like protein 3	Chil3	sp|O35744|CHIL3_MOUSE Chitinase-like protein 3 OS=Mus musculus OX=10090 GN=Chil3 PE=1 SV=2
O35841	O35841	16	16	16	Apoptosis inhibitor 5	Api5	sp|O35841|API5_MOUSE Apoptosis inhibitor 5 OS=Mus musculus OX=10090 GN=Api5 PE=1 SV=2
O35855	O35855	12	12	12	Branched-chain-amino-acid aminotransferase, mitochondrial	Bcat2	sp|O35855|BCAT2_MOUSE Branched-chain-amino-acid aminotransferase, mitochondrial OS=Mus musculus OX=10090 GN=Bcat2 PE=1 SV=2
O35857	O35857	8	8	8	Mitochondrial import inner membrane translocase subunit TIM44	Timm44	sp|O35857|TIM44_MOUSE Mitochondrial import inner membrane translocase subunit TIM44 OS=Mus musculus OX=10090 GN=Timm44 PE=1 SV=2
O35864	O35864	12	12	12	COP9 signalosome complex subunit 5	Cops5	sp|O35864|CSN5_MOUSE COP9 signalosome complex subunit 5 OS=Mus musculus OX=10090 GN=Cops5 PE=1 SV=3
O35887	O35887	9	9	9	Calumenin	Calu	sp|O35887|CALU_MOUSE Calumenin OS=Mus musculus OX=10090 GN=Calu PE=1 SV=1
O35900	O35900	4	4	4	U6 snRNA-associated Sm-like protein LSm2	Lsm2	sp|O35900|LSM2_MOUSE U6 snRNA-associated Sm-like protein LSm2 OS=Mus musculus OX=10090 GN=Lsm2 PE=1 SV=1
O35943	O35943	1	1	1	Frataxin, mitochondrial;Frataxin intermediate form;Frataxin mature form	Fxn	sp|O35943|FRDA_MOUSE Frataxin, mitochondrial OS=Mus musculus OX=10090 GN=Fxn PE=1 SV=1
O35955	O35955	5	5	5	Proteasome subunit beta type-10	Psmb10	sp|O35955|PSB10_MOUSE Proteasome subunit beta type-10 OS=Mus musculus OX=10090 GN=Psmb10 PE=1 SV=1
O54692	O54692	2	2	2	Centromere/kinetochore protein zw10 homolog	Zw10	sp|O54692|ZW10_MOUSE Centromere/kinetochore protein zw10 homolog OS=Mus musculus OX=10090 GN=Zw10 PE=1 SV=3
O54774	O54774	6	6	6	AP-3 complex subunit delta-1	Ap3d1	sp|O54774|AP3D1_MOUSE AP-3 complex subunit delta-1 OS=Mus musculus OX=10090 GN=Ap3d1 PE=1 SV=1
O54833	O54833	10	10	10	Casein kinase II subunit alpha	Csnk2a2	sp|O54833|CSK22_MOUSE Casein kinase II subunit alpha OS=Mus musculus OX=10090 GN=Csnk2a2 PE=1 SV=1
O54879	O54879	2	2	2	High mobility group protein B3	Hmgb3	sp|O54879|HMGB3_MOUSE High mobility group protein B3 OS=Mus musculus OX=10090 GN=Hmgb3 PE=1 SV=3
O54941	O54941	2	1	1	SWI/SNF-related matrix-associated actin-dependent regulator of chromatin subfamily E member 1	Smarce1	sp|O54941|SMCE1_MOUSE SWI/SNF-related matrix-associated actin-dependent regulator of chromatin subfamily E member 1 OS=Mus musculus OX=10090 GN=Smarce1 PE=1 SV=1
O54950	O54950	1	1	1	5-AMP-activated protein kinase subunit gamma-1	Prkag1	sp|O54950|AAKG1_MOUSE 5-AMP-activated protein kinase subunit gamma-1 OS=Mus musculus OX=10090 GN=Prkag1 PE=1 SV=2
O54984	O54984	10	10	9	ATPase Asna1	Asna1	sp|O54984|ASNA_MOUSE ATPase Asna1 OS=Mus musculus OX=10090 GN=Asna1 PE=1 SV=2
O54988;O55098	O54988	18;1	18;1	18;1	STE20-like serine/threonine-protein kinase	Slk	sp|O54988|SLK_MOUSE STE20-like serine/threonine-protein kinase OS=Mus musculus OX=10090 GN=Slk PE=1 SV=2
O55013	O55013	7	7	6	Trafficking protein particle complex subunit 3	Trappc3	sp|O55013|TPPC3_MOUSE Trafficking protein particle complex subunit 3 OS=Mus musculus OX=10090 GN=Trappc3 PE=1 SV=1
O55023	O55023	12	12	12	Inositol monophosphatase 1	Impa1	sp|O55023|IMPA1_MOUSE Inositol monophosphatase 1 OS=Mus musculus OX=10090 GN=Impa1 PE=1 SV=1
O55029	O55029	19	19	18	Coatomer subunit beta	Copb2	sp|O55029|COPB2_MOUSE Coatomer subunit beta OS=Mus musculus OX=10090 GN=Copb2 PE=1 SV=2
O55102	O55102	1	1	1	Biogenesis of lysosome-related organelles complex 1 subunit 1	Bloc1s1	sp|O55102|BL1S1_MOUSE Biogenesis of lysosome-related organelles complex 1 subunit 1 OS=Mus musculus OX=10090 GN=Bloc1s1 PE=1 SV=2
O55106	O55106	1	1	1	Striatin	Strn	sp|O55106|STRN_MOUSE Striatin OS=Mus musculus OX=10090 GN=Strn PE=1 SV=2
O55126	O55126	1	1	1	Protein NipSnap homolog 2	Gbas	sp|O55126|NIPS2_MOUSE Protein NipSnap homolog 2 OS=Mus musculus OX=10090 GN=Nipsnap2 PE=1 SV=1
O55131;Q9DA97	O55131	15;1	15;1	13;0	Septin-7	2007-09-01	sp|O55131|SEPT7_MOUSE Septin-7 OS=Mus musculus OX=10090 GN=Septin7 PE=1 SV=1
O55135	O55135	4	4	4	Eukaryotic translation initiation factor 6	Eif6	sp|O55135|IF6_MOUSE Eukaryotic translation initiation factor 6 OS=Mus musculus OX=10090 GN=Eif6 PE=1 SV=2
O55142	O55142	4	4	4	60S ribosomal protein L35a	Rpl35a	sp|O55142|RL35A_MOUSE 60S ribosomal protein L35a OS=Mus musculus OX=10090 GN=Rpl35a PE=1 SV=2
O55201	O55201	12	12	12	Transcription elongation factor SPT5	Supt5h	sp|O55201|SPT5H_MOUSE Transcription elongation factor SPT5 OS=Mus musculus OX=10090 GN=Supt5h PE=1 SV=1
O55222	O55222	4	4	4	Integrin-linked protein kinase	Ilk	sp|O55222|ILK_MOUSE Integrin-linked protein kinase OS=Mus musculus OX=10090 GN=Ilk PE=1 SV=2
O55229	O55229	5	5	5	Choline/ethanolamine kinase	Chkb	sp|O55229|CHKB_MOUSE Choline/ethanolamine kinase OS=Mus musculus OX=10090 GN=Chkb PE=1 SV=3
O55234	O55234	12	12	12	Proteasome subunit beta type-5	Psmb5	sp|O55234|PSB5_MOUSE Proteasome subunit beta type-5 OS=Mus musculus OX=10090 GN=Psmb5 PE=1 SV=3
O70133	O70133	1	1	1	ATP-dependent RNA helicase A	Dhx9	sp|O70133|DHX9_MOUSE ATP-dependent RNA helicase A OS=Mus musculus OX=10090 GN=Dhx9 PE=1 SV=2
O70145	O70145	10	10	10	Neutrophil cytosol factor 2	Ncf2	sp|O70145|NCF2_MOUSE Neutrophil cytosol factor 2 OS=Mus musculus OX=10090 GN=Ncf2 PE=1 SV=1
O70157	O70157	1	1	1	DNA topoisomerase 3-alpha	Top3a	sp|O70157|TOP3A_MOUSE DNA topoisomerase 3-alpha OS=Mus musculus OX=10090 GN=Top3a PE=2 SV=1
O70194	O70194	3	3	3	Eukaryotic translation initiation factor 3 subunit D	Eif3d	sp|O70194|EIF3D_MOUSE Eukaryotic translation initiation factor 3 subunit D OS=Mus musculus OX=10090 GN=Eif3d PE=1 SV=2
O70250	O70250	5	1	1	Phosphoglycerate mutase 2	Pgam2	sp|O70250|PGAM2_MOUSE Phosphoglycerate mutase 2 OS=Mus musculus OX=10090 GN=Pgam2 PE=1 SV=3
O70251	O70251	9	9	9	Elongation factor 1-beta	Eef1b	sp|O70251|EF1B_MOUSE Elongation factor 1-beta OS=Mus musculus OX=10090 GN=Eef1b PE=1 SV=5
O70252	O70252	1	1	1	Heme oxygenase 2	Hmox2	sp|O70252|HMOX2_MOUSE Heme oxygenase 2 OS=Mus musculus OX=10090 GN=Hmox2 PE=1 SV=1
O70310;O70311	O70310	6;2	6;2	6;2	Glycylpeptide N-tetradecanoyltransferase 1	Nmt1	sp|O70310|NMT1_MOUSE Glycylpeptide N-tetradecanoyltransferase 1 OS=Mus musculus OX=10090 GN=Nmt1 PE=1 SV=1
O70318;Q9WV92	O70318	11;1	11;1	9;1	Band 4.1-like protein 2	Epb41l2	sp|O70318|E41L2_MOUSE Band 4.1-like protein 2 OS=Mus musculus OX=10090 GN=Epb41l2 PE=1 SV=2
O70325	O70325	1	1	1	Phospholipid hydroperoxide glutathione peroxidase, mitochondrial	Gpx4	sp|O70325|GPX4_MOUSE Phospholipid hydroperoxide glutathione peroxidase OS=Mus musculus OX=10090 GN=Gpx4 PE=1 SV=4
O70370	O70370	3	3	3	Cathepsin S	Ctss	sp|O70370|CATS_MOUSE Cathepsin S OS=Mus musculus OX=10090 GN=Ctss PE=1 SV=2
O70378	O70378	3	3	3	ER membrane protein complex subunit 8	Emc8	sp|O70378|EMC8_MOUSE ER membrane protein complex subunit 8 OS=Mus musculus OX=10090 GN=Emc8 PE=1 SV=1
O70404	O70404	1	1	1	Vesicle-associated membrane protein 8	Vamp8	sp|O70404|VAMP8_MOUSE Vesicle-associated membrane protein 8 OS=Mus musculus OX=10090 GN=Vamp8 PE=1 SV=1
O70435	O70435	11	11	11	Proteasome subunit alpha type-3	Psma3	sp|O70435|PSA3_MOUSE Proteasome subunit alpha type-3 OS=Mus musculus OX=10090 GN=Psma3 PE=1 SV=3
O70439	O70439	2	2	2	Syntaxin-7	Stx7	sp|O70439|STX7_MOUSE Syntaxin-7 OS=Mus musculus OX=10090 GN=Stx7 PE=1 SV=3
O70456	O70456	4	1	1	14-3-3 protein sigma	Sfn	sp|O70456|1433S_MOUSE 14-3-3 protein sigma OS=Mus musculus OX=10090 GN=Sfn PE=1 SV=2
O70475	O70475	3	3	3	UDP-glucose 6-dehydrogenase	Ugdh	sp|O70475|UGDH_MOUSE UDP-glucose 6-dehydrogenase OS=Mus musculus OX=10090 GN=Ugdh PE=1 SV=1
O70492	O70492	6	4	4	Sorting nexin-3	Snx3	sp|O70492|SNX3_MOUSE Sorting nexin-3 OS=Mus musculus OX=10090 GN=Snx3 PE=1 SV=3
O70493	O70493	6	6	4	Sorting nexin-12	Snx12	sp|O70493|SNX12_MOUSE Sorting nexin-12 OS=Mus musculus OX=10090 GN=Snx12 PE=1 SV=1
O70591	O70591	6	6	6	Prefoldin subunit 2	Pfdn2	sp|O70591|PFD2_MOUSE Prefoldin subunit 2 OS=Mus musculus OX=10090 GN=Pfdn2 PE=1 SV=2
O88271	O88271	5	5	5	Craniofacial development protein 1	Cfdp1	sp|O88271|CFDP1_MOUSE Craniofacial development protein 1 OS=Mus musculus OX=10090 GN=Cfdp1 PE=1 SV=1
O88342	O88342	28	28	28	WD repeat-containing protein 1	Wdr1	sp|O88342|WDR1_MOUSE WD repeat-containing protein 1 OS=Mus musculus OX=10090 GN=Wdr1 PE=1 SV=3
O88447;O88448;Q9DBS5;Q91W40	O88447	7;3;3;1	7;3;3;1	7;3;3;1	Kinesin light chain 1	Klc1	sp|O88447|KLC1_MOUSE Kinesin light chain 1 OS=Mus musculus OX=10090 GN=Klc1 PE=1 SV=3
O88487	O88487	6	6	6	Cytoplasmic dynein 1 intermediate chain 2	Dync1i2	sp|O88487|DC1I2_MOUSE Cytoplasmic dynein 1 intermediate chain 2 OS=Mus musculus OX=10090 GN=Dync1i2 PE=1 SV=1
O88513	O88513	2	2	2	Geminin	Gmnn	sp|O88513|GEMI_MOUSE Geminin OS=Mus musculus OX=10090 GN=Gmnn PE=1 SV=1
O88522	O88522	1	1	1	NF-kappa-B essential modulator	Ikbkg	sp|O88522|NEMO_MOUSE NF-kappa-B essential modulator OS=Mus musculus OX=10090 GN=Ikbkg PE=1 SV=2
O88532	O88532	3	3	3	Zinc finger RNA-binding protein	Zfr	sp|O88532|ZFR_MOUSE Zinc finger RNA-binding protein OS=Mus musculus OX=10090 GN=Zfr PE=1 SV=2
O88543	O88543	10	10	10	COP9 signalosome complex subunit 3	Cops3	sp|O88543|CSN3_MOUSE COP9 signalosome complex subunit 3 OS=Mus musculus OX=10090 GN=Cops3 PE=1 SV=3
O88544	O88544	17	17	15	COP9 signalosome complex subunit 4	Cops4	sp|O88544|CSN4_MOUSE COP9 signalosome complex subunit 4 OS=Mus musculus OX=10090 GN=Cops4 PE=1 SV=1
O88545	O88545	11	11	11	COP9 signalosome complex subunit 6	Cops6	sp|O88545|CSN6_MOUSE COP9 signalosome complex subunit 6 OS=Mus musculus OX=10090 GN=Cops6 PE=1 SV=1
O88569	O88569	10	10	10	Heterogeneous nuclear ribonucleoproteins A2/B1	Hnrnpa2b1	sp|O88569|ROA2_MOUSE Heterogeneous nuclear ribonucleoproteins A2/B1 OS=Mus musculus OX=10090 GN=Hnrnpa2b1 PE=1 SV=2
O88587	O88587	7	7	6	Catechol O-methyltransferase	Comt	sp|O88587|COMT_MOUSE Catechol O-methyltransferase OS=Mus musculus OX=10090 GN=Comt PE=1 SV=2
O88653	O88653	1	1	1	Ragulator complex protein LAMTOR3	Lamtor3	sp|O88653|LTOR3_MOUSE Ragulator complex protein LAMTOR3 OS=Mus musculus OX=10090 GN=Lamtor3 PE=1 SV=1
O88668	O88668	1	1	1	Protein CREG1	Creg1	sp|O88668|CREG1_MOUSE Protein CREG1 OS=Mus musculus OX=10090 GN=Creg1 PE=1 SV=1
O88673	O88673	1	1	1	Diacylglycerol kinase alpha	Dgka	sp|O88673|DGKA_MOUSE Diacylglycerol kinase alpha OS=Mus musculus OX=10090 GN=Dgka PE=1 SV=2
O88685	O88685	23	23	23	26S protease regulatory subunit 6A	Psmc3	sp|O88685|PRS6A_MOUSE 26S proteasome regulatory subunit 6A OS=Mus musculus OX=10090 GN=Psmc3 PE=1 SV=2
O88696	O88696	7	7	7	ATP-dependent Clp protease proteolytic subunit, mitochondrial	Clpp	sp|O88696|CLPP_MOUSE ATP-dependent Clp protease proteolytic subunit, mitochondrial OS=Mus musculus OX=10090 GN=Clpp PE=1 SV=1
O88712	O88712	6	6	3	C-terminal-binding protein 1	Ctbp1	sp|O88712|CTBP1_MOUSE C-terminal-binding protein 1 OS=Mus musculus OX=10090 GN=Ctbp1 PE=1 SV=2
O88738;REV__Q5NCS9;REV__O88738	O88738	9;1;1	9;1;1	9;1;1	Baculoviral IAP repeat-containing protein 6	Birc6	sp|O88738|BIRC6_MOUSE Baculoviral IAP repeat-containing protein 6 OS=Mus musculus OX=10090 GN=Birc6 PE=1 SV=2
O88746	O88746	3	3	3	Target of Myb protein 1	Tom1	sp|O88746|TOM1_MOUSE Target of Myb protein 1 OS=Mus musculus OX=10090 GN=Tom1 PE=1 SV=1
O88796	O88796	6	6	6	Ribonuclease P protein subunit p30	Rpp30	sp|O88796|RPP30_MOUSE Ribonuclease P protein subunit p30 OS=Mus musculus OX=10090 GN=Rpp30 PE=1 SV=1
O88811;P70297	O88811	3;1	3;1	3;1	Signal transducing adapter molecule 2	Stam2	sp|O88811|STAM2_MOUSE Signal transducing adapter molecule 2 OS=Mus musculus OX=10090 GN=Stam2 PE=1 SV=1
O88844	O88844	22	21	21	Isocitrate dehydrogenase [NADP] cytoplasmic	Idh1	sp|O88844|IDHC_MOUSE Isocitrate dehydrogenase [NADP] cytoplasmic OS=Mus musculus OX=10090 GN=Idh1 PE=1 SV=2
O88874	O88874	1	1	1	Cyclin-K	Ccnk	sp|O88874|CCNK_MOUSE Cyclin-K OS=Mus musculus OX=10090 GN=Ccnk PE=1 SV=3
O88878	O88878	2	2	2	AN1-type zinc finger protein 5	Zfand5	sp|O88878|ZFAN5_MOUSE AN1-type zinc finger protein 5 OS=Mus musculus OX=10090 GN=Zfand5 PE=1 SV=1
O88958;Q9CRC9	O88958	12;2	12;2	12;2	Glucosamine-6-phosphate isomerase 1	Gnpda1	sp|O88958|GNPI1_MOUSE Glucosamine-6-phosphate isomerase 1 OS=Mus musculus OX=10090 GN=Gnpda1 PE=1 SV=3
O88986	O88986	7	7	7	2-amino-3-ketobutyrate coenzyme A ligase, mitochondrial	Gcat	sp|O88986|KBL_MOUSE 2-amino-3-ketobutyrate coenzyme A ligase, mitochondrial OS=Mus musculus OX=10090 GN=Gcat PE=1 SV=2
O89017	O89017	4	4	4	Legumain	Lgmn	sp|O89017|LGMN_MOUSE Legumain OS=Mus musculus OX=10090 GN=Lgmn PE=1 SV=1
O89023	O89023	3	3	3	Tripeptidyl-peptidase 1	Tpp1	sp|O89023|TPP1_MOUSE Tripeptidyl-peptidase 1 OS=Mus musculus OX=10090 GN=Tpp1 PE=1 SV=2
O89032	O89032	1	1	1	SH3 and PX domain-containing protein 2A	Sh3pxd2a	sp|O89032|SPD2A_MOUSE SH3 and PX domain-containing protein 2A OS=Mus musculus OX=10090 GN=Sh3pxd2a PE=1 SV=2
O89053	O89053	16	16	15	Coronin-1A	Coro1a	sp|O89053|COR1A_MOUSE Coronin-1A OS=Mus musculus OX=10090 GN=Coro1a PE=1 SV=5
O89079	O89079	4	4	3	Coatomer subunit epsilon	Cope	sp|O89079|COPE_MOUSE Coatomer subunit epsilon OS=Mus musculus OX=10090 GN=Cope PE=1 SV=3
O89090	O89090	1	1	1	Transcription factor Sp1	Sp1	sp|O89090|SP1_MOUSE Transcription factor Sp1 OS=Mus musculus OX=10090 GN=Sp1 PE=1 SV=2
O89110	O89110	10	10	10	Caspase-8;Caspase-8 subunit p18;Caspase-8 subunit p10	Casp8	sp|O89110|CASP8_MOUSE Caspase-8 OS=Mus musculus OX=10090 GN=Casp8 PE=1 SV=1
O89112	O89112	5	5	5	LanC-like protein 1	Lancl1	sp|O89112|LANC1_MOUSE Glutathione S-transferase LANCL1 OS=Mus musculus OX=10090 GN=Lancl1 PE=1 SV=1
P00375	P00375	11	11	11	Dihydrofolate reductase	Dhfr	sp|P00375|DYR_MOUSE Dihydrofolate reductase OS=Mus musculus OX=10090 GN=Dhfr PE=1 SV=3
P00493	P00493	10	10	10	Hypoxanthine-guanine phosphoribosyltransferase	Hprt1	sp|P00493|HPRT_MOUSE Hypoxanthine-guanine phosphoribosyltransferase OS=Mus musculus OX=10090 GN=Hprt1 PE=1 SV=3
P01899;P14430;P14429;P01897;P14431;P14428;P14426;P01900;P03991;P04223;P01901;P01896;P01895;P01898;P06339;P14427	P01899;P14430;P14429;P01897;P14431;P14428;P14426;P01900;P03991;P04223;P01901	4;3;3;3;2;2;2;2;2;2;2;1;1;1;1;1	4;3;3;3;2;2;2;2;2;2;2;1;1;1;1;1	4;3;3;3;2;2;2;2;2;2;2;1;1;1;1;1	H-2 class I histocompatibility antigen, D-B alpha chain;H-2 class I histocompatibility antigen, Q8 alpha chain;H-2 class I histocompatibility antigen, Q7 alpha chain;H-2 class I histocompatibility antigen, L-D alpha chain;H-2 class I histocompatibility antigen, Q9 alpha chain;H-2 class I histocompatibility antigen, K-Q alpha chain;H-2 class I histocompatibility antigen, D-K alpha chain;H-2 class …	H2-D1;H2-Q8;H2-Q7;H2-L;H2-Q9;H2-K1	sp|P01899|HA11_MOUSE H-2 class I histocompatibility antigen, D-B alpha chain OS=Mus musculus OX=10090 GN=H2-D1 PE=1 SV=2;sp|P14430|HA18_MOUSE H-2 class I histocompatibility antigen, Q8 alpha chain OS=Mus musculus OX=10090 GN=H2-Q8 PE=3 SV=1;sp|P14429|HA17_
P84244;P84228;P68433;P02301	P84244;P84228;P68433;P02301	4;4;4;4	4;4;4;4	4;4;4;4	Histone H3.3;Histone H3.2;Histone H3.1;Histone H3.3C	H3f3a;Hist1h3b;Hist1h3a;H3f3c	sp|P84244|H33_MOUSE Histone H3.3 OS=Mus musculus OX=10090 GN=H3f3a PE=1 SV=2;sp|P84228|H32_MOUSE Histone H3.2 OS=Mus musculus OX=10090 GN=Hist1h3b PE=1 SV=2;sp|P68433|H31_MOUSE Histone H3.1 OS=Mus musculus OX=10090 GN=Hist1h3a PE=1 SV=2;sp|P02301|H3C_MOUSE
P02340	P02340	5	5	5	Cellular tumor antigen p53	Tp53	sp|P02340|P53_MOUSE Cellular tumor antigen p53 OS=Mus musculus OX=10090 GN=Tp53 PE=1 SV=4
P02798;CON__P67983	P02798;CON__P67983	2;1	2;1	2;1	Metallothionein-2	Mt2	sp|P02798|MT2_MOUSE Metallothionein-2 OS=Mus musculus OX=10090 GN=Mt2 PE=1 SV=2;
P02802	P02802	1	1	1	Metallothionein-1	Mt1	sp|P02802|MT1_MOUSE Metallothionein-1 OS=Mus musculus OX=10090 GN=Mt1 PE=1 SV=1
P04117;P24526;O08716	P04117	7;1;1	7;1;1	7;1;1	Fatty acid-binding protein, adipocyte	Fabp4	sp|P04117|FABP4_MOUSE Fatty acid-binding protein, adipocyte OS=Mus musculus OX=10090 GN=Fabp4 PE=1 SV=3
P04441	P04441	2	2	2	H-2 class II histocompatibility antigen gamma chain	Cd74	sp|P04441|HG2A_MOUSE H-2 class II histocompatibility antigen gamma chain OS=Mus musculus OX=10090 GN=Cd74 PE=1 SV=3
P05063	P05063	21	15	15	Fructose-bisphosphate aldolase C	Aldoc	sp|P05063|ALDOC_MOUSE Fructose-bisphosphate aldolase C OS=Mus musculus OX=10090 GN=Aldoc PE=1 SV=4
P05064	P05064	31	31	25	Fructose-bisphosphate aldolase A	Aldoa	sp|P05064|ALDOA_MOUSE Fructose-bisphosphate aldolase A OS=Mus musculus OX=10090 GN=Aldoa PE=1 SV=2
P05132	P05132	6	6	2	cAMP-dependent protein kinase catalytic subunit alpha	Prkaca	sp|P05132|KAPCA_MOUSE cAMP-dependent protein kinase catalytic subunit alpha OS=Mus musculus OX=10090 GN=Prkaca PE=1 SV=3
P05201	P05201	25	25	25	Aspartate aminotransferase, cytoplasmic	Got1	sp|P05201|AATC_MOUSE Aspartate aminotransferase, cytoplasmic OS=Mus musculus OX=10090 GN=Got1 PE=1 SV=3
P05202	P05202	28	28	28	Aspartate aminotransferase, mitochondrial	Got2	sp|P05202|AATM_MOUSE Aspartate aminotransferase, mitochondrial OS=Mus musculus OX=10090 GN=Got2 PE=1 SV=1
P05213;P68368	P05213;P68368	23;19	23;19	1;1	Tubulin alpha-1B chain;Tubulin alpha-4A chain	Tuba1b;Tuba4a	sp|P05213|TBA1B_MOUSE Tubulin alpha-1B chain OS=Mus musculus OX=10090 GN=Tuba1b PE=1 SV=2;sp|P68368|TBA4A_MOUSE Tubulin alpha-4A chain OS=Mus musculus OX=10090 GN=Tuba4a PE=1 SV=1
P25911;P08103;P39688;Q04736;P05480	P25911;P08103;P39688;Q04736;P05480	1;1;1;1;1	1;1;1;1;1	1;1;1;1;1	Tyrosine-protein kinase Lyn;Tyrosine-protein kinase HCK;Tyrosine-protein kinase Fyn;Tyrosine-protein kinase Yes;Neuronal proto-oncogene tyrosine-protein kinase Src	Lyn;Hck;Fyn;Yes1;Src	sp|P25911|LYN_MOUSE Tyrosine-protein kinase Lyn OS=Mus musculus OX=10090 GN=Lyn PE=1 SV=4;sp|P08103|HCK_MOUSE Tyrosine-protein kinase HCK OS=Mus musculus OX=10090 GN=Hck PE=1 SV=4;sp|P39688|FYN_MOUSE Tyrosine-protein kinase Fyn OS=Mus musculus OX=10090 GN=
P06151;P00342;P16125	P06151	20;2;2	20;2;2	20;2;2	L-lactate dehydrogenase A chain	Ldha	sp|P06151|LDHA_MOUSE L-lactate dehydrogenase A chain OS=Mus musculus OX=10090 GN=Ldha PE=1 SV=3
P06745	P06745	20	20	12	Glucose-6-phosphate isomerase	Gpi	sp|P06745|G6PI_MOUSE Glucose-6-phosphate isomerase OS=Mus musculus OX=10090 GN=Gpi PE=1 SV=4
P06797	P06797	8	8	8	Cathepsin L1;Cathepsin L1 heavy chain;Cathepsin L1 light chain	Ctsl	sp|P06797|CATL1_MOUSE Cathepsin L1 OS=Mus musculus OX=10090 GN=Ctsl PE=1 SV=2
P06801	P06801	13	13	13	NADP-dependent malic enzyme	Me1	sp|P06801|MAOX_MOUSE NADP-dependent malic enzyme OS=Mus musculus OX=10090 GN=Me1 PE=1 SV=2
P07091	P07091	5	5	5	Protein S100-A4	S100a4	sp|P07091|S10A4_MOUSE Protein S100-A4 OS=Mus musculus OX=10090 GN=S100a4 PE=1 SV=1
P07356	P07356	12	12	12	Annexin A2	Anxa2	sp|P07356|ANXA2_MOUSE Annexin A2 OS=Mus musculus OX=10090 GN=Anxa2 PE=1 SV=2
P07607	P07607	2	2	2	Thymidylate synthase	Tyms	sp|P07607|TYSY_MOUSE Thymidylate synthase OS=Mus musculus OX=10090 GN=Tyms PE=1 SV=1
P07742	P07742	10	10	10	Ribonucleoside-diphosphate reductase large subunit	Rrm1	sp|P07742|RIR1_MOUSE Ribonucleoside-diphosphate reductase large subunit OS=Mus musculus OX=10090 GN=Rrm1 PE=1 SV=2
P07901	P07901	43	28	28	Heat shock protein HSP 90-alpha	Hsp90aa1	sp|P07901|HS90A_MOUSE Heat shock protein HSP 90-alpha OS=Mus musculus OX=10090 GN=Hsp90aa1 PE=1 SV=4
P08003	P08003	23	23	23	Protein disulfide-isomerase A4	Pdia4	sp|P08003|PDIA4_MOUSE Protein disulfide-isomerase A4 OS=Mus musculus OX=10090 GN=Pdia4 PE=1 SV=3
P08030	P08030	12	12	11	Adenine phosphoribosyltransferase	Aprt	sp|P08030|APT_MOUSE Adenine phosphoribosyltransferase OS=Mus musculus OX=10090 GN=Aprt PE=1 SV=2
P08113	P08113	35	33	31	Endoplasmin	Hsp90b1	sp|P08113|ENPL_MOUSE Endoplasmin OS=Mus musculus OX=10090 GN=Hsp90b1 PE=1 SV=2
P08226	P08226	5	5	5	Apolipoprotein E	Apoe	sp|P08226|APOE_MOUSE Apolipoprotein E OS=Mus musculus OX=10090 GN=Apoe PE=1 SV=2
P08228	P08228	7	7	7	Superoxide dismutase [Cu-Zn]	Sod1	sp|P08228|SODC_MOUSE Superoxide dismutase [Cu-Zn] OS=Mus musculus OX=10090 GN=Sod1 PE=1 SV=2
P08249	P08249	18	18	18	Malate dehydrogenase, mitochondrial	Mdh2	sp|P08249|MDHM_MOUSE Malate dehydrogenase, mitochondrial OS=Mus musculus OX=10090 GN=Mdh2 PE=1 SV=3
P08556;P32883;Q61411	P08556;P32883;Q61411	2;2;1	2;2;1	2;2;1	GTPase NRas;GTPase KRas;GTPase KRas, N-terminally processed;GTPase HRas;GTPase HRas, N-terminally processed	Nras;Kras;Hras	sp|P08556|RASN_MOUSE GTPase NRas OS=Mus musculus OX=10090 GN=Nras PE=1 SV=1;sp|P32883|RASK_MOUSE GTPase KRas OS=Mus musculus OX=10090 GN=Kras PE=1 SV=1;sp|Q61411|RASH_MOUSE GTPase HRas OS=Mus musculus OX=10090 GN=Hras PE=1 SV=2
P08752;Q9DC51;B2RSH2;P18872;P20612;Q3V3I2;P50149;Q8CGK7;P63094;Q6R0H7	P08752;Q9DC51;B2RSH2	6;3;3;2;1;1;1;1;1;1	6;3;3;2;1;1;1;1;1;1	6;3;3;2;1;1;1;1;1;1	Guanine nucleotide-binding protein G(i) subunit alpha-2;Guanine nucleotide-binding protein G(k) subunit alpha;Guanine nucleotide-binding protein G(i) subunit alpha-1	Gnai2;Gnai3;Gnai1	sp|P08752|GNAI2_MOUSE Guanine nucleotide-binding protein G(i) subunit alpha-2 OS=Mus musculus OX=10090 GN=Gnai2 PE=1 SV=5;sp|Q9DC51|GNAI3_MOUSE Guanine nucleotide-binding protein G(i) subunit alpha OS=Mus musculus OX=10090 GN=Gnai3 PE=1 SV=3;sp|B2RSH2|GNAI
P08775	P08775	9	9	9	DNA-directed RNA polymerase II subunit RPB1	Polr2a	sp|P08775|RPB1_MOUSE DNA-directed RNA polymerase II subunit RPB1 OS=Mus musculus OX=10090 GN=Polr2a PE=1 SV=3
P08905;P17897	P08905;P17897	4;2	4;2	4;2	Lysozyme C-2;Lysozyme C-1	Lyz2;Lyz1	sp|P08905|LYZ2_MOUSE Lysozyme C-2 OS=Mus musculus OX=10090 GN=Lyz2 PE=1 SV=2;sp|P17897|LYZ1_MOUSE Lysozyme C-1 OS=Mus musculus OX=10090 GN=Lyz1 PE=1 SV=1
P09103	P09103	29	29	29	Protein disulfide-isomerase	P4hb	sp|P09103|PDIA1_MOUSE Protein disulfide-isomerase OS=Mus musculus OX=10090 GN=P4hb PE=1 SV=2
P09242	P09242	2	2	2	Alkaline phosphatase, tissue-nonspecific isozyme	Alpl	sp|P09242|PPBT_MOUSE Alkaline phosphatase, tissue-nonspecific isozyme OS=Mus musculus OX=10090 GN=Alpl PE=1 SV=2
P09405	P09405	33	33	33	Nucleolin	Ncl	sp|P09405|NUCL_MOUSE Nucleolin OS=Mus musculus OX=10090 GN=Ncl PE=1 SV=2
P09411;P09041	P09411	31;8	31;8	31;8	Phosphoglycerate kinase 1	Pgk1	sp|P09411|PGK1_MOUSE Phosphoglycerate kinase 1 OS=Mus musculus OX=10090 GN=Pgk1 PE=1 SV=4
P09528	P09528	7	7	7	Ferritin heavy chain;Ferritin heavy chain, N-terminally processed	Fth1	sp|P09528|FRIH_MOUSE Ferritin heavy chain OS=Mus musculus OX=10090 GN=Fth1 PE=1 SV=2
P09671	P09671	6	6	6	Superoxide dismutase [Mn], mitochondrial	Sod2	sp|P09671|SODM_MOUSE Superoxide dismutase [Mn], mitochondrial OS=Mus musculus OX=10090 GN=Sod2 PE=1 SV=3
Q3THW5;P0C0S6	Q3THW5;P0C0S6	4;4	4;4	2;2	Histone H2A.V;Histone H2A.Z	H2afv;H2afz	sp|Q3THW5|H2AV_MOUSE Histone H2A.V OS=Mus musculus OX=10090 GN=H2afv PE=1 SV=3;sp|P0C0S6|H2AZ_MOUSE Histone H2A.Z OS=Mus musculus OX=10090 GN=H2afz PE=1 SV=2
P0C7N9	P0C7N9	1	1	1	Proteasome assembly chaperone 4	Psmg4	sp|P0C7N9|PSMG4_MOUSE Proteasome assembly chaperone 4 OS=Mus musculus OX=10090 GN=Psmg4 PE=1 SV=1
P0DM40	P0DM40	1	1	1	Fer-1-like protein 5	Fer1l5	sp|P0DM40|FR1L5_MOUSE Fer-1-like protein 5 OS=Mus musculus OX=10090 GN=Fer1l5 PE=1 SV=1
P0DOV1	P0DOV1	1	1	1			sp|P0DOV1|IFI5B_MOUSE Interferon-activable protein 205-B OS=Mus musculus OX=10090 GN=Mnda PE=1 SV=1
P0DP28;P0DP27;P0DP26;Q9D6P8;P20801	P0DP28;P0DP27;P0DP26	10;10;10;4;1	10;10;10;4;1	10;10;10;4;1			sp|P0DP28|CALM3_MOUSE Calmodulin-3 OS=Mus musculus OX=10090 GN=Calm3 PE=1 SV=1;sp|P0DP27|CALM2_MOUSE Calmodulin-2 OS=Mus musculus OX=10090 GN=Calm2 PE=1 SV=1;sp|P0DP26|CALM1_MOUSE Calmodulin-1 OS=Mus musculus OX=10090 GN=Calm1 PE=1 SV=1
P10107	P10107	16	16	14	Annexin A1	Anxa1	sp|P10107|ANXA1_MOUSE Annexin A1 OS=Mus musculus OX=10090 GN=Anxa1 PE=1 SV=2
P10126	P10126	30	30	20	Elongation factor 1-alpha 1	Eef1a1	sp|P10126|EF1A1_MOUSE Elongation factor 1-alpha 1 OS=Mus musculus OX=10090 GN=Eef1a1 PE=1 SV=3
P10518	P10518	5	5	5	Delta-aminolevulinic acid dehydratase	Alad	sp|P10518|HEM2_MOUSE Delta-aminolevulinic acid dehydratase OS=Mus musculus OX=10090 GN=Alad PE=1 SV=1
P10605	P10605	11	11	11	Cathepsin B;Cathepsin B light chain;Cathepsin B heavy chain	Ctsb	sp|P10605|CATB_MOUSE Cathepsin B OS=Mus musculus OX=10090 GN=Ctsb PE=1 SV=2
P10630	P10630	13	1	1	Eukaryotic initiation factor 4A-II;Eukaryotic initiation factor 4A-II, N-terminally processed	Eif4a2	sp|P10630|IF4A2_MOUSE Eukaryotic initiation factor 4A-II OS=Mus musculus OX=10090 GN=Eif4a2 PE=1 SV=2
P10639	P10639	5	5	5	Thioredoxin	Txn	sp|P10639|THIO_MOUSE Thioredoxin OS=Mus musculus OX=10090 GN=Txn PE=1 SV=3
P10649;P19639;O35660;P48774	P10649	16;4;1;1	16;4;1;1	12;2;0;0	Glutathione S-transferase Mu 1	Gstm1	sp|P10649|GSTM1_MOUSE Glutathione S-transferase Mu 1 OS=Mus musculus OX=10090 GN=Gstm1 PE=1 SV=2
P10711	P10711	12	12	12	Transcription elongation factor A protein 1	Tcea1	sp|P10711|TCEA1_MOUSE Transcription elongation factor A protein 1 OS=Mus musculus OX=10090 GN=Tcea1 PE=1 SV=2
P10852	P10852	3	3	3	4F2 cell-surface antigen heavy chain	Slc3a2	sp|P10852|4F2_MOUSE 4F2 cell-surface antigen heavy chain OS=Mus musculus OX=10090 GN=Slc3a2 PE=1 SV=1
Q8CGP2;Q8CGP1;Q6ZWY9;Q64525;Q64478;Q64475;P10854;P10853;Q9D2U9;Q8CGP0;Q64524;P70696	Q8CGP2;Q8CGP1;Q6ZWY9;Q64525;Q64478;Q64475;P10854;P10853;Q9D2U9;Q8CGP0;Q64524;P70696	4;4;4;4;4;4;4;4;2;2;2;2	4;4;4;4;4;4;4;4;2;2;2;2	4;4;4;4;4;4;4;4;2;2;2;2	Histone H2B type 1-P;Histone H2B type 1-K;Histone H2B type 1-C/E/G;Histone H2B type 2-B;Histone H2B type 1-H;Histone H2B type 1-B;Histone H2B type 1-M;Histone H2B type 1-F/J/L;Histone H2B type 3-A;Histone H2B type 3-B;Histone H2B type 2-E;Histone H2B type 1-A	Hist1h2bp;Hist1h2bk;Hist1h2bc;Hist2h2bb;Hist1h2bh;Hist1h2bb;Hist1h2bm;Hist1h2bf;Hist3h2ba;Hist3h2bb;Hist2h2be;Hist1h2ba	sp|Q8CGP2|H2B1P_MOUSE Histone H2B type 1-P OS=Mus musculus OX=10090 GN=Hist1h2bp PE=1 SV=3;sp|Q8CGP1|H2B1K_MOUSE Histone H2B type 1-K OS=Mus musculus OX=10090 GN=Hist1h2bk PE=1 SV=3;sp|Q6ZWY9|H2B1C_MOUSE Histone H2B type 1-C/E/G OS=Mus musculus OX=10090 GN
P10923	P10923	4	4	4	Osteopontin	Spp1	sp|P10923|OSTP_MOUSE Osteopontin OS=Mus musculus OX=10090 GN=Spp1 PE=1 SV=1
P11031	P11031	4	4	3	Activated RNA polymerase II transcriptional coactivator p15	Sub1	sp|P11031|TCP4_MOUSE Activated RNA polymerase II transcriptional coactivator p15 OS=Mus musculus OX=10090 GN=Sub1 PE=1 SV=3
P11103	P11103	13	13	13	Poly [ADP-ribose] polymerase 1	Parp1	sp|P11103|PARP1_MOUSE Poly [ADP-ribose] polymerase 1 OS=Mus musculus OX=10090 GN=Parp1 PE=1 SV=3
P11157;Q6PEE3	P11157	9;2	9;2	9;2	Ribonucleoside-diphosphate reductase subunit M2	Rrm2	sp|P11157|RIR2_MOUSE Ribonucleoside-diphosphate reductase subunit M2 OS=Mus musculus OX=10090 GN=Rrm2 PE=1 SV=1
P11404	P11404	6	6	6	Fatty acid-binding protein, heart	Fabp3	sp|P11404|FABPH_MOUSE Fatty acid-binding protein, heart OS=Mus musculus OX=10090 GN=Fabp3 PE=1 SV=5
P11438	P11438	2	2	2	Lysosome-associated membrane glycoprotein 1	Lamp1	sp|P11438|LAMP1_MOUSE Lysosome-associated membrane glycoprotein 1 OS=Mus musculus OX=10090 GN=Lamp1 PE=1 SV=2
P11440;Q3V3A1;O35495;Q04735;Q8K0D0;Q14AX6;Q69ZA1	P11440	11;1;1;1;1;1;1	11;1;1;1;1;1;1	9;0;0;0;0;0;0	Cyclin-dependent kinase 1	Cdk1	sp|P11440|CDK1_MOUSE Cyclin-dependent kinase 1 OS=Mus musculus OX=10090 GN=Cdk1 PE=1 SV=3
P11499;REV__Q8BL66	P11499	45;1	45;1	28;0	Heat shock protein HSP 90-beta	Hsp90ab1	sp|P11499|HS90B_MOUSE Heat shock protein HSP 90-beta OS=Mus musculus OX=10090 GN=Hsp90ab1 PE=1 SV=3
P11983	P11983	28	28	28	T-complex protein 1 subunit alpha	Tcp1	sp|P11983|TCPA_MOUSE T-complex protein 1 subunit alpha OS=Mus musculus OX=10090 GN=Tcp1 PE=1 SV=3
P12265	P12265	15	15	15	Beta-glucuronidase	Gusb	sp|P12265|BGLR_MOUSE Beta-glucuronidase OS=Mus musculus OX=10090 GN=Gusb PE=1 SV=2
P12367;P31324	P12367	3;1	3;1	3;1	cAMP-dependent protein kinase type II-alpha regulatory subunit	Prkar2a	sp|P12367|KAP2_MOUSE cAMP-dependent protein kinase type II-alpha regulatory subunit OS=Mus musculus OX=10090 GN=Prkar2a PE=1 SV=2
P12382	P12382	22	19	17	ATP-dependent 6-phosphofructokinase, liver type	Pfkl	sp|P12382|PFKAL_MOUSE ATP-dependent 6-phosphofructokinase, liver type OS=Mus musculus OX=10090 GN=Pfkl PE=1 SV=4
P12815	P12815	1	1	1	Programmed cell death protein 6	Pdcd6	sp|P12815|PDCD6_MOUSE Programmed cell death protein 6 OS=Mus musculus OX=10090 GN=Pdcd6 PE=1 SV=2
P12970	P12970	15	15	15	60S ribosomal protein L7a	Rpl7a	sp|P12970|RL7A_MOUSE 60S ribosomal protein L7a OS=Mus musculus OX=10090 GN=Rpl7a PE=1 SV=2
P13020;CON__Q3SX14	P13020;CON__Q3SX14	22;13	22;13	21;12	Gelsolin	Gsn	sp|P13020|GELS_MOUSE Gelsolin OS=Mus musculus OX=10090 GN=Gsn PE=1 SV=3;
P13439	P13439	23	23	23	Uridine 5-monophosphate synthase;Orotate phosphoribosyltransferase;Orotidine 5-phosphate decarboxylase	Umps	sp|P13439|UMPS_MOUSE Uridine 5-monophosphate synthase OS=Mus musculus OX=10090 GN=Umps PE=1 SV=3
P13864	P13864	8	8	8	DNA (cytosine-5)-methyltransferase 1	Dnmt1	sp|P13864|DNMT1_MOUSE DNA (cytosine-5)-methyltransferase 1 OS=Mus musculus OX=10090 GN=Dnmt1 PE=1 SV=5
P14115	P14115	5	5	5	60S ribosomal protein L27a	Rpl27a	sp|P14115|RL27A_MOUSE 60S ribosomal protein L27a OS=Mus musculus OX=10090 GN=Rpl27a PE=1 SV=5
P14131	P14131	11	11	11	40S ribosomal protein S16	Rps16	sp|P14131|RS16_MOUSE 40S ribosomal protein S16 OS=Mus musculus OX=10090 GN=Rps16 PE=1 SV=4
P14148	P14148	13	13	12	60S ribosomal protein L7	Rpl7	sp|P14148|RL7_MOUSE 60S ribosomal protein L7 OS=Mus musculus OX=10090 GN=Rpl7 PE=1 SV=2
P14152	P14152	14	14	14	Malate dehydrogenase, cytoplasmic	Mdh1	sp|P14152|MDHC_MOUSE Malate dehydrogenase, cytoplasmic OS=Mus musculus OX=10090 GN=Mdh1 PE=1 SV=3
P14206	P14206	11	11	11	40S ribosomal protein SA	Rpsa	sp|P14206|RSSA_MOUSE 40S ribosomal protein SA OS=Mus musculus OX=10090 GN=Rpsa PE=1 SV=4
P14211	P14211	19	19	19	Calreticulin	Calr	sp|P14211|CALR_MOUSE Calreticulin OS=Mus musculus OX=10090 GN=Calr PE=1 SV=1
P14576	P14576	2	2	2	Signal recognition particle 54 kDa protein	Srp54	sp|P14576|SRP54_MOUSE Signal recognition particle 54 kDa protein OS=Mus musculus OX=10090 GN=Srp54 PE=1 SV=2
P14685	P14685	25	25	25	26S proteasome non-ATPase regulatory subunit 3	Psmd3	sp|P14685|PSMD3_MOUSE 26S proteasome non-ATPase regulatory subunit 3 OS=Mus musculus OX=10090 GN=Psmd3 PE=1 SV=3
P14733	P14733	4	4	4	Lamin-B1	Lmnb1	sp|P14733|LMNB1_MOUSE Lamin-B1 OS=Mus musculus OX=10090 GN=Lmnb1 PE=1 SV=3
P14824	P14824	23	23	23	Annexin A6	Anxa6	sp|P14824|ANXA6_MOUSE Annexin A6 OS=Mus musculus OX=10090 GN=Anxa6 PE=1 SV=3
P14869	P14869	12	12	12	60S acidic ribosomal protein P0	Rplp0	sp|P14869|RLA0_MOUSE 60S acidic ribosomal protein P0 OS=Mus musculus OX=10090 GN=Rplp0 PE=1 SV=3
P14901	P14901	6	6	5	Heme oxygenase 1	Hmox1	sp|P14901|HMOX1_MOUSE Heme oxygenase 1 OS=Mus musculus OX=10090 GN=Hmox1 PE=1 SV=1
P15105	P15105	7	7	7	Glutamine synthetase	Glul	sp|P15105|GLNA_MOUSE Glutamine synthetase OS=Mus musculus OX=10090 GN=Glul PE=1 SV=6
P15379	P15379	2	2	2	CD44 antigen	Cd44	sp|P15379|CD44_MOUSE CD44 antigen OS=Mus musculus OX=10090 GN=Cd44 PE=1 SV=3
P15532	P15532	11	5	5	Nucleoside diphosphate kinase A	Nme1	sp|P15532|NDKA_MOUSE Nucleoside diphosphate kinase A OS=Mus musculus OX=10090 GN=Nme1 PE=1 SV=1
P16045	P16045	8	8	8	Galectin-1	Lgals1	sp|P16045|LEG1_MOUSE Galectin-1 OS=Mus musculus OX=10090 GN=Lgals1 PE=1 SV=3
P16110	P16110	10	10	10	Galectin-3	Lgals3	sp|P16110|LEG3_MOUSE Galectin-3 OS=Mus musculus OX=10090 GN=Lgals3 PE=1 SV=3
P16254	P16254	2	2	2	Signal recognition particle 14 kDa protein;Signal recognition particle 14 kDa protein, N-terminally processed	Srp14	sp|P16254|SRP14_MOUSE Signal recognition particle 14 kDa protein OS=Mus musculus OX=10090 GN=Srp14 PE=1 SV=1
P16332	P16332	5	5	5	Methylmalonyl-CoA mutase, mitochondrial	Mut	sp|P16332|MUTA_MOUSE Methylmalonyl-CoA mutase, mitochondrial OS=Mus musculus OX=10090 GN=Mmut PE=1 SV=2
P16627	P16627	8	2	1	Heat shock 70 kDa protein 1-like	Hspa1l	sp|P16627|HS71L_MOUSE Heat shock 70 kDa protein 1-like OS=Mus musculus OX=10090 GN=Hspa1l PE=1 SV=4
P16675	P16675	10	10	10	Lysosomal protective protein;Lysosomal protective protein 32 kDa chain;Lysosomal protective protein 20 kDa chain	Ctsa	sp|P16675|PPGB_MOUSE Lysosomal protective protein OS=Mus musculus OX=10090 GN=Ctsa PE=1 SV=1
P16858;Q64467	P16858	20;2	20;2	20;2	Glyceraldehyde-3-phosphate dehydrogenase	Gapdh	sp|P16858|G3P_MOUSE Glyceraldehyde-3-phosphate dehydrogenase OS=Mus musculus OX=10090 GN=Gapdh PE=1 SV=2
P17047	P17047	2	2	2	Lysosome-associated membrane glycoprotein 2	Lamp2	sp|P17047|LAMP2_MOUSE Lysosome-associated membrane glycoprotein 2 OS=Mus musculus OX=10090 GN=Lamp2 PE=1 SV=2
P17095	P17095	2	2	2	High mobility group protein HMG-I/HMG-Y	Hmga1	sp|P17095|HMGA1_MOUSE High mobility group protein HMG-I/HMG-Y OS=Mus musculus OX=10090 GN=Hmga1 PE=1 SV=4
P17156	P17156	14	1	1	Heat shock-related 70 kDa protein 2	Hspa2	sp|P17156|HSP72_MOUSE Heat shock-related 70 kDa protein 2 OS=Mus musculus OX=10090 GN=Hspa2 PE=1 SV=2
P17182	P17182	32	32	27	Alpha-enolase	Eno1	sp|P17182|ENOA_MOUSE Alpha-enolase OS=Mus musculus OX=10090 GN=Eno1 PE=1 SV=3
P17225;Q8BHD7	P17225;Q8BHD7	3;2	3;2	3;2	Polypyrimidine tract-binding protein 1;Polypyrimidine tract-binding protein 3	Ptbp1;Ptbp3	sp|P17225|PTBP1_MOUSE Polypyrimidine tract-binding protein 1 OS=Mus musculus OX=10090 GN=Ptbp1 PE=1 SV=2;sp|Q8BHD7|PTBP3_MOUSE Polypyrimidine tract-binding protein 3 OS=Mus musculus OX=10090 GN=Ptbp3 PE=1 SV=1
P17427;P17426	P17427;P17426	4;2	4;2	4;2	AP-2 complex subunit alpha-2;AP-2 complex subunit alpha-1	Ap2a2;Ap2a1	sp|P17427|AP2A2_MOUSE AP-2 complex subunit alpha-2 OS=Mus musculus OX=10090 GN=Ap2a2 PE=1 SV=2;sp|P17426|AP2A1_MOUSE AP-2 complex subunit alpha-1 OS=Mus musculus OX=10090 GN=Ap2a1 PE=1 SV=1
P17439	P17439	9	9	9	Glucosylceramidase	Gba	sp|P17439|GLCM_MOUSE Lysosomal acid glucosylceramidase OS=Mus musculus OX=10090 GN=Gba PE=1 SV=1
P17563;Q63836	P17563;Q63836	11;10	11;10	11;10	Selenium-binding protein 1;Selenium-binding protein 2	Selenbp1;Selenbp2	sp|P17563|SBP1_MOUSE Methanethiol oxidase OS=Mus musculus OX=10090 GN=Selenbp1 PE=1 SV=2;sp|Q63836|SBP2_MOUSE Selenium-binding protein 2 OS=Mus musculus OX=10090 GN=Selenbp2 PE=1 SV=2
P17710;Q91W97	P17710	19;3	15;2	15;2	Hexokinase-1	Hk1	sp|P17710|HXK1_MOUSE Hexokinase-1 OS=Mus musculus OX=10090 GN=Hk1 PE=1 SV=3
P17742	P17742	13	13	13	Peptidyl-prolyl cis-trans isomerase A;Peptidyl-prolyl cis-trans isomerase A, N-terminally processed	Ppia	sp|P17742|PPIA_MOUSE Peptidyl-prolyl cis-trans isomerase A OS=Mus musculus OX=10090 GN=Ppia PE=1 SV=2
P17751	P17751	18	18	18	Triosephosphate isomerase	Tpi1	sp|P17751|TPIS_MOUSE Triosephosphate isomerase OS=Mus musculus OX=10090 GN=Tpi1 PE=1 SV=4
P17918	P17918	15	15	15	Proliferating cell nuclear antigen	Pcna	sp|P17918|PCNA_MOUSE Proliferating cell nuclear antigen OS=Mus musculus OX=10090 GN=Pcna PE=1 SV=2
P18155	P18155	7	7	7	Bifunctional methylenetetrahydrofolate dehydrogenase/cyclohydrolase, mitochondrial;NAD-dependent methylenetetrahydrofolate dehydrogenase;Methenyltetrahydrofolate cyclohydrolase	Mthfd2	sp|P18155|MTDC_MOUSE Bifunctional methylenetetrahydrofolate dehydrogenase/cyclohydrolase, mitochondrial OS=Mus musculus OX=10090 GN=Mthfd2 PE=1 SV=1
P18242	P18242	12	12	12	Cathepsin D	Ctsd	sp|P18242|CATD_MOUSE Cathepsin D OS=Mus musculus OX=10090 GN=Ctsd PE=1 SV=1
P18572	P18572	1	1	1	Basigin	Bsg	sp|P18572|BASI_MOUSE Basigin OS=Mus musculus OX=10090 GN=Bsg PE=1 SV=2
P18653;Q9WUT3;Q7TPS0;Q3U214;Q9R1L5;Q60592;Q811L6	P18653	9;3;3;1;1;1;1	4;0;0;0;0;0;0	4;0;0;0;0;0;0	Ribosomal protein S6 kinase alpha-1	Rps6ka1	sp|P18653|KS6A1_MOUSE Ribosomal protein S6 kinase alpha-1 OS=Mus musculus OX=10090 GN=Rps6ka1 PE=1 SV=1
P18654	P18654	9	9	4	Ribosomal protein S6 kinase alpha-3	Rps6ka3	sp|P18654|KS6A3_MOUSE Ribosomal protein S6 kinase alpha-3 OS=Mus musculus OX=10090 GN=Rps6ka3 PE=1 SV=2
P18760;P45591	P18760	16;2	16;2	15;1	Cofilin-1	Cfl1	sp|P18760|COF1_MOUSE Cofilin-1 OS=Mus musculus OX=10090 GN=Cfl1 PE=1 SV=3
P19096	P19096	86	86	86	Fatty acid synthase;[Acyl-carrier-protein] S-acetyltransferase;[Acyl-carrier-protein] S-malonyltransferase;3-oxoacyl-[acyl-carrier-protein] synthase;3-oxoacyl-[acyl-carrier-protein] reductase;3-hydroxyacyl-[acyl-carrier-protein] dehydratase;Enoyl-[acyl-carrier-protein] reductase;Oleoyl-[acyl-carrier-protein] hydrolase	Fasn	sp|P19096|FAS_MOUSE Fatty acid synthase OS=Mus musculus OX=10090 GN=Fasn PE=1 SV=2
P19157;P46425	P19157;P46425	9;5	9;5	9;5	Glutathione S-transferase P 1;Glutathione S-transferase P 2	Gstp1;Gstp2	sp|P19157|GSTP1_MOUSE Glutathione S-transferase P 1 OS=Mus musculus OX=10090 GN=Gstp1 PE=1 SV=2;sp|P46425|GSTP2_MOUSE Glutathione S-transferase P 2 OS=Mus musculus OX=10090 GN=Gstp2 PE=1 SV=2
P19253	P19253	9	9	9	60S ribosomal protein L13a	Rpl13a	sp|P19253|RL13A_MOUSE 60S ribosomal protein L13a OS=Mus musculus OX=10090 GN=Rpl13a PE=1 SV=4
P19426	P19426	1	1	1	Negative elongation factor E	Nelfe	sp|P19426|NELFE_MOUSE Negative elongation factor E OS=Mus musculus OX=10090 GN=Nelfe PE=1 SV=2
P19973	P19973	9	9	9	Lymphocyte-specific protein 1	Lsp1	sp|P19973|LSP1_MOUSE Lymphocyte-specific protein 1 OS=Mus musculus OX=10090 GN=Lsp1 PE=1 SV=2
P20029	P20029	34	31	31	78 kDa glucose-regulated protein	Hspa5	sp|P20029|BIP_MOUSE Endoplasmic reticulum chaperone BiP OS=Mus musculus OX=10090 GN=Hspa5 PE=1 SV=3
P20060	P20060	13	13	13	Beta-hexosaminidase subunit beta	Hexb	sp|P20060|HEXB_MOUSE Beta-hexosaminidase subunit beta OS=Mus musculus OX=10090 GN=Hexb PE=1 SV=2
P20108	P20108	7	7	7	Thioredoxin-dependent peroxide reductase, mitochondrial	Prdx3	sp|P20108|PRDX3_MOUSE Thioredoxin-dependent peroxide reductase, mitochondrial OS=Mus musculus OX=10090 GN=Prdx3 PE=1 SV=1
P20152;P31001;P15331	P20152	17;1;1	17;1;1	16;1;1	Vimentin	Vim	sp|P20152|VIME_MOUSE Vimentin OS=Mus musculus OX=10090 GN=Vim PE=1 SV=3
P20491	P20491	1	1	1	High affinity immunoglobulin epsilon receptor subunit gamma	Fcer1g	sp|P20491|FCERG_MOUSE High affinity immunoglobulin epsilon receptor subunit gamma OS=Mus musculus OX=10090 GN=Fcer1g PE=1 SV=1
P20664	P20664	6	6	6	DNA primase small subunit	Prim1	sp|P20664|PRI1_MOUSE DNA primase small subunit OS=Mus musculus OX=10090 GN=Prim1 PE=1 SV=1
P21107;CON__Q3SX28	P21107	17;7	13;4	7;0	Tropomyosin alpha-3 chain	Tpm3	sp|P21107|TPM3_MOUSE Tropomyosin alpha-3 chain OS=Mus musculus OX=10090 GN=Tpm3 PE=1 SV=3
P21126	P21126	2	2	2	Ubiquitin-like protein 4A	Ubl4a	sp|P21126|UBL4A_MOUSE Ubiquitin-like protein 4A OS=Mus musculus OX=10090 GN=Ubl4a PE=1 SV=1
P21300	P21300	7	3	3	Aldose reductase-related protein 1	Akr1b7	sp|P21300|ALD1_MOUSE Aldo-keto reductase family 1 member B7 OS=Mus musculus OX=10090 GN=Akr1b7 PE=1 SV=4
P21550	P21550	18	14	13	Beta-enolase	Eno3	sp|P21550|ENOB_MOUSE Beta-enolase OS=Mus musculus OX=10090 GN=Eno3 PE=1 SV=3
P21956	P21956	3	3	3	Lactadherin	Mfge8	sp|P21956|MFGM_MOUSE Lactadherin OS=Mus musculus OX=10090 GN=Mfge8 PE=1 SV=3
P22315	P22315	1	1	1	Ferrochelatase, mitochondrial	Fech	sp|P22315|HEMH_MOUSE Ferrochelatase, mitochondrial OS=Mus musculus OX=10090 GN=Fech PE=1 SV=2
P22366	P22366	1	1	1	Myeloid differentiation primary response protein MyD88	Myd88	sp|P22366|MYD88_MOUSE Myeloid differentiation primary response protein MyD88 OS=Mus musculus OX=10090 GN=Myd88 PE=1 SV=3
P22682	P22682	2	2	2	E3 ubiquitin-protein ligase CBL	Cbl	sp|P22682|CBL_MOUSE E3 ubiquitin-protein ligase CBL OS=Mus musculus OX=10090 GN=Cbl PE=1 SV=3
P22892	P22892	10	10	10	AP-1 complex subunit gamma-1	Ap1g1	sp|P22892|AP1G1_MOUSE AP-1 complex subunit gamma-1 OS=Mus musculus OX=10090 GN=Ap1g1 PE=1 SV=3
P22907	P22907	8	8	8	Porphobilinogen deaminase	Hmbs	sp|P22907|HEM3_MOUSE Porphobilinogen deaminase OS=Mus musculus OX=10090 GN=Hmbs PE=1 SV=2
P23116	P23116	8	8	8	Eukaryotic translation initiation factor 3 subunit A	Eif3a	sp|P23116|EIF3A_MOUSE Eukaryotic translation initiation factor 3 subunit A OS=Mus musculus OX=10090 GN=Eif3a PE=1 SV=5
P23198;P83917	P23198	4;1	4;1	4;1	Chromobox protein homolog 3	Cbx3	sp|P23198|CBX3_MOUSE Chromobox protein homolog 3 OS=Mus musculus OX=10090 GN=Cbx3 PE=1 SV=2
P23475	P23475	1	1	1	X-ray repair cross-complementing protein 6	Xrcc6	sp|P23475|XRCC6_MOUSE X-ray repair cross-complementing protein 6 OS=Mus musculus OX=10090 GN=Xrcc6 PE=1 SV=5
P23492	P23492	12	12	12	Purine nucleoside phosphorylase	Pnp	sp|P23492|PNPH_MOUSE Purine nucleoside phosphorylase OS=Mus musculus OX=10090 GN=Pnp PE=1 SV=2
P23506	P23506	6	6	6	Protein-L-isoaspartate(D-aspartate) O-methyltransferase	Pcmt1	sp|P23506|PIMT_MOUSE Protein-L-isoaspartate(D-aspartate) O-methyltransferase OS=Mus musculus OX=10090 GN=Pcmt1 PE=1 SV=3
P23591	P23591	11	11	11	GDP-L-fucose synthase	Tsta3	sp|P23591|FCL_MOUSE GDP-L-fucose synthase OS=Mus musculus OX=10090 GN=Tsta3 PE=1 SV=3
P23780	P23780	7	7	7	Beta-galactosidase	Glb1	sp|P23780|BGAL_MOUSE Beta-galactosidase OS=Mus musculus OX=10090 GN=Glb1 PE=1 SV=1
P24270	P24270	15	15	15	Catalase	Cat	sp|P24270|CATA_MOUSE Catalase OS=Mus musculus OX=10090 GN=Cat PE=1 SV=4
P24288	P24288	9	9	9	Branched-chain-amino-acid aminotransferase, cytosolic	Bcat1	sp|P24288|BCAT1_MOUSE Branched-chain-amino-acid aminotransferase, cytosolic OS=Mus musculus OX=10090 GN=Bcat1 PE=1 SV=2
P24369	P24369	5	5	5	Peptidyl-prolyl cis-trans isomerase B	Ppib	sp|P24369|PPIB_MOUSE Peptidyl-prolyl cis-trans isomerase B OS=Mus musculus OX=10090 GN=Ppib PE=1 SV=2
P24452	P24452	10	10	10	Macrophage-capping protein	Capg	sp|P24452|CAPG_MOUSE Macrophage-capping protein OS=Mus musculus OX=10090 GN=Capg PE=1 SV=2
P24527	P24527	20	20	20	Leukotriene A-4 hydrolase	Lta4h	sp|P24527|LKHA4_MOUSE Leukotriene A-4 hydrolase OS=Mus musculus OX=10090 GN=Lta4h PE=1 SV=4
P24547	P24547	20	20	18	Inosine-5-monophosphate dehydrogenase 2	Impdh2	sp|P24547|IMDH2_MOUSE Inosine-5-monophosphate dehydrogenase 2 OS=Mus musculus OX=10090 GN=Impdh2 PE=1 SV=2
P24788;Q64434	P24788	3;1	3;1	3;1	Cyclin-dependent kinase 11B	Cdk11b	sp|P24788|CD11B_MOUSE Cyclin-dependent kinase 11B OS=Mus musculus OX=10090 GN=Cdk11b PE=1 SV=2
P25206	P25206	28	28	28	DNA replication licensing factor MCM3	Mcm3	sp|P25206|MCM3_MOUSE DNA replication licensing factor MCM3 OS=Mus musculus OX=10090 GN=Mcm3 PE=1 SV=2
P25444	P25444	14	14	14	40S ribosomal protein S2	Rps2	sp|P25444|RS2_MOUSE 40S ribosomal protein S2 OS=Mus musculus OX=10090 GN=Rps2 PE=1 SV=3
P26039	P26039	74	74	63	Talin-1	Tln1	sp|P26039|TLN1_MOUSE Talin-1 OS=Mus musculus OX=10090 GN=Tln1 PE=1 SV=2
P26040	P26040	32	21	20	Ezrin	Ezr	sp|P26040|EZRI_MOUSE Ezrin OS=Mus musculus OX=10090 GN=Ezr PE=1 SV=3
P26041	P26041	43	43	30	Moesin	Msn	sp|P26041|MOES_MOUSE Moesin OS=Mus musculus OX=10090 GN=Msn PE=1 SV=3
P26043	P26043	24	10	10	Radixin	Rdx	sp|P26043|RADI_MOUSE Radixin OS=Mus musculus OX=10090 GN=Rdx PE=1 SV=3
P26231;Q61301	P26231;Q61301	2;1	2;1	2;1	Catenin alpha-1;Catenin alpha-2	Ctnna1;Ctnna2	sp|P26231|CTNA1_MOUSE Catenin alpha-1 OS=Mus musculus OX=10090 GN=Ctnna1 PE=1 SV=1;sp|Q61301|CTNA2_MOUSE Catenin alpha-2 OS=Mus musculus OX=10090 GN=Ctnna2 PE=1 SV=3
P26350	P26350	8	8	7	Prothymosin alpha;Prothymosin alpha, N-terminally processed;Thymosin alpha	Ptma	sp|P26350|PTMA_MOUSE Prothymosin alpha OS=Mus musculus OX=10090 GN=Ptma PE=1 SV=2
P26369	P26369	6	6	6	Splicing factor U2AF 65 kDa subunit	U2af2	sp|P26369|U2AF2_MOUSE Splicing factor U2AF 65 kDa subunit OS=Mus musculus OX=10090 GN=U2af2 PE=1 SV=3
P26443	P26443	23	23	23	Glutamate dehydrogenase 1, mitochondrial	Glud1	sp|P26443|DHE3_MOUSE Glutamate dehydrogenase 1, mitochondrial OS=Mus musculus OX=10090 GN=Glud1 PE=1 SV=1
P26516	P26516	10	10	9	26S proteasome non-ATPase regulatory subunit 7	Psmd7	sp|P26516|PSMD7_MOUSE 26S proteasome non-ATPase regulatory subunit 7 OS=Mus musculus OX=10090 GN=Psmd7 PE=1 SV=2
P26638	P26638	21	21	21	Serine--tRNA ligase, cytoplasmic	Sars	sp|P26638|SYSC_MOUSE Serine--tRNA ligase, cytoplasmic OS=Mus musculus OX=10090 GN=Sars PE=1 SV=3
P26645	P26645	5	5	5	Myristoylated alanine-rich C-kinase substrate	Marcks	sp|P26645|MARCS_MOUSE Myristoylated alanine-rich C-kinase substrate OS=Mus musculus OX=10090 GN=Marcks PE=1 SV=2
P26883	P26883	2	2	2	Peptidyl-prolyl cis-trans isomerase FKBP1A	Fkbp1a	sp|P26883|FKB1A_MOUSE Peptidyl-prolyl cis-trans isomerase FKBP1A OS=Mus musculus OX=10090 GN=Fkbp1a PE=1 SV=2
P27048;P63163	P27048;P63163	8;8	8;8	8;8	Small nuclear ribonucleoprotein-associated protein B;Small nuclear ribonucleoprotein-associated protein N	Snrpb;Snrpn	sp|P27048|RSMB_MOUSE Small nuclear ribonucleoprotein-associated protein B OS=Mus musculus OX=10090 GN=Snrpb PE=1 SV=1;sp|P63163|RSMN_MOUSE Small nuclear ribonucleoprotein-associated protein N OS=Mus musculus OX=10090 GN=Snrpn PE=1 SV=1
P27546	P27546	21	21	21	Microtubule-associated protein 4	Map4	sp|P27546|MAP4_MOUSE Microtubule-associated protein 4 OS=Mus musculus OX=10090 GN=Map4 PE=1 SV=3
P27612	P27612	23	23	23	Phospholipase A-2-activating protein	Plaa	sp|P27612|PLAP_MOUSE Phospholipase A-2-activating protein OS=Mus musculus OX=10090 GN=Plaa PE=1 SV=4
P27659	P27659	13	13	13	60S ribosomal protein L3	Rpl3	sp|P27659|RL3_MOUSE 60S ribosomal protein L3 OS=Mus musculus OX=10090 GN=Rpl3 PE=1 SV=3
P27773	P27773	32	32	32	Protein disulfide-isomerase A3	Pdia3	sp|P27773|PDIA3_MOUSE Protein disulfide-isomerase A3 OS=Mus musculus OX=10090 GN=Pdia3 PE=1 SV=2
P27870	P27870	2	2	2	Proto-oncogene vav	Vav1	sp|P27870|VAV_MOUSE Proto-oncogene vav OS=Mus musculus OX=10090 GN=Vav1 PE=1 SV=1
P28063	P28063	10	10	10	Proteasome subunit beta type-8	Psmb8	sp|P28063|PSB8_MOUSE Proteasome subunit beta type-8 OS=Mus musculus OX=10090 GN=Psmb8 PE=1 SV=2
P28076	P28076	2	2	2	Proteasome subunit beta type-9	Psmb9	sp|P28076|PSB9_MOUSE Proteasome subunit beta type-9 OS=Mus musculus OX=10090 GN=Psmb9 PE=1 SV=1
P28271;Q811J3	P28271	9;1	9;1	9;1	Cytoplasmic aconitate hydratase	Aco1	sp|P28271|ACOC_MOUSE Cytoplasmic aconitate hydratase OS=Mus musculus OX=10090 GN=Aco1 PE=1 SV=3
P28352	P28352	7	7	7	DNA-(apurinic or apyrimidinic site) lyase;DNA-(apurinic or apyrimidinic site) lyase, mitochondrial	Apex1	sp|P28352|APEX1_MOUSE DNA-(apurinic or apyrimidinic site) lyase OS=Mus musculus OX=10090 GN=Apex1 PE=1 SV=2
P28474;Q64437	P28474	15;2	15;2	15;2	Alcohol dehydrogenase class-3	Adh5	sp|P28474|ADHX_MOUSE Alcohol dehydrogenase class-3 OS=Mus musculus OX=10090 GN=Adh5 PE=1 SV=3
P28650	P28650	13	11	10	Adenylosuccinate synthetase isozyme 1	Adssl1	sp|P28650|PURA1_MOUSE Adenylosuccinate synthetase isozyme 1 OS=Mus musculus OX=10090 GN=Adssl1 PE=1 SV=2
P28656	P28656	9	9	8	Nucleosome assembly protein 1-like 1	Nap1l1	sp|P28656|NP1L1_MOUSE Nucleosome assembly protein 1-like 1 OS=Mus musculus OX=10090 GN=Nap1l1 PE=1 SV=2
P28658	P28658	19	19	19	Ataxin-10	Atxn10	sp|P28658|ATX10_MOUSE Ataxin-10 OS=Mus musculus OX=10090 GN=Atxn10 PE=1 SV=2
P28798	P28798	9	9	9	Granulins;Acrogranin;Granulin-1;Granulin-2;Granulin-3;Granulin-4;Granulin-5;Granulin-6;Granulin-7	Grn	sp|P28798|GRN_MOUSE Progranulin OS=Mus musculus OX=10090 GN=Grn PE=1 SV=2
P28867;REV__Q6ZPL9	P28867	4;1	4;1	4;1	Protein kinase C delta type;Protein kinase C delta type regulatory subunit;Protein kinase C delta type catalytic subunit	Prkcd	sp|P28867|KPCD_MOUSE Protein kinase C delta type OS=Mus musculus OX=10090 GN=Prkcd PE=1 SV=3
P29341	P29341	20	20	20	Polyadenylate-binding protein 1	Pabpc1	sp|P29341|PABP1_MOUSE Polyadenylate-binding protein 1 OS=Mus musculus OX=10090 GN=Pabpc1 PE=1 SV=2
P29351	P29351	23	23	23	Tyrosine-protein phosphatase non-receptor type 6	Ptpn6	sp|P29351|PTN6_MOUSE Tyrosine-protein phosphatase non-receptor type 6 OS=Mus musculus OX=10090 GN=Ptpn6 PE=1 SV=2
P29391;P49945	P29391;P49945	9;5	9;5	9;5	Ferritin light chain 1;Ferritin light chain 2	Ftl1;Ftl2	sp|P29391|FRIL1_MOUSE Ferritin light chain 1 OS=Mus musculus OX=10090 GN=Ftl1 PE=1 SV=2;sp|P49945|FRIL2_MOUSE Ferritin light chain 2 OS=Mus musculus OX=10090 GN=Ftl2 PE=3 SV=2
P29416	P29416	6	6	6	Beta-hexosaminidase subunit alpha	Hexa	sp|P29416|HEXA_MOUSE Beta-hexosaminidase subunit alpha OS=Mus musculus OX=10090 GN=Hexa PE=1 SV=2
P29452	P29452	5	5	5	Caspase-1;Caspase-1 subunit p20;Caspase-1 subunit p10	Casp1	sp|P29452|CASP1_MOUSE Caspase-1 OS=Mus musculus OX=10090 GN=Casp1 PE=1 SV=1
P29595	P29595	2	2	2	NEDD8	Nedd8	sp|P29595|NEDD8_MOUSE NEDD8 OS=Mus musculus OX=10090 GN=Nedd8 PE=1 SV=2
P29758	P29758	16	16	16	Ornithine aminotransferase, mitochondrial	Oat	sp|P29758|OAT_MOUSE Ornithine aminotransferase, mitochondrial OS=Mus musculus OX=10090 GN=Oat PE=1 SV=1
P30285	P30285	6	5	5	Cyclin-dependent kinase 4	Cdk4	sp|P30285|CDK4_MOUSE Cyclin-dependent kinase 4 OS=Mus musculus OX=10090 GN=Cdk4 PE=1 SV=1
P30412	P30412	1	1	1	Peptidyl-prolyl cis-trans isomerase C	Ppic	sp|P30412|PPIC_MOUSE Peptidyl-prolyl cis-trans isomerase C OS=Mus musculus OX=10090 GN=Ppic PE=1 SV=1
P30416	P30416	26	26	26	Peptidyl-prolyl cis-trans isomerase FKBP4;Peptidyl-prolyl cis-trans isomerase FKBP4, N-terminally processed	Fkbp4	sp|P30416|FKBP4_MOUSE Peptidyl-prolyl cis-trans isomerase FKBP4 OS=Mus musculus OX=10090 GN=Fkbp4 PE=1 SV=5
P30681	P30681	8	7	7	High mobility group protein B2	Hmgb2	sp|P30681|HMGB2_MOUSE High mobility group protein B2 OS=Mus musculus OX=10090 GN=Hmgb2 PE=1 SV=3
P31230	P31230	10	10	10	Aminoacyl tRNA synthase complex-interacting multifunctional protein 1;Endothelial monocyte-activating polypeptide 2	Aimp1	sp|P31230|AIMP1_MOUSE Aminoacyl tRNA synthase complex-interacting multifunctional protein 1 OS=Mus musculus OX=10090 GN=Aimp1 PE=1 SV=2
P31750;Q60823	P31750;Q60823	2;1	2;1	2;1	RAC-alpha serine/threonine-protein kinase;RAC-beta serine/threonine-protein kinase	Akt1;Akt2	sp|P31750|AKT1_MOUSE RAC-alpha serine/threonine-protein kinase OS=Mus musculus OX=10090 GN=Akt1 PE=1 SV=2;sp|Q60823|AKT2_MOUSE RAC-beta serine/threonine-protein kinase OS=Mus musculus OX=10090 GN=Akt2 PE=1 SV=1
P31786	P31786	6	6	5	Acyl-CoA-binding protein	Dbi	sp|P31786|ACBP_MOUSE Acyl-CoA-binding protein OS=Mus musculus OX=10090 GN=Dbi PE=1 SV=2
P31938	P31938	10	10	6	Dual specificity mitogen-activated protein kinase kinase 1	Map2k1	sp|P31938|MP2K1_MOUSE Dual specificity mitogen-activated protein kinase kinase 1 OS=Mus musculus OX=10090 GN=Map2k1 PE=1 SV=2
P31996	P31996	3	3	3	Macrosialin	Cd68	sp|P31996|CD68_MOUSE Macrosialin OS=Mus musculus OX=10090 GN=Cd68 PE=1 SV=1
P32020	P32020	7	7	7	Non-specific lipid-transfer protein	Scp2	sp|P32020|NLTP_MOUSE Non-specific lipid-transfer protein OS=Mus musculus OX=10090 GN=Scp2 PE=1 SV=3
P32067	P32067	11	11	11	Lupus La protein homolog	Ssb	sp|P32067|LA_MOUSE Lupus La protein homolog OS=Mus musculus OX=10090 GN=Ssb PE=1 SV=1
P32233	P32233	12	12	11	Developmentally-regulated GTP-binding protein 1	Drg1	sp|P32233|DRG1_MOUSE Developmentally-regulated GTP-binding protein 1 OS=Mus musculus OX=10090 GN=Drg1 PE=1 SV=1
P32921	P32921	20	20	20	Tryptophan--tRNA ligase, cytoplasmic;T1-TrpRS;T2-TrpRS	Wars	sp|P32921|SYWC_MOUSE Tryptophan--tRNA ligase, cytoplasmic OS=Mus musculus OX=10090 GN=Wars PE=1 SV=2
P32958	P32958	1	1	1	Rod outer segment membrane protein 1	Rom1	sp|P32958|ROM1_MOUSE Rod outer segment membrane protein 1 OS=Mus musculus OX=10090 GN=Rom1 PE=2 SV=1
P33174;P28741	P33174;P28741	2;1	2;1	2;1	Chromosome-associated kinesin KIF4;Kinesin-like protein KIF3A	Kif4;Kif3a	sp|P33174|KIF4_MOUSE Chromosome-associated kinesin KIF4 OS=Mus musculus OX=10090 GN=Kif4 PE=1 SV=3;sp|P28741|KIF3A_MOUSE Kinesin-like protein KIF3A OS=Mus musculus OX=10090 GN=Kif3a PE=1 SV=2
P33609	P33609	3	3	3	DNA polymerase alpha catalytic subunit	Pola1	sp|P33609|DPOLA_MOUSE DNA polymerase alpha catalytic subunit OS=Mus musculus OX=10090 GN=Pola1 PE=1 SV=2
P33610	P33610	3	3	3	DNA primase large subunit	Prim2	sp|P33610|PRI2_MOUSE DNA primase large subunit OS=Mus musculus OX=10090 GN=Prim2 PE=1 SV=1
P33611	P33611	5	5	5	DNA polymerase alpha subunit B	Pola2	sp|P33611|DPOA2_MOUSE DNA polymerase alpha subunit B OS=Mus musculus OX=10090 GN=Pola2 PE=1 SV=2
P34022	P34022	6	6	6	Ran-specific GTPase-activating protein	Ranbp1	sp|P34022|RANG_MOUSE Ran-specific GTPase-activating protein OS=Mus musculus OX=10090 GN=Ranbp1 PE=1 SV=2
P34884	P34884	4	4	4	Macrophage migration inhibitory factor	Mif	sp|P34884|MIF_MOUSE Macrophage migration inhibitory factor OS=Mus musculus OX=10090 GN=Mif PE=1 SV=2
P35235	P35235	3	3	3	Tyrosine-protein phosphatase non-receptor type 11	Ptpn11	sp|P35235|PTN11_MOUSE Tyrosine-protein phosphatase non-receptor type 11 OS=Mus musculus OX=10090 GN=Ptpn11 PE=1 SV=2
P35278	P35278	6	6	4	Ras-related protein Rab-5C	Rab5c	sp|P35278|RAB5C_MOUSE Ras-related protein Rab-5C OS=Mus musculus OX=10090 GN=Rab5c PE=1 SV=2
P35279;P61294;Q8BHD0	P35279;P61294	3;2;1	3;2;1	3;2;1	Ras-related protein Rab-6A;Ras-related protein Rab-6B	Rab6a;Rab6b	sp|P35279|RAB6A_MOUSE Ras-related protein Rab-6A OS=Mus musculus OX=10090 GN=Rab6a PE=1 SV=4;sp|P61294|RAB6B_MOUSE Ras-related protein Rab-6B OS=Mus musculus OX=10090 GN=Rab6b PE=1 SV=1
P35282	P35282	2	2	2	Ras-related protein Rab-21	Rab21	sp|P35282|RAB21_MOUSE Ras-related protein Rab-21 OS=Mus musculus OX=10090 GN=Rab21 PE=1 SV=4
P35486	P35486	15	15	15	Pyruvate dehydrogenase E1 component subunit alpha, somatic form, mitochondrial	Pdha1	sp|P35486|ODPA_MOUSE Pyruvate dehydrogenase E1 component subunit alpha, somatic form, mitochondrial OS=Mus musculus OX=10090 GN=Pdha1 PE=1 SV=1
P35550	P35550	4	4	3	rRNA 2-O-methyltransferase fibrillarin	Fbl	sp|P35550|FBRL_MOUSE rRNA 2-O-methyltransferase fibrillarin OS=Mus musculus OX=10090 GN=Fbl PE=1 SV=2
P35585;Q9WVP1	P35585	7;1	7;1	7;1	AP-1 complex subunit mu-1	Ap1m1	sp|P35585|AP1M1_MOUSE AP-1 complex subunit mu-1 OS=Mus musculus OX=10090 GN=Ap1m1 PE=1 SV=3
P35700	P35700	15	15	14	Peroxiredoxin-1	Prdx1	sp|P35700|PRDX1_MOUSE Peroxiredoxin-1 OS=Mus musculus OX=10090 GN=Prdx1 PE=1 SV=1
P35979	P35979	8	8	8	60S ribosomal protein L12	Rpl12	sp|P35979|RL12_MOUSE 60S ribosomal protein L12 OS=Mus musculus OX=10090 GN=Rpl12 PE=1 SV=2
P35980	P35980	6	6	6	60S ribosomal protein L18	Rpl18	sp|P35980|RL18_MOUSE 60S ribosomal protein L18 OS=Mus musculus OX=10090 GN=Rpl18 PE=1 SV=3
P35991	P35991	3	3	3	Tyrosine-protein kinase BTK	Btk	sp|P35991|BTK_MOUSE Tyrosine-protein kinase BTK OS=Mus musculus OX=10090 GN=Btk PE=1 SV=4
P36536	P36536	3	2	2	GTP-binding protein SAR1a	Sar1a	sp|P36536|SAR1A_MOUSE GTP-binding protein SAR1a OS=Mus musculus OX=10090 GN=Sar1a PE=1 SV=1
P36552	P36552	2	2	2	Oxygen-dependent coproporphyrinogen-III oxidase, mitochondrial	Cpox	sp|P36552|HEM6_MOUSE Oxygen-dependent coproporphyrinogen-III oxidase, mitochondrial OS=Mus musculus OX=10090 GN=Cpox PE=1 SV=2
P36916	P36916	2	2	2	Guanine nucleotide-binding protein-like 1	Gnl1	sp|P36916|GNL1_MOUSE Guanine nucleotide-binding protein-like 1 OS=Mus musculus OX=10090 GN=Gnl1 PE=1 SV=4
P36993	P36993	3	2	2	Protein phosphatase 1B	Ppm1b	sp|P36993|PPM1B_MOUSE Protein phosphatase 1B OS=Mus musculus OX=10090 GN=Ppm1b PE=1 SV=1
P37913	P37913	12	12	12	DNA ligase 1	Lig1	sp|P37913|DNLI1_MOUSE DNA ligase 1 OS=Mus musculus OX=10090 GN=Lig1 PE=1 SV=2
P38060;Q8JZS7	P38060	11;1	11;1	11;1	Hydroxymethylglutaryl-CoA lyase, mitochondrial	Hmgcl	sp|P38060|HMGCL_MOUSE Hydroxymethylglutaryl-CoA lyase, mitochondrial OS=Mus musculus OX=10090 GN=Hmgcl PE=1 SV=2
P38647	P38647	40	40	39	Stress-70 protein, mitochondrial	Hspa9	sp|P38647|GRP75_MOUSE Stress-70 protein, mitochondrial OS=Mus musculus OX=10090 GN=Hspa9 PE=1 SV=3
P39054;P39053	P39054	22;6	22;6	14;3	Dynamin-2	Dnm2	sp|P39054|DYN2_MOUSE Dynamin-2 OS=Mus musculus OX=10090 GN=Dnm2 PE=1 SV=2
P39749;CON__ENSEMBL:ENSBTAP00000007350;CON__P01030	P39749	8;1;1	8;1;1	8;1;1	Flap endonuclease 1	Fen1	sp|P39749|FEN1_MOUSE Flap endonuclease 1 OS=Mus musculus OX=10090 GN=Fen1 PE=1 SV=1
P40124;Q9CYT6	P40124	16;1	16;1	16;1	Adenylyl cyclase-associated protein 1	Cap1	sp|P40124|CAP1_MOUSE Adenylyl cyclase-associated protein 1 OS=Mus musculus OX=10090 GN=Cap1 PE=1 SV=4
P40142	P40142	34	34	33	Transketolase	Tkt	sp|P40142|TKT_MOUSE Transketolase OS=Mus musculus OX=10090 GN=Tkt PE=1 SV=1
P40336	P40336	12	12	10	Vacuolar protein sorting-associated protein 26A	Vps26a	sp|P40336|VP26A_MOUSE Vacuolar protein sorting-associated protein 26A OS=Mus musculus OX=10090 GN=Vps26a PE=1 SV=1
P41105	P41105	7	7	7	60S ribosomal protein L28	Rpl28	sp|P41105|RL28_MOUSE 60S ribosomal protein L28 OS=Mus musculus OX=10090 GN=Rpl28 PE=1 SV=2
P41241	P41241	6	6	6	Tyrosine-protein kinase CSK	Csk	sp|P41241|CSK_MOUSE Tyrosine-protein kinase CSK OS=Mus musculus OX=10090 GN=Csk PE=1 SV=2
P41731	P41731	1	1	1	CD63 antigen	Cd63	sp|P41731|CD63_MOUSE CD63 antigen OS=Mus musculus OX=10090 GN=Cd63 PE=1 SV=2
P42125	P42125	9	9	9	Enoyl-CoA delta isomerase 1, mitochondrial	Eci1	sp|P42125|ECI1_MOUSE Enoyl-CoA delta isomerase 1, mitochondrial OS=Mus musculus OX=10090 GN=Eci1 PE=1 SV=2
P42208	P42208	14	14	14	Septin-2	2002-09-01	sp|P42208|SEPT2_MOUSE Septin-2 OS=Mus musculus OX=10090 GN=Septin2 PE=1 SV=2
P42669	P42669	2	2	2	Transcriptional activator protein Pur-alpha	Pura	sp|P42669|PURA_MOUSE Transcriptional activator protein Pur-alpha OS=Mus musculus OX=10090 GN=Pura PE=1 SV=1
P42932	P42932	35	35	35	T-complex protein 1 subunit theta	Cct8	sp|P42932|TCPQ_MOUSE T-complex protein 1 subunit theta OS=Mus musculus OX=10090 GN=Cct8 PE=1 SV=3
P43247	P43247	15	15	15	DNA mismatch repair protein Msh2	Msh2	sp|P43247|MSH2_MOUSE DNA mismatch repair protein Msh2 OS=Mus musculus OX=10090 GN=Msh2 PE=1 SV=1
P43274;P43275	P43274	5;2	1;0	1;0	Histone H1.4	Hist1h1e	sp|P43274|H14_MOUSE Histone H1.4 OS=Mus musculus OX=10090 GN=Hist1h1e PE=1 SV=2
P43276	P43276	6	4	4	Histone H1.5	Hist1h1b	sp|P43276|H15_MOUSE Histone H1.5 OS=Mus musculus OX=10090 GN=Hist1h1b PE=1 SV=2
P43277	P43277	6	6	0	Histone H1.3	Hist1h1d	sp|P43277|H13_MOUSE Histone H1.3 OS=Mus musculus OX=10090 GN=Hist1h1d PE=1 SV=2
P43346	P43346	2	2	2	Deoxycytidine kinase	Dck	sp|P43346|DCK_MOUSE Deoxycytidine kinase OS=Mus musculus OX=10090 GN=Dck PE=1 SV=1
P45376	P45376	20	20	20	Aldose reductase	Akr1b1	sp|P45376|ALDR_MOUSE Aldo-keto reductase family 1 member B1 OS=Mus musculus OX=10090 GN=Akr1b1 PE=1 SV=3
P45377	P45377	7	7	3	Aldose reductase-related protein 2	Akr1b8	sp|P45377|ALD2_MOUSE Aldose reductase-related protein 2 OS=Mus musculus OX=10090 GN=Akr1b8 PE=1 SV=2
P45878	P45878	5	5	5	Peptidyl-prolyl cis-trans isomerase FKBP2	Fkbp2	sp|P45878|FKBP2_MOUSE Peptidyl-prolyl cis-trans isomerase FKBP2 OS=Mus musculus OX=10090 GN=Fkbp2 PE=1 SV=1
P45952	P45952	13	13	12	Medium-chain specific acyl-CoA dehydrogenase, mitochondrial	Acadm	sp|P45952|ACADM_MOUSE Medium-chain specific acyl-CoA dehydrogenase, mitochondrial OS=Mus musculus OX=10090 GN=Acadm PE=1 SV=1
P46061	P46061	16	16	16	Ran GTPase-activating protein 1	Rangap1	sp|P46061|RAGP1_MOUSE Ran GTPase-activating protein 1 OS=Mus musculus OX=10090 GN=Rangap1 PE=1 SV=2
P46460	P46460	11	11	10	Vesicle-fusing ATPase	Nsf	sp|P46460|NSF_MOUSE Vesicle-fusing ATPase OS=Mus musculus OX=10090 GN=Nsf PE=1 SV=2
P46467;Q8VEJ9;Q8BPY9	P46467	7;3;1	7;3;1	7;3;1	Vacuolar protein sorting-associated protein 4B	Vps4b	sp|P46467|VPS4B_MOUSE Vacuolar protein sorting-associated protein 4B OS=Mus musculus OX=10090 GN=Vps4b PE=1 SV=2
P46471	P46471	26	26	26	26S protease regulatory subunit 7	Psmc2	sp|P46471|PRS7_MOUSE 26S proteasome regulatory subunit 7 OS=Mus musculus OX=10090 GN=Psmc2 PE=1 SV=5
P46638;P62492;Q9WTL2	P46638;P62492	10;8;1	10;8;1	8;6;1	Ras-related protein Rab-11B;Ras-related protein Rab-11A	Rab11b;Rab11a	sp|P46638|RB11B_MOUSE Ras-related protein Rab-11B OS=Mus musculus OX=10090 GN=Rab11b PE=1 SV=3;sp|P62492|RB11A_MOUSE Ras-related protein Rab-11A OS=Mus musculus OX=10090 GN=Rab11a PE=1 SV=3
P46664	P46664	18	18	16	Adenylosuccinate synthetase isozyme 2	Adss	sp|P46664|PURA2_MOUSE Adenylosuccinate synthetase isozyme 2 OS=Mus musculus OX=10090 GN=Adss PE=1 SV=2
P46737	P46737	4	4	4	Lys-63-specific deubiquitinase BRCC36	Brcc3	sp|P46737|BRCC3_MOUSE Lys-63-specific deubiquitinase BRCC36 OS=Mus musculus OX=10090 GN=Brcc3 PE=1 SV=1
P47199	P47199	7	7	7	Quinone oxidoreductase	Cryz	sp|P47199|QOR_MOUSE Quinone oxidoreductase OS=Mus musculus OX=10090 GN=Cryz PE=1 SV=1
P47713	P47713	5	5	5	Cytosolic phospholipase A2;Phospholipase A2;Lysophospholipase	Pla2g4a	sp|P47713|PA24A_MOUSE Cytosolic phospholipase A2 OS=Mus musculus OX=10090 GN=Pla2g4a PE=1 SV=1
P47738;Q62148;Q9JHW9	P47738	22;2;1	22;2;1	21;1;0	Aldehyde dehydrogenase, mitochondrial	Aldh2	sp|P47738|ALDH2_MOUSE Aldehyde dehydrogenase, mitochondrial OS=Mus musculus OX=10090 GN=Aldh2 PE=1 SV=1
P47739	P47739	1	1	1	Aldehyde dehydrogenase, dimeric NADP-preferring	Aldh3a1	sp|P47739|AL3A1_MOUSE Aldehyde dehydrogenase, dimeric NADP-preferring OS=Mus musculus OX=10090 GN=Aldh3a1 PE=1 SV=2
P47753	P47753	9	7	7	F-actin-capping protein subunit alpha-1	Capza1	sp|P47753|CAZA1_MOUSE F-actin-capping protein subunit alpha-1 OS=Mus musculus OX=10090 GN=Capza1 PE=1 SV=4
P47754	P47754	12	12	9	F-actin-capping protein subunit alpha-2	Capza2	sp|P47754|CAZA2_MOUSE F-actin-capping protein subunit alpha-2 OS=Mus musculus OX=10090 GN=Capza2 PE=1 SV=3
P47757	P47757	12	12	12	F-actin-capping protein subunit beta	Capzb	sp|P47757|CAPZB_MOUSE F-actin-capping protein subunit beta OS=Mus musculus OX=10090 GN=Capzb PE=1 SV=3
P47791	P47791	7	7	7	Glutathione reductase, mitochondrial	Gsr	sp|P47791|GSHR_MOUSE Glutathione reductase, mitochondrial OS=Mus musculus OX=10090 GN=Gsr PE=1 SV=3
P47809	P47809	2	2	2	Dual specificity mitogen-activated protein kinase kinase 4	Map2k4	sp|P47809|MP2K4_MOUSE Dual specificity mitogen-activated protein kinase kinase 4 OS=Mus musculus OX=10090 GN=Map2k4 PE=1 SV=2
P47811	P47811	5	5	5	Mitogen-activated protein kinase 14	Mapk14	sp|P47811|MK14_MOUSE Mitogen-activated protein kinase 14 OS=Mus musculus OX=10090 GN=Mapk14 PE=1 SV=3
P47856;Q9Z2Z9	P47856	16;4	16;4	16;4	Glutamine--fructose-6-phosphate aminotransferase [isomerizing] 1	Gfpt1	sp|P47856|GFPT1_MOUSE Glutamine--fructose-6-phosphate aminotransferase [isomerizing] 1 OS=Mus musculus OX=10090 GN=Gfpt1 PE=1 SV=3
P47857	P47857	19	15	14	ATP-dependent 6-phosphofructokinase, muscle type	Pfkm	sp|P47857|PFKAM_MOUSE ATP-dependent 6-phosphofructokinase, muscle type OS=Mus musculus OX=10090 GN=Pfkm PE=1 SV=3
P47911	P47911	12	12	12	60S ribosomal protein L6	Rpl6	sp|P47911|RL6_MOUSE 60S ribosomal protein L6 OS=Mus musculus OX=10090 GN=Rpl6 PE=1 SV=3
P47915	P47915	1	1	1	60S ribosomal protein L29	Rpl29	sp|P47915|RL29_MOUSE 60S ribosomal protein L29 OS=Mus musculus OX=10090 GN=Rpl29 PE=1 SV=2
P47955	P47955	2	2	2	60S acidic ribosomal protein P1	Rplp1	sp|P47955|RLA1_MOUSE 60S acidic ribosomal protein P1 OS=Mus musculus OX=10090 GN=Rplp1 PE=1 SV=1
P47962	P47962	12	12	12	60S ribosomal protein L5	Rpl5	sp|P47962|RL5_MOUSE 60S ribosomal protein L5 OS=Mus musculus OX=10090 GN=Rpl5 PE=1 SV=3
P47963	P47963	8	8	8	60S ribosomal protein L13	Rpl13	sp|P47963|RL13_MOUSE 60S ribosomal protein L13 OS=Mus musculus OX=10090 GN=Rpl13 PE=1 SV=3
P47964	P47964	2	2	2	60S ribosomal protein L36	Rpl36	sp|P47964|RL36_MOUSE 60S ribosomal protein L36 OS=Mus musculus OX=10090 GN=Rpl36 PE=1 SV=2
P47968	P47968	8	8	8	Ribose-5-phosphate isomerase	Rpia	sp|P47968|RPIA_MOUSE Ribose-5-phosphate isomerase OS=Mus musculus OX=10090 GN=Rpia PE=1 SV=2
P48024;Q9CXU9	P48024;Q9CXU9	4;3	4;3	4;3	Eukaryotic translation initiation factor 1;Eukaryotic translation initiation factor 1b	Eif1;Eif1b	sp|P48024|EIF1_MOUSE Eukaryotic translation initiation factor 1 OS=Mus musculus OX=10090 GN=Eif1 PE=1 SV=2;sp|Q9CXU9|EIF1B_MOUSE Eukaryotic translation initiation factor 1b OS=Mus musculus OX=10090 GN=Eif1b PE=1 SV=2
P48036	P48036	23	23	23	Annexin A5	Anxa5	sp|P48036|ANXA5_MOUSE Annexin A5 OS=Mus musculus OX=10090 GN=Anxa5 PE=1 SV=1
P48193	P48193	4	4	4	Protein 4.1	Epb41	sp|P48193|41_MOUSE Protein 4.1 OS=Mus musculus OX=10090 GN=Epb41 PE=1 SV=2
P48428	P48428	5	5	5	Tubulin-specific chaperone A	Tbca	sp|P48428|TBCA_MOUSE Tubulin-specific chaperone A OS=Mus musculus OX=10090 GN=Tbca PE=1 SV=3
P48678	P48678	19	19	18	Prelamin-A/C;Lamin-A/C	Lmna	sp|P48678|LMNA_MOUSE Prelamin-A/C OS=Mus musculus OX=10090 GN=Lmna PE=1 SV=2
P48722	P48722	5	3	3	Heat shock 70 kDa protein 4L	Hspa4l	sp|P48722|HS74L_MOUSE Heat shock 70 kDa protein 4L OS=Mus musculus OX=10090 GN=Hspa4l PE=1 SV=2
P48758;Q8K354	P48758	11;1	11;1	10;1	Carbonyl reductase [NADPH] 1	Cbr1	sp|P48758|CBR1_MOUSE Carbonyl reductase [NADPH] 1 OS=Mus musculus OX=10090 GN=Cbr1 PE=1 SV=3
P49138;Q9D2E1;Q922R0	P49138	6;1;1	6;1;1	4;0;0	MAP kinase-activated protein kinase 2	Mapkapk2	sp|P49138|MAPK2_MOUSE MAP kinase-activated protein kinase 2 OS=Mus musculus OX=10090 GN=Mapkapk2 PE=1 SV=2
P49312	P49312	5	5	5	Heterogeneous nuclear ribonucleoprotein A1;Heterogeneous nuclear ribonucleoprotein A1, N-terminally processed	Hnrnpa1	sp|P49312|ROA1_MOUSE Heterogeneous nuclear ribonucleoprotein A1 OS=Mus musculus OX=10090 GN=Hnrnpa1 PE=1 SV=2
P49443	P49443	4	4	3	Protein phosphatase 1A	Ppm1a	sp|P49443|PPM1A_MOUSE Protein phosphatase 1A OS=Mus musculus OX=10090 GN=Ppm1a PE=1 SV=1
P49615	P49615	4	3	3	Cyclin-dependent-like kinase 5	Cdk5	sp|P49615|CDK5_MOUSE Cyclin-dependent-like kinase 5 OS=Mus musculus OX=10090 GN=Cdk5 PE=1 SV=1
P49710	P49710	14	14	14	Hematopoietic lineage cell-specific protein	Hcls1	sp|P49710|HCLS1_MOUSE Hematopoietic lineage cell-specific protein OS=Mus musculus OX=10090 GN=Hcls1 PE=1 SV=2
P49717;Q9CWV1	P49717	22;1	22;1	21;1	DNA replication licensing factor MCM4	Mcm4	sp|P49717|MCM4_MOUSE DNA replication licensing factor MCM4 OS=Mus musculus OX=10090 GN=Mcm4 PE=1 SV=1
P49718	P49718	27	27	27	DNA replication licensing factor MCM5	Mcm5	sp|P49718|MCM5_MOUSE DNA replication licensing factor MCM5 OS=Mus musculus OX=10090 GN=Mcm5 PE=1 SV=2
P49722	P49722	11	11	11	Proteasome subunit alpha type-2	Psma2	sp|P49722|PSA2_MOUSE Proteasome subunit alpha type-2 OS=Mus musculus OX=10090 GN=Psma2 PE=1 SV=3
P49935	P49935	2	2	2	Pro-cathepsin H;Cathepsin H mini chain;Cathepsin H;Cathepsin H heavy chain;Cathepsin H light chain	Ctsh	sp|P49935|CATH_MOUSE Pro-cathepsin H OS=Mus musculus OX=10090 GN=Ctsh PE=1 SV=2
P49962	P49962	3	3	3	Signal recognition particle 9 kDa protein	Srp9	sp|P49962|SRP09_MOUSE Signal recognition particle 9 kDa protein OS=Mus musculus OX=10090 GN=Srp9 PE=1 SV=2
P50096	P50096	4	2	2	Inosine-5-monophosphate dehydrogenase 1	Impdh1	sp|P50096|IMDH1_MOUSE Inosine-5-monophosphate dehydrogenase 1 OS=Mus musculus OX=10090 GN=Impdh1 PE=1 SV=2
P50247	P50247	27	27	25	Adenosylhomocysteinase	Ahcy	sp|P50247|SAHH_MOUSE Adenosylhomocysteinase OS=Mus musculus OX=10090 GN=Ahcy PE=1 SV=3
P50396	P50396	12	6	6	Rab GDP dissociation inhibitor alpha	Gdi1	sp|P50396|GDIA_MOUSE Rab GDP dissociation inhibitor alpha OS=Mus musculus OX=10090 GN=Gdi1 PE=1 SV=3
P50429	P50429	3	3	3	Arylsulfatase B	Arsb	sp|P50429|ARSB_MOUSE Arylsulfatase B OS=Mus musculus OX=10090 GN=Arsb PE=1 SV=3
P50431	P50431	23	22	21	Serine hydroxymethyltransferase, cytosolic	Shmt1	sp|P50431|GLYC_MOUSE Serine hydroxymethyltransferase, cytosolic OS=Mus musculus OX=10090 GN=Shmt1 PE=1 SV=3
P50516	P50516	28	28	28	V-type proton ATPase catalytic subunit A	Atp6v1a	sp|P50516|VATA_MOUSE V-type proton ATPase catalytic subunit A OS=Mus musculus OX=10090 GN=Atp6v1a PE=1 SV=2
P50518;Q9D593	P50518	11;4	11;4	11;4	V-type proton ATPase subunit E 1	Atp6v1e1	sp|P50518|VATE1_MOUSE V-type proton ATPase subunit E 1 OS=Mus musculus OX=10090 GN=Atp6v1e1 PE=1 SV=2
P50543	P50543	3	3	3	Protein S100-A11	S100a11	sp|P50543|S10AB_MOUSE Protein S100-A11 OS=Mus musculus OX=10090 GN=S100a11 PE=1 SV=1
P50544	P50544	12	12	12	Very long-chain specific acyl-CoA dehydrogenase, mitochondrial	Acadvl	sp|P50544|ACADV_MOUSE Very long-chain specific acyl-CoA dehydrogenase, mitochondrial OS=Mus musculus OX=10090 GN=Acadvl PE=1 SV=3
P50580	P50580	15	15	15	Proliferation-associated protein 2G4	Pa2g4	sp|P50580|PA2G4_MOUSE Proliferation-associated protein 2G4 OS=Mus musculus OX=10090 GN=Pa2g4 PE=1 SV=3
P51125	P51125	7	7	7	Calpastatin	Cast	sp|P51125|ICAL_MOUSE Calpastatin OS=Mus musculus OX=10090 GN=Cast PE=1 SV=2
P51150	P51150	11	11	11	Ras-related protein Rab-7a	Rab7a	sp|P51150|RAB7A_MOUSE Ras-related protein Rab-7a OS=Mus musculus OX=10090 GN=Rab7a PE=1 SV=2
P51174	P51174	8	8	8	Long-chain specific acyl-CoA dehydrogenase, mitochondrial	Acadl	sp|P51174|ACADL_MOUSE Long-chain specific acyl-CoA dehydrogenase, mitochondrial OS=Mus musculus OX=10090 GN=Acadl PE=1 SV=2
P51410	P51410	6	6	6	60S ribosomal protein L9	Rpl9	sp|P51410|RL9_MOUSE 60S ribosomal protein L9 OS=Mus musculus OX=10090 GN=Rpl9 PE=2 SV=2
P51569	P51569	6	6	6	Alpha-galactosidase A	Gla	sp|P51569|AGAL_MOUSE Alpha-galactosidase A OS=Mus musculus OX=10090 GN=Gla PE=1 SV=1
P51660	P51660	9	9	9	Peroxisomal multifunctional enzyme type 2;(3R)-hydroxyacyl-CoA dehydrogenase;Enoyl-CoA hydratase 2	Hsd17b4	sp|P51660|DHB4_MOUSE Peroxisomal multifunctional enzyme type 2 OS=Mus musculus OX=10090 GN=Hsd17b4 PE=1 SV=3
P51855	P51855	5	5	5	Glutathione synthetase	Gss	sp|P51855|GSHB_MOUSE Glutathione synthetase OS=Mus musculus OX=10090 GN=Gss PE=1 SV=1
P51859;Q9JMG7;Q3UMU9	P51859	11;1;1	11;1;1	10;0;0	Hepatoma-derived growth factor	Hdgf	sp|P51859|HDGF_MOUSE Hepatoma-derived growth factor OS=Mus musculus OX=10090 GN=Hdgf PE=1 SV=2
P51863	P51863	3	3	3	V-type proton ATPase subunit d 1	Atp6v0d1	sp|P51863|VA0D1_MOUSE V-type proton ATPase subunit d 1 OS=Mus musculus OX=10090 GN=Atp6v0d1 PE=1 SV=2
P51881;P48962;Q3V132	P51881	8;3;3	8;3;3	8;3;3	ADP/ATP translocase 2;ADP/ATP translocase 2, N-terminally processed	Slc25a5	sp|P51881|ADT2_MOUSE ADP/ATP translocase 2 OS=Mus musculus OX=10090 GN=Slc25a5 PE=1 SV=3
P51943	P51943	1	1	1	Cyclin-A2	Ccna2	sp|P51943|CCNA2_MOUSE Cyclin-A2 OS=Mus musculus OX=10090 GN=Ccna2 PE=1 SV=2
P52293	P52293	10	10	10	Importin subunit alpha-1	Kpna2	sp|P52293|IMA1_MOUSE Importin subunit alpha-1 OS=Mus musculus OX=10090 GN=Kpna2 PE=1 SV=2
P52431	P52431	12	12	12	DNA polymerase delta catalytic subunit	Pold1	sp|P52431|DPOD1_MOUSE DNA polymerase delta catalytic subunit OS=Mus musculus OX=10090 GN=Pold1 PE=1 SV=2
P52432	P52432	4	4	4	DNA-directed RNA polymerases I and III subunit RPAC1	Polr1c	sp|P52432|RPAC1_MOUSE DNA-directed RNA polymerases I and III subunit RPAC1 OS=Mus musculus OX=10090 GN=Polr1c PE=1 SV=3
P52480;P53657	P52480	47;1	47;1	47;1	Pyruvate kinase PKM	Pkm	sp|P52480|KPYM_MOUSE Pyruvate kinase PKM OS=Mus musculus OX=10090 GN=Pkm PE=1 SV=4
P52482;Q91W82;P52483	P52482;Q91W82;P52483	2;2;2	2;2;2	2;2;2	Ubiquitin-conjugating enzyme E2 E1;Ubiquitin-conjugating enzyme E2 E2;Ubiquitin-conjugating enzyme E2 E3	Ube2e1;Ube2e2;Ube2e3	sp|P52482|UB2E1_MOUSE Ubiquitin-conjugating enzyme E2 E1 OS=Mus musculus OX=10090 GN=Ube2e1 PE=1 SV=1;sp|Q91W82|UB2E2_MOUSE Ubiquitin-conjugating enzyme E2 E2 OS=Mus musculus OX=10090 GN=Ube2e2 PE=2 SV=1;sp|P52483|UB2E3_MOUSE Ubiquitin-conjugating enzyme E
P52503	P52503	5	5	5	NADH dehydrogenase [ubiquinone] iron-sulfur protein 6, mitochondrial	Ndufs6	sp|P52503|NDUS6_MOUSE NADH dehydrogenase [ubiquinone] iron-sulfur protein 6, mitochondrial OS=Mus musculus OX=10090 GN=Ndufs6 PE=1 SV=2
P52633	P52633	3	3	3	Signal transducer and transcription activator 6	Stat6	sp|P52633|STAT6_MOUSE Signal transducer and transcription activator 6 OS=Mus musculus OX=10090 GN=Stat6 PE=1 SV=2
P52760	P52760	6	6	6	Ribonuclease UK114	Hrsp12	sp|P52760|RIDA_MOUSE 2-iminobutanoate/2-iminopropanoate deaminase OS=Mus musculus OX=10090 GN=Rida PE=1 SV=3
P52787	P52787	1	1	1	Gastric intrinsic factor	Gif	sp|P52787|IF_MOUSE Cobalamin binding intrinsic factor OS=Mus musculus OX=10090 GN=Cblif PE=2 SV=2
P53026	P53026	8	8	8	60S ribosomal protein L10a	Rpl10a	sp|P53026|RL10A_MOUSE 60S ribosomal protein L10a OS=Mus musculus OX=10090 GN=Rpl10a PE=1 SV=3
P53395	P53395	2	2	2	Lipoamide acyltransferase component of branched-chain alpha-keto acid dehydrogenase complex, mitochondrial	Dbt	sp|P53395|ODB2_MOUSE Lipoamide acyltransferase component of branched-chain alpha-keto acid dehydrogenase complex, mitochondrial OS=Mus musculus OX=10090 GN=Dbt PE=1 SV=2
P53564	P53564	1	1	1	Homeobox protein cut-like 1	Cux1	sp|P53564|CUX1_MOUSE Homeobox protein cut-like 1 OS=Mus musculus OX=10090 GN=Cux1 PE=1 SV=3
P53612	P53612	2	2	2	Geranylgeranyl transferase type-2 subunit beta	Rabggtb	sp|P53612|PGTB2_MOUSE Geranylgeranyl transferase type-2 subunit beta OS=Mus musculus OX=10090 GN=Rabggtb PE=1 SV=2
P53810	P53810	18	18	16	Phosphatidylinositol transfer protein alpha isoform	Pitpna	sp|P53810|PIPNA_MOUSE Phosphatidylinositol transfer protein alpha isoform OS=Mus musculus OX=10090 GN=Pitpna PE=1 SV=2
P53811	P53811	14	12	12	Phosphatidylinositol transfer protein beta isoform	Pitpnb	sp|P53811|PIPNB_MOUSE Phosphatidylinositol transfer protein beta isoform OS=Mus musculus OX=10090 GN=Pitpnb PE=1 SV=2
P53994;P59279	P53994;P59279	2;1	2;1	2;1	Ras-related protein Rab-2A;Ras-related protein Rab-2B	Rab2a;Rab2b	sp|P53994|RAB2A_MOUSE Ras-related protein Rab-2A OS=Mus musculus OX=10090 GN=Rab2a PE=1 SV=1;sp|P59279|RAB2B_MOUSE Ras-related protein Rab-2B OS=Mus musculus OX=10090 GN=Rab2b PE=1 SV=1
P53996	P53996	3	3	3	Cellular nucleic acid-binding protein	Cnbp	sp|P53996|CNBP_MOUSE Cellular nucleic acid-binding protein OS=Mus musculus OX=10090 GN=Cnbp PE=1 SV=2
P54071	P54071	23	23	22	Isocitrate dehydrogenase [NADP], mitochondrial	Idh2	sp|P54071|IDHP_MOUSE Isocitrate dehydrogenase [NADP], mitochondrial OS=Mus musculus OX=10090 GN=Idh2 PE=1 SV=3
P54103	P54103	4	4	4	DnaJ homolog subfamily C member 2;DnaJ homolog subfamily C member 2, N-terminally processed	Dnajc2	sp|P54103|DNJC2_MOUSE DnaJ homolog subfamily C member 2 OS=Mus musculus OX=10090 GN=Dnajc2 PE=1 SV=2
P54227;P63042;REV__Q9WTN3;O70166	P54227	8;2;1;1	8;2;1;1	5;0;0;0	Stathmin	Stmn1	sp|P54227|STMN1_MOUSE Stathmin OS=Mus musculus OX=10090 GN=Stmn1 PE=1 SV=2
P54276	P54276	10	10	10	DNA mismatch repair protein Msh6	Msh6	sp|P54276|MSH6_MOUSE DNA mismatch repair protein Msh6 OS=Mus musculus OX=10090 GN=Msh6 PE=1 SV=3
P54726	P54726	7	4	4	UV excision repair protein RAD23 homolog A	Rad23a	sp|P54726|RD23A_MOUSE UV excision repair protein RAD23 homolog A OS=Mus musculus OX=10090 GN=Rad23a PE=1 SV=2
P54728	P54728	9	9	6	UV excision repair protein RAD23 homolog B	Rad23b	sp|P54728|RD23B_MOUSE UV excision repair protein RAD23 homolog B OS=Mus musculus OX=10090 GN=Rad23b PE=1 SV=2
P54729	P54729	6	6	6	NEDD8 ultimate buster 1	Nub1	sp|P54729|NUB1_MOUSE NEDD8 ultimate buster 1 OS=Mus musculus OX=10090 GN=Nub1 PE=1 SV=2
P54731	P54731	4	4	4	FAS-associated factor 1	Faf1	sp|P54731|FAF1_MOUSE FAS-associated factor 1 OS=Mus musculus OX=10090 GN=Faf1 PE=1 SV=2
P54775	P54775	18	18	18	26S protease regulatory subunit 6B	Psmc4	sp|P54775|PRS6B_MOUSE 26S proteasome regulatory subunit 6B OS=Mus musculus OX=10090 GN=Psmc4 PE=1 SV=2
P54822	P54822	14	14	14	Adenylosuccinate lyase	Adsl	sp|P54822|PUR8_MOUSE Adenylosuccinate lyase OS=Mus musculus OX=10090 GN=Adsl PE=1 SV=2
P54823	P54823	9	9	9	Probable ATP-dependent RNA helicase DDX6	Ddx6	sp|P54823|DDX6_MOUSE Probable ATP-dependent RNA helicase DDX6 OS=Mus musculus OX=10090 GN=Ddx6 PE=1 SV=1
P54923	P54923	9	9	9	[Protein ADP-ribosylarginine] hydrolase	Adprh	sp|P54923|ADPRH_MOUSE [Protein ADP-ribosylarginine] hydrolase OS=Mus musculus OX=10090 GN=Adprh PE=1 SV=1
P55097	P55097	6	6	6	Cathepsin K	Ctsk	sp|P55097|CATK_MOUSE Cathepsin K OS=Mus musculus OX=10090 GN=Ctsk PE=1 SV=2
P55194	P55194	3	3	2	SH3 domain-binding protein 1	Sh3bp1	sp|P55194|3BP1_MOUSE SH3 domain-binding protein 1 OS=Mus musculus OX=10090 GN=Sh3bp1 PE=1 SV=3
P55258	P55258	4	2	2	Ras-related protein Rab-8A	Rab8a	sp|P55258|RAB8A_MOUSE Ras-related protein Rab-8A OS=Mus musculus OX=10090 GN=Rab8a PE=1 SV=2
P55264	P55264	12	12	11	Adenosine kinase	Adk	sp|P55264|ADK_MOUSE Adenosine kinase OS=Mus musculus OX=10090 GN=Adk PE=1 SV=2
P55302	P55302	9	9	9	Alpha-2-macroglobulin receptor-associated protein	Lrpap1	sp|P55302|AMRP_MOUSE Alpha-2-macroglobulin receptor-associated protein OS=Mus musculus OX=10090 GN=Lrpap1 PE=1 SV=1
P55821	P55821	4	1	1	Stathmin-2	Stmn2	sp|P55821|STMN2_MOUSE Stathmin-2 OS=Mus musculus OX=10090 GN=Stmn2 PE=1 SV=1
P55937	P55937	5	5	5	Golgin subfamily A member 3	Golga3	sp|P55937|GOGA3_MOUSE Golgin subfamily A member 3 OS=Mus musculus OX=10090 GN=Golga3 PE=1 SV=3
P56203	P56203	1	1	1	Cathepsin W	Ctsw	sp|P56203|CATW_MOUSE Cathepsin W OS=Mus musculus OX=10090 GN=Ctsw PE=2 SV=2
P56212	P56212	7	7	6	cAMP-regulated phosphoprotein 19	Arpp19	sp|P56212|ARP19_MOUSE cAMP-regulated phosphoprotein 19 OS=Mus musculus OX=10090 GN=Arpp19 PE=1 SV=2
P56376	P56376	5	5	5	Acylphosphatase-1	Acyp1	sp|P56376|ACYP1_MOUSE Acylphosphatase-1 OS=Mus musculus OX=10090 GN=Acyp1 PE=1 SV=2
P56380	P56380	4	4	4	Bis(5-nucleosyl)-tetraphosphatase [asymmetrical]	Nudt2	sp|P56380|AP4A_MOUSE Bis(5-nucleosyl)-tetraphosphatase [asymmetrical] OS=Mus musculus OX=10090 GN=Nudt2 PE=1 SV=3
P56382	P56382	2	2	2	ATP synthase subunit epsilon, mitochondrial	Atp5e	sp|P56382|ATP5E_MOUSE ATP synthase subunit epsilon, mitochondrial OS=Mus musculus OX=10090 GN=Atp5f1e PE=1 SV=2
P56391	P56391	2	2	2	Cytochrome c oxidase subunit 6B1	Cox6b1	sp|P56391|CX6B1_MOUSE Cytochrome c oxidase subunit 6B1 OS=Mus musculus OX=10090 GN=Cox6b1 PE=1 SV=2
P56394	P56394	1	1	1	Cytochrome c oxidase copper chaperone	Cox17	sp|P56394|COX17_MOUSE Cytochrome c oxidase copper chaperone OS=Mus musculus OX=10090 GN=Cox17 PE=1 SV=2
P56399	P56399	15	15	15	Ubiquitin carboxyl-terminal hydrolase 5	Usp5	sp|P56399|UBP5_MOUSE Ubiquitin carboxyl-terminal hydrolase 5 OS=Mus musculus OX=10090 GN=Usp5 PE=1 SV=1
P56480	P56480	19	19	19	ATP synthase subunit beta, mitochondrial	Atp5b	sp|P56480|ATPB_MOUSE ATP synthase subunit beta, mitochondrial OS=Mus musculus OX=10090 GN=Atp5f1b PE=1 SV=2
P56542	P56542	5	5	5	Deoxyribonuclease-2-alpha	Dnase2	sp|P56542|DNS2A_MOUSE Deoxyribonuclease-2-alpha OS=Mus musculus OX=10090 GN=Dnase2 PE=1 SV=1
P56546	P56546	5	2	2	C-terminal-binding protein 2	Ctbp2	sp|P56546|CTBP2_MOUSE C-terminal-binding protein 2 OS=Mus musculus OX=10090 GN=Ctbp2 PE=1 SV=2
P56812	P56812	6	6	6	Programmed cell death protein 5	Pdcd5	sp|P56812|PDCD5_MOUSE Programmed cell death protein 5 OS=Mus musculus OX=10090 GN=Pdcd5 PE=1 SV=3
P56873	P56873	5	5	5	Sjoegren syndrome/scleroderma autoantigen 1 homolog	Sssca1	sp|P56873|ZNRD2_MOUSE Protein ZNRD2 OS=Mus musculus OX=10090 GN=Znrd2 PE=1 SV=1
P56959	P56959	5	5	5	RNA-binding protein FUS	Fus	sp|P56959|FUS_MOUSE RNA-binding protein FUS OS=Mus musculus OX=10090 GN=Fus PE=1 SV=1
P57080	P57080	2	2	2	Ubiquitin carboxyl-terminal hydrolase 25	Usp25	sp|P57080|UBP25_MOUSE Ubiquitin carboxyl-terminal hydrolase 25 OS=Mus musculus OX=10090 GN=Usp25 PE=1 SV=2
P57746	P57746	8	8	8	V-type proton ATPase subunit D	Atp6v1d	sp|P57746|VATD_MOUSE V-type proton ATPase subunit D OS=Mus musculus OX=10090 GN=Atp6v1d PE=1 SV=1
P57759	P57759	12	12	12	Endoplasmic reticulum resident protein 29	Erp29	sp|P57759|ERP29_MOUSE Endoplasmic reticulum resident protein 29 OS=Mus musculus OX=10090 GN=Erp29 PE=1 SV=2
P57776	P57776	11	11	11	Elongation factor 1-delta	Eef1d	sp|P57776|EF1D_MOUSE Elongation factor 1-delta OS=Mus musculus OX=10090 GN=Eef1d PE=1 SV=3
P57780	P57780	41	27	27	Alpha-actinin-4	Actn4	sp|P57780|ACTN4_MOUSE Alpha-actinin-4 OS=Mus musculus OX=10090 GN=Actn4 PE=1 SV=1
P57784	P57784	9	9	9	U2 small nuclear ribonucleoprotein A	Snrpa1	sp|P57784|RU2A_MOUSE U2 small nuclear ribonucleoprotein A OS=Mus musculus OX=10090 GN=Snrpa1 PE=1 SV=2
P58044	P58044	6	6	6	Isopentenyl-diphosphate Delta-isomerase 1	Idi1	sp|P58044|IDI1_MOUSE Isopentenyl-diphosphate Delta-isomerase 1 OS=Mus musculus OX=10090 GN=Idi1 PE=1 SV=1
P58058	P58058	6	6	6	NAD kinase	Nadk	sp|P58058|NADK_MOUSE NAD kinase OS=Mus musculus OX=10090 GN=Nadk PE=1 SV=2
P58137	P58137	3	3	2	Acyl-coenzyme A thioesterase 8	Acot8	sp|P58137|ACOT8_MOUSE Acyl-coenzyme A thioesterase 8 OS=Mus musculus OX=10090 GN=Acot8 PE=1 SV=1
P58242	P58242	3	3	3	Acid sphingomyelinase-like phosphodiesterase 3b	Smpdl3b	sp|P58242|ASM3B_MOUSE Acid sphingomyelinase-like phosphodiesterase 3b OS=Mus musculus OX=10090 GN=Smpdl3b PE=1 SV=1
P58252	P58252	51	51	49	Elongation factor 2	Eef2	sp|P58252|EF2_MOUSE Elongation factor 2 OS=Mus musculus OX=10090 GN=Eef2 PE=1 SV=2
P58389	P58389	9	9	9	Serine/threonine-protein phosphatase 2A activator	Ppp2r4	sp|P58389|PTPA_MOUSE Serine/threonine-protein phosphatase 2A activator OS=Mus musculus OX=10090 GN=Ptpa PE=1 SV=1
P58468	P58468	3	3	3	Protein FAM207A	Fam207a	sp|P58468|F207A_MOUSE Protein FAM207A OS=Mus musculus OX=10090 GN=Fam207a PE=1 SV=1
P58771	P58771	13	4	4	Tropomyosin alpha-1 chain	Tpm1	sp|P58771|TPM1_MOUSE Tropomyosin alpha-1 chain OS=Mus musculus OX=10090 GN=Tpm1 PE=1 SV=1
P59235	P59235	3	3	3	Nucleoporin Nup43	Nup43	sp|P59235|NUP43_MOUSE Nucleoporin Nup43 OS=Mus musculus OX=10090 GN=Nup43 PE=1 SV=2
P59325	P59325	7	7	7	Eukaryotic translation initiation factor 5	Eif5	sp|P59325|IF5_MOUSE Eukaryotic translation initiation factor 5 OS=Mus musculus OX=10090 GN=Eif5 PE=1 SV=1
P59328	P59328	2	2	2	WD repeat and HMG-box DNA-binding protein 1	Wdhd1	sp|P59328|WDHD1_MOUSE WD repeat and HMG-box DNA-binding protein 1 OS=Mus musculus OX=10090 GN=Wdhd1 PE=1 SV=2
P59999	P59999	7	7	7	Actin-related protein 2/3 complex subunit 4	Arpc4	sp|P59999|ARPC4_MOUSE Actin-related protein 2/3 complex subunit 4 OS=Mus musculus OX=10090 GN=Arpc4 PE=1 SV=3
P60122	P60122	19	19	19	RuvB-like 1	Ruvbl1	sp|P60122|RUVB1_MOUSE RuvB-like 1 OS=Mus musculus OX=10090 GN=Ruvbl1 PE=1 SV=1
P60229	P60229	4	4	3	Eukaryotic translation initiation factor 3 subunit E	Eif3e	sp|P60229|EIF3E_MOUSE Eukaryotic translation initiation factor 3 subunit E OS=Mus musculus OX=10090 GN=Eif3e PE=1 SV=1
P60335	P60335	15	15	10	Poly(rC)-binding protein 1	Pcbp1	sp|P60335|PCBP1_MOUSE Poly(rC)-binding protein 1 OS=Mus musculus OX=10090 GN=Pcbp1 PE=1 SV=1
P60487	P60487	8	8	8	Pyridoxal phosphate phosphatase	Pdxp	sp|P60487|PLPP_MOUSE Pyridoxal phosphate phosphatase OS=Mus musculus OX=10090 GN=Pdxp PE=1 SV=1
P60521;Q8R3R8	P60521	3;1	3;1	2;0	Gamma-aminobutyric acid receptor-associated protein-like 2	Gabarapl2	sp|P60521|GBRL2_MOUSE Gamma-aminobutyric acid receptor-associated protein-like 2 OS=Mus musculus OX=10090 GN=Gabarapl2 PE=1 SV=1
P60670	P60670	1	1	1	Nuclear protein localization protein 4 homolog	Nploc4	sp|P60670|NPL4_MOUSE Nuclear protein localization protein 4 homolog OS=Mus musculus OX=10090 GN=Nploc4 PE=1 SV=3
P60710	P60710	24	24	1	Actin, cytoplasmic 1;Actin, cytoplasmic 1, N-terminally processed	Actb	sp|P60710|ACTB_MOUSE Actin, cytoplasmic 1 OS=Mus musculus OX=10090 GN=Actb PE=1 SV=1
P60766;Q8R527;Q9ER71	P60766	8;1;1	7;0;0	7;0;0	Cell division control protein 42 homolog	Cdc42	sp|P60766|CDC42_MOUSE Cell division control protein 42 homolog OS=Mus musculus OX=10090 GN=Cdc42 PE=1 SV=2
P60840	P60840	3	2	2	Alpha-endosulfine	Ensa	sp|P60840|ENSA_MOUSE Alpha-endosulfine OS=Mus musculus OX=10090 GN=Ensa PE=1 SV=1
P60843	P60843	25	25	13	Eukaryotic initiation factor 4A-I	Eif4a1	sp|P60843|IF4A1_MOUSE Eukaryotic initiation factor 4A-I OS=Mus musculus OX=10090 GN=Eif4a1 PE=1 SV=1
P60853	P60853	2	2	1	Leucine zipper putative tumor suppressor 1	Lzts1	sp|P60853|LZTS1_MOUSE Leucine zipper putative tumor suppressor 1 OS=Mus musculus OX=10090 GN=Lzts1 PE=2 SV=3
P60867	P60867	4	4	4	40S ribosomal protein S20	Rps20	sp|P60867|RS20_MOUSE 40S ribosomal protein S20 OS=Mus musculus OX=10090 GN=Rps20 PE=1 SV=1
P60898	P60898	2	2	2	DNA-directed RNA polymerase II subunit RPB9	Polr2i	sp|P60898|RPB9_MOUSE DNA-directed RNA polymerase II subunit RPB9 OS=Mus musculus OX=10090 GN=Polr2i PE=1 SV=1
P61021	P61021	3	1	1	Ras-related protein Rab-5B	Rab5b	sp|P61021|RAB5B_MOUSE Ras-related protein Rab-5B OS=Mus musculus OX=10090 GN=Rab5b PE=1 SV=1
P61027	P61027	2	1	1	Ras-related protein Rab-10	Rab10	sp|P61027|RAB10_MOUSE Ras-related protein Rab-10 OS=Mus musculus OX=10090 GN=Rab10 PE=1 SV=1
P61079;P61080;Q6ZWY6	P61079	3;1;1	3;1;1	1;0;0	Ubiquitin-conjugating enzyme E2 D3	Ube2d3	sp|P61079|UB2D3_MOUSE Ubiquitin-conjugating enzyme E2 D3 OS=Mus musculus OX=10090 GN=Ube2d3 PE=1 SV=1
P61082	P61082	7	7	7	NEDD8-conjugating enzyme Ubc12	Ube2m	sp|P61082|UBC12_MOUSE NEDD8-conjugating enzyme Ubc12 OS=Mus musculus OX=10090 GN=Ube2m PE=1 SV=1
P61087	P61087	8	8	8	Ubiquitin-conjugating enzyme E2 K	Ube2k	sp|P61087|UBE2K_MOUSE Ubiquitin-conjugating enzyme E2 K OS=Mus musculus OX=10090 GN=Ube2k PE=1 SV=3
P61089	P61089	8	8	7	Ubiquitin-conjugating enzyme E2 N	Ube2n	sp|P61089|UBE2N_MOUSE Ubiquitin-conjugating enzyme E2 N OS=Mus musculus OX=10090 GN=Ube2n PE=1 SV=1
P61161	P61161	16	16	15	Actin-related protein 2	Actr2	sp|P61161|ARP2_MOUSE Actin-related protein 2 OS=Mus musculus OX=10090 GN=Actr2 PE=1 SV=1
P61164	P61164	10	10	4	Alpha-centractin	Actr1a	sp|P61164|ACTZ_MOUSE Alpha-centractin OS=Mus musculus OX=10090 GN=Actr1a PE=1 SV=1
P61202	P61202	13	13	13	COP9 signalosome complex subunit 2	Cops2	sp|P61202|CSN2_MOUSE COP9 signalosome complex subunit 2 OS=Mus musculus OX=10090 GN=Cops2 PE=1 SV=1
P61211	P61211	3	3	3	ADP-ribosylation factor-like protein 1	Arl1	sp|P61211|ARL1_MOUSE ADP-ribosylation factor-like protein 1 OS=Mus musculus OX=10090 GN=Arl1 PE=1 SV=1
P61222	P61222	24	24	24	ATP-binding cassette sub-family E member 1	Abce1	sp|P61222|ABCE1_MOUSE ATP-binding cassette sub-family E member 1 OS=Mus musculus OX=10090 GN=Abce1 PE=1 SV=1
P61255	P61255	6	6	6	60S ribosomal protein L26	Rpl26	sp|P61255|RL26_MOUSE 60S ribosomal protein L26 OS=Mus musculus OX=10090 GN=Rpl26 PE=1 SV=1
P61290	P61290	11	11	11	Proteasome activator complex subunit 3	Psme3	sp|P61290|PSME3_MOUSE Proteasome activator complex subunit 3 OS=Mus musculus OX=10090 GN=Psme3 PE=1 SV=1
Q9CQL1;P61327	Q9CQL1;P61327	2;2	2;2	2;2	Protein mago nashi homolog 2;Protein mago nashi homolog	Magohb;Magoh	sp|Q9CQL1|MGN2_MOUSE Protein mago nashi homolog 2 OS=Mus musculus OX=10090 GN=Magohb PE=2 SV=1;sp|P61327|MGN_MOUSE Protein mago nashi homolog OS=Mus musculus OX=10090 GN=Magoh PE=2 SV=1
P61358	P61358	5	5	5	60S ribosomal protein L27	Rpl27	sp|P61358|RL27_MOUSE 60S ribosomal protein L27 OS=Mus musculus OX=10090 GN=Rpl27 PE=1 SV=2
P61514	P61514	2	2	2	60S ribosomal protein L37a	Rpl37a	sp|P61514|RL37A_MOUSE 60S ribosomal protein L37a OS=Mus musculus OX=10090 GN=Rpl37a PE=1 SV=2
P61600	P61600	3	3	3	N-alpha-acetyltransferase 20	Naa20	sp|P61600|NAA20_MOUSE N-alpha-acetyltransferase 20 OS=Mus musculus OX=10090 GN=Naa20 PE=1 SV=1
P61750	P61750	7	2	2	ADP-ribosylation factor 4	Arf4	sp|P61750|ARF4_MOUSE ADP-ribosylation factor 4 OS=Mus musculus OX=10090 GN=Arf4 PE=1 SV=2
P61759	P61759	8	8	7	Prefoldin subunit 3	Vbp1	sp|P61759|PFD3_MOUSE Prefoldin subunit 3 OS=Mus musculus OX=10090 GN=Vbp1 PE=1 SV=2
P61924	P61924	3	3	3	Coatomer subunit zeta-1	Copz1	sp|P61924|COPZ1_MOUSE Coatomer subunit zeta-1 OS=Mus musculus OX=10090 GN=Copz1 PE=1 SV=1
P61953	P61953	1	1	1	Guanine nucleotide-binding protein G(I)/G(S)/G(O) subunit gamma-11	Gng11	sp|P61953|GBG11_MOUSE Guanine nucleotide-binding protein G(I)/G(S)/G(O) subunit gamma-11 OS=Mus musculus OX=10090 GN=Gng11 PE=1 SV=1
P61957	P61957	2	2	1	Small ubiquitin-related modifier 2	Sumo2	sp|P61957|SUMO2_MOUSE Small ubiquitin-related modifier 2 OS=Mus musculus OX=10090 GN=Sumo2 PE=1 SV=1
P61961	P61961	4	4	4	Ubiquitin-fold modifier 1	Ufm1	sp|P61961|UFM1_MOUSE Ubiquitin-fold modifier 1 OS=Mus musculus OX=10090 GN=Ufm1 PE=1 SV=1
P61965	P61965	1	1	1	WD repeat-containing protein 5	Wdr5	sp|P61965|WDR5_MOUSE WD repeat-containing protein 5 OS=Mus musculus OX=10090 GN=Wdr5 PE=1 SV=1
P61967;Q9DB50	P61967;Q9DB50	2;1	2;1	2;1	AP-1 complex subunit sigma-1A;AP-1 complex subunit sigma-2	Ap1s1;Ap1s2	sp|P61967|AP1S1_MOUSE AP-1 complex subunit sigma-1A OS=Mus musculus OX=10090 GN=Ap1s1 PE=1 SV=1;sp|Q9DB50|AP1S2_MOUSE AP-1 complex subunit sigma-2 OS=Mus musculus OX=10090 GN=Ap1s2 PE=1 SV=1
P61971	P61971	6	6	6	Nuclear transport factor 2	Nutf2	sp|P61971|NTF2_MOUSE Nuclear transport factor 2 OS=Mus musculus OX=10090 GN=Nutf2 PE=1 SV=1
P61979	P61979	16	16	16	Heterogeneous nuclear ribonucleoprotein K	Hnrnpk	sp|P61979|HNRPK_MOUSE Heterogeneous nuclear ribonucleoprotein K OS=Mus musculus OX=10090 GN=Hnrnpk PE=1 SV=1
P61982	P61982	14	11	8	14-3-3 protein gamma;14-3-3 protein gamma, N-terminally processed	Ywhag	sp|P61982|1433G_MOUSE 14-3-3 protein gamma OS=Mus musculus OX=10090 GN=Ywhag PE=1 SV=2
P62073	P62073	3	3	3	Mitochondrial import inner membrane translocase subunit Tim10	Timm10	sp|P62073|TIM10_MOUSE Mitochondrial import inner membrane translocase subunit Tim10 OS=Mus musculus OX=10090 GN=Timm10 PE=1 SV=1
P62075	P62075	5	5	5	Mitochondrial import inner membrane translocase subunit Tim13	Timm13	sp|P62075|TIM13_MOUSE Mitochondrial import inner membrane translocase subunit Tim13 OS=Mus musculus OX=10090 GN=Timm13 PE=1 SV=1
P62077	P62077	4	4	4	Mitochondrial import inner membrane translocase subunit Tim8 B	Timm8b	sp|P62077|TIM8B_MOUSE Mitochondrial import inner membrane translocase subunit Tim8 B OS=Mus musculus OX=10090 GN=Timm8b PE=1 SV=1
P62082	P62082	6	6	6	40S ribosomal protein S7	Rps7	sp|P62082|RS7_MOUSE 40S ribosomal protein S7 OS=Mus musculus OX=10090 GN=Rps7 PE=2 SV=1
P62137	P62137	13	13	5	Serine/threonine-protein phosphatase PP1-alpha catalytic subunit	Ppp1ca	sp|P62137|PP1A_MOUSE Serine/threonine-protein phosphatase PP1-alpha catalytic subunit OS=Mus musculus OX=10090 GN=Ppp1ca PE=1 SV=1
P62141	P62141	10	2	2	Serine/threonine-protein phosphatase PP1-beta catalytic subunit	Ppp1cb	sp|P62141|PP1B_MOUSE Serine/threonine-protein phosphatase PP1-beta catalytic subunit OS=Mus musculus OX=10090 GN=Ppp1cb PE=1 SV=3
P62192	P62192	16	16	16	26S protease regulatory subunit 4	Psmc1	sp|P62192|PRS4_MOUSE 26S proteasome regulatory subunit 4 OS=Mus musculus OX=10090 GN=Psmc1 PE=1 SV=1
P62196	P62196	19	19	19	26S protease regulatory subunit 8	Psmc5	sp|P62196|PRS8_MOUSE 26S proteasome regulatory subunit 8 OS=Mus musculus OX=10090 GN=Psmc5 PE=1 SV=1
P62242	P62242	10	10	10	40S ribosomal protein S8	Rps8	sp|P62242|RS8_MOUSE 40S ribosomal protein S8 OS=Mus musculus OX=10090 GN=Rps8 PE=1 SV=2
P62245	P62245	7	7	7	40S ribosomal protein S15a	Rps15a	sp|P62245|RS15A_MOUSE 40S ribosomal protein S15a OS=Mus musculus OX=10090 GN=Rps15a PE=1 SV=2
P62254	P62254	1	1	1	Ubiquitin-conjugating enzyme E2 G1;Ubiquitin-conjugating enzyme E2 G1, N-terminally processed	Ube2g1	sp|P62254|UB2G1_MOUSE Ubiquitin-conjugating enzyme E2 G1 OS=Mus musculus OX=10090 GN=Ube2g1 PE=1 SV=3
P62259	P62259	19	19	16	14-3-3 protein epsilon	Ywhae	sp|P62259|1433E_MOUSE 14-3-3 protein epsilon OS=Mus musculus OX=10090 GN=Ywhae PE=1 SV=1
P62264	P62264	5	5	5	40S ribosomal protein S14	Rps14	sp|P62264|RS14_MOUSE 40S ribosomal protein S14 OS=Mus musculus OX=10090 GN=Rps14 PE=1 SV=3
P62267	P62267	5	5	5	40S ribosomal protein S23	Rps23	sp|P62267|RS23_MOUSE 40S ribosomal protein S23 OS=Mus musculus OX=10090 GN=Rps23 PE=1 SV=3
P62270	P62270	10	10	10	40S ribosomal protein S18	Rps18	sp|P62270|RS18_MOUSE 40S ribosomal protein S18 OS=Mus musculus OX=10090 GN=Rps18 PE=1 SV=3
P62281	P62281	10	10	10	40S ribosomal protein S11	Rps11	sp|P62281|RS11_MOUSE 40S ribosomal protein S11 OS=Mus musculus OX=10090 GN=Rps11 PE=1 SV=3
P62301	P62301	8	8	8	40S ribosomal protein S13	Rps13	sp|P62301|RS13_MOUSE 40S ribosomal protein S13 OS=Mus musculus OX=10090 GN=Rps13 PE=1 SV=2
P62305	P62305	2	2	2	Small nuclear ribonucleoprotein E	Snrpe	sp|P62305|RUXE_MOUSE Small nuclear ribonucleoprotein E OS=Mus musculus OX=10090 GN=Snrpe PE=1 SV=1
P62307	P62307	2	2	2	Small nuclear ribonucleoprotein F	Snrpf	sp|P62307|RUXF_MOUSE Small nuclear ribonucleoprotein F OS=Mus musculus OX=10090 GN=Snrpf PE=1 SV=1
P62309	P62309	2	2	2	Small nuclear ribonucleoprotein G	Snrpg	sp|P62309|RUXG_MOUSE Small nuclear ribonucleoprotein G OS=Mus musculus OX=10090 GN=Snrpg PE=1 SV=1
P62311	P62311	2	2	2	U6 snRNA-associated Sm-like protein LSm3	Lsm3	sp|P62311|LSM3_MOUSE U6 snRNA-associated Sm-like protein LSm3 OS=Mus musculus OX=10090 GN=Lsm3 PE=1 SV=2
P62313	P62313	5	5	5	U6 snRNA-associated Sm-like protein LSm6	Lsm6	sp|P62313|LSM6_MOUSE U6 snRNA-associated Sm-like protein LSm6 OS=Mus musculus OX=10090 GN=Lsm6 PE=1 SV=1
P62315	P62315	3	3	3	Small nuclear ribonucleoprotein Sm D1	Snrpd1	sp|P62315|SMD1_MOUSE Small nuclear ribonucleoprotein Sm D1 OS=Mus musculus OX=10090 GN=Snrpd1 PE=1 SV=1
P62317	P62317	9	9	8	Small nuclear ribonucleoprotein Sm D2	Snrpd2	sp|P62317|SMD2_MOUSE Small nuclear ribonucleoprotein Sm D2 OS=Mus musculus OX=10090 GN=Snrpd2 PE=1 SV=1
P62320	P62320	4	4	3	Small nuclear ribonucleoprotein Sm D3	Snrpd3	sp|P62320|SMD3_MOUSE Small nuclear ribonucleoprotein Sm D3 OS=Mus musculus OX=10090 GN=Snrpd3 PE=1 SV=1
P62331	P62331	3	3	3	ADP-ribosylation factor 6	Arf6	sp|P62331|ARF6_MOUSE ADP-ribosylation factor 6 OS=Mus musculus OX=10090 GN=Arf6 PE=1 SV=2
P62334	P62334	19	19	19	26S protease regulatory subunit 10B	Psmc6	sp|P62334|PRS10_MOUSE 26S proteasome regulatory subunit 10B OS=Mus musculus OX=10090 GN=Psmc6 PE=1 SV=1
P62482;P63143	P62482	12;2	12;2	12;2	Voltage-gated potassium channel subunit beta-2	Kcnab2	sp|P62482|KCAB2_MOUSE Voltage-gated potassium channel subunit beta-2 OS=Mus musculus OX=10090 GN=Kcnab2 PE=1 SV=1
P62488	P62488	2	2	2	DNA-directed RNA polymerase II subunit RPB7	Polr2g	sp|P62488|RPB7_MOUSE DNA-directed RNA polymerase II subunit RPB7 OS=Mus musculus OX=10090 GN=Polr2g PE=1 SV=1
P62627	P62627	4	4	4	Dynein light chain roadblock-type 1	Dynlrb1	sp|P62627|DLRB1_MOUSE Dynein light chain roadblock-type 1 OS=Mus musculus OX=10090 GN=Dynlrb1 PE=1 SV=3
P62631	P62631	11	1	1	Elongation factor 1-alpha 2	Eef1a2	sp|P62631|EF1A2_MOUSE Elongation factor 1-alpha 2 OS=Mus musculus OX=10090 GN=Eef1a2 PE=1 SV=1
P62702	P62702	15	15	15	40S ribosomal protein S4, X isoform	Rps4x	sp|P62702|RS4X_MOUSE 40S ribosomal protein S4, X isoform OS=Mus musculus OX=10090 GN=Rps4x PE=1 SV=2
P62717	P62717	7	7	7	60S ribosomal protein L18a	Rpl18a	sp|P62717|RL18A_MOUSE 60S ribosomal protein L18a OS=Mus musculus OX=10090 GN=Rpl18a PE=1 SV=1
P62748;Q91X97;P84075	P62748	3;1;1	3;1;1	3;1;1	Hippocalcin-like protein 1	Hpcal1	sp|P62748|HPCL1_MOUSE Hippocalcin-like protein 1 OS=Mus musculus OX=10090 GN=Hpcal1 PE=1 SV=2
P62751	P62751	6	6	6	60S ribosomal protein L23a	Rpl23a	sp|P62751|RL23A_MOUSE 60S ribosomal protein L23a OS=Mus musculus OX=10090 GN=Rpl23a PE=1 SV=1
P62754	P62754	7	7	7	40S ribosomal protein S6	Rps6	sp|P62754|RS6_MOUSE 40S ribosomal protein S6 OS=Mus musculus OX=10090 GN=Rps6 PE=1 SV=1
P62774	P62774	5	5	4	Myotrophin	Mtpn	sp|P62774|MTPN_MOUSE Myotrophin OS=Mus musculus OX=10090 GN=Mtpn PE=1 SV=2
P62806	P62806	6	6	6	Histone H4	Hist1h4a	sp|P62806|H4_MOUSE Histone H4 OS=Mus musculus OX=10090 GN=Hist1h4a PE=1 SV=2
P62814	P62814	24	24	24	V-type proton ATPase subunit B, brain isoform	Atp6v1b2	sp|P62814|VATB2_MOUSE V-type proton ATPase subunit B, brain isoform OS=Mus musculus OX=10090 GN=Atp6v1b2 PE=1 SV=1
P62821;P61028;Q8K386	P62821	12;2;1	12;2;1	6;0;0	Ras-related protein Rab-1A	Rab1A	sp|P62821|RAB1A_MOUSE Ras-related protein Rab-1A OS=Mus musculus OX=10090 GN=Rab1A PE=1 SV=3
P62827;Q61820	P62827	12;4	12;4	12;4	GTP-binding nuclear protein Ran	Ran	sp|P62827|RAN_MOUSE GTP-binding nuclear protein Ran OS=Mus musculus OX=10090 GN=Ran PE=1 SV=3
P62830	P62830	5	5	5	60S ribosomal protein L23	Rpl23	sp|P62830|RL23_MOUSE 60S ribosomal protein L23 OS=Mus musculus OX=10090 GN=Rpl23 PE=1 SV=1
P62843	P62843	2	2	2	40S ribosomal protein S15	Rps15	sp|P62843|RS15_MOUSE 40S ribosomal protein S15 OS=Mus musculus OX=10090 GN=Rps15 PE=1 SV=2
P62849	P62849	4	4	4	40S ribosomal protein S24	Rps24	sp|P62849|RS24_MOUSE 40S ribosomal protein S24 OS=Mus musculus OX=10090 GN=Rps24 PE=1 SV=1
P62852	P62852	5	5	5	40S ribosomal protein S25	Rps25	sp|P62852|RS25_MOUSE 40S ribosomal protein S25 OS=Mus musculus OX=10090 GN=Rps25 PE=1 SV=1
P62855	P62855	2	2	2	40S ribosomal protein S26	Rps26	sp|P62855|RS26_MOUSE 40S ribosomal protein S26 OS=Mus musculus OX=10090 GN=Rps26 PE=1 SV=3
P62858	P62858	2	2	2	40S ribosomal protein S28	Rps28	sp|P62858|RS28_MOUSE 40S ribosomal protein S28 OS=Mus musculus OX=10090 GN=Rps28 PE=1 SV=1
P62862	P62862	1	1	1	40S ribosomal protein S30	Fau	sp|P62862|RS30_MOUSE 40S ribosomal protein S30 OS=Mus musculus OX=10090 GN=Fau PE=1 SV=1
P62869	P62869	10	10	10	Transcription elongation factor B polypeptide 2	Tceb2	sp|P62869|ELOB_MOUSE Elongin-B OS=Mus musculus OX=10090 GN=Elob PE=1 SV=1
P62874;P62880;P29387	P62874;P62880;P29387	3;3;2	3;3;2	1;1;1	Guanine nucleotide-binding protein G(I)/G(S)/G(T) subunit beta-1;Guanine nucleotide-binding protein G(I)/G(S)/G(T) subunit beta-2;Guanine nucleotide-binding protein subunit beta-4	Gnb1;Gnb2;Gnb4	sp|P62874|GBB1_MOUSE Guanine nucleotide-binding protein G(I)/G(S)/G(T) subunit beta-1 OS=Mus musculus OX=10090 GN=Gnb1 PE=1 SV=3;sp|P62880|GBB2_MOUSE Guanine nucleotide-binding protein G(I)/G(S)/G(T) subunit beta-2 OS=Mus musculus OX=10090 GN=Gnb2 PE=1 SV=
P62889	P62889	5	5	5	60S ribosomal protein L30	Rpl30	sp|P62889|RL30_MOUSE 60S ribosomal protein L30 OS=Mus musculus OX=10090 GN=Rpl30 PE=1 SV=2
P62892	P62892	1	1	1	60S ribosomal protein L39	Rpl39	sp|P62892|RL39_MOUSE 60S ribosomal protein L39 OS=Mus musculus OX=10090 GN=Rpl39 PE=1 SV=2
P62897	P62897	9	9	5	Cytochrome c, somatic	Cycs	sp|P62897|CYC_MOUSE Cytochrome c, somatic OS=Mus musculus OX=10090 GN=Cycs PE=1 SV=2
P62900	P62900	5	5	5	60S ribosomal protein L31	Rpl31	sp|P62900|RL31_MOUSE 60S ribosomal protein L31 OS=Mus musculus OX=10090 GN=Rpl31 PE=1 SV=1
P62908	P62908	18	18	18	40S ribosomal protein S3	Rps3	sp|P62908|RS3_MOUSE 40S ribosomal protein S3 OS=Mus musculus OX=10090 GN=Rps3 PE=1 SV=1
P62911;P17932	P62911	6;1	6;1	6;1	60S ribosomal protein L32	Rpl32	sp|P62911|RL32_MOUSE 60S ribosomal protein L32 OS=Mus musculus OX=10090 GN=Rpl32 PE=1 SV=2
P62915	P62915	3	3	3	Transcription initiation factor IIB	Gtf2b	sp|P62915|TF2B_MOUSE Transcription initiation factor IIB OS=Mus musculus OX=10090 GN=Gtf2b PE=1 SV=1
P62918	P62918	11	11	11	60S ribosomal protein L8	Rpl8	sp|P62918|RL8_MOUSE 60S ribosomal protein L8 OS=Mus musculus OX=10090 GN=Rpl8 PE=1 SV=2
P62960	P62960	6	6	3	Nuclease-sensitive element-binding protein 1	Ybx1	sp|P62960|YBOX1_MOUSE Nuclease-sensitive element-binding protein 1 OS=Mus musculus OX=10090 GN=Ybx1 PE=1 SV=3
P62962;CON__P02584	P62962;CON__P02584	11;6	11;6	11;6	Profilin-1	Pfn1	sp|P62962|PROF1_MOUSE Profilin-1 OS=Mus musculus OX=10090 GN=Pfn1 PE=1 SV=2;
P62983;P62984;P0CG49;P0CG50	P62983;P62984;P0CG49;P0CG50	10;8;8;8	10;8;8;8	10;8;8;8	Ubiquitin-40S ribosomal protein S27a;Ubiquitin;40S ribosomal protein S27a;Ubiquitin-60S ribosomal protein L40;Ubiquitin;60S ribosomal protein L40;Polyubiquitin-B;Ubiquitin;Polyubiquitin-C;Ubiquitin;Ubiquitin-related 1;Ubiquitin-related 2	Rps27a;Uba52;Ubb;Ubc	sp|P62983|RS27A_MOUSE Ubiquitin-40S ribosomal protein S27a OS=Mus musculus OX=10090 GN=Rps27a PE=1 SV=2;sp|P62984|RL40_MOUSE Ubiquitin-60S ribosomal protein L40 OS=Mus musculus OX=10090 GN=Uba52 PE=1 SV=2;sp|P0CG49|UBB_MOUSE Polyubiquitin-B OS=Mus musculus
P63001;P60764	P63001	9;4	9;4	4;1	Ras-related C3 botulinum toxin substrate 1	Rac1	sp|P63001|RAC1_MOUSE Ras-related C3 botulinum toxin substrate 1 OS=Mus musculus OX=10090 GN=Rac1 PE=1 SV=1
P63005	P63005	15	15	15	Platelet-activating factor acetylhydrolase IB subunit alpha	Pafah1b1	sp|P63005|LIS1_MOUSE Platelet-activating factor acetylhydrolase IB subunit alpha OS=Mus musculus OX=10090 GN=Pafah1b1 PE=1 SV=2
P63017	P63017	40	39	25	Heat shock cognate 71 kDa protein	Hspa8	sp|P63017|HSP7C_MOUSE Heat shock cognate 71 kDa protein OS=Mus musculus OX=10090 GN=Hspa8 PE=1 SV=1
P63028	P63028	4	4	4	Translationally-controlled tumor protein	Tpt1	sp|P63028|TCTP_MOUSE Translationally-controlled tumor protein OS=Mus musculus OX=10090 GN=Tpt1 PE=1 SV=1
P63037	P63037	6	6	5	DnaJ homolog subfamily A member 1	Dnaja1	sp|P63037|DNJA1_MOUSE DnaJ homolog subfamily A member 1 OS=Mus musculus OX=10090 GN=Dnaja1 PE=1 SV=1
P63038	P63038	39	39	38	60 kDa heat shock protein, mitochondrial	Hspd1	sp|P63038|CH60_MOUSE 60 kDa heat shock protein, mitochondrial OS=Mus musculus OX=10090 GN=Hspd1 PE=1 SV=1
P63073	P63073	7	7	6	Eukaryotic translation initiation factor 4E	Eif4e	sp|P63073|IF4E_MOUSE Eukaryotic translation initiation factor 4E OS=Mus musculus OX=10090 GN=Eif4e PE=1 SV=1
P63085;Q6P5G0;Q61532	P63085	14;1;1	14;1;1	11;0;0	Mitogen-activated protein kinase 1	Mapk1	sp|P63085|MK01_MOUSE Mitogen-activated protein kinase 1 OS=Mus musculus OX=10090 GN=Mapk1 PE=1 SV=3
P63087	P63087	11	3	2	Serine/threonine-protein phosphatase PP1-gamma catalytic subunit	Ppp1cc	sp|P63087|PP1G_MOUSE Serine/threonine-protein phosphatase PP1-gamma catalytic subunit OS=Mus musculus OX=10090 GN=Ppp1cc PE=1 SV=1
P63101	P63101	16	13	13	14-3-3 protein zeta/delta	Ywhaz	sp|P63101|1433Z_MOUSE 14-3-3 protein zeta/delta OS=Mus musculus OX=10090 GN=Ywhaz PE=1 SV=1
P63158	P63158	9	9	8	High mobility group protein B1	Hmgb1	sp|P63158|HMGB1_MOUSE High mobility group protein B1 OS=Mus musculus OX=10090 GN=Hmgb1 PE=1 SV=2
P63166	P63166	4	4	3	Small ubiquitin-related modifier 1	Sumo1	sp|P63166|SUMO1_MOUSE Small ubiquitin-related modifier 1 OS=Mus musculus OX=10090 GN=Sumo1 PE=1 SV=1
P63168	P63168	4	4	2	Dynein light chain 1, cytoplasmic	Dynll1	sp|P63168|DYL1_MOUSE Dynein light chain 1, cytoplasmic OS=Mus musculus OX=10090 GN=Dynll1 PE=1 SV=1
P63242;Q8BGY2	P63242	12;5	12;5	11;5	Eukaryotic translation initiation factor 5A-1	Eif5a	sp|P63242|IF5A1_MOUSE Eukaryotic translation initiation factor 5A-1 OS=Mus musculus OX=10090 GN=Eif5a PE=1 SV=2
P63260	P63260	24	1	0	Actin, cytoplasmic 2;Actin, cytoplasmic 2, N-terminally processed	Actg1	sp|P63260|ACTG_MOUSE Actin, cytoplasmic 2 OS=Mus musculus OX=10090 GN=Actg1 PE=1 SV=1
P63276	P63276	8	8	8	40S ribosomal protein S17	Rps17	sp|P63276|RS17_MOUSE 40S ribosomal protein S17 OS=Mus musculus OX=10090 GN=Rps17 PE=1 SV=2
P63280	P63280	4	4	4	SUMO-conjugating enzyme UBC9	Ube2i	sp|P63280|UBC9_MOUSE SUMO-conjugating enzyme UBC9 OS=Mus musculus OX=10090 GN=Ube2i PE=1 SV=1
P63323	P63323	6	6	6	40S ribosomal protein S12	Rps12	sp|P63323|RS12_MOUSE 40S ribosomal protein S12 OS=Mus musculus OX=10090 GN=Rps12 PE=1 SV=2
P63325	P63325	6	5	5	40S ribosomal protein S10	Rps10	sp|P63325|RS10_MOUSE 40S ribosomal protein S10 OS=Mus musculus OX=10090 GN=Rps10 PE=1 SV=1
P63328;P48453;P48455	P63328	7;3;2	7;3;2	7;3;2	Serine/threonine-protein phosphatase 2B catalytic subunit alpha isoform	Ppp3ca	sp|P63328|PP2BA_MOUSE Serine/threonine-protein phosphatase 2B catalytic subunit alpha isoform OS=Mus musculus OX=10090 GN=Ppp3ca PE=1 SV=1
P63330;P62715	P63330;P62715	13;11	13;11	12;10	Serine/threonine-protein phosphatase 2A catalytic subunit alpha isoform;Serine/threonine-protein phosphatase 2A catalytic subunit beta isoform	Ppp2ca;Ppp2cb	sp|P63330|PP2AA_MOUSE Serine/threonine-protein phosphatase 2A catalytic subunit alpha isoform OS=Mus musculus OX=10090 GN=Ppp2ca PE=1 SV=1;sp|P62715|PP2AB_MOUSE Serine/threonine-protein phosphatase 2A catalytic subunit beta isoform OS=Mus musculus OX=10090
P67871	P67871	5	5	5	Casein kinase II subunit beta	Csnk2b	sp|P67871|CSK2B_MOUSE Casein kinase II subunit beta OS=Mus musculus OX=10090 GN=Csnk2b PE=1 SV=1
P67984	P67984	2	2	2	60S ribosomal protein L22	Rpl22	sp|P67984|RL22_MOUSE 60S ribosomal protein L22 OS=Mus musculus OX=10090 GN=Rpl22 PE=1 SV=2
P68134;P68033;P63268;P62737	P68134;P68033;P63268;P62737	15;15;14;14	1;1;1;1	1;1;1;1	Actin, alpha skeletal muscle;Actin, alpha cardiac muscle 1;Actin, gamma-enteric smooth muscle;Actin, aortic smooth muscle	Acta1;Actc1;Actg2;Acta2	sp|P68134|ACTS_MOUSE Actin, alpha skeletal muscle OS=Mus musculus OX=10090 GN=Acta1 PE=1 SV=1;sp|P68033|ACTC_MOUSE Actin, alpha cardiac muscle 1 OS=Mus musculus OX=10090 GN=Actc1 PE=1 SV=1;sp|P63268|ACTH_MOUSE Actin, gamma-enteric smooth muscle OS=Mus musc
P68037	P68037	9	9	9	Ubiquitin-conjugating enzyme E2 L3	Ube2l3	sp|P68037|UB2L3_MOUSE Ubiquitin-conjugating enzyme E2 L3 OS=Mus musculus OX=10090 GN=Ube2l3 PE=1 SV=1
P68040	P68040	18	18	18	Guanine nucleotide-binding protein subunit beta-2-like 1;Guanine nucleotide-binding protein subunit beta-2-like 1, N-terminally processed	Gnb2l1	sp|P68040|RACK1_MOUSE Receptor of activated protein C kinase 1 OS=Mus musculus OX=10090 GN=Rack1 PE=1 SV=3
P68181	P68181	5	1	1	cAMP-dependent protein kinase catalytic subunit beta	Prkacb	sp|P68181|KAPCB_MOUSE cAMP-dependent protein kinase catalytic subunit beta OS=Mus musculus OX=10090 GN=Prkacb PE=1 SV=2
P68254	P68254	14	11	11	14-3-3 protein theta	Ywhaq	sp|P68254|1433T_MOUSE 14-3-3 protein theta OS=Mus musculus OX=10090 GN=Ywhaq PE=1 SV=1
P68372;Q9D6F9	P68372;Q9D6F9	21;17	21;17	3;2	Tubulin beta-4B chain;Tubulin beta-4A chain	Tubb4b;Tubb4a	sp|P68372|TBB4B_MOUSE Tubulin beta-4B chain OS=Mus musculus OX=10090 GN=Tubb4b PE=1 SV=1;sp|Q9D6F9|TBB4A_MOUSE Tubulin beta-4A chain OS=Mus musculus OX=10090 GN=Tubb4a PE=1 SV=3
P68373;Q9JJZ2	P68373;Q9JJZ2	23;13	2;1	1;0	Tubulin alpha-1C chain;Tubulin alpha-8 chain	Tuba1c;Tuba8	sp|P68373|TBA1C_MOUSE Tubulin alpha-1C chain OS=Mus musculus OX=10090 GN=Tuba1c PE=1 SV=1;sp|Q9JJZ2|TBA8_MOUSE Tubulin alpha-8 chain OS=Mus musculus OX=10090 GN=Tuba8 PE=1 SV=1
P68510	P68510	13	9	9	14-3-3 protein eta	Ywhah	sp|P68510|1433F_MOUSE 14-3-3 protein eta OS=Mus musculus OX=10090 GN=Ywhah PE=1 SV=2
P69566	P69566	2	2	2	Ran-binding protein 9	Ranbp9	sp|P69566|RANB9_MOUSE Ran-binding protein 9 OS=Mus musculus OX=10090 GN=Ranbp9 PE=1 SV=1
P70122	P70122	5	5	5	Ribosome maturation protein SBDS	Sbds	sp|P70122|SBDS_MOUSE Ribosome maturation protein SBDS OS=Mus musculus OX=10090 GN=Sbds PE=1 SV=4
P70168	P70168	26	26	26	Importin subunit beta-1	Kpnb1	sp|P70168|IMB1_MOUSE Importin subunit beta-1 OS=Mus musculus OX=10090 GN=Kpnb1 PE=1 SV=2
P70195	P70195	6	6	6	Proteasome subunit beta type-7	Psmb7	sp|P70195|PSB7_MOUSE Proteasome subunit beta type-7 OS=Mus musculus OX=10090 GN=Psmb7 PE=1 SV=1
P70202	P70202	1	1	1	Latexin	Lxn	sp|P70202|LXN_MOUSE Latexin OS=Mus musculus OX=10090 GN=Lxn PE=1 SV=2
P70218	P70218	1	1	1	Mitogen-activated protein kinase kinase kinase kinase 1	Map4k1	sp|P70218|M4K1_MOUSE Mitogen-activated protein kinase kinase kinase kinase 1 OS=Mus musculus OX=10090 GN=Map4k1 PE=1 SV=1
P70265	P70265	2	2	2	6-phosphofructo-2-kinase/fructose-2,6-bisphosphatase 2;6-phosphofructo-2-kinase;Fructose-2,6-bisphosphatase	Pfkfb2	sp|P70265|F262_MOUSE 6-phosphofructo-2-kinase/fructose-2,6-bisphosphatase 2 OS=Mus musculus OX=10090 GN=Pfkfb2 PE=1 SV=2
P70288	P70288	5	3	3	Histone deacetylase 2	Hdac2	sp|P70288|HDAC2_MOUSE Histone deacetylase 2 OS=Mus musculus OX=10090 GN=Hdac2 PE=1 SV=1
P70290	P70290	4	4	4	55 kDa erythrocyte membrane protein	Mpp1	sp|P70290|EM55_MOUSE 55 kDa erythrocyte membrane protein OS=Mus musculus OX=10090 GN=Mpp1 PE=1 SV=1
P70296;Q8VIN1	P70296	11;1	11;1	10;1	Phosphatidylethanolamine-binding protein 1;Hippocampal cholinergic neurostimulating peptide	Pebp1	sp|P70296|PEBP1_MOUSE Phosphatidylethanolamine-binding protein 1 OS=Mus musculus OX=10090 GN=Pebp1 PE=1 SV=3
P70303	P70303	10	8	8	CTP synthase 2	Ctps2	sp|P70303|PYRG2_MOUSE CTP synthase 2 OS=Mus musculus OX=10090 GN=Ctps2 PE=1 SV=1
P70315	P70315	3	3	3	Wiskott-Aldrich syndrome protein homolog	Was	sp|P70315|WASP_MOUSE Wiskott-Aldrich syndrome protein homolog OS=Mus musculus OX=10090 GN=Was PE=1 SV=1
P70349	P70349	7	7	7	Histidine triad nucleotide-binding protein 1	Hint1	sp|P70349|HINT1_MOUSE Histidine triad nucleotide-binding protein 1 OS=Mus musculus OX=10090 GN=Hint1 PE=1 SV=3
P70362	P70362	3	3	3	Ubiquitin fusion degradation protein 1 homolog	Ufd1l	sp|P70362|UFD1_MOUSE Ubiquitin recognition factor in ER-associated degradation protein 1 OS=Mus musculus OX=10090 GN=Ufd1 PE=1 SV=2
P70372	P70372	1	1	1	ELAV-like protein 1	Elavl1	sp|P70372|ELAV1_MOUSE ELAV-like protein 1 OS=Mus musculus OX=10090 GN=Elavl1 PE=1 SV=2
P70388	P70388	1	1	1	DNA repair protein RAD50	Rad50	sp|P70388|RAD50_MOUSE DNA repair protein RAD50 OS=Mus musculus OX=10090 GN=Rad50 PE=1 SV=1
P70398	P70398	4	4	4	Probable ubiquitin carboxyl-terminal hydrolase FAF-X	Usp9x	sp|P70398|USP9X_MOUSE Probable ubiquitin carboxyl-terminal hydrolase FAF-X OS=Mus musculus OX=10090 GN=Usp9x PE=1 SV=2
P70399	P70399	2	2	2	Tumor suppressor p53-binding protein 1	Tp53bp1	sp|P70399|TP53B_MOUSE TP53-binding protein 1 OS=Mus musculus OX=10090 GN=Tp53bp1 PE=1 SV=3
P70404	P70404	10	10	10	Isocitrate dehydrogenase [NAD] subunit gamma 1, mitochondrial	Idh3g	sp|P70404|IDHG1_MOUSE Isocitrate dehydrogenase [NAD] subunit gamma 1, mitochondrial OS=Mus musculus OX=10090 GN=Idh3g PE=1 SV=1
P70441	P70441	9	9	9	Na(+)/H(+) exchange regulatory cofactor NHE-RF1	Slc9a3r1	sp|P70441|NHRF1_MOUSE Na(+)/H(+) exchange regulatory cofactor NHE-RF1 OS=Mus musculus OX=10090 GN=Slc9a3r1 PE=1 SV=3
P70444	P70444	5	5	5	BH3-interacting domain death agonist;BH3-interacting domain death agonist p15;BH3-interacting domain death agonist p13;BH3-interacting domain death agonist p11	Bid	sp|P70444|BID_MOUSE BH3-interacting domain death agonist OS=Mus musculus OX=10090 GN=Bid PE=1 SV=2
P70445	P70445	1	1	1	Eukaryotic translation initiation factor 4E-binding protein 2	Eif4ebp2	sp|P70445|4EBP2_MOUSE Eukaryotic translation initiation factor 4E-binding protein 2 OS=Mus musculus OX=10090 GN=Eif4ebp2 PE=1 SV=1
P70460	P70460	6	6	6	Vasodilator-stimulated phosphoprotein	Vasp	sp|P70460|VASP_MOUSE Vasodilator-stimulated phosphoprotein OS=Mus musculus OX=10090 GN=Vasp PE=1 SV=4
Q60817;P70670	Q60817;P70670	4;4	4;4	4;4	Nascent polypeptide-associated complex subunit alpha;Nascent polypeptide-associated complex subunit alpha, muscle-specific form	Naca	sp|Q60817|NACA_MOUSE Nascent polypeptide-associated complex subunit alpha OS=Mus musculus OX=10090 GN=Naca PE=1 SV=1;sp|P70670|NACAM_MOUSE Nascent polypeptide-associated complex subunit alpha, muscle-specific form OS=Mus musculus OX=10090 GN=Naca PE=1 SV=2
P70677	P70677	9	9	9	Caspase-3;Caspase-3 subunit p17;Caspase-3 subunit p12	Casp3	sp|P70677|CASP3_MOUSE Caspase-3 OS=Mus musculus OX=10090 GN=Casp3 PE=1 SV=1
P70695	P70695	6	6	6	Fructose-1,6-bisphosphatase isozyme 2	Fbp2	sp|P70695|F16P2_MOUSE Fructose-1,6-bisphosphatase isozyme 2 OS=Mus musculus OX=10090 GN=Fbp2 PE=1 SV=2
P70697	P70697	5	5	5	Uroporphyrinogen decarboxylase	Urod	sp|P70697|DCUP_MOUSE Uroporphyrinogen decarboxylase OS=Mus musculus OX=10090 GN=Urod PE=1 SV=2
P70698	P70698	18	18	15	CTP synthase 1	Ctps1	sp|P70698|PYRG1_MOUSE CTP synthase 1 OS=Mus musculus OX=10090 GN=Ctps1 PE=1 SV=2
P70699	P70699	12	12	12	Lysosomal alpha-glucosidase	Gaa	sp|P70699|LYAG_MOUSE Lysosomal alpha-glucosidase OS=Mus musculus OX=10090 GN=Gaa PE=1 SV=2
P80313	P80313	25	25	25	T-complex protein 1 subunit eta	Cct7	sp|P80313|TCPH_MOUSE T-complex protein 1 subunit eta OS=Mus musculus OX=10090 GN=Cct7 PE=1 SV=1
P80314	P80314	32	32	32	T-complex protein 1 subunit beta	Cct2	sp|P80314|TCPB_MOUSE T-complex protein 1 subunit beta OS=Mus musculus OX=10090 GN=Cct2 PE=1 SV=4
P80315	P80315	32	32	32	T-complex protein 1 subunit delta	Cct4	sp|P80315|TCPD_MOUSE T-complex protein 1 subunit delta OS=Mus musculus OX=10090 GN=Cct4 PE=1 SV=3
P80316	P80316	33	33	33	T-complex protein 1 subunit epsilon	Cct5	sp|P80316|TCPE_MOUSE T-complex protein 1 subunit epsilon OS=Mus musculus OX=10090 GN=Cct5 PE=1 SV=1
P80317;Q61390	P80317	23;5	23;5	23;5	T-complex protein 1 subunit zeta	Cct6a	sp|P80317|TCPZ_MOUSE T-complex protein 1 subunit zeta OS=Mus musculus OX=10090 GN=Cct6a PE=1 SV=3
P80318	P80318	39	39	38	T-complex protein 1 subunit gamma	Cct3	sp|P80318|TCPG_MOUSE T-complex protein 1 subunit gamma OS=Mus musculus OX=10090 GN=Cct3 PE=1 SV=1
P81117	P81117	3	3	3	Nucleobindin-2;Nesfatin-1	Nucb2	sp|P81117|NUCB2_MOUSE Nucleobindin-2 OS=Mus musculus OX=10090 GN=Nucb2 PE=1 SV=2
P82343	P82343	16	16	16	N-acylglucosamine 2-epimerase	Renbp	sp|P82343|RENBP_MOUSE N-acylglucosamine 2-epimerase OS=Mus musculus OX=10090 GN=Renbp PE=1 SV=3
P83741;Q80XP9	P83741;Q80XP9	2;1	2;1	2;1	Serine/threonine-protein kinase WNK1;Serine/threonine-protein kinase WNK3	Wnk1;Wnk3	sp|P83741|WNK1_MOUSE Serine/threonine-protein kinase WNK1 OS=Mus musculus OX=10090 GN=Wnk1 PE=1 SV=2;sp|Q80XP9|WNK3_MOUSE Serine/threonine-protein kinase WNK3 OS=Mus musculus OX=10090 GN=Wnk3 PE=1 SV=3
P83870	P83870	3	3	3	PHD finger-like domain-containing protein 5A	Phf5a	sp|P83870|PHF5A_MOUSE PHD finger-like domain-containing protein 5A OS=Mus musculus OX=10090 GN=Phf5a PE=1 SV=1
P83882	P83882	2	2	2	60S ribosomal protein L36a	Rpl36a	sp|P83882|RL36A_MOUSE 60S ribosomal protein L36a OS=Mus musculus OX=10090 GN=Rpl36a PE=3 SV=2
P83940	P83940	6	6	6	Transcription elongation factor B polypeptide 1	Tceb1	sp|P83940|ELOC_MOUSE Elongin-C OS=Mus musculus OX=10090 GN=Eloc PE=1 SV=1
P84078;P61205	P84078;P61205	10;9	10;9	1;0	ADP-ribosylation factor 1;ADP-ribosylation factor 3	Arf1;Arf3	sp|P84078|ARF1_MOUSE ADP-ribosylation factor 1 OS=Mus musculus OX=10090 GN=Arf1 PE=1 SV=2;sp|P61205|ARF3_MOUSE ADP-ribosylation factor 3 OS=Mus musculus OX=10090 GN=Arf3 PE=2 SV=2
P84084	P84084	10	5	4	ADP-ribosylation factor 5	Arf5	sp|P84084|ARF5_MOUSE ADP-ribosylation factor 5 OS=Mus musculus OX=10090 GN=Arf5 PE=1 SV=2
P84089	P84089	4	4	4	Enhancer of rudimentary homolog	Erh	sp|P84089|ERH_MOUSE Enhancer of rudimentary homolog OS=Mus musculus OX=10090 GN=Erh PE=1 SV=1
P84091	P84091	3	3	3	AP-2 complex subunit mu	Ap2m1	sp|P84091|AP2M1_MOUSE AP-2 complex subunit mu OS=Mus musculus OX=10090 GN=Ap2m1 PE=1 SV=1
P84096	P84096	4	3	3	Rho-related GTP-binding protein RhoG	Rhog	sp|P84096|RHOG_MOUSE Rho-related GTP-binding protein RhoG OS=Mus musculus OX=10090 GN=Rhog PE=1 SV=1
P84099	P84099	6	6	6	60S ribosomal protein L19	Rpl19	sp|P84099|RL19_MOUSE 60S ribosomal protein L19 OS=Mus musculus OX=10090 GN=Rpl19 PE=1 SV=1
P84102;O88892	P84102;O88892	2;1	2;1	2;1	Small EDRK-rich factor 2;Small EDRK-rich factor 1	Serf2;Serf1	sp|P84102|SERF2_MOUSE Small EDRK-rich factor 2 OS=Mus musculus OX=10090 GN=Serf2 PE=1 SV=1;sp|O88892|SERF1_MOUSE Small EDRK-rich factor 1 OS=Mus musculus OX=10090 GN=Serf1 PE=3 SV=1
P84104	P84104	4	4	3	Serine/arginine-rich splicing factor 3	Srsf3	sp|P84104|SRSF3_MOUSE Serine/arginine-rich splicing factor 3 OS=Mus musculus OX=10090 GN=Srsf3 PE=1 SV=1
P85094	P85094	3	3	3	Isochorismatase domain-containing protein 2A, mitochondrial	Isoc2a	sp|P85094|ISC2A_MOUSE Isochorismatase domain-containing protein 2A OS=Mus musculus OX=10090 GN=Isoc2a PE=1 SV=1
P97287	P97287	4	4	4	Induced myeloid leukemia cell differentiation protein Mcl-1 homolog	Mcl1	sp|P97287|MCL1_MOUSE Induced myeloid leukemia cell differentiation protein Mcl-1 homolog OS=Mus musculus OX=10090 GN=Mcl1 PE=1 SV=3
P97310	P97310	23	23	23	DNA replication licensing factor MCM2	Mcm2	sp|P97310|MCM2_MOUSE DNA replication licensing factor MCM2 OS=Mus musculus OX=10090 GN=Mcm2 PE=1 SV=3
P97311	P97311	30	30	29	DNA replication licensing factor MCM6	Mcm6	sp|P97311|MCM6_MOUSE DNA replication licensing factor MCM6 OS=Mus musculus OX=10090 GN=Mcm6 PE=1 SV=1
P97315	P97315	8	8	8	Cysteine and glycine-rich protein 1	Csrp1	sp|P97315|CSRP1_MOUSE Cysteine and glycine-rich protein 1 OS=Mus musculus OX=10090 GN=Csrp1 PE=1 SV=3
P97346	P97346	1	1	1	Nucleoredoxin	Nxn	sp|P97346|NXN_MOUSE Nucleoredoxin OS=Mus musculus OX=10090 GN=Nxn PE=1 SV=1
P97351	P97351	13	13	13	40S ribosomal protein S3a	Rps3a	sp|P97351|RS3A_MOUSE 40S ribosomal protein S3a OS=Mus musculus OX=10090 GN=Rps3a PE=1 SV=3
P97352	P97352	5	5	5	Protein S100-A13	S100a13	sp|P97352|S10AD_MOUSE Protein S100-A13 OS=Mus musculus OX=10090 GN=S100a13 PE=1 SV=1
P97355	P97355	11	11	10	Spermine synthase	Sms	sp|P97355|SPSY_MOUSE Spermine synthase OS=Mus musculus OX=10090 GN=Sms PE=1 SV=1
P97369	P97369	6	6	6	Neutrophil cytosol factor 4	Ncf4	sp|P97369|NCF4_MOUSE Neutrophil cytosol factor 4 OS=Mus musculus OX=10090 GN=Ncf4 PE=1 SV=2
P97370	P97370	4	4	4	Sodium/potassium-transporting ATPase subunit beta-3	Atp1b3	sp|P97370|AT1B3_MOUSE Sodium/potassium-transporting ATPase subunit beta-3 OS=Mus musculus OX=10090 GN=Atp1b3 PE=1 SV=1
P97371	P97371	11	11	11	Proteasome activator complex subunit 1	Psme1	sp|P97371|PSME1_MOUSE Proteasome activator complex subunit 1 OS=Mus musculus OX=10090 GN=Psme1 PE=1 SV=2
P97372	P97372	8	8	8	Proteasome activator complex subunit 2	Psme2	sp|P97372|PSME2_MOUSE Proteasome activator complex subunit 2 OS=Mus musculus OX=10090 GN=Psme2 PE=1 SV=4
P97377;Q80YP0	P97377	7;3	5;1	5;1	Cyclin-dependent kinase 2	Cdk2	sp|P97377|CDK2_MOUSE Cyclin-dependent kinase 2 OS=Mus musculus OX=10090 GN=Cdk2 PE=1 SV=2
P97379	P97379	6	5	5	Ras GTPase-activating protein-binding protein 2	G3bp2	sp|P97379|G3BP2_MOUSE Ras GTPase-activating protein-binding protein 2 OS=Mus musculus OX=10090 GN=G3bp2 PE=1 SV=2
P97384	P97384	1	1	1	Annexin A11	Anxa11	sp|P97384|ANX11_MOUSE Annexin A11 OS=Mus musculus OX=10090 GN=Anxa11 PE=1 SV=2
P97429	P97429	11	11	11	Annexin A4	Anxa4	sp|P97429|ANXA4_MOUSE Annexin A4 OS=Mus musculus OX=10090 GN=Anxa4 PE=1 SV=4
P97449	P97449	4	4	3	Aminopeptidase N	Anpep	sp|P97449|AMPN_MOUSE Aminopeptidase N OS=Mus musculus OX=10090 GN=Anpep PE=1 SV=4
P97450	P97450	3	3	3	ATP synthase-coupling factor 6, mitochondrial	Atp5j	sp|P97450|ATP5J_MOUSE ATP synthase-coupling factor 6, mitochondrial OS=Mus musculus OX=10090 GN=Atp5pf PE=1 SV=1
P97452	P97452	4	4	4	Ribosome biogenesis protein BOP1	Bop1	sp|P97452|BOP1_MOUSE Ribosome biogenesis protein BOP1 OS=Mus musculus OX=10090 GN=Bop1 PE=1 SV=1
P97461	P97461	6	6	6	40S ribosomal protein S5;40S ribosomal protein S5, N-terminally processed	Rps5	sp|P97461|RS5_MOUSE 40S ribosomal protein S5 OS=Mus musculus OX=10090 GN=Rps5 PE=1 SV=3
P97470	P97470	5	4	4	Serine/threonine-protein phosphatase 4 catalytic subunit	Ppp4c	sp|P97470|PP4C_MOUSE Serine/threonine-protein phosphatase 4 catalytic subunit OS=Mus musculus OX=10090 GN=Ppp4c PE=1 SV=2
P97471	P97471	2	2	2	Mothers against decapentaplegic homolog 4	Smad4	sp|P97471|SMAD4_MOUSE Mothers against decapentaplegic homolog 4 OS=Mus musculus OX=10090 GN=Smad4 PE=1 SV=2
P97492	P97492	1	1	1	Regulator of G-protein signaling 14	Rgs14	sp|P97492|RGS14_MOUSE Regulator of G-protein signaling 14 OS=Mus musculus OX=10090 GN=Rgs14 PE=1 SV=2
P97493	P97493	1	1	1	Thioredoxin, mitochondrial	Txn2	sp|P97493|THIOM_MOUSE Thioredoxin, mitochondrial OS=Mus musculus OX=10090 GN=Txn2 PE=1 SV=1
P97494	P97494	9	9	9	Glutamate--cysteine ligase catalytic subunit	Gclc	sp|P97494|GSH1_MOUSE Glutamate--cysteine ligase catalytic subunit OS=Mus musculus OX=10090 GN=Gclc PE=1 SV=4
P97496	P97496	9	9	6	SWI/SNF complex subunit SMARCC1	Smarcc1	sp|P97496|SMRC1_MOUSE SWI/SNF complex subunit SMARCC1 OS=Mus musculus OX=10090 GN=Smarcc1 PE=1 SV=2
P97760	P97760	2	2	2	DNA-directed RNA polymerase II subunit RPB3	Polr2c	sp|P97760|RPB3_MOUSE DNA-directed RNA polymerase II subunit RPB3 OS=Mus musculus OX=10090 GN=Polr2c PE=1 SV=2
P97797	P97797	1	1	1	Tyrosine-protein phosphatase non-receptor type substrate 1	Sirpa	sp|P97797|SHPS1_MOUSE Tyrosine-protein phosphatase non-receptor type substrate 1 OS=Mus musculus OX=10090 GN=Sirpa PE=1 SV=2
P97807	P97807	18	18	18	Fumarate hydratase, mitochondrial	Fh	sp|P97807|FUMH_MOUSE Fumarate hydratase, mitochondrial OS=Mus musculus OX=10090 GN=Fh PE=1 SV=3
P97821	P97821	5	5	5	Dipeptidyl peptidase 1;Dipeptidyl peptidase 1 exclusion domain chain;Dipeptidyl peptidase 1 heavy chain;Dipeptidyl peptidase 1 light chain	Ctsc	sp|P97821|CATC_MOUSE Dipeptidyl peptidase 1 OS=Mus musculus OX=10090 GN=Ctsc PE=1 SV=1
P97822	P97822	5	5	5	Acidic leucine-rich nuclear phosphoprotein 32 family member E	Anp32e	sp|P97822|AN32E_MOUSE Acidic leucine-rich nuclear phosphoprotein 32 family member E OS=Mus musculus OX=10090 GN=Anp32e PE=1 SV=2
P97823	P97823	4	4	4	Acyl-protein thioesterase 1	Lypla1	sp|P97823|LYPA1_MOUSE Acyl-protein thioesterase 1 OS=Mus musculus OX=10090 GN=Lypla1 PE=1 SV=1
P97825	P97825	4	4	4	Hematological and neurological expressed 1 protein;Hematological and neurological expressed 1 protein, N-terminally processed	Hn1	sp|P97825|JUPI1_MOUSE Jupiter microtubule associated homolog 1 OS=Mus musculus OX=10090 GN=Jpt1 PE=1 SV=3
P97855	P97855	9	9	8	Ras GTPase-activating protein-binding protein 1	G3bp1	sp|P97855|G3BP1_MOUSE Ras GTPase-activating protein-binding protein 1 OS=Mus musculus OX=10090 GN=G3bp1 PE=1 SV=1
P97930	P97930	6	6	6	Thymidylate kinase	Dtymk	sp|P97930|KTHY_MOUSE Thymidylate kinase OS=Mus musculus OX=10090 GN=Dtymk PE=1 SV=2
P98078	P98078	4	4	4	Disabled homolog 2	Dab2	sp|P98078|DAB2_MOUSE Disabled homolog 2 OS=Mus musculus OX=10090 GN=Dab2 PE=1 SV=2
P98083;Q8BMC3	P98083;Q8BMC3	2;1	2;1	2;1	SHC-transforming protein 1;SHC-transforming protein 2	Shc1;Shc2	sp|P98083|SHC1_MOUSE SHC-transforming protein 1 OS=Mus musculus OX=10090 GN=Shc1 PE=1 SV=3;sp|Q8BMC3|SHC2_MOUSE SHC-transforming protein 2 OS=Mus musculus OX=10090 GN=Shc2 PE=1 SV=3
P99024	P99024	20	4	3	Tubulin beta-5 chain	Tubb5	sp|P99024|TBB5_MOUSE Tubulin beta-5 chain OS=Mus musculus OX=10090 GN=Tubb5 PE=1 SV=1
P99026	P99026	8	8	8	Proteasome subunit beta type-4	Psmb4	sp|P99026|PSB4_MOUSE Proteasome subunit beta type-4 OS=Mus musculus OX=10090 GN=Psmb4 PE=1 SV=1
P99027	P99027	9	9	9	60S acidic ribosomal protein P2	Rplp2	sp|P99027|RLA2_MOUSE 60S acidic ribosomal protein P2 OS=Mus musculus OX=10090 GN=Rplp2 PE=1 SV=3
P99028	P99028	2	2	2	Cytochrome b-c1 complex subunit 6, mitochondrial	Uqcrh	sp|P99028|QCR6_MOUSE Cytochrome b-c1 complex subunit 6, mitochondrial OS=Mus musculus OX=10090 GN=Uqcrh PE=1 SV=2
P99029	P99029	9	9	9	Peroxiredoxin-5, mitochondrial	Prdx5	sp|P99029|PRDX5_MOUSE Peroxiredoxin-5, mitochondrial OS=Mus musculus OX=10090 GN=Prdx5 PE=1 SV=2
Q00422	Q00422	1	1	1	GA-binding protein alpha chain	Gabpa	sp|Q00422|GABPA_MOUSE GA-binding protein alpha chain OS=Mus musculus OX=10090 GN=Gabpa PE=1 SV=2
Q00519	Q00519	7	7	7	Xanthine dehydrogenase/oxidase;Xanthine dehydrogenase;Xanthine oxidase	Xdh	sp|Q00519|XDH_MOUSE Xanthine dehydrogenase/oxidase OS=Mus musculus OX=10090 GN=Xdh PE=1 SV=5
Q00612;P97324;REV__P46662	Q00612	30;10;1	30;10;1	30;10;1	Glucose-6-phosphate 1-dehydrogenase X	G6pdx	sp|Q00612|G6PD1_MOUSE Glucose-6-phosphate 1-dehydrogenase X OS=Mus musculus OX=10090 GN=G6pdx PE=1 SV=3
Q01405	Q01405	3	1	1	Protein transport protein Sec23A	Sec23a	sp|Q01405|SC23A_MOUSE Protein transport protein Sec23A OS=Mus musculus OX=10090 GN=Sec23a PE=1 SV=2
Q01730	Q01730	6	6	6	Ras suppressor protein 1	Rsu1	sp|Q01730|RSU1_MOUSE Ras suppressor protein 1 OS=Mus musculus OX=10090 GN=Rsu1 PE=1 SV=3
Q01768	Q01768	13	13	7	Nucleoside diphosphate kinase B	Nme2	sp|Q01768|NDKB_MOUSE Nucleoside diphosphate kinase B OS=Mus musculus OX=10090 GN=Nme2 PE=1 SV=1
Q01853	Q01853	42	42	41	Transitional endoplasmic reticulum ATPase	Vcp	sp|Q01853|TERA_MOUSE Transitional endoplasmic reticulum ATPase OS=Mus musculus OX=10090 GN=Vcp PE=1 SV=4
Q02053;P31254	Q02053	37;9	37;9	37;9	Ubiquitin-like modifier-activating enzyme 1	Uba1	sp|Q02053|UBA1_MOUSE Ubiquitin-like modifier-activating enzyme 1 OS=Mus musculus OX=10090 GN=Uba1 PE=1 SV=1
Q02614	Q02614	1	1	1	SAP30-binding protein	Sap30bp	sp|Q02614|S30BP_MOUSE SAP30-binding protein OS=Mus musculus OX=10090 GN=Sap30bp PE=1 SV=2
Q02819	Q02819	14	14	14	Nucleobindin-1	Nucb1	sp|Q02819|NUCB1_MOUSE Nucleobindin-1 OS=Mus musculus OX=10090 GN=Nucb1 PE=1 SV=2
Q03147	Q03147	3	3	3	Cyclin-dependent kinase 7	Cdk7	sp|Q03147|CDK7_MOUSE Cyclin-dependent kinase 7 OS=Mus musculus OX=10090 GN=Cdk7 PE=1 SV=2
Q03265	Q03265	22	22	22	ATP synthase subunit alpha, mitochondrial	Atp5a1	sp|Q03265|ATPA_MOUSE ATP synthase subunit alpha, mitochondrial OS=Mus musculus OX=10090 GN=Atp5f1a PE=1 SV=1
Q03958	Q03958	6	6	6	Prefoldin subunit 6	Pfdn6	sp|Q03958|PFD6_MOUSE Prefoldin subunit 6 OS=Mus musculus OX=10090 GN=Pfdn6 PE=1 SV=1
Q04207	Q04207	1	1	1	Transcription factor p65	Rela	sp|Q04207|TF65_MOUSE Transcription factor p65 OS=Mus musculus OX=10090 GN=Rela PE=1 SV=1
Q04447	Q04447	9	9	9	Creatine kinase B-type	Ckb	sp|Q04447|KCRB_MOUSE Creatine kinase B-type OS=Mus musculus OX=10090 GN=Ckb PE=1 SV=1
Q04899	Q04899	2	1	1	Cyclin-dependent kinase 18	Cdk18	sp|Q04899|CDK18_MOUSE Cyclin-dependent kinase 18 OS=Mus musculus OX=10090 GN=Cdk18 PE=1 SV=1
Q05144	Q05144	8	3	3	Ras-related C3 botulinum toxin substrate 2	Rac2	sp|Q05144|RAC2_MOUSE Ras-related C3 botulinum toxin substrate 2 OS=Mus musculus OX=10090 GN=Rac2 PE=1 SV=1
Q05816	Q05816	14	14	14	Fatty acid-binding protein, epidermal	Fabp5	sp|Q05816|FABP5_MOUSE Fatty acid-binding protein 5 OS=Mus musculus OX=10090 GN=Fabp5 PE=1 SV=3
Q05920	Q05920	8	8	8	Pyruvate carboxylase, mitochondrial	Pc	sp|Q05920|PYC_MOUSE Pyruvate carboxylase, mitochondrial OS=Mus musculus OX=10090 GN=Pc PE=1 SV=1
Q05CL8	Q05CL8	1	1	1	La-related protein 7	Larp7	sp|Q05CL8|LARP7_MOUSE La-related protein 7 OS=Mus musculus OX=10090 GN=Larp7 PE=1 SV=2
Q05D44	Q05D44	18	18	18	Eukaryotic translation initiation factor 5B	Eif5b	sp|Q05D44|IF2P_MOUSE Eukaryotic translation initiation factor 5B OS=Mus musculus OX=10090 GN=Eif5b PE=1 SV=2
Q06138	Q06138	14	14	12	Calcium-binding protein 39	Cab39	sp|Q06138|CAB39_MOUSE Calcium-binding protein 39 OS=Mus musculus OX=10090 GN=Cab39 PE=1 SV=2
Q06185	Q06185	1	1	1	ATP synthase subunit e, mitochondrial	Atp5i	sp|Q06185|ATP5I_MOUSE ATP synthase subunit e, mitochondrial OS=Mus musculus OX=10090 GN=Atp5me PE=1 SV=2
Q07076	Q07076	11	11	11	Annexin A7	Anxa7	sp|Q07076|ANXA7_MOUSE Annexin A7 OS=Mus musculus OX=10090 GN=Anxa7 PE=1 SV=2
Q07417	Q07417	13	13	13	Short-chain specific acyl-CoA dehydrogenase, mitochondrial	Acads	sp|Q07417|ACADS_MOUSE Short-chain specific acyl-CoA dehydrogenase, mitochondrial OS=Mus musculus OX=10090 GN=Acads PE=1 SV=2
Q07797	Q07797	1	1	1	Galectin-3-binding protein	Lgals3bp	sp|Q07797|LG3BP_MOUSE Galectin-3-binding protein OS=Mus musculus OX=10090 GN=Lgals3bp PE=1 SV=1
Q07813	Q07813	6	6	6	Apoptosis regulator BAX	Bax	sp|Q07813|BAX_MOUSE Apoptosis regulator BAX OS=Mus musculus OX=10090 GN=Bax PE=1 SV=1
Q08024	Q08024	4	4	3	Core-binding factor subunit beta	Cbfb	sp|Q08024|PEBB_MOUSE Core-binding factor subunit beta OS=Mus musculus OX=10090 GN=Cbfb PE=1 SV=1
Q08122;Q9WVB2;Q62440;Q62441	Q08122;Q9WVB2;Q62440;Q62441	3;2;2;2	3;2;2;2	3;2;2;2	Transducin-like enhancer protein 3;Transducin-like enhancer protein 2;Transducin-like enhancer protein 1;Transducin-like enhancer protein 4	Tle3;Tle2;Tle1;Tle4	sp|Q08122|TLE3_MOUSE Transducin-like enhancer protein 3 OS=Mus musculus OX=10090 GN=Tle3 PE=1 SV=3;sp|Q9WVB2|TLE2_MOUSE Transducin-like enhancer protein 2 OS=Mus musculus OX=10090 GN=Tle2 PE=2 SV=1;sp|Q62440|TLE1_MOUSE Transducin-like enhancer protein 1 OS
Q08288	Q08288	4	4	4	Cell growth-regulating nucleolar protein	Lyar	sp|Q08288|LYAR_MOUSE Cell growth-regulating nucleolar protein OS=Mus musculus OX=10090 GN=Lyar PE=1 SV=2
Q08943	Q08943	4	4	4	FACT complex subunit SSRP1	Ssrp1	sp|Q08943|SSRP1_MOUSE FACT complex subunit SSRP1 OS=Mus musculus OX=10090 GN=Ssrp1 PE=1 SV=2
Q09014	Q09014	7	7	7	Neutrophil cytosol factor 1	Ncf1	sp|Q09014|NCF1_MOUSE Neutrophil cytosol factor 1 OS=Mus musculus OX=10090 GN=Ncf1 PE=1 SV=3
Q0VGB7	Q0VGB7	6	6	6	Serine/threonine-protein phosphatase 4 regulatory subunit 2	Ppp4r2	sp|Q0VGB7|PP4R2_MOUSE Serine/threonine-protein phosphatase 4 regulatory subunit 2 OS=Mus musculus OX=10090 GN=Ppp4r2 PE=1 SV=1
Q11011	Q11011	21	21	20	Puromycin-sensitive aminopeptidase	Npepps	sp|Q11011|PSA_MOUSE Puromycin-sensitive aminopeptidase OS=Mus musculus OX=10090 GN=Npepps PE=1 SV=2
Q11136	Q11136	15	15	14	Xaa-Pro dipeptidase	Pepd	sp|Q11136|PEPD_MOUSE Xaa-Pro dipeptidase OS=Mus musculus OX=10090 GN=Pepd PE=1 SV=3
Q148V7	Q148V7	2	2	2	LisH domain and HEAT repeat-containing protein KIAA1468	Kiaa1468	sp|Q148V7|RELCH_MOUSE RAB11-binding protein RELCH OS=Mus musculus OX=10090 GN=Relch PE=1 SV=1
Q149F1	Q149F1	3	3	3	RNA pseudouridylate synthase domain-containing protein 2	Rpusd2	sp|Q149F1|RUSD2_MOUSE RNA pseudouridylate synthase domain-containing protein 2 OS=Mus musculus OX=10090 GN=Rpusd2 PE=1 SV=2
Q14C51	Q14C51	2	2	2	Pentatricopeptide repeat domain-containing protein 3, mitochondrial	Ptcd3	sp|Q14C51|PTCD3_MOUSE Pentatricopeptide repeat domain-containing protein 3, mitochondrial OS=Mus musculus OX=10090 GN=Ptcd3 PE=1 SV=2
Q1HFZ0	Q1HFZ0	30	30	29	tRNA (cytosine(34)-C(5))-methyltransferase	Nsun2	sp|Q1HFZ0|NSUN2_MOUSE tRNA (cytosine(34)-C(5))-methyltransferase OS=Mus musculus OX=10090 GN=Nsun2 PE=1 SV=2
Q2NL51	Q2NL51	3	3	3	Glycogen synthase kinase-3 alpha	Gsk3a	sp|Q2NL51|GSK3A_MOUSE Glycogen synthase kinase-3 alpha OS=Mus musculus OX=10090 GN=Gsk3a PE=1 SV=2
Q2YDW2	Q2YDW2	6	6	6	Protein misato homolog 1	Msto1	sp|Q2YDW2|MSTO1_MOUSE Protein misato homolog 1 OS=Mus musculus OX=10090 GN=Msto1 PE=1 SV=1
Q32NZ6	Q32NZ6	1	1	1	Transmembrane channel-like protein 5	Tmc5	sp|Q32NZ6|TMC5_MOUSE Transmembrane channel-like protein 5 OS=Mus musculus OX=10090 GN=Tmc5 PE=2 SV=1
Q3B7Z2;Q5QNQ6	Q3B7Z2	8;1	8;1	8;1	Oxysterol-binding protein 1	Osbp	sp|Q3B7Z2|OSBP1_MOUSE Oxysterol-binding protein 1 OS=Mus musculus OX=10090 GN=Osbp PE=1 SV=3
Q3SXD3	Q3SXD3	3	3	3	HD domain-containing protein 2	Hddc2	sp|Q3SXD3|HDDC2_MOUSE HD domain-containing protein 2 OS=Mus musculus OX=10090 GN=Hddc2 PE=1 SV=1
Q3TBD2	Q3TBD2	3	3	3	Minor histocompatibility protein HA-1	Hmha1	sp|Q3TBD2|HMHA1_MOUSE Rho GTPase-activating protein 45 OS=Mus musculus OX=10090 GN=Arhgap45 PE=1 SV=2
Q3TCJ1	Q3TCJ1	5	5	5	BRISC complex subunit Abro1	Fam175b	sp|Q3TCJ1|ABRX2_MOUSE BRISC complex subunit Abraxas 2 OS=Mus musculus OX=10090 GN=Abraxas2 PE=1 SV=1
Q3TCN2	Q3TCN2	4	4	4	Putative phospholipase B-like 2;Putative phospholipase B-like 2 28 kDa form;Putative phospholipase B-like 2 40 kDa form;Putative phospholipase B-like 2 15 kDa form	Plbd2	sp|Q3TCN2|PLBL2_MOUSE Putative phospholipase B-like 2 OS=Mus musculus OX=10090 GN=Plbd2 PE=1 SV=2
Q3TDX8	Q3TDX8	1	1	1	Cytochrome b5 reductase 4	Cyb5r4	sp|Q3TDX8|NB5R4_MOUSE Cytochrome b5 reductase 4 OS=Mus musculus OX=10090 GN=Cyb5r4 PE=2 SV=3
Q3THE2;Q9CQ19	Q3THE2;Q9CQ19	7;5	7;5	7;5	Myosin regulatory light chain 12B;Myosin regulatory light polypeptide 9	Myl12b;Myl9	sp|Q3THE2|ML12B_MOUSE Myosin regulatory light chain 12B OS=Mus musculus OX=10090 GN=Myl12b PE=1 SV=2;sp|Q9CQ19|MYL9_MOUSE Myosin regulatory light polypeptide 9 OS=Mus musculus OX=10090 GN=Myl9 PE=1 SV=3
Q3THG9	Q3THG9	10	10	10	Alanyl-tRNA editing protein Aarsd1	Aarsd1	sp|Q3THG9|AASD1_MOUSE Alanyl-tRNA editing protein Aarsd1 OS=Mus musculus OX=10090 GN=Aarsd1 PE=1 SV=2
Q3THK3	Q3THK3	6	6	6	General transcription factor IIF subunit 1	Gtf2f1	sp|Q3THK3|T2FA_MOUSE General transcription factor IIF subunit 1 OS=Mus musculus OX=10090 GN=Gtf2f1 PE=1 SV=2
Q3THK7	Q3THK7	28	28	28	GMP synthase [glutamine-hydrolyzing]	Gmps	sp|Q3THK7|GUAA_MOUSE GMP synthase [glutamine-hydrolyzing] OS=Mus musculus OX=10090 GN=Gmps PE=1 SV=2
Q3THS6;Q91X83	Q3THS6	14;1	14;1	14;1	S-adenosylmethionine synthase isoform type-2	Mat2a	sp|Q3THS6|METK2_MOUSE S-adenosylmethionine synthase isoform type-2 OS=Mus musculus OX=10090 GN=Mat2a PE=1 SV=2
Q3TIR3	Q3TIR3	3	3	3	Synembryn-A	Ric8a	sp|Q3TIR3|RIC8A_MOUSE Synembryn-A OS=Mus musculus OX=10090 GN=Ric8a PE=1 SV=2
Q3TIU4	Q3TIU4	3	3	3	2,5-phosphodiesterase 12	Pde12	sp|Q3TIU4|PDE12_MOUSE 2,5-phosphodiesterase 12 OS=Mus musculus OX=10090 GN=Pde12 PE=1 SV=2
Q3TIV5	Q3TIV5	5	5	5	Zinc finger CCCH domain-containing protein 15	Zc3h15	sp|Q3TIV5|ZC3HF_MOUSE Zinc finger CCCH domain-containing protein 15 OS=Mus musculus OX=10090 GN=Zc3h15 PE=1 SV=2
Q3TKT4;Q6DIC0	Q3TKT4	6;2	6;2	6;2	Transcription activator BRG1	Smarca4	sp|Q3TKT4|SMCA4_MOUSE Transcription activator BRG1 OS=Mus musculus OX=10090 GN=Smarca4 PE=1 SV=1
Q3TKY6	Q3TKY6	2	2	2	Peptidyl-prolyl cis-trans isomerase CWC27 homolog	Cwc27	sp|Q3TKY6|CWC27_MOUSE Spliceosome-associated protein CWC27 homolog OS=Mus musculus OX=10090 GN=Cwc27 PE=1 SV=1
Q3TLH4	Q3TLH4	20	20	20	Protein PRRC2C	Prrc2c	sp|Q3TLH4|PRC2C_MOUSE Protein PRRC2C OS=Mus musculus OX=10090 GN=Prrc2c PE=1 SV=3
Q3TQI7	Q3TQI7	3	3	3	Uncharacterized protein C9orf78 homolog		sp|Q3TQI7|TLS1_MOUSE Telomere length and silencing protein 1 homolog OS=Mus musculus OX=10090 PE=1 SV=2
Q3TRM8;P52792	Q3TRM8	22;1	20;1	20;1	Hexokinase-3	Hk3	sp|Q3TRM8|HXK3_MOUSE Hexokinase-3 OS=Mus musculus OX=10090 GN=Hk3 PE=1 SV=2
Q3TSG4	Q3TSG4	1	1	1	RNA demethylase ALKBH5	Alkbh5	sp|Q3TSG4|ALKB5_MOUSE RNA demethylase ALKBH5 OS=Mus musculus OX=10090 GN=Alkbh5 PE=1 SV=2
Q3TUU5;REV__Q8CFG8	Q3TUU5;REV__Q8CFG8	2;1	2;1	2;1	Testis-expressed sequence 30 protein	Tex30	sp|Q3TUU5|TEX30_MOUSE Testis-expressed protein 30 OS=Mus musculus OX=10090 GN=Tex30 PE=1 SV=1;sp|Q8CFG8|CS1B_MOUSE Complement C1s-B subcomponent OS=Mus musculus OX=10090 GN=C1sb PE=2 SV=1
Q3TW96	Q3TW96	23	23	21	UDP-N-acetylhexosamine pyrophosphorylase-like protein 1	Uap1l1	sp|Q3TW96|UAP1L_MOUSE UDP-N-acetylhexosamine pyrophosphorylase-like protein 1 OS=Mus musculus OX=10090 GN=Uap1l1 PE=1 SV=1
Q3TWF6	Q3TWF6	1	1	1	WD repeat-containing protein 70	Wdr70	sp|Q3TWF6|WDR70_MOUSE WD repeat-containing protein 70 OS=Mus musculus OX=10090 GN=Wdr70 PE=1 SV=1
Q3TX08	Q3TX08	13	13	13	tRNA (guanine(26)-N(2))-dimethyltransferase	Trmt1	sp|Q3TX08|TRM1_MOUSE tRNA (guanine(26)-N(2))-dimethyltransferase OS=Mus musculus OX=10090 GN=Trmt1 PE=1 SV=2
Q3TXS7	Q3TXS7	29	29	29	26S proteasome non-ATPase regulatory subunit 1	Psmd1	sp|Q3TXS7|PSMD1_MOUSE 26S proteasome non-ATPase regulatory subunit 1 OS=Mus musculus OX=10090 GN=Psmd1 PE=1 SV=1
Q3TXU5	Q3TXU5	1	1	1	Deoxyhypusine synthase	Dhps	sp|Q3TXU5|DHYS_MOUSE Deoxyhypusine synthase OS=Mus musculus OX=10090 GN=Dhps PE=1 SV=2
Q3TYX3	Q3TYX3	6	6	6	SET and MYND domain-containing protein 5	Smyd5	sp|Q3TYX3|SMYD5_MOUSE SET and MYND domain-containing protein 5 OS=Mus musculus OX=10090 GN=Smyd5 PE=1 SV=2
Q3TZZ7	Q3TZZ7	1	1	1	Extended synaptotagmin-2	Esyt2	sp|Q3TZZ7|ESYT2_MOUSE Extended synaptotagmin-2 OS=Mus musculus OX=10090 GN=Esyt2 PE=1 SV=1
Q3U0V1	Q3U0V1	22	22	19	Far upstream element-binding protein 2	Khsrp	sp|Q3U0V1|FUBP2_MOUSE Far upstream element-binding protein 2 OS=Mus musculus OX=10090 GN=Khsrp PE=1 SV=2
Q3U0V2	Q3U0V2	5	5	5	Tumor necrosis factor receptor type 1-associated DEATH domain protein	Tradd	sp|Q3U0V2|TRADD_MOUSE Tumor necrosis factor receptor type 1-associated DEATH domain protein OS=Mus musculus OX=10090 GN=Tradd PE=1 SV=1
Q3U1J4	Q3U1J4	45	45	45	DNA damage-binding protein 1	Ddb1	sp|Q3U1J4|DDB1_MOUSE DNA damage-binding protein 1 OS=Mus musculus OX=10090 GN=Ddb1 PE=1 SV=2
Q3U308	Q3U308	2	2	2	Cytoplasmic tRNA 2-thiolation protein 2	Ctu2	sp|Q3U308|CTU2_MOUSE Cytoplasmic tRNA 2-thiolation protein 2 OS=Mus musculus OX=10090 GN=Ctu2 PE=1 SV=1
Q3UA06	Q3UA06	10	10	10	Pachytene checkpoint protein 2 homolog	Trip13	sp|Q3UA06|PCH2_MOUSE Pachytene checkpoint protein 2 homolog OS=Mus musculus OX=10090 GN=Trip13 PE=1 SV=1
Q3UCV8	Q3UCV8	3	3	3	Ubiquitin thioesterase otulin	Otulin	sp|Q3UCV8|OTUL_MOUSE Ubiquitin thioesterase otulin OS=Mus musculus OX=10090 GN=Otulin PE=1 SV=1
Q3UDE2	Q3UDE2	11	11	11	Tubulin--tyrosine ligase-like protein 12	Ttll12	sp|Q3UDE2|TTL12_MOUSE Tubulin--tyrosine ligase-like protein 12 OS=Mus musculus OX=10090 GN=Ttll12 PE=1 SV=1
Q3UE37	Q3UE37	5	5	4	Ubiquitin-conjugating enzyme E2 Z	Ube2z	sp|Q3UE37|UBE2Z_MOUSE Ubiquitin-conjugating enzyme E2 Z OS=Mus musculus OX=10090 GN=Ube2z PE=1 SV=2
Q3UEB3	Q3UEB3	9	9	9	Poly(U)-binding-splicing factor PUF60	Puf60	sp|Q3UEB3|PUF60_MOUSE Poly(U)-binding-splicing factor PUF60 OS=Mus musculus OX=10090 GN=Puf60 PE=1 SV=2
Q3UFF7	Q3UFF7	3	3	3	Lysophospholipase-like protein 1	Lyplal1	sp|Q3UFF7|LYPL1_MOUSE Lysophospholipase-like protein 1 OS=Mus musculus OX=10090 GN=Lyplal1 PE=1 SV=3
Q3UFY7	Q3UFY7	4	4	4	7-methylguanosine phosphate-specific 5-nucleotidase	Nt5c3b	sp|Q3UFY7|5NT3B_MOUSE 7-methylguanosine phosphate-specific 5-nucleotidase OS=Mus musculus OX=10090 GN=Nt5c3b PE=1 SV=3
Q3UGC7;Q66JS6	Q3UGC7;Q66JS6	8;7	8;7	7;7	Eukaryotic translation initiation factor 3 subunit J-A;Eukaryotic translation initiation factor 3 subunit J-B	Eif3j1;Eif3j2	sp|Q3UGC7|EI3JA_MOUSE Eukaryotic translation initiation factor 3 subunit J-A OS=Mus musculus OX=10090 GN=Eif3j1 PE=2 SV=1;sp|Q66JS6|EI3JB_MOUSE Eukaryotic translation initiation factor 3 subunit J-B OS=Mus musculus OX=10090 GN=Eif3j2 PE=1 SV=1
Q3UGR5	Q3UGR5	6	6	6	Haloacid dehalogenase-like hydrolase domain-containing protein 2	Hdhd2	sp|Q3UGR5|HDHD2_MOUSE Haloacid dehalogenase-like hydrolase domain-containing protein 2 OS=Mus musculus OX=10090 GN=Hdhd2 PE=1 SV=2
Q3UH60;Q8BWT5	Q3UH60	6;1	6;1	6;1	Disco-interacting protein 2 homolog B	Dip2b	sp|Q3UH60|DIP2B_MOUSE Disco-interacting protein 2 homolog B OS=Mus musculus OX=10090 GN=Dip2b PE=1 SV=1
Q3UHD6	Q3UHD6	3	3	3	Sorting nexin-27	Snx27	sp|Q3UHD6|SNX27_MOUSE Sorting nexin-27 OS=Mus musculus OX=10090 GN=Snx27 PE=1 SV=2
Q3UHJ0	Q3UHJ0	1	1	1	AP2-associated protein kinase 1	Aak1	sp|Q3UHJ0|AAK1_MOUSE AP2-associated protein kinase 1 OS=Mus musculus OX=10090 GN=Aak1 PE=1 SV=2
Q3UHX0	Q3UHX0	1	1	1	Nucleolar protein 8	Nol8	sp|Q3UHX0|NOL8_MOUSE Nucleolar protein 8 OS=Mus musculus OX=10090 GN=Nol8 PE=1 SV=2
Q3UHX2	Q3UHX2	8	8	8	28 kDa heat- and acid-stable phosphoprotein	Pdap1	sp|Q3UHX2|HAP28_MOUSE 28 kDa heat- and acid-stable phosphoprotein OS=Mus musculus OX=10090 GN=Pdap1 PE=1 SV=1
Q3UI43	Q3UI43	4	4	4	BRISC and BRCA1-A complex member 1	Babam1	sp|Q3UI43|BABA1_MOUSE BRISC and BRCA1-A complex member 1 OS=Mus musculus OX=10090 GN=Babam1 PE=1 SV=1
Q3UIA2	Q3UIA2	1	1	1	Rho GTPase-activating protein 17	Arhgap17	sp|Q3UIA2|RHG17_MOUSE Rho GTPase-activating protein 17 OS=Mus musculus OX=10090 GN=Arhgap17 PE=1 SV=1
Q3UJB9	Q3UJB9	5	5	5	Enhancer of mRNA-decapping protein 4	Edc4	sp|Q3UJB9|EDC4_MOUSE Enhancer of mRNA-decapping protein 4 OS=Mus musculus OX=10090 GN=Edc4 PE=1 SV=2
Q3UKJ7	Q3UKJ7	1	1	1	WD40 repeat-containing protein SMU1;WD40 repeat-containing protein SMU1, N-terminally processed	Smu1	sp|Q3UKJ7|SMU1_MOUSE WD40 repeat-containing protein SMU1 OS=Mus musculus OX=10090 GN=Smu1 PE=2 SV=2
Q3ULD5	Q3ULD5	11	11	11	Methylcrotonoyl-CoA carboxylase beta chain, mitochondrial	Mccc2	sp|Q3ULD5|MCCB_MOUSE Methylcrotonoyl-CoA carboxylase beta chain, mitochondrial OS=Mus musculus OX=10090 GN=Mccc2 PE=1 SV=1
Q3ULJ0;P13707	Q3ULJ0	5;2	5;2	5;2	Glycerol-3-phosphate dehydrogenase 1-like protein	Gpd1l	sp|Q3ULJ0|GPD1L_MOUSE Glycerol-3-phosphate dehydrogenase 1-like protein OS=Mus musculus OX=10090 GN=Gpd1l PE=1 SV=2
Q3UM18	Q3UM18	1	1	1	Large subunit GTPase 1 homolog	Lsg1	sp|Q3UM18|LSG1_MOUSE Large subunit GTPase 1 homolog OS=Mus musculus OX=10090 GN=Lsg1 PE=1 SV=2
Q3UM45	Q3UM45	14	14	14	Protein phosphatase 1 regulatory subunit 7	Ppp1r7	sp|Q3UM45|PP1R7_MOUSE Protein phosphatase 1 regulatory subunit 7 OS=Mus musculus OX=10090 GN=Ppp1r7 PE=1 SV=2
Q3UMB9	Q3UMB9	1	1	1	WASH complex subunit 7	Kiaa1033	sp|Q3UMB9|WASC4_MOUSE WASH complex subunit 4 OS=Mus musculus OX=10090 GN=Washc4 PE=1 SV=2
Q9D3R6;Q3UMC0	Q9D3R6;Q3UMC0	1;1	1;1	1;1	Katanin p60 ATPase-containing subunit A-like 2;Spermatogenesis-associated protein 5	Katnal2;Spata5	sp|Q9D3R6|KATL2_MOUSE Katanin p60 ATPase-containing subunit A-like 2 OS=Mus musculus OX=10090 GN=Katnal2 PE=2 SV=2;sp|Q3UMC0|AFG2H_MOUSE ATPase family protein 2 homolog OS=Mus musculus OX=10090 GN=Spata5 PE=1 SV=2
Q3UMW7	Q3UMW7	3	1	1	MAP kinase-activated protein kinase 3	Mapkapk3	sp|Q3UMW7|MAPK3_MOUSE MAP kinase-activated protein kinase 3 OS=Mus musculus OX=10090 GN=Mapkapk3 PE=1 SV=2
Q3UMY5	Q3UMY5	9	9	9	Echinoderm microtubule-associated protein-like 4	Eml4	sp|Q3UMY5|EMAL4_MOUSE Echinoderm microtubule-associated protein-like 4 OS=Mus musculus OX=10090 GN=Eml4 PE=1 SV=1
Q3UPH1	Q3UPH1	4	4	4	Protein PRRC1	Prrc1	sp|Q3UPH1|PRRC1_MOUSE Protein PRRC1 OS=Mus musculus OX=10090 GN=Prrc1 PE=1 SV=1
Q3UPL0	Q3UPL0	25	25	25	Protein transport protein Sec31A	Sec31a	sp|Q3UPL0|SC31A_MOUSE Protein transport protein Sec31A OS=Mus musculus OX=10090 GN=Sec31a PE=1 SV=2
Q3UQ44	Q3UQ44	7	5	5	Ras GTPase-activating-like protein IQGAP2	Iqgap2	sp|Q3UQ44|IQGA2_MOUSE Ras GTPase-activating-like protein IQGAP2 OS=Mus musculus OX=10090 GN=Iqgap2 PE=1 SV=2
Q3UQ84	Q3UQ84	6	6	6	Threonine--tRNA ligase, mitochondrial	Tars2	sp|Q3UQ84|SYTM_MOUSE Threonine--tRNA ligase, mitochondrial OS=Mus musculus OX=10090 GN=Tars2 PE=1 SV=1
Q3USH5	Q3USH5	1	1	1	Splicing factor, suppressor of white-apricot homolog	Sfswap	sp|Q3USH5|SFSWA_MOUSE Splicing factor, suppressor of white-apricot homolog OS=Mus musculus OX=10090 GN=Sfswap PE=1 SV=2
Q3UV17	Q3UV17	3	1	1	Keratin, type II cytoskeletal 2 oral	Krt76	sp|Q3UV17|K22O_MOUSE Keratin, type II cytoskeletal 2 oral OS=Mus musculus OX=10090 GN=Krt76 PE=1 SV=1
Q3UX10	Q3UX10	4	1	1	Tubulin alpha chain-like 3	Tubal3	sp|Q3UX10|TBAL3_MOUSE Tubulin alpha chain-like 3 OS=Mus musculus OX=10090 GN=Tubal3 PE=2 SV=2
Q3UY34	Q3UY34	1	1	1	Uncharacterized protein C12orf43 homolog		sp|Q3UY34|CSTOS_MOUSE Protein CUSTOS OS=Mus musculus OX=10090 GN=Custos PE=2 SV=1
Q3UYV9	Q3UYV9	2	2	2	Nuclear cap-binding protein subunit 1	Ncbp1	sp|Q3UYV9|NCBP1_MOUSE Nuclear cap-binding protein subunit 1 OS=Mus musculus OX=10090 GN=Ncbp1 PE=1 SV=2
Q3UZ39;Q91WK0	Q3UZ39	18;1	18;1	17;1	Leucine-rich repeat flightless-interacting protein 1	Lrrfip1	sp|Q3UZ39|LRRF1_MOUSE Leucine-rich repeat flightless-interacting protein 1 OS=Mus musculus OX=10090 GN=Lrrfip1 PE=1 SV=2
Q3V1L4	Q3V1L4	11	11	11	Cytosolic purine 5-nucleotidase	Nt5c2	sp|Q3V1L4|5NTC_MOUSE Cytosolic purine 5-nucleotidase OS=Mus musculus OX=10090 GN=Nt5c2 PE=1 SV=2
Q3V3R1	Q3V3R1	30	29	29	Monofunctional C1-tetrahydrofolate synthase, mitochondrial	Mthfd1l	sp|Q3V3R1|C1TM_MOUSE Monofunctional C1-tetrahydrofolate synthase, mitochondrial OS=Mus musculus OX=10090 GN=Mthfd1l PE=1 SV=2
Q4KML4	Q4KML4	3	3	3	Costars family protein ABRACL	Abracl	sp|Q4KML4|ABRAL_MOUSE Costars family protein ABRACL OS=Mus musculus OX=10090 GN=Abracl PE=1 SV=1
Q4KWH5	Q4KWH5	2	2	2	1-phosphatidylinositol 4,5-bisphosphate phosphodiesterase eta-1	Plch1	sp|Q4KWH5|PLCH1_MOUSE 1-phosphatidylinositol 4,5-bisphosphate phosphodiesterase eta-1 OS=Mus musculus OX=10090 GN=Plch1 PE=2 SV=1
Q4QRL3	Q4QRL3	2	2	2	Coiled-coil domain-containing protein 88B	Ccdc88b	sp|Q4QRL3|CC88B_MOUSE Coiled-coil domain-containing protein 88B OS=Mus musculus OX=10090 GN=Ccdc88b PE=1 SV=2
Q4VA53	Q4VA53	2	2	2	Sister chromatid cohesion protein PDS5 homolog B	Pds5b	sp|Q4VA53|PDS5B_MOUSE Sister chromatid cohesion protein PDS5 homolog B OS=Mus musculus OX=10090 GN=Pds5b PE=1 SV=1
Q4VAA2	Q4VAA2	13	13	13	Protein CDV3	Cdv3	sp|Q4VAA2|CDV3_MOUSE Protein CDV3 OS=Mus musculus OX=10090 GN=Cdv3 PE=1 SV=2
Q501J6	Q501J6	12	5	5	Probable ATP-dependent RNA helicase DDX17	Ddx17	sp|Q501J6|DDX17_MOUSE Probable ATP-dependent RNA helicase DDX17 OS=Mus musculus OX=10090 GN=Ddx17 PE=1 SV=1
Q501J7	Q501J7	1	1	1	Phosphatase and actin regulator 4	Phactr4	sp|Q501J7|PHAR4_MOUSE Phosphatase and actin regulator 4 OS=Mus musculus OX=10090 GN=Phactr4 PE=1 SV=2
Q505B7	Q505B7	3	3	2	Protein archease	Zbtb8os	sp|Q505B7|ARCH_MOUSE Protein archease OS=Mus musculus OX=10090 GN=Zbtb8os PE=1 SV=2
Q505D1	Q505D1	2	2	2	Serine/threonine-protein phosphatase 6 regulatory ankyrin repeat subunit A	Ankrd28	sp|Q505D1|ANR28_MOUSE Serine/threonine-protein phosphatase 6 regulatory ankyrin repeat subunit A OS=Mus musculus OX=10090 GN=Ankrd28 PE=1 SV=1
Q505F5	Q505F5	6	6	5	Leucine-rich repeat-containing protein 47	Lrrc47	sp|Q505F5|LRC47_MOUSE Leucine-rich repeat-containing protein 47 OS=Mus musculus OX=10090 GN=Lrrc47 PE=1 SV=1
Q52KI8	Q52KI8	3	3	3	Serine/arginine repetitive matrix protein 1	Srrm1	sp|Q52KI8|SRRM1_MOUSE Serine/arginine repetitive matrix protein 1 OS=Mus musculus OX=10090 GN=Srrm1 PE=1 SV=2
Q569Z5	Q569Z5	14	14	14	Probable ATP-dependent RNA helicase DDX46	Ddx46	sp|Q569Z5|DDX46_MOUSE Probable ATP-dependent RNA helicase DDX46 OS=Mus musculus OX=10090 GN=Ddx46 PE=1 SV=2
Q569Z6	Q569Z6	4	4	4	Thyroid hormone receptor-associated protein 3	Thrap3	sp|Q569Z6|TR150_MOUSE Thyroid hormone receptor-associated protein 3 OS=Mus musculus OX=10090 GN=Thrap3 PE=1 SV=1
Q571I9	Q571I9	7	7	7	Aldehyde dehydrogenase family 16 member A1	Aldh16a1	sp|Q571I9|A16A1_MOUSE Aldehyde dehydrogenase family 16 member A1 OS=Mus musculus OX=10090 GN=Aldh16a1 PE=1 SV=2
Q58A65	Q58A65	1	1	1	C-Jun-amino-terminal kinase-interacting protein 4	Spag9	sp|Q58A65|JIP4_MOUSE C-Jun-amino-terminal kinase-interacting protein 4 OS=Mus musculus OX=10090 GN=Spag9 PE=1 SV=2
Q59J78	Q59J78	1	1	1	Mimitin, mitochondrial	Ndufaf2	sp|Q59J78|NDUF2_MOUSE NADH dehydrogenase [ubiquinone] 1 alpha subcomplex assembly factor 2 OS=Mus musculus OX=10090 GN=Ndufaf2 PE=1 SV=1
Q5DTM8	Q5DTM8	2	2	2	E3 ubiquitin-protein ligase BRE1A	Rnf20	sp|Q5DTM8|BRE1A_MOUSE E3 ubiquitin-protein ligase BRE1A OS=Mus musculus OX=10090 GN=Rnf20 PE=1 SV=2
Q5EBG8	Q5EBG8	1	1	1	Uncharacterized protein C1orf50 homolog		sp|Q5EBG8|CA050_MOUSE Uncharacterized protein C1orf50 homolog OS=Mus musculus OX=10090 PE=1 SV=1
Q5FWK3	Q5FWK3	10	10	9	Rho GTPase-activating protein 1	Arhgap1	sp|Q5FWK3|RHG01_MOUSE Rho GTPase-activating protein 1 OS=Mus musculus OX=10090 GN=Arhgap1 PE=1 SV=1
Q5KU39	Q5KU39	1	1	1	Vacuolar protein sorting-associated protein 41 homolog	Vps41	sp|Q5KU39|VPS41_MOUSE Vacuolar protein sorting-associated protein 41 homolog OS=Mus musculus OX=10090 GN=Vps41 PE=1 SV=1
Q5NCF2	Q5NCF2	1	1	1	Trafficking protein particle complex subunit 1	Trappc1	sp|Q5NCF2|TPPC1_MOUSE Trafficking protein particle complex subunit 1 OS=Mus musculus OX=10090 GN=Trappc1 PE=1 SV=1
Q5NCQ5	Q5NCQ5	4	4	4	Diphthamide biosynthesis protein 1	Dph1	sp|Q5NCQ5|DPH1_MOUSE 2-(3-amino-3-carboxypropyl)histidine synthase subunit 1 OS=Mus musculus OX=10090 GN=Dph1 PE=1 SV=1
Q5ND34	Q5ND34	1	1	1	WD repeat-containing protein 81	Wdr81	sp|Q5ND34|WDR81_MOUSE WD repeat-containing protein 81 OS=Mus musculus OX=10090 GN=Wdr81 PE=1 SV=2
Q5SSL4	Q5SSL4	3	3	3	Active breakpoint cluster region-related protein	Abr	sp|Q5SSL4|ABR_MOUSE Active breakpoint cluster region-related protein OS=Mus musculus OX=10090 GN=Abr PE=1 SV=1
Q5SSW2	Q5SSW2	7	7	7	Proteasome activator complex subunit 4	Psme4	sp|Q5SSW2|PSME4_MOUSE Proteasome activator complex subunit 4 OS=Mus musculus OX=10090 GN=Psme4 PE=1 SV=1
Q5SUF2	Q5SUF2	1	1	1	Luc7-like protein 3	Luc7l3	sp|Q5SUF2|LC7L3_MOUSE Luc7-like protein 3 OS=Mus musculus OX=10090 GN=Luc7l3 PE=1 SV=1
Q5SUQ9	Q5SUQ9	3	3	3	CST complex subunit CTC1	Ctc1	sp|Q5SUQ9|CTC1_MOUSE CST complex subunit CTC1 OS=Mus musculus OX=10090 GN=Ctc1 PE=1 SV=2
Q5SUR0	Q5SUR0	33	33	33	Phosphoribosylformylglycinamidine synthase	Pfas	sp|Q5SUR0|PUR4_MOUSE Phosphoribosylformylglycinamidine synthase OS=Mus musculus OX=10090 GN=Pfas PE=1 SV=1
Q5SW19	Q5SW19	24	24	24	Clustered mitochondria protein homolog	Cluh	sp|Q5SW19|CLU_MOUSE Clustered mitochondria protein homolog OS=Mus musculus OX=10090 GN=Cluh PE=1 SV=2
Q5SWD9	Q5SWD9	4	4	4	Pre-rRNA-processing protein TSR1 homolog	Tsr1	sp|Q5SWD9|TSR1_MOUSE Pre-rRNA-processing protein TSR1 homolog OS=Mus musculus OX=10090 GN=Tsr1 PE=1 SV=1
Q5SWU9;E9Q4Z2	Q5SWU9	18;4	18;4	18;4	Acetyl-CoA carboxylase 1;Biotin carboxylase	Acaca	sp|Q5SWU9|ACACA_MOUSE Acetyl-CoA carboxylase 1 OS=Mus musculus OX=10090 GN=Acaca PE=1 SV=1
Q5SX40	Q5SX40	3	3	1	Myosin-1	Myh1	sp|Q5SX40|MYH1_MOUSE Myosin-1 OS=Mus musculus OX=10090 GN=Myh1 PE=1 SV=1
Q5SXY1	Q5SXY1	1	1	1	Cytospin-B	Specc1	sp|Q5SXY1|CYTSB_MOUSE Cytospin-B OS=Mus musculus OX=10090 GN=Specc1 PE=1 SV=2
Q5U3K5	Q5U3K5	2	2	2	Rab-like protein 6	Rabl6	sp|Q5U3K5|RABL6_MOUSE Rab-like protein 6 OS=Mus musculus OX=10090 GN=Rabl6 PE=1 SV=2
Q5XJE5	Q5XJE5	1	1	1	RNA polymerase-associated protein LEO1	Leo1	sp|Q5XJE5|LEO1_MOUSE RNA polymerase-associated protein LEO1 OS=Mus musculus OX=10090 GN=Leo1 PE=1 SV=2
Q5XJY5	Q5XJY5	14	14	14	Coatomer subunit delta	Arcn1	sp|Q5XJY5|COPD_MOUSE Coatomer subunit delta OS=Mus musculus OX=10090 GN=Arcn1 PE=1 SV=2
Q60597	Q60597	25	25	25	2-oxoglutarate dehydrogenase, mitochondrial	Ogdh	sp|Q60597|ODO1_MOUSE 2-oxoglutarate dehydrogenase, mitochondrial OS=Mus musculus OX=10090 GN=Ogdh PE=1 SV=3
Q60605;Q8CI43	Q60605	8;1	8;1	8;1	Myosin light polypeptide 6	Myl6	sp|Q60605|MYL6_MOUSE Myosin light polypeptide 6 OS=Mus musculus OX=10090 GN=Myl6 PE=1 SV=3
Q60631	Q60631	6	6	6	Growth factor receptor-bound protein 2	Grb2	sp|Q60631|GRB2_MOUSE Growth factor receptor-bound protein 2 OS=Mus musculus OX=10090 GN=Grb2 PE=1 SV=1
Q60648	Q60648	5	5	5	Ganglioside GM2 activator	Gm2a	sp|Q60648|SAP3_MOUSE Ganglioside GM2 activator OS=Mus musculus OX=10090 GN=Gm2a PE=1 SV=2
Q60668;Q9Z130	Q60668	7;1	7;1	7;1	Heterogeneous nuclear ribonucleoprotein D0	Hnrnpd	sp|Q60668|HNRPD_MOUSE Heterogeneous nuclear ribonucleoprotein D0 OS=Mus musculus OX=10090 GN=Hnrnpd PE=1 SV=2
Q60676	Q60676	13	13	13	Serine/threonine-protein phosphatase 5	Ppp5c	sp|Q60676|PPP5_MOUSE Serine/threonine-protein phosphatase 5 OS=Mus musculus OX=10090 GN=Ppp5c PE=1 SV=3
Q60692	Q60692	5	5	5	Proteasome subunit beta type-6	Psmb6	sp|Q60692|PSB6_MOUSE Proteasome subunit beta type-6 OS=Mus musculus OX=10090 GN=Psmb6 PE=1 SV=3
Q60700	Q60700	1	1	1	Mitogen-activated protein kinase kinase kinase 12	Map3k12	sp|Q60700|M3K12_MOUSE Mitogen-activated protein kinase kinase kinase 12 OS=Mus musculus OX=10090 GN=Map3k12 PE=1 SV=1
Q60710	Q60710	18	18	18	Deoxynucleoside triphosphate triphosphohydrolase SAMHD1	Samhd1	sp|Q60710|SAMH1_MOUSE Deoxynucleoside triphosphate triphosphohydrolase SAMHD1 OS=Mus musculus OX=10090 GN=Samhd1 PE=1 SV=3
Q60715	Q60715	4	4	4	Prolyl 4-hydroxylase subunit alpha-1	P4ha1	sp|Q60715|P4HA1_MOUSE Prolyl 4-hydroxylase subunit alpha-1 OS=Mus musculus OX=10090 GN=P4ha1 PE=1 SV=2
Q60737	Q60737	9	9	9	Casein kinase II subunit alpha	Csnk2a1	sp|Q60737|CSK21_MOUSE Casein kinase II subunit alpha OS=Mus musculus OX=10090 GN=Csnk2a1 PE=1 SV=2
Q60739	Q60739	1	1	1	BAG family molecular chaperone regulator 1	Bag1	sp|Q60739|BAG1_MOUSE BAG family molecular chaperone regulator 1 OS=Mus musculus OX=10090 GN=Bag1 PE=1 SV=3
Q60749	Q60749	3	3	3	KH domain-containing, RNA-binding, signal transduction-associated protein 1	Khdrbs1	sp|Q60749|KHDR1_MOUSE KH domain-containing, RNA-binding, signal transduction-associated protein 1 OS=Mus musculus OX=10090 GN=Khdrbs1 PE=1 SV=2
Q60854	Q60854	18	18	18	Serpin B6	Serpinb6	sp|Q60854|SPB6_MOUSE Serpin B6 OS=Mus musculus OX=10090 GN=Serpinb6 PE=1 SV=1
Q60855	Q60855	1	1	1	Receptor-interacting serine/threonine-protein kinase 1	Ripk1	sp|Q60855|RIPK1_MOUSE Receptor-interacting serine/threonine-protein kinase 1 OS=Mus musculus OX=10090 GN=Ripk1 PE=1 SV=1
Q60864	Q60864	31	31	30	Stress-induced-phosphoprotein 1	Stip1	sp|Q60864|STIP1_MOUSE Stress-induced-phosphoprotein 1 OS=Mus musculus OX=10090 GN=Stip1 PE=1 SV=1
Q60865	Q60865	6	6	6	Caprin-1	Caprin1	sp|Q60865|CAPR1_MOUSE Caprin-1 OS=Mus musculus OX=10090 GN=Caprin1 PE=1 SV=2
Q60866	Q60866	5	5	5	Phosphotriesterase-related protein	Pter	sp|Q60866|PTER_MOUSE Phosphotriesterase-related protein OS=Mus musculus OX=10090 GN=Pter PE=1 SV=1
Q60876	Q60876	2	2	2	Eukaryotic translation initiation factor 4E-binding protein 1	Eif4ebp1	sp|Q60876|4EBP1_MOUSE Eukaryotic translation initiation factor 4E-binding protein 1 OS=Mus musculus OX=10090 GN=Eif4ebp1 PE=1 SV=3
Q60902	Q60902	6	6	6	Epidermal growth factor receptor substrate 15-like 1	Eps15l1	sp|Q60902|EP15R_MOUSE Epidermal growth factor receptor substrate 15-like 1 OS=Mus musculus OX=10090 GN=Eps15l1 PE=1 SV=3
Q60967	Q60967	4	4	4	Bifunctional 3-phosphoadenosine 5-phosphosulfate synthase 1;Sulfate adenylyltransferase;Adenylyl-sulfate kinase	Papss1	sp|Q60967|PAPS1_MOUSE Bifunctional 3-phosphoadenosine 5-phosphosulfate synthase 1 OS=Mus musculus OX=10090 GN=Papss1 PE=1 SV=1
Q60972	Q60972	11	5	5	Histone-binding protein RBBP4	Rbbp4	sp|Q60972|RBBP4_MOUSE Histone-binding protein RBBP4 OS=Mus musculus OX=10090 GN=Rbbp4 PE=1 SV=5
Q60973	Q60973	12	12	6	Histone-binding protein RBBP7	Rbbp7	sp|Q60973|RBBP7_MOUSE Histone-binding protein RBBP7 OS=Mus musculus OX=10090 GN=Rbbp7 PE=1 SV=1
Q60996	Q60996	3	3	3	Serine/threonine-protein phosphatase 2A 56 kDa regulatory subunit gamma isoform	Ppp2r5c	sp|Q60996|2A5G_MOUSE Serine/threonine-protein phosphatase 2A 56 kDa regulatory subunit gamma isoform OS=Mus musculus OX=10090 GN=Ppp2r5c PE=1 SV=2
Q61024	Q61024	20	20	20	Asparagine synthetase [glutamine-hydrolyzing]	Asns	sp|Q61024|ASNS_MOUSE Asparagine synthetase [glutamine-hydrolyzing] OS=Mus musculus OX=10090 GN=Asns PE=1 SV=3
Q61029	Q61029	10	1	1	Lamina-associated polypeptide 2, isoforms beta/delta/epsilon/gamma	Tmpo	sp|Q61029|LAP2B_MOUSE Lamina-associated polypeptide 2, isoforms beta/delta/epsilon/gamma OS=Mus musculus OX=10090 GN=Tmpo PE=1 SV=4
Q61033	Q61033	15	15	6	Lamina-associated polypeptide 2, isoforms alpha/zeta	Tmpo	sp|Q61033|LAP2A_MOUSE Lamina-associated polypeptide 2, isoforms alpha/zeta OS=Mus musculus OX=10090 GN=Tmpo PE=1 SV=4
Q61035	Q61035	21	21	18	Histidine--tRNA ligase, cytoplasmic	Hars	sp|Q61035|SYHC_MOUSE Histidine--tRNA ligase, cytoplasmic OS=Mus musculus OX=10090 GN=Hars PE=1 SV=2
Q61074	Q61074	6	6	6	Protein phosphatase 1G	Ppm1g	sp|Q61074|PPM1G_MOUSE Protein phosphatase 1G OS=Mus musculus OX=10090 GN=Ppm1g PE=1 SV=3
Q61081	Q61081	9	9	9	Hsp90 co-chaperone Cdc37;Hsp90 co-chaperone Cdc37, N-terminally processed	Cdc37	sp|Q61081|CDC37_MOUSE Hsp90 co-chaperone Cdc37 OS=Mus musculus OX=10090 GN=Cdc37 PE=1 SV=1
Q61133	Q61133	1	1	1	Glutathione S-transferase theta-2	Gstt2	sp|Q61133|GSTT2_MOUSE Glutathione S-transferase theta-2 OS=Mus musculus OX=10090 GN=Gstt2 PE=1 SV=4
Q61152	Q61152	1	1	1	Tyrosine-protein phosphatase non-receptor type 18	Ptpn18	sp|Q61152|PTN18_MOUSE Tyrosine-protein phosphatase non-receptor type 18 OS=Mus musculus OX=10090 GN=Ptpn18 PE=1 SV=1
Q61164	Q61164	1	1	1	Transcriptional repressor CTCF	Ctcf	sp|Q61164|CTCF_MOUSE Transcriptional repressor CTCF OS=Mus musculus OX=10090 GN=Ctcf PE=1 SV=2
Q61166;Q6PER3	Q61166	11;1	11;1	11;1	Microtubule-associated protein RP/EB family member 1	Mapre1	sp|Q61166|MARE1_MOUSE Microtubule-associated protein RP/EB family member 1 OS=Mus musculus OX=10090 GN=Mapre1 PE=1 SV=3
Q61171	Q61171	8	8	8	Peroxiredoxin-2	Prdx2	sp|Q61171|PRDX2_MOUSE Peroxiredoxin-2 OS=Mus musculus OX=10090 GN=Prdx2 PE=1 SV=3
Q61176	Q61176	7	7	7	Arginase-1	Arg1	sp|Q61176|ARGI1_MOUSE Arginase-1 OS=Mus musculus OX=10090 GN=Arg1 PE=1 SV=1
Q61183;Q9WVP6;Q6PCL9	Q61183;Q9WVP6	8;4;2	8;4;2	8;4;2	Poly(A) polymerase alpha;Poly(A) polymerase beta	Papola;Papolb	sp|Q61183|PAPOA_MOUSE Poly(A) polymerase alpha OS=Mus musculus OX=10090 GN=Papola PE=1 SV=4;sp|Q9WVP6|PAPOB_MOUSE Poly(A) polymerase beta OS=Mus musculus OX=10090 GN=Papolb PE=1 SV=2
Q61189	Q61189	5	5	5	Methylosome subunit pICln	Clns1a	sp|Q61189|ICLN_MOUSE Methylosome subunit pICln OS=Mus musculus OX=10090 GN=Clns1a PE=1 SV=1
Q61191	Q61191	18	18	18	Host cell factor 1;HCF N-terminal chain 1;HCF N-terminal chain 2;HCF N-terminal chain 3;HCF N-terminal chain 4;HCF N-terminal chain 5;HCF N-terminal chain 6;HCF C-terminal chain 1;HCF C-terminal chain 2;HCF C-terminal chain 3;HCF C-terminal chain 4;HCF C-terminal chain 5;HCF C-terminal chain 6	Hcfc1	sp|Q61191|HCFC1_MOUSE Host cell factor 1 OS=Mus musculus OX=10090 GN=Hcfc1 PE=1 SV=2
Q61206	Q61206	2	2	2	Platelet-activating factor acetylhydrolase IB subunit beta	Pafah1b2	sp|Q61206|PA1B2_MOUSE Platelet-activating factor acetylhydrolase IB subunit beta OS=Mus musculus OX=10090 GN=Pafah1b2 PE=1 SV=2
Q61207	Q61207	14	14	14	Prosaposin	Psap	sp|Q61207|SAP_MOUSE Prosaposin OS=Mus musculus OX=10090 GN=Psap PE=1 SV=2
Q61210	Q61210	6	6	6	Rho guanine nucleotide exchange factor 1	Arhgef1	sp|Q61210|ARHG1_MOUSE Rho guanine nucleotide exchange factor 1 OS=Mus musculus OX=10090 GN=Arhgef1 PE=1 SV=2
Q61233	Q61233	38	38	32	Plastin-2	Lcp1	sp|Q61233|PLSL_MOUSE Plastin-2 OS=Mus musculus OX=10090 GN=Lcp1 PE=1 SV=4
Q61239	Q61239	2	2	2	Protein farnesyltransferase/geranylgeranyltransferase type-1 subunit alpha	Fnta	sp|Q61239|FNTA_MOUSE Protein farnesyltransferase/geranylgeranyltransferase type-1 subunit alpha OS=Mus musculus OX=10090 GN=Fnta PE=1 SV=1
Q61316	Q61316	47	47	45	Heat shock 70 kDa protein 4	Hspa4	sp|Q61316|HSP74_MOUSE Heat shock 70 kDa protein 4 OS=Mus musculus OX=10090 GN=Hspa4 PE=1 SV=1
Q61425	Q61425	10	10	10	Hydroxyacyl-coenzyme A dehydrogenase, mitochondrial	Hadh	sp|Q61425|HCDH_MOUSE Hydroxyacyl-coenzyme A dehydrogenase, mitochondrial OS=Mus musculus OX=10090 GN=Hadh PE=1 SV=2
Q61458	Q61458	2	2	2	Cyclin-H	Ccnh	sp|Q61458|CCNH_MOUSE Cyclin-H OS=Mus musculus OX=10090 GN=Ccnh PE=1 SV=2
Q61510	Q61510	2	2	2	E3 ubiquitin/ISG15 ligase TRIM25	Trim25	sp|Q61510|TRI25_MOUSE E3 ubiquitin/ISG15 ligase TRIM25 OS=Mus musculus OX=10090 GN=Trim25 PE=1 SV=2
Q61527	Q61527	1	1	1	Receptor tyrosine-protein kinase erbB-4;ERBB4 intracellular domain	Erbb4	sp|Q61527|ERBB4_MOUSE Receptor tyrosine-protein kinase erbB-4 OS=Mus musculus OX=10090 GN=Erbb4 PE=1 SV=5
Q61545	Q61545	5	5	5	RNA-binding protein EWS	Ewsr1	sp|Q61545|EWS_MOUSE RNA-binding protein EWS OS=Mus musculus OX=10090 GN=Ewsr1 PE=1 SV=2
Q61550	Q61550	3	3	3	Double-strand-break repair protein rad21 homolog	Rad21	sp|Q61550|RAD21_MOUSE Double-strand-break repair protein rad21 homolog OS=Mus musculus OX=10090 GN=Rad21 PE=1 SV=3
Q61578	Q61578	3	3	3	NADPH:adrenodoxin oxidoreductase, mitochondrial	Fdxr	sp|Q61578|ADRO_MOUSE NADPH:adrenodoxin oxidoreductase, mitochondrial OS=Mus musculus OX=10090 GN=Fdxr PE=1 SV=1
Q61598	Q61598	31	31	25	Rab GDP dissociation inhibitor beta	Gdi2	sp|Q61598|GDIB_MOUSE Rab GDP dissociation inhibitor beta OS=Mus musculus OX=10090 GN=Gdi2 PE=1 SV=1
Q61599	Q61599	8	8	7	Rho GDP-dissociation inhibitor 2	Arhgdib	sp|Q61599|GDIR2_MOUSE Rho GDP-dissociation inhibitor 2 OS=Mus musculus OX=10090 GN=Arhgdib PE=1 SV=3
Q61655;Q9QY15	Q61655	15;2	15;2	15;2	ATP-dependent RNA helicase DDX19A	Ddx19a	sp|Q61655|DD19A_MOUSE ATP-dependent RNA helicase DDX19A OS=Mus musculus OX=10090 GN=Ddx19a PE=1 SV=2
Q61656	Q61656	14	14	7	Probable ATP-dependent RNA helicase DDX5	Ddx5	sp|Q61656|DDX5_MOUSE Probable ATP-dependent RNA helicase DDX5 OS=Mus musculus OX=10090 GN=Ddx5 PE=1 SV=2
Q61686	Q61686	4	4	4	Chromobox protein homolog 5	Cbx5	sp|Q61686|CBX5_MOUSE Chromobox protein homolog 5 OS=Mus musculus OX=10090 GN=Cbx5 PE=1 SV=1
Q61687	Q61687	2	2	2	Transcriptional regulator ATRX	Atrx	sp|Q61687|ATRX_MOUSE Transcriptional regulator ATRX OS=Mus musculus OX=10090 GN=Atrx PE=1 SV=3
Q61699	Q61699	27	26	26	Heat shock protein 105 kDa	Hsph1	sp|Q61699|HS105_MOUSE Heat shock protein 105 kDa OS=Mus musculus OX=10090 GN=Hsph1 PE=1 SV=2
Q61749	Q61749	8	8	8	Translation initiation factor eIF-2B subunit delta	Eif2b4	sp|Q61749|EI2BD_MOUSE Translation initiation factor eIF-2B subunit delta OS=Mus musculus OX=10090 GN=Eif2b4 PE=1 SV=2
Q61753	Q61753	24	24	24	D-3-phosphoglycerate dehydrogenase	Phgdh	sp|Q61753|SERA_MOUSE D-3-phosphoglycerate dehydrogenase OS=Mus musculus OX=10090 GN=Phgdh PE=1 SV=3
Q61768;P28738;P33175	Q61768	19;6;6	19;6;6	19;6;6	Kinesin-1 heavy chain	Kif5b	sp|Q61768|KINH_MOUSE Kinesin-1 heavy chain OS=Mus musculus OX=10090 GN=Kif5b PE=1 SV=3
Q61792	Q61792	8	8	8	LIM and SH3 domain protein 1	Lasp1	sp|Q61792|LASP1_MOUSE LIM and SH3 domain protein 1 OS=Mus musculus OX=10090 GN=Lasp1 PE=1 SV=1
Q9WTU6;Q61831	Q9WTU6;Q61831	1;1	1;1	1;1	Mitogen-activated protein kinase 9;Mitogen-activated protein kinase 10	Mapk9;Mapk10	sp|Q9WTU6|MK09_MOUSE Mitogen-activated protein kinase 9 OS=Mus musculus OX=10090 GN=Mapk9 PE=1 SV=2;sp|Q61831|MK10_MOUSE Mitogen-activated protein kinase 10 OS=Mus musculus OX=10090 GN=Mapk10 PE=1 SV=2
Q61881	Q61881	22	22	22	DNA replication licensing factor MCM7	Mcm7	sp|Q61881|MCM7_MOUSE DNA replication licensing factor MCM7 OS=Mus musculus OX=10090 GN=Mcm7 PE=1 SV=1
Q61937	Q61937	12	12	12	Nucleophosmin	Npm1	sp|Q61937|NPM_MOUSE Nucleophosmin OS=Mus musculus OX=10090 GN=Npm1 PE=1 SV=1
Q61990;P57722;P57724	Q61990	13;6;1	8;2;0	8;2;0	Poly(rC)-binding protein 2	Pcbp2	sp|Q61990|PCBP2_MOUSE Poly(rC)-binding protein 2 OS=Mus musculus OX=10090 GN=Pcbp2 PE=1 SV=1
Q62018	Q62018	4	4	4	RNA polymerase-associated protein CTR9 homolog	Ctr9	sp|Q62018|CTR9_MOUSE RNA polymerase-associated protein CTR9 homolog OS=Mus musculus OX=10090 GN=Ctr9 PE=1 SV=2
Q62048	Q62048	2	2	2	Astrocytic phosphoprotein PEA-15	Pea15	sp|Q62048|PEA15_MOUSE Astrocytic phosphoprotein PEA-15 OS=Mus musculus OX=10090 GN=Pea15 PE=1 SV=1
Q62084	Q62084	2	2	2	Protein phosphatase 1 regulatory subunit 14B	Ppp1r14b	sp|Q62084|PP14B_MOUSE Protein phosphatase 1 regulatory subunit 14B OS=Mus musculus OX=10090 GN=Ppp1r14b PE=1 SV=2
Q62093	Q62093	3	3	2	Serine/arginine-rich splicing factor 2	Srsf2	sp|Q62093|SRSF2_MOUSE Serine/arginine-rich splicing factor 2 OS=Mus musculus OX=10090 GN=Srsf2 PE=1 SV=4
Q62159;P62746	Q62159	8;2	1;0	1;0	Rho-related GTP-binding protein RhoC	Rhoc	sp|Q62159|RHOC_MOUSE Rho-related GTP-binding protein RhoC OS=Mus musculus OX=10090 GN=Rhoc PE=1 SV=2
Q62167;Q62095;P16381	Q62167;Q62095;P16381	6;5;5	5;4;4	5;4;4	ATP-dependent RNA helicase DDX3X;ATP-dependent RNA helicase DDX3Y;Putative ATP-dependent RNA helicase Pl10	Ddx3x;Ddx3y;D1Pas1	sp|Q62167|DDX3X_MOUSE ATP-dependent RNA helicase DDX3X OS=Mus musculus OX=10090 GN=Ddx3x PE=1 SV=3;sp|Q62095|DDX3Y_MOUSE ATP-dependent RNA helicase DDX3Y OS=Mus musculus OX=10090 GN=Ddx3y PE=1 SV=2;sp|P16381|DDX3L_MOUSE Putative ATP-dependent RNA helicase
Q62193	Q62193	4	4	4	Replication protein A 32 kDa subunit	Rpa2	sp|Q62193|RFA2_MOUSE Replication protein A 32 kDa subunit OS=Mus musculus OX=10090 GN=Rpa2 PE=1 SV=1
Q62318	Q62318	23	23	23	Transcription intermediary factor 1-beta	Trim28	sp|Q62318|TIF1B_MOUSE Transcription intermediary factor 1-beta OS=Mus musculus OX=10090 GN=Trim28 PE=1 SV=3
Q62348	Q62348	8	8	8	Translin	Tsn	sp|Q62348|TSN_MOUSE Translin OS=Mus musculus OX=10090 GN=Tsn PE=1 SV=1
Q62351	Q62351	5	5	5	Transferrin receptor protein 1	Tfrc	sp|Q62351|TFR1_MOUSE Transferrin receptor protein 1 OS=Mus musculus OX=10090 GN=Tfrc PE=1 SV=1
Q62376	Q62376	3	3	3	U1 small nuclear ribonucleoprotein 70 kDa	Snrnp70	sp|Q62376|RU17_MOUSE U1 small nuclear ribonucleoprotein 70 kDa OS=Mus musculus OX=10090 GN=Snrnp70 PE=1 SV=2
Q62383	Q62383	4	4	4	Transcription elongation factor SPT6	Supt6h	sp|Q62383|SPT6H_MOUSE Transcription elongation factor SPT6 OS=Mus musculus OX=10090 GN=Supt6h PE=1 SV=2
Q62384	Q62384	13	13	13	Zinc finger protein ZPR1	Zpr1	sp|Q62384|ZPR1_MOUSE Zinc finger protein ZPR1 OS=Mus musculus OX=10090 GN=Zpr1 PE=1 SV=1
Q62393	Q62393	7	7	7	Tumor protein D52	Tpd52	sp|Q62393|TPD52_MOUSE Tumor protein D52 OS=Mus musculus OX=10090 GN=Tpd52 PE=1 SV=2
Q62418	Q62418	9	9	9	Drebrin-like protein	Dbnl	sp|Q62418|DBNL_MOUSE Drebrin-like protein OS=Mus musculus OX=10090 GN=Dbnl PE=1 SV=2
Q62422	Q62422	9	9	9	Osteoclast-stimulating factor 1	Ostf1	sp|Q62422|OSTF1_MOUSE Osteoclast-stimulating factor 1 OS=Mus musculus OX=10090 GN=Ostf1 PE=1 SV=2
Q62426	Q62426	7	7	7	Cystatin-B	Cstb	sp|Q62426|CYTB_MOUSE Cystatin-B OS=Mus musculus OX=10090 GN=Cstb PE=1 SV=1
Q62433	Q62433	5	5	5	Protein NDRG1	Ndrg1	sp|Q62433|NDRG1_MOUSE Protein NDRG1 OS=Mus musculus OX=10090 GN=Ndrg1 PE=1 SV=1
Q62446	Q62446	6	6	6	Peptidyl-prolyl cis-trans isomerase FKBP3	Fkbp3	sp|Q62446|FKBP3_MOUSE Peptidyl-prolyl cis-trans isomerase FKBP3 OS=Mus musculus OX=10090 GN=Fkbp3 PE=1 SV=2
Q62448	Q62448	15	15	15	Eukaryotic translation initiation factor 4 gamma 2	Eif4g2	sp|Q62448|IF4G2_MOUSE Eukaryotic translation initiation factor 4 gamma 2 OS=Mus musculus OX=10090 GN=Eif4g2 PE=1 SV=2
Q62465	Q62465	11	11	11	Synaptic vesicle membrane protein VAT-1 homolog	Vat1	sp|Q62465|VAT1_MOUSE Synaptic vesicle membrane protein VAT-1 homolog OS=Mus musculus OX=10090 GN=Vat1 PE=1 SV=3
Q63810	Q63810	3	3	3	Calcineurin subunit B type 1	Ppp3r1	sp|Q63810|CANB1_MOUSE Calcineurin subunit B type 1 OS=Mus musculus OX=10090 GN=Ppp3r1 PE=1 SV=3
Q63829	Q63829	2	2	2	COMM domain-containing protein 3	Commd3	sp|Q63829|COMD3_MOUSE COMM domain-containing protein 3 OS=Mus musculus OX=10090 GN=Commd3 PE=1 SV=1
Q63844	Q63844	7	4	4	Mitogen-activated protein kinase 3	Mapk3	sp|Q63844|MK03_MOUSE Mitogen-activated protein kinase 3 OS=Mus musculus OX=10090 GN=Mapk3 PE=1 SV=5
Q63850	Q63850	6	6	6	Nuclear pore glycoprotein p62	Nup62	sp|Q63850|NUP62_MOUSE Nuclear pore glycoprotein p62 OS=Mus musculus OX=10090 GN=Nup62 PE=1 SV=2
Q63932	Q63932	7	3	3	Dual specificity mitogen-activated protein kinase kinase 2	Map2k2	sp|Q63932|MP2K2_MOUSE Dual specificity mitogen-activated protein kinase kinase 2 OS=Mus musculus OX=10090 GN=Map2k2 PE=1 SV=2
Q64010	Q64010	4	4	4	Adapter molecule crk	Crk	sp|Q64010|CRK_MOUSE Adapter molecule crk OS=Mus musculus OX=10090 GN=Crk PE=1 SV=1
Q64105	Q64105	12	12	12	Sepiapterin reductase	Spr	sp|Q64105|SPRE_MOUSE Sepiapterin reductase OS=Mus musculus OX=10090 GN=Spr PE=1 SV=1
Q64152	Q64152	8	8	8	Transcription factor BTF3	Btf3	sp|Q64152|BTF3_MOUSE Transcription factor BTF3 OS=Mus musculus OX=10090 GN=Btf3 PE=1 SV=3
Q641P0	Q641P0	5	1	1	Actin-related protein 3B	Actr3b	sp|Q641P0|ARP3B_MOUSE Actin-related protein 3B OS=Mus musculus OX=10090 GN=Actr3b PE=1 SV=1
Q64213	Q64213	8	8	8	Splicing factor 1	Sf1	sp|Q64213|SF01_MOUSE Splicing factor 1 OS=Mus musculus OX=10090 GN=Sf1 PE=1 SV=6
Q64324	Q64324	5	5	5	Syntaxin-binding protein 2	Stxbp2	sp|Q64324|STXB2_MOUSE Syntaxin-binding protein 2 OS=Mus musculus OX=10090 GN=Stxbp2 PE=1 SV=1
Q64337	Q64337	6	6	6	Sequestosome-1	Sqstm1	sp|Q64337|SQSTM_MOUSE Sequestosome-1 OS=Mus musculus OX=10090 GN=Sqstm1 PE=1 SV=1
Q64433	Q64433	11	11	11	10 kDa heat shock protein, mitochondrial	Hspe1	sp|Q64433|CH10_MOUSE 10 kDa heat shock protein, mitochondrial OS=Mus musculus OX=10090 GN=Hspe1 PE=1 SV=2
Q64442	Q64442	14	14	14	Sorbitol dehydrogenase	Sord	sp|Q64442|DHSO_MOUSE Sorbitol dehydrogenase OS=Mus musculus OX=10090 GN=Sord PE=1 SV=3
Q64514	Q64514	37	37	37	Tripeptidyl-peptidase 2	Tpp2	sp|Q64514|TPP2_MOUSE Tripeptidyl-peptidase 2 OS=Mus musculus OX=10090 GN=Tpp2 PE=1 SV=3
Q64516;Q9WU65	Q64516;Q9WU65	4;2	4;2	4;2	Glycerol kinase;Glycerol kinase 2	Gk;Gk2	sp|Q64516|GLPK_MOUSE Glycerol kinase OS=Mus musculus OX=10090 GN=Gk PE=1 SV=2;sp|Q9WU65|GLPK2_MOUSE Glycerol kinase 2 OS=Mus musculus OX=10090 GN=Gk2 PE=1 SV=1
Q64674	Q64674	16	16	16	Spermidine synthase	Srm	sp|Q64674|SPEE_MOUSE Spermidine synthase OS=Mus musculus OX=10090 GN=Srm PE=1 SV=1
Q64727	Q64727	33	33	33	Vinculin	Vcl	sp|Q64727|VINC_MOUSE Vinculin OS=Mus musculus OX=10090 GN=Vcl PE=1 SV=4
Q64737	Q64737	39	39	38	Trifunctional purine biosynthetic protein adenosine-3;Phosphoribosylamine--glycine ligase;Phosphoribosylformylglycinamidine cyclo-ligase;Phosphoribosylglycinamide formyltransferase	Gart	sp|Q64737|PUR2_MOUSE Trifunctional purine biosynthetic protein adenosine-3 OS=Mus musculus OX=10090 GN=Gart PE=1 SV=3
Q66JX5	Q66JX5	2	2	2	FGFR1 oncogene partner	Fgfr1op	sp|Q66JX5|FR1OP_MOUSE FGFR1 oncogene partner OS=Mus musculus OX=10090 GN=Fgfr1op PE=1 SV=1
Q689Z5;Q7TNB8	Q689Z5	3;1	3;1	3;1	Protein strawberry notch homolog 1	Sbno1	sp|Q689Z5|SBNO1_MOUSE Protein strawberry notch homolog 1 OS=Mus musculus OX=10090 GN=Sbno1 PE=1 SV=2
Q68FD5	Q68FD5	55	55	55	Clathrin heavy chain 1	Cltc	sp|Q68FD5|CLH1_MOUSE Clathrin heavy chain 1 OS=Mus musculus OX=10090 GN=Cltc PE=1 SV=3
Q68FF6;Q9JLQ2	Q68FF6	3;1	3;1	3;1	ARF GTPase-activating protein GIT1	Git1	sp|Q68FF6|GIT1_MOUSE ARF GTPase-activating protein GIT1 OS=Mus musculus OX=10090 GN=Git1 PE=1 SV=1
Q68FH4	Q68FH4	7	7	7	N-acetylgalactosamine kinase	Galk2	sp|Q68FH4|GALK2_MOUSE N-acetylgalactosamine kinase OS=Mus musculus OX=10090 GN=Galk2 PE=1 SV=1
Q68FL4	Q68FL4	6	1	1	Putative adenosylhomocysteinase 3	Ahcyl2	sp|Q68FL4|SAHH3_MOUSE Putative adenosylhomocysteinase 3 OS=Mus musculus OX=10090 GN=Ahcyl2 PE=1 SV=1
Q68FL6	Q68FL6	22	22	22	Methionine--tRNA ligase, cytoplasmic	Mars	sp|Q68FL6|SYMC_MOUSE Methionine--tRNA ligase, cytoplasmic OS=Mus musculus OX=10090 GN=Mars PE=1 SV=1
Q69ZC8	Q69ZC8	1	1	1	GPALPP motifs-containing protein 1	Gpalpp1	sp|Q69ZC8|GPAM1_MOUSE GPALPP motifs-containing protein 1 OS=Mus musculus OX=10090 GN=Gpalpp1 PE=1 SV=2
Q69ZR2	Q69ZR2	2	2	2	E3 ubiquitin-protein ligase HECTD1	Hectd1	sp|Q69ZR2|HECD1_MOUSE E3 ubiquitin-protein ligase HECTD1 OS=Mus musculus OX=10090 GN=Hectd1 PE=1 SV=2
Q6A028	Q6A028	12	12	12	Switch-associated protein 70	Swap70	sp|Q6A028|SWP70_MOUSE Switch-associated protein 70 OS=Mus musculus OX=10090 GN=Swap70 PE=1 SV=2
Q6A065	Q6A065	1	1	1	Centrosomal protein of 170 kDa	Cep170	sp|Q6A065|CE170_MOUSE Centrosomal protein of 170 kDa OS=Mus musculus OX=10090 GN=Cep170 PE=1 SV=2
Q6A068	Q6A068	2	2	2	Cell division cycle 5-like protein	Cdc5l	sp|Q6A068|CDC5L_MOUSE Cell division cycle 5-like protein OS=Mus musculus OX=10090 GN=Cdc5l PE=1 SV=2
Q6A0A9	Q6A0A9	2	2	2	Constitutive coactivator of PPAR-gamma-like protein 1	FAM120A	sp|Q6A0A9|F120A_MOUSE Constitutive coactivator of PPAR-gamma-like protein 1 OS=Mus musculus OX=10090 GN=FAM120A PE=1 SV=2
Q6A4J8	Q6A4J8	3	3	3	Ubiquitin carboxyl-terminal hydrolase 7	Usp7	sp|Q6A4J8|UBP7_MOUSE Ubiquitin carboxyl-terminal hydrolase 7 OS=Mus musculus OX=10090 GN=Usp7 PE=1 SV=1
Q6DFV3	Q6DFV3	2	2	2	Rho GTPase-activating protein 21	Arhgap21	sp|Q6DFV3|RHG21_MOUSE Rho GTPase-activating protein 21 OS=Mus musculus OX=10090 GN=Arhgap21 PE=1 SV=1
Q6DFW4	Q6DFW4	6	6	6	Nucleolar protein 58	Nop58	sp|Q6DFW4|NOP58_MOUSE Nucleolar protein 58 OS=Mus musculus OX=10090 GN=Nop58 PE=1 SV=1
Q6DG52	Q6DG52	1	1	1	Protein Churchill	Churc1	sp|Q6DG52|CHUR_MOUSE Protein Churchill OS=Mus musculus OX=10090 GN=Churc1 PE=3 SV=1
Q6IRU2	Q6IRU2	19	19	14	Tropomyosin alpha-4 chain	Tpm4	sp|Q6IRU2|TPM4_MOUSE Tropomyosin alpha-4 chain OS=Mus musculus OX=10090 GN=Tpm4 PE=1 SV=3
Q6IRU5	Q6IRU5	6	6	6	Clathrin light chain B	Cltb	sp|Q6IRU5|CLCB_MOUSE Clathrin light chain B OS=Mus musculus OX=10090 GN=Cltb PE=1 SV=1
Q6NSR8	Q6NSR8	10	10	10	Probable aminopeptidase NPEPL1	Npepl1	sp|Q6NSR8|PEPL1_MOUSE Probable aminopeptidase NPEPL1 OS=Mus musculus OX=10090 GN=Npepl1 PE=1 SV=1
Q6NV66	Q6NV66	1	1	1		Zfp646	sp|Q6NV66|ZN646_MOUSE Zinc finger protein 646 OS=Mus musculus OX=10090 GN=Zfp646 PE=1 SV=1
Q6NV83	Q6NV83	1	1	1	U2 snRNP-associated SURP motif-containing protein	U2surp	sp|Q6NV83|SR140_MOUSE U2 snRNP-associated SURP motif-containing protein OS=Mus musculus OX=10090 GN=U2surp PE=1 SV=3
Q6NVF9	Q6NVF9	3	3	3	Cleavage and polyadenylation specificity factor subunit 6	Cpsf6	sp|Q6NVF9|CPSF6_MOUSE Cleavage and polyadenylation specificity factor subunit 6 OS=Mus musculus OX=10090 GN=Cpsf6 PE=1 SV=1
Q6NXN1	Q6NXN1	2	2	2	SUZ domain-containing protein 1	Szrd1	sp|Q6NXN1|SZRD1_MOUSE SUZ domain-containing protein 1 OS=Mus musculus OX=10090 GN=Szrd1 PE=1 SV=1
Q6NZB0	Q6NZB0	7	7	7	DnaJ homolog subfamily C member 8	Dnajc8	sp|Q6NZB0|DNJC8_MOUSE DnaJ homolog subfamily C member 8 OS=Mus musculus OX=10090 GN=Dnajc8 PE=1 SV=2
Q6NZB1	Q6NZB1	1	1	1	Protein arginine N-methyltransferase 6	Prmt6	sp|Q6NZB1|ANM6_MOUSE Protein arginine N-methyltransferase 6 OS=Mus musculus OX=10090 GN=Prmt6 PE=1 SV=2
Q6NZC7	Q6NZC7	7	7	7	SEC23-interacting protein	Sec23ip	sp|Q6NZC7|S23IP_MOUSE SEC23-interacting protein OS=Mus musculus OX=10090 GN=Sec23ip PE=1 SV=2
Q6NZF1	Q6NZF1	1	1	1	Zinc finger CCCH domain-containing protein 11A	Zc3h11a	sp|Q6NZF1|ZC11A_MOUSE Zinc finger CCCH domain-containing protein 11A OS=Mus musculus OX=10090 GN=Zc3h11a PE=1 SV=1
Q6NZJ6;Q80XI3	Q6NZJ6	24;2	24;2	24;2	Eukaryotic translation initiation factor 4 gamma 1	Eif4g1	sp|Q6NZJ6|IF4G1_MOUSE Eukaryotic translation initiation factor 4 gamma 1 OS=Mus musculus OX=10090 GN=Eif4g1 PE=1 SV=1
Q6P069	Q6P069	4	4	4	Sorcin	Sri	sp|Q6P069|SORCN_MOUSE Sorcin OS=Mus musculus OX=10090 GN=Sri PE=1 SV=1
Q6P1B1;E9Q286	Q6P1B1	17;1	17;1	15;1	Xaa-Pro aminopeptidase 1	Xpnpep1	sp|Q6P1B1|XPP1_MOUSE Xaa-Pro aminopeptidase 1 OS=Mus musculus OX=10090 GN=Xpnpep1 PE=1 SV=1
Q6P1F6;Q925E7;Q6ZWR4;Q8BG02	Q6P1F6	12;4;3;2	12;4;3;2	12;4;3;2	Serine/threonine-protein phosphatase 2A 55 kDa regulatory subunit B alpha isoform	Ppp2r2a	sp|Q6P1F6|2ABA_MOUSE Serine/threonine-protein phosphatase 2A 55 kDa regulatory subunit B alpha isoform OS=Mus musculus OX=10090 GN=Ppp2r2a PE=1 SV=1
Q6P1G0	Q6P1G0	2	2	2	HEAT repeat-containing protein 6	Heatr6	sp|Q6P1G0|HEAT6_MOUSE HEAT repeat-containing protein 6 OS=Mus musculus OX=10090 GN=Heatr6 PE=1 SV=1
Q6P2B1;REV__Q9CR25	Q6P2B1	8;1	8;1	8;1	Transportin-3	Tnpo3	sp|Q6P2B1|TNPO3_MOUSE Transportin-3 OS=Mus musculus OX=10090 GN=Tnpo3 PE=1 SV=1
Q6P2K6;Q922R5	Q6P2K6	7;3	7;3	7;3	Serine/threonine-protein phosphatase 4 regulatory subunit 3A	Smek1	sp|Q6P2K6|P4R3A_MOUSE Serine/threonine-protein phosphatase 4 regulatory subunit 3A OS=Mus musculus OX=10090 GN=Ppp4r3a PE=1 SV=1
Q6P4T2	Q6P4T2	11	11	11	U5 small nuclear ribonucleoprotein 200 kDa helicase	Snrnp200	sp|Q6P4T2|U520_MOUSE U5 small nuclear ribonucleoprotein 200 kDa helicase OS=Mus musculus OX=10090 GN=Snrnp200 PE=1 SV=1
Q6P542	Q6P542	7	7	7	ATP-binding cassette sub-family F member 1	Abcf1	sp|Q6P542|ABCF1_MOUSE ATP-binding cassette sub-family F member 1 OS=Mus musculus OX=10090 GN=Abcf1 PE=1 SV=1
Q6P5B0	Q6P5B0	8	8	8	RRP12-like protein	Rrp12	sp|Q6P5B0|RRP12_MOUSE RRP12-like protein OS=Mus musculus OX=10090 GN=Rrp12 PE=1 SV=1
Q6P5D8	Q6P5D8	1	1	1	Structural maintenance of chromosomes flexible hinge domain-containing protein 1	Smchd1	sp|Q6P5D8|SMHD1_MOUSE Structural maintenance of chromosomes flexible hinge domain-containing protein 1 OS=Mus musculus OX=10090 GN=Smchd1 PE=1 SV=2
Q6P5E4	Q6P5E4	23	23	22	UDP-glucose:glycoprotein glucosyltransferase 1	Uggt1	sp|Q6P5E4|UGGG1_MOUSE UDP-glucose:glycoprotein glucosyltransferase 1 OS=Mus musculus OX=10090 GN=Uggt1 PE=1 SV=4
Q6P5F9	Q6P5F9	31	31	31	Exportin-1	Xpo1	sp|Q6P5F9|XPO1_MOUSE Exportin-1 OS=Mus musculus OX=10090 GN=Xpo1 PE=1 SV=1
Q6P5G6	Q6P5G6	2	2	2	UBX domain-containing protein 7	Ubxn7	sp|Q6P5G6|UBXN7_MOUSE UBX domain-containing protein 7 OS=Mus musculus OX=10090 GN=Ubxn7 PE=1 SV=2
Q6P6J0	Q6P6J0	1	1	1	tRNA-specific adenosine deaminase 2	Adat2	sp|Q6P6J0|ADAT2_MOUSE tRNA-specific adenosine deaminase 2 OS=Mus musculus OX=10090 GN=Adat2 PE=1 SV=1
Q6P6M7	Q6P6M7	3	3	3	O-phosphoseryl-tRNA(Sec) selenium transferase	Sepsecs	sp|Q6P6M7|SPCS_MOUSE O-phosphoseryl-tRNA(Sec) selenium transferase OS=Mus musculus OX=10090 GN=Sepsecs PE=1 SV=2
Q6P8I4	Q6P8I4	6	6	6	PEST proteolytic signal-containing nuclear protein	Pcnp	sp|Q6P8I4|PCNP_MOUSE PEST proteolytic signal-containing nuclear protein OS=Mus musculus OX=10090 GN=Pcnp PE=1 SV=1
Q6P8M1	Q6P8M1	5	5	5	Putative deoxyribonuclease TATDN1	Tatdn1	sp|Q6P8M1|TATD1_MOUSE Putative deoxyribonuclease TATDN1 OS=Mus musculus OX=10090 GN=Tatdn1 PE=1 SV=1
Q6P8X1;Q80ZJ7	Q6P8X1	14;1	13;1	13;1	Sorting nexin-6;Sorting nexin-6, N-terminally processed	Snx6	sp|Q6P8X1|SNX6_MOUSE Sorting nexin-6 OS=Mus musculus OX=10090 GN=Snx6 PE=1 SV=2
Q6P9P6	Q6P9P6	3	3	3	Kinesin-like protein KIF11	Kif11	sp|Q6P9P6|KIF11_MOUSE Kinesin-like protein KIF11 OS=Mus musculus OX=10090 GN=Kif11 PE=1 SV=1
Q6P9Q4	Q6P9Q4	3	3	3	FH1/FH2 domain-containing protein 1	Fhod1	sp|Q6P9Q4|FHOD1_MOUSE FH1/FH2 domain-containing protein 1 OS=Mus musculus OX=10090 GN=Fhod1 PE=1 SV=3
Q6P9Q6	Q6P9Q6	4	4	4	FK506-binding protein 15	Fkbp15	sp|Q6P9Q6|FKB15_MOUSE FK506-binding protein 15 OS=Mus musculus OX=10090 GN=Fkbp15 PE=1 SV=2
Q6P9R2	Q6P9R2	10	10	10	Serine/threonine-protein kinase OSR1	Oxsr1	sp|Q6P9R2|OXSR1_MOUSE Serine/threonine-protein kinase OSR1 OS=Mus musculus OX=10090 GN=Oxsr1 PE=1 SV=1
Q6PAM1	Q6PAM1	4	4	4	Alpha-taxilin	Txlna	sp|Q6PAM1|TXLNA_MOUSE Alpha-taxilin OS=Mus musculus OX=10090 GN=Txlna PE=1 SV=1
Q6PAR5	Q6PAR5	10	10	9	GTPase-activating protein and VPS9 domain-containing protein 1	Gapvd1	sp|Q6PAR5|GAPD1_MOUSE GTPase-activating protein and VPS9 domain-containing protein 1 OS=Mus musculus OX=10090 GN=Gapvd1 PE=1 SV=2
Q6PAV2	Q6PAV2	3	3	3	Probable E3 ubiquitin-protein ligase HERC4	Herc4	sp|Q6PAV2|HERC4_MOUSE Probable E3 ubiquitin-protein ligase HERC4 OS=Mus musculus OX=10090 GN=Herc4 PE=1 SV=2
Q6PB44	Q6PB44	4	4	3	Tyrosine-protein phosphatase non-receptor type 23	Ptpn23	sp|Q6PB44|PTN23_MOUSE Tyrosine-protein phosphatase non-receptor type 23 OS=Mus musculus OX=10090 GN=Ptpn23 PE=1 SV=2
Q6PB66	Q6PB66	40	40	40	Leucine-rich PPR motif-containing protein, mitochondrial	Lrpprc	sp|Q6PB66|LPPRC_MOUSE Leucine-rich PPR motif-containing protein, mitochondrial OS=Mus musculus OX=10090 GN=Lrpprc PE=1 SV=2
Q6PB70	Q6PB70	1	1	1	Anoctamin-8	Ano8	sp|Q6PB70|ANO8_MOUSE Anoctamin-8 OS=Mus musculus OX=10090 GN=Ano8 PE=1 SV=3
Q6PD03	Q6PD03	1	1	1	Serine/threonine-protein phosphatase 2A 56 kDa regulatory subunit alpha isoform	Ppp2r5a	sp|Q6PD03|2A5A_MOUSE Serine/threonine-protein phosphatase 2A 56 kDa regulatory subunit alpha isoform OS=Mus musculus OX=10090 GN=Ppp2r5a PE=1 SV=1
Q6PDG5	Q6PDG5	4	1	1	SWI/SNF complex subunit SMARCC2	Smarcc2	sp|Q6PDG5|SMRC2_MOUSE SWI/SNF complex subunit SMARCC2 OS=Mus musculus OX=10090 GN=Smarcc2 PE=1 SV=2
Q6PDI5	Q6PDI5	9	9	9	Proteasome-associated protein ECM29 homolog	Ecm29	sp|Q6PDI5|ECM29_MOUSE Proteasome adapter and scaffold protein ECM29 OS=Mus musculus OX=10090 GN=Ecpas PE=1 SV=3
Q6PDL0	Q6PDL0	1	1	1	Cytoplasmic dynein 1 light intermediate chain 2	Dync1li2	sp|Q6PDL0|DC1L2_MOUSE Cytoplasmic dynein 1 light intermediate chain 2 OS=Mus musculus OX=10090 GN=Dync1li2 PE=1 SV=2
Q6PDM2	Q6PDM2	1	1	1	Serine/arginine-rich splicing factor 1	Srsf1	sp|Q6PDM2|SRSF1_MOUSE Serine/arginine-rich splicing factor 1 OS=Mus musculus OX=10090 GN=Srsf1 PE=1 SV=3
Q6PDN3	Q6PDN3	1	1	1	Myosin light chain kinase, smooth muscle;Myosin light chain kinase, smooth muscle, deglutamylated form	Mylk	sp|Q6PDN3|MYLK_MOUSE Myosin light chain kinase, smooth muscle OS=Mus musculus OX=10090 GN=Mylk PE=1 SV=3
Q6PDQ2;A2A8L1	Q6PDQ2	15;7	15;7	14;7	Chromodomain-helicase-DNA-binding protein 4	Chd4	sp|Q6PDQ2|CHD4_MOUSE Chromodomain-helicase-DNA-binding protein 4 OS=Mus musculus OX=10090 GN=Chd4 PE=1 SV=1
Q6PDY2	Q6PDY2	2	2	2	2-aminoethanethiol dioxygenase	Ado	sp|Q6PDY2|AEDO_MOUSE 2-aminoethanethiol dioxygenase OS=Mus musculus OX=10090 GN=Ado PE=1 SV=2
Q6PEB6	Q6PEB6	1	1	1	MOB-like protein phocein	Mob4	sp|Q6PEB6|PHOCN_MOUSE MOB-like protein phocein OS=Mus musculus OX=10090 GN=Mob4 PE=1 SV=1
Q6PFD9	Q6PFD9	7	7	7	Nuclear pore complex protein Nup98-Nup96;Nuclear pore complex protein Nup98;Nuclear pore complex protein Nup96	Nup98	sp|Q6PFD9|NUP98_MOUSE Nuclear pore complex protein Nup98-Nup96 OS=Mus musculus OX=10090 GN=Nup98 PE=1 SV=2
Q6PGB6	Q6PGB6	9	9	9	N-alpha-acetyltransferase 50	Naa50	sp|Q6PGB6|NAA50_MOUSE N-alpha-acetyltransferase 50 OS=Mus musculus OX=10090 GN=Naa50 PE=1 SV=1
Q6PGB8;Q91ZW3	Q6PGB8;Q91ZW3	2;2	2;2	2;2	Probable global transcription activator SNF2L1;SWI/SNF-related matrix-associated actin-dependent regulator of chromatin subfamily A member 5	Smarca1;Smarca5	sp|Q6PGB8|SMCA1_MOUSE Probable global transcription activator SNF2L1 OS=Mus musculus OX=10090 GN=Smarca1 PE=1 SV=1;sp|Q91ZW3|SMCA5_MOUSE SWI/SNF-related matrix-associated actin-dependent regulator of chromatin subfamily A member 5 OS=Mus musculus OX=10090
Q6PGG2	Q6PGG2	5	5	5	GEM-interacting protein	Gmip	sp|Q6PGG2|GMIP_MOUSE GEM-interacting protein OS=Mus musculus OX=10090 GN=Gmip PE=1 SV=1
Q6PGH2	Q6PGH2	7	7	7	Hematological and neurological expressed 1-like protein	Hn1l	sp|Q6PGH2|JUPI2_MOUSE Jupiter microtubule associated homolog 2 OS=Mus musculus OX=10090 GN=Jpt2 PE=1 SV=1
Q6PGL7	Q6PGL7	5	5	5	WASH complex subunit FAM21	Fam21	sp|Q6PGL7|WASC2_MOUSE WASH complex subunit 2 OS=Mus musculus OX=10090 GN=Washc2 PE=1 SV=1
Q6PHN9	Q6PHN9	1	1	1	Ras-related protein Rab-35	Rab35	sp|Q6PHN9|RAB35_MOUSE Ras-related protein Rab-35 OS=Mus musculus OX=10090 GN=Rab35 PE=1 SV=1
Q6PIE5;Q6PIC6;Q9WV27;Q64436	Q6PIE5;Q6PIC6	9;8;4;2	1;0;0;0	1;0;0;0	Sodium/potassium-transporting ATPase subunit alpha-2;Sodium/potassium-transporting ATPase subunit alpha-3	Atp1a2;Atp1a3	sp|Q6PIE5|AT1A2_MOUSE Sodium/potassium-transporting ATPase subunit alpha-2 OS=Mus musculus OX=10090 GN=Atp1a2 PE=1 SV=1;sp|Q6PIC6|AT1A3_MOUSE Sodium/potassium-transporting ATPase subunit alpha-3 OS=Mus musculus OX=10090 GN=Atp1a3 PE=1 SV=1
Q6PIP5	Q6PIP5	7	7	7	NudC domain-containing protein 1	Nudcd1	sp|Q6PIP5|NUDC1_MOUSE NudC domain-containing protein 1 OS=Mus musculus OX=10090 GN=Nudcd1 PE=1 SV=2
Q6PR54	Q6PR54	2	2	2	Telomere-associated protein RIF1	Rif1	sp|Q6PR54|RIF1_MOUSE Telomere-associated protein RIF1 OS=Mus musculus OX=10090 GN=Rif1 PE=1 SV=2
Q6SKR2	Q6SKR2	1	1	1		N6amt1	sp|Q6SKR2|N6MT1_MOUSE Methyltransferase N6AMT1 OS=Mus musculus OX=10090 GN=N6amt1 PE=1 SV=1
Q6VN19	Q6VN19	2	2	2	Ran-binding protein 10	Ranbp10	sp|Q6VN19|RBP10_MOUSE Ran-binding protein 10 OS=Mus musculus OX=10090 GN=Ranbp10 PE=1 SV=2
Q6WVG3;Q5DTY9	Q6WVG3	5;1	5;1	5;1	BTB/POZ domain-containing protein KCTD12	Kctd12	sp|Q6WVG3|KCD12_MOUSE BTB/POZ domain-containing protein KCTD12 OS=Mus musculus OX=10090 GN=Kctd12 PE=1 SV=1
Q6ZPJ3	Q6ZPJ3	4	4	4	E2/E3 hybrid ubiquitin-protein ligase UBE2O	Ube2o	sp|Q6ZPJ3|UBE2O_MOUSE (E3-independent) E2 ubiquitin-conjugating enzyme UBE2O OS=Mus musculus OX=10090 GN=Ube2o PE=1 SV=3
Q6ZQ03	Q6ZQ03	4	4	4	Formin-binding protein 4	Fnbp4	sp|Q6ZQ03|FNBP4_MOUSE Formin-binding protein 4 OS=Mus musculus OX=10090 GN=Fnbp4 PE=1 SV=2
Q6ZQ08	Q6ZQ08	4	4	4	CCR4-NOT transcription complex subunit 1	Cnot1	sp|Q6ZQ08|CNOT1_MOUSE CCR4-NOT transcription complex subunit 1 OS=Mus musculus OX=10090 GN=Cnot1 PE=1 SV=2
Q6ZQ38;Q6ZQ73	Q6ZQ38	38;1	38;1	38;1	Cullin-associated NEDD8-dissociated protein 1	Cand1	sp|Q6ZQ38|CAND1_MOUSE Cullin-associated NEDD8-dissociated protein 1 OS=Mus musculus OX=10090 GN=Cand1 PE=1 SV=2
Q6ZQ88	Q6ZQ88	3	3	3	Lysine-specific histone demethylase 1A	Kdm1a	sp|Q6ZQ88|KDM1A_MOUSE Lysine-specific histone demethylase 1A OS=Mus musculus OX=10090 GN=Kdm1a PE=1 SV=2
Q6ZQH8	Q6ZQH8	3	3	3	Nucleoporin NUP188 homolog	Nup188	sp|Q6ZQH8|NU188_MOUSE Nucleoporin NUP188 homolog OS=Mus musculus OX=10090 GN=Nup188 PE=1 SV=2
Q6ZQL4	Q6ZQL4	7	7	7	WD repeat-containing protein 43	Wdr43	sp|Q6ZQL4|WDR43_MOUSE WD repeat-containing protein 43 OS=Mus musculus OX=10090 GN=Wdr43 PE=1 SV=2
Q6ZWM4	Q6ZWM4	3	3	3	U6 snRNA-associated Sm-like protein LSm8	Lsm8	sp|Q6ZWM4|LSM8_MOUSE U6 snRNA-associated Sm-like protein LSm8 OS=Mus musculus OX=10090 GN=Lsm8 PE=1 SV=3
Q6ZWN5	Q6ZWN5	12	12	12	40S ribosomal protein S9	Rps9	sp|Q6ZWN5|RS9_MOUSE 40S ribosomal protein S9 OS=Mus musculus OX=10090 GN=Rps9 PE=1 SV=3
Q6ZWQ0	Q6ZWQ0	3	3	3	Nesprin-2	Syne2	sp|Q6ZWQ0|SYNE2_MOUSE Nesprin-2 OS=Mus musculus OX=10090 GN=Syne2 PE=1 SV=2
Q6ZWR6	Q6ZWR6	2	2	2	Nesprin-1	Syne1	sp|Q6ZWR6|SYNE1_MOUSE Nesprin-1 OS=Mus musculus OX=10090 GN=Syne1 PE=1 SV=2
Q6ZWU9;Q6ZWY3	Q6ZWU9;Q6ZWY3	3;2	3;2	3;2	40S ribosomal protein S27;40S ribosomal protein S27-like	Rps27;Rps27l	sp|Q6ZWU9|RS27_MOUSE 40S ribosomal protein S27 OS=Mus musculus OX=10090 GN=Rps27 PE=1 SV=3;sp|Q6ZWY3|RS27L_MOUSE 40S ribosomal protein S27-like OS=Mus musculus OX=10090 GN=Rps27l PE=1 SV=3
Q6ZWV3;P86048	Q6ZWV3;P86048	8;7	8;7	7;6	60S ribosomal protein L10;60S ribosomal protein L10-like	Rpl10;Rpl10l	sp|Q6ZWV3|RL10_MOUSE 60S ribosomal protein L10 OS=Mus musculus OX=10090 GN=Rpl10 PE=1 SV=3;sp|P86048|RL10L_MOUSE 60S ribosomal protein L10-like OS=Mus musculus OX=10090 GN=Rpl10l PE=2 SV=1
Q6ZWV7	Q6ZWV7	2	2	2	60S ribosomal protein L35	Rpl35	sp|Q6ZWV7|RL35_MOUSE 60S ribosomal protein L35 OS=Mus musculus OX=10090 GN=Rpl35 PE=1 SV=1
Q6ZWX6	Q6ZWX6	19	19	19	Eukaryotic translation initiation factor 2 subunit 1	Eif2s1	sp|Q6ZWX6|IF2A_MOUSE Eukaryotic translation initiation factor 2 subunit 1 OS=Mus musculus OX=10090 GN=Eif2s1 PE=1 SV=3
Q6ZWY8	Q6ZWY8	3	3	1	Thymosin beta-10	Tmsb10	sp|Q6ZWY8|TYB10_MOUSE Thymosin beta-10 OS=Mus musculus OX=10090 GN=Tmsb10 PE=1 SV=3
Q71FD7	Q71FD7	5	5	5	Filamin-binding LIM protein 1	Fblim1	sp|Q71FD7|FBLI1_MOUSE Filamin-binding LIM protein 1 OS=Mus musculus OX=10090 GN=Fblim1 PE=1 SV=2
Q71LX4	Q71LX4	13	2	2	Talin-2	Tln2	sp|Q71LX4|TLN2_MOUSE Talin-2 OS=Mus musculus OX=10090 GN=Tln2 PE=1 SV=3
Q71RI9	Q71RI9	4	4	4	Kynurenine--oxoglutarate transaminase 3	Ccbl2	sp|Q71RI9|KAT3_MOUSE Kynurenine--oxoglutarate transaminase 3 OS=Mus musculus OX=10090 GN=Kyat3 PE=1 SV=1
Q76LS9	Q76LS9	1	1	1	Protein FAM63A	Fam63a	sp|Q76LS9|MINY1_MOUSE Ubiquitin carboxyl-terminal hydrolase MINDY-1 OS=Mus musculus OX=10090 GN=Mindy1 PE=1 SV=1
Q76MZ3;Q7TNP2	Q76MZ3	23;5	23;5	23;5	Serine/threonine-protein phosphatase 2A 65 kDa regulatory subunit A alpha isoform	Ppp2r1a	sp|Q76MZ3|2AAA_MOUSE Serine/threonine-protein phosphatase 2A 65 kDa regulatory subunit A alpha isoform OS=Mus musculus OX=10090 GN=Ppp2r1a PE=1 SV=3
Q78JE5	Q78JE5	6	6	6	F-box only protein 22	Fbxo22	sp|Q78JE5|FBX22_MOUSE F-box only protein 22 OS=Mus musculus OX=10090 GN=Fbxo22 PE=1 SV=2
Q78JW9	Q78JW9	3	3	3	Ubiquitin domain-containing protein UBFD1	Ubfd1	sp|Q78JW9|UBFD1_MOUSE Ubiquitin domain-containing protein UBFD1 OS=Mus musculus OX=10090 GN=Ubfd1 PE=1 SV=2
Q78PG9	Q78PG9	1	1	1	Coiled-coil domain-containing protein 25	Ccdc25	sp|Q78PG9|CCD25_MOUSE Coiled-coil domain-containing protein 25 OS=Mus musculus OX=10090 GN=Ccdc25 PE=1 SV=1
Q78PY7	Q78PY7	15	15	15	Staphylococcal nuclease domain-containing protein 1	Snd1	sp|Q78PY7|SND1_MOUSE Staphylococcal nuclease domain-containing protein 1 OS=Mus musculus OX=10090 GN=Snd1 PE=1 SV=1
Q78ZA7	Q78ZA7	6	5	5	Nucleosome assembly protein 1-like 4	Nap1l4	sp|Q78ZA7|NP1L4_MOUSE Nucleosome assembly protein 1-like 4 OS=Mus musculus OX=10090 GN=Nap1l4 PE=1 SV=1
Q7M6Y3;Q61548	Q7M6Y3	4;1	4;1	4;1	Phosphatidylinositol-binding clathrin assembly protein	Picalm	sp|Q7M6Y3|PICAL_MOUSE Phosphatidylinositol-binding clathrin assembly protein OS=Mus musculus OX=10090 GN=Picalm PE=1 SV=1
Q7TMB8	Q7TMB8	15	15	7	Cytoplasmic FMR1-interacting protein 1	Cyfip1	sp|Q7TMB8|CYFP1_MOUSE Cytoplasmic FMR1-interacting protein 1 OS=Mus musculus OX=10090 GN=Cyfip1 PE=1 SV=1
Q7TMK9	Q7TMK9	15	15	15	Heterogeneous nuclear ribonucleoprotein Q	Syncrip	sp|Q7TMK9|HNRPQ_MOUSE Heterogeneous nuclear ribonucleoprotein Q OS=Mus musculus OX=10090 GN=Syncrip PE=1 SV=2
Q7TMM9;Q9CWF2	Q7TMM9;Q9CWF2	19;18	4;3	3;2	Tubulin beta-2A chain;Tubulin beta-2B chain	Tubb2a;Tubb2b	sp|Q7TMM9|TBB2A_MOUSE Tubulin beta-2A chain OS=Mus musculus OX=10090 GN=Tubb2a PE=1 SV=1;sp|Q9CWF2|TBB2B_MOUSE Tubulin beta-2B chain OS=Mus musculus OX=10090 GN=Tubb2b PE=1 SV=1
Q7TMQ7	Q7TMQ7	4	4	4	WD repeat-containing protein 91	Wdr91	sp|Q7TMQ7|WDR91_MOUSE WD repeat-containing protein 91 OS=Mus musculus OX=10090 GN=Wdr91 PE=1 SV=1
Q7TMR0	Q7TMR0	3	3	3	Lysosomal Pro-X carboxypeptidase	Prcp	sp|Q7TMR0|PCP_MOUSE Lysosomal Pro-X carboxypeptidase OS=Mus musculus OX=10090 GN=Prcp PE=1 SV=2
Q7TMY8	Q7TMY8	26	26	26	E3 ubiquitin-protein ligase HUWE1	Huwe1	sp|Q7TMY8|HUWE1_MOUSE E3 ubiquitin-protein ligase HUWE1 OS=Mus musculus OX=10090 GN=Huwe1 PE=1 SV=5
Q7TN29	Q7TN29	4	4	4	Stromal membrane-associated protein 2	Smap2	sp|Q7TN29|SMAP2_MOUSE Stromal membrane-associated protein 2 OS=Mus musculus OX=10090 GN=Smap2 PE=1 SV=1
Q7TNC4;Q9CYI4	Q7TNC4	3;1	3;1	3;1	Putative RNA-binding protein Luc7-like 2	Luc7l2	sp|Q7TNC4|LC7L2_MOUSE Putative RNA-binding protein Luc7-like 2 OS=Mus musculus OX=10090 GN=Luc7l2 PE=1 SV=1
Q7TNE3	Q7TNE3	8	8	7	Sperm-associated antigen 7	Spag7	sp|Q7TNE3|SPAG7_MOUSE Sperm-associated antigen 7 OS=Mus musculus OX=10090 GN=Spag7 PE=1 SV=1
Q7TNG5	Q7TNG5	3	3	3	Echinoderm microtubule-associated protein-like 2	Eml2	sp|Q7TNG5|EMAL2_MOUSE Echinoderm microtubule-associated protein-like 2 OS=Mus musculus OX=10090 GN=Eml2 PE=1 SV=1
Q7TNV0	Q7TNV0	5	5	5	Protein DEK	Dek	sp|Q7TNV0|DEK_MOUSE Protein DEK OS=Mus musculus OX=10090 GN=Dek PE=1 SV=1
Q7TPD0	Q7TPD0	1	1	1	Integrator complex subunit 3	Ints3	sp|Q7TPD0|INT3_MOUSE Integrator complex subunit 3 OS=Mus musculus OX=10090 GN=Ints3 PE=1 SV=2
Q7TPD2	Q7TPD2	1	1	1	Protein FAM185A	Fam185a	sp|Q7TPD2|F185A_MOUSE Protein FAM185A OS=Mus musculus OX=10090 GN=Fam185a PE=2 SV=1
Q7TPR4;Q9JI91;O88990	Q7TPR4	44;10;7	44;10;7	30;4;2	Alpha-actinin-1	Actn1	sp|Q7TPR4|ACTN1_MOUSE Alpha-actinin-1 OS=Mus musculus OX=10090 GN=Actn1 PE=1 SV=1
Q7TPV4	Q7TPV4	14	14	14	Myb-binding protein 1A	Mybbp1a	sp|Q7TPV4|MBB1A_MOUSE Myb-binding protein 1A OS=Mus musculus OX=10090 GN=Mybbp1a PE=1 SV=2
Q7TQH0	Q7TQH0	11	11	11	Ataxin-2-like protein	Atxn2l	sp|Q7TQH0|ATX2L_MOUSE Ataxin-2-like protein OS=Mus musculus OX=10090 GN=Atxn2l PE=1 SV=1
Q7TQI3	Q7TQI3	9	9	9	Ubiquitin thioesterase OTUB1	Otub1	sp|Q7TQI3|OTUB1_MOUSE Ubiquitin thioesterase OTUB1 OS=Mus musculus OX=10090 GN=Otub1 PE=1 SV=2
Q7TQK4	Q7TQK4	3	3	3	Exosome complex component RRP40	Exosc3	sp|Q7TQK4|EXOS3_MOUSE Exosome complex component RRP40 OS=Mus musculus OX=10090 GN=Exosc3 PE=1 SV=3
Q7TQK5	Q7TQK5	6	6	6	Coiled-coil domain-containing protein 93	Ccdc93	sp|Q7TQK5|CCD93_MOUSE Coiled-coil domain-containing protein 93 OS=Mus musculus OX=10090 GN=Ccdc93 PE=1 SV=1
Q7TSF4	Q7TSF4	1	1	1	Leucine-rich repeat-containing protein 75A	Lrrc75a	sp|Q7TSF4|LR75A_MOUSE Leucine-rich repeat-containing protein 75A OS=Mus musculus OX=10090 GN=Lrrc75a PE=1 SV=1
Q7TSG2	Q7TSG2	3	3	3	RNA polymerase II subunit A C-terminal domain phosphatase	Ctdp1	sp|Q7TSG2|CTDP1_MOUSE RNA polymerase II subunit A C-terminal domain phosphatase OS=Mus musculus OX=10090 GN=Ctdp1 PE=1 SV=1
Q7TSH6	Q7TSH6	1	1	1		Scaf4	sp|Q7TSH6|SCAF4_MOUSE SR-related and CTD-associated factor 4 OS=Mus musculus OX=10090 GN=Scaf4 PE=1 SV=1
Q7TSI3	Q7TSI3	3	3	3	Serine/threonine-protein phosphatase 6 regulatory subunit 1	Ppp6r1	sp|Q7TSI3|PP6R1_MOUSE Serine/threonine-protein phosphatase 6 regulatory subunit 1 OS=Mus musculus OX=10090 GN=Ppp6r1 PE=1 SV=1
Q7TSS2	Q7TSS2	2	2	2	Ubiquitin-conjugating enzyme E2 Q1	Ube2q1	sp|Q7TSS2|UB2Q1_MOUSE Ubiquitin-conjugating enzyme E2 Q1 OS=Mus musculus OX=10090 GN=Ube2q1 PE=1 SV=2
Q7TSV4	Q7TSV4	8	8	8	Phosphoglucomutase-2	Pgm2	sp|Q7TSV4|PGM2_MOUSE Phosphoglucomutase-2 OS=Mus musculus OX=10090 GN=Pgm2 PE=1 SV=1
Q7TT37	Q7TT37	2	2	2	Elongator complex protein 1	Ikbkap	sp|Q7TT37|ELP1_MOUSE Elongator complex protein 1 OS=Mus musculus OX=10090 GN=Elp1 PE=1 SV=2
Q80SW1	Q80SW1	11	11	6	Putative adenosylhomocysteinase 2	Ahcyl1	sp|Q80SW1|SAHH2_MOUSE S-adenosylhomocysteine hydrolase-like protein 1 OS=Mus musculus OX=10090 GN=Ahcyl1 PE=1 SV=1
Q80TE0	Q80TE0	1	1	1	RNA polymerase II-associated protein 1	Rpap1	sp|Q80TE0|RPAP1_MOUSE RNA polymerase II-associated protein 1 OS=Mus musculus OX=10090 GN=Rpap1 PE=1 SV=2
Q80TM9	Q80TM9	4	4	4	Nischarin	Nisch	sp|Q80TM9|NISCH_MOUSE Nischarin OS=Mus musculus OX=10090 GN=Nisch PE=1 SV=2
Q80TR8	Q80TR8	1	1	1	Protein VPRBP	Vprbp	sp|Q80TR8|DCAF1_MOUSE DDB1- and CUL4-associated factor 1 OS=Mus musculus OX=10090 GN=Dcaf1 PE=1 SV=4
Q8BRT1;Q80TV8	Q8BRT1;Q80TV8	1;1	1;1	1;1	CLIP-associating protein 2;CLIP-associating protein 1	Clasp2;Clasp1	sp|Q8BRT1|CLAP2_MOUSE CLIP-associating protein 2 OS=Mus musculus OX=10090 GN=Clasp2 PE=1 SV=1;sp|Q80TV8|CLAP1_MOUSE CLIP-associating protein 1 OS=Mus musculus OX=10090 GN=Clasp1 PE=1 SV=2
Q80U93	Q80U93	7	7	7	Nuclear pore complex protein Nup214	Nup214	sp|Q80U93|NU214_MOUSE Nuclear pore complex protein Nup214 OS=Mus musculus OX=10090 GN=Nup214 PE=1 SV=2
Q80UG5	Q80UG5	10	10	10	Septin-9	2009-09-01	sp|Q80UG5|SEPT9_MOUSE Septin-9 OS=Mus musculus OX=10090 GN=Septin9 PE=1 SV=1
Q80UJ7	Q80UJ7	2	2	2	Rab3 GTPase-activating protein catalytic subunit	Rab3gap1	sp|Q80UJ7|RB3GP_MOUSE Rab3 GTPase-activating protein catalytic subunit OS=Mus musculus OX=10090 GN=Rab3gap1 PE=1 SV=4
Q80UM3;Q9DBB4	Q80UM3	23;4	23;4	22;4	N-alpha-acetyltransferase 15, NatA auxiliary subunit	Naa15	sp|Q80UM3|NAA15_MOUSE N-alpha-acetyltransferase 15, NatA auxiliary subunit OS=Mus musculus OX=10090 GN=Naa15 PE=1 SV=1
Q80UW8	Q80UW8	2	2	2	DNA-directed RNA polymerases I, II, and III subunit RPABC1	Polr2e	sp|Q80UW8|RPAB1_MOUSE DNA-directed RNA polymerases I, II, and III subunit RPABC1 OS=Mus musculus OX=10090 GN=Polr2e PE=1 SV=1
Q80V62	Q80V62	2	2	2	Fanconi anemia group D2 protein homolog	Fancd2	sp|Q80V62|FACD2_MOUSE Fanconi anemia group D2 protein homolog OS=Mus musculus OX=10090 GN=Fancd2 PE=1 SV=2
Q80VD1;Q3TJZ6	Q80VD1	5;1	5;1	5;1	Protein FAM98B	Fam98b	sp|Q80VD1|FA98B_MOUSE Protein FAM98B OS=Mus musculus OX=10090 GN=Fam98b PE=1 SV=1
Q80VJ2	Q80VJ2	1	1	1	Steroid receptor RNA activator 1	Sra1	sp|Q80VJ2|SRA1_MOUSE Steroid receptor RNA activator 1 OS=Mus musculus OX=10090 GN=Sra1 PE=1 SV=3
Q80VJ3	Q80VJ3	6	6	6	2-deoxynucleoside 5-phosphate N-hydrolase 1	Dnph1	sp|Q80VJ3|DNPH1_MOUSE 2-deoxynucleoside 5-phosphate N-hydrolase 1 OS=Mus musculus OX=10090 GN=Dnph1 PE=1 SV=2
Q80WJ7	Q80WJ7	4	4	4	Protein LYRIC	Mtdh	sp|Q80WJ7|LYRIC_MOUSE Protein LYRIC OS=Mus musculus OX=10090 GN=Mtdh PE=1 SV=1
Q80WQ2	Q80WQ2	15	15	15	Protein VAC14 homolog	Vac14	sp|Q80WQ2|VAC14_MOUSE Protein VAC14 homolog OS=Mus musculus OX=10090 GN=Vac14 PE=1 SV=1
Q80WR5	Q80WR5	1	1	1	UPF0688 protein C1orf174 homolog		sp|Q80WR5|CA174_MOUSE UPF0688 protein C1orf174 homolog OS=Mus musculus OX=10090 PE=1 SV=1
Q80X50	Q80X50	17	17	17	Ubiquitin-associated protein 2-like	Ubap2l	sp|Q80X50|UBP2L_MOUSE Ubiquitin-associated protein 2-like OS=Mus musculus OX=10090 GN=Ubap2l PE=1 SV=1
Q80X82	Q80X82	2	2	2	Symplekin	Sympk	sp|Q80X82|SYMPK_MOUSE Symplekin OS=Mus musculus OX=10090 GN=Sympk PE=1 SV=1
Q80X85	Q80X85	3	3	3	28S ribosomal protein S7, mitochondrial	Mrps7	sp|Q80X85|RT07_MOUSE 28S ribosomal protein S7, mitochondrial OS=Mus musculus OX=10090 GN=Mrps7 PE=1 SV=1
Q80X90	Q80X90	78	72	70	Filamin-B	Flnb	sp|Q80X90|FLNB_MOUSE Filamin-B OS=Mus musculus OX=10090 GN=Flnb PE=1 SV=3
Q80X95;Q6NTA4	Q80X95;Q6NTA4	8;6	8;6	8;6	Ras-related GTP-binding protein A;Ras-related GTP-binding protein B	Rraga;Rragb	sp|Q80X95|RRAGA_MOUSE Ras-related GTP-binding protein A OS=Mus musculus OX=10090 GN=Rraga PE=1 SV=1;sp|Q6NTA4|RRAGB_MOUSE Ras-related GTP-binding protein B OS=Mus musculus OX=10090 GN=Rragb PE=1 SV=1
Q80XC2	Q80XC2	4	4	4	tRNA (adenine(58)-N(1))-methyltransferase catalytic subunit TRMT61A	Trmt61a	sp|Q80XC2|TRM61_MOUSE tRNA (adenine(58)-N(1))-methyltransferase catalytic subunit TRMT61A OS=Mus musculus OX=10090 GN=Trmt61a PE=1 SV=1
Q80XK6	Q80XK6	1	1	1	Autophagy-related protein 2 homolog B	Atg2b	sp|Q80XK6|ATG2B_MOUSE Autophagy-related protein 2 homolog B OS=Mus musculus OX=10090 GN=Atg2b PE=1 SV=3
Q80XU3	Q80XU3	2	2	2	Nuclear ubiquitous casein and cyclin-dependent kinase substrate 1	Nucks1	sp|Q80XU3|NUCKS_MOUSE Nuclear ubiquitous casein and cyclin-dependent kinase substrate 1 OS=Mus musculus OX=10090 GN=Nucks1 PE=1 SV=1
Q80Y14	Q80Y14	3	3	3	Glutaredoxin-related protein 5, mitochondrial	Glrx5	sp|Q80Y14|GLRX5_MOUSE Glutaredoxin-related protein 5, mitochondrial OS=Mus musculus OX=10090 GN=Glrx5 PE=1 SV=2
Q80Y81	Q80Y81	25	25	25	Zinc phosphodiesterase ELAC protein 2	Elac2	sp|Q80Y81|RNZ2_MOUSE Zinc phosphodiesterase ELAC protein 2 OS=Mus musculus OX=10090 GN=Elac2 PE=1 SV=1
Q80YV4	Q80YV4	2	2	1	Pantothenate kinase 4	Pank4	sp|Q80YV4|PANK4_MOUSE Pantothenate kinase 4 OS=Mus musculus OX=10090 GN=Pank4 PE=1 SV=2
Q80ZQ9	Q80ZQ9	1	1	1	Protein Simiate	Fam206a	sp|Q80ZQ9|ABITM_MOUSE Protein Abitram OS=Mus musculus OX=10090 GN=Abitram PE=1 SV=2
Q80ZS3	Q80ZS3	1	1	1	28S ribosomal protein S26, mitochondrial	Mrps26	sp|Q80ZS3|RT26_MOUSE 28S ribosomal protein S26, mitochondrial OS=Mus musculus OX=10090 GN=Mrps26 PE=1 SV=1
Q80ZV0	Q80ZV0	5	5	5	Ribonuclease H2 subunit B	Rnaseh2b	sp|Q80ZV0|RNH2B_MOUSE Ribonuclease H2 subunit B OS=Mus musculus OX=10090 GN=Rnaseh2b PE=1 SV=2
Q810A7	Q810A7	3	3	3	ATP-dependent RNA helicase DDX42	Ddx42	sp|Q810A7|DDX42_MOUSE ATP-dependent RNA helicase DDX42 OS=Mus musculus OX=10090 GN=Ddx42 PE=1 SV=3
Q810B6	Q810B6	8	8	8	Rabankyrin-5	Ankfy1	sp|Q810B6|ANFY1_MOUSE Rabankyrin-5 OS=Mus musculus OX=10090 GN=Ankfy1 PE=1 SV=2
Q810U5	Q810U5	1	1	1	Coiled-coil domain-containing protein 50	Ccdc50	sp|Q810U5|CCD50_MOUSE Coiled-coil domain-containing protein 50 OS=Mus musculus OX=10090 GN=Ccdc50 PE=1 SV=1
Q8BFQ4	Q8BFQ4	2	2	2	WD repeat-containing protein 82	Wdr82	sp|Q8BFQ4|WDR82_MOUSE WD repeat-containing protein 82 OS=Mus musculus OX=10090 GN=Wdr82 PE=1 SV=1
Q8BFQ8	Q8BFQ8	3	3	3	Parkinson disease 7 domain-containing protein 1	Pddc1	sp|Q8BFQ8|GALD1_MOUSE Glutamine amidotransferase-like class 1 domain-containing protein 1 OS=Mus musculus OX=10090 GN=Gatd1 PE=1 SV=1
Q8BFR4	Q8BFR4	10	10	10	N-acetylglucosamine-6-sulfatase	Gns	sp|Q8BFR4|GNS_MOUSE N-acetylglucosamine-6-sulfatase OS=Mus musculus OX=10090 GN=Gns PE=1 SV=1
Q8BFR5	Q8BFR5	18	18	18	Elongation factor Tu, mitochondrial	Tufm	sp|Q8BFR5|EFTU_MOUSE Elongation factor Tu, mitochondrial OS=Mus musculus OX=10090 GN=Tufm PE=1 SV=1
Q8BFS6	Q8BFS6	4	4	4	Serine/threonine-protein phosphatase CPPED1	Cpped1	sp|Q8BFS6|CPPED_MOUSE Serine/threonine-protein phosphatase CPPED1 OS=Mus musculus OX=10090 GN=Cpped1 PE=1 SV=1
Q8BFY9;Q99LG2	Q8BFY9	15;4	15;4	15;4	Transportin-1	Tnpo1	sp|Q8BFY9|TNPO1_MOUSE Transportin-1 OS=Mus musculus OX=10090 GN=Tnpo1 PE=1 SV=2
Q8BFZ3	Q8BFZ3	9	1	1	Beta-actin-like protein 2	Actbl2	sp|Q8BFZ3|ACTBL_MOUSE Beta-actin-like protein 2 OS=Mus musculus OX=10090 GN=Actbl2 PE=1 SV=1
Q8BG05	Q8BG05	7	7	7	Heterogeneous nuclear ribonucleoprotein A3	Hnrnpa3	sp|Q8BG05|ROA3_MOUSE Heterogeneous nuclear ribonucleoprotein A3 OS=Mus musculus OX=10090 GN=Hnrnpa3 PE=1 SV=1
Q8BG07	Q8BG07	7	7	7	Phospholipase D4	Pld4	sp|Q8BG07|PLD4_MOUSE Phospholipase D4 OS=Mus musculus OX=10090 GN=Pld4 PE=1 SV=1
Q8BG32	Q8BG32	19	19	19	26S proteasome non-ATPase regulatory subunit 11	Psmd11	sp|Q8BG32|PSD11_MOUSE 26S proteasome non-ATPase regulatory subunit 11 OS=Mus musculus OX=10090 GN=Psmd11 PE=1 SV=3
Q8BG73	Q8BG73	2	2	2	SH3 domain-binding glutamic acid-rich-like protein 2	Sh3bgrl2	sp|Q8BG73|SH3L2_MOUSE SH3 domain-binding glutamic acid-rich-like protein 2 OS=Mus musculus OX=10090 GN=Sh3bgrl2 PE=1 SV=1
Q8BG95;Q9DBR7	Q8BG95;Q9DBR7	1;1	1;1	1;1	Protein phosphatase 1 regulatory subunit 12B;Protein phosphatase 1 regulatory subunit 12A	Ppp1r12b;Ppp1r12a	sp|Q8BG95|MYPT2_MOUSE Protein phosphatase 1 regulatory subunit 12B OS=Mus musculus OX=10090 GN=Ppp1r12b PE=1 SV=2;sp|Q9DBR7|MYPT1_MOUSE Protein phosphatase 1 regulatory subunit 12A OS=Mus musculus OX=10090 GN=Ppp1r12a PE=1 SV=2
Q8BGB5	Q8BGB5	2	1	1	LIM domain-containing protein 2	Limd2	sp|Q8BGB5|LIMD2_MOUSE LIM domain-containing protein 2 OS=Mus musculus OX=10090 GN=Limd2 PE=1 SV=1
Q8BGB7	Q8BGB7	3	3	3	Enolase-phosphatase E1	Enoph1	sp|Q8BGB7|ENOPH_MOUSE Enolase-phosphatase E1 OS=Mus musculus OX=10090 GN=Enoph1 PE=1 SV=1
Q8BGC0	Q8BGC0	2	2	2	HIV Tat-specific factor 1 homolog	Htatsf1	sp|Q8BGC0|HTSF1_MOUSE HIV Tat-specific factor 1 homolog OS=Mus musculus OX=10090 GN=Htatsf1 PE=1 SV=1
Q8BGC4	Q8BGC4	3	3	3	Zinc-binding alcohol dehydrogenase domain-containing protein 2	Zadh2	sp|Q8BGC4|PTGR3_MOUSE Prostaglandin reductase-3 OS=Mus musculus OX=10090 GN=Zadh2 PE=1 SV=1
Q8BGD8	Q8BGD8	2	2	2	Cytochrome c oxidase assembly factor 6 homolog	Coa6	sp|Q8BGD8|COA6_MOUSE Cytochrome c oxidase assembly factor 6 homolog OS=Mus musculus OX=10090 GN=Coa6 PE=1 SV=1
Q8BGD9	Q8BGD9	17	17	17	Eukaryotic translation initiation factor 4B	Eif4b	sp|Q8BGD9|IF4B_MOUSE Eukaryotic translation initiation factor 4B OS=Mus musculus OX=10090 GN=Eif4b PE=1 SV=1
Q8BGQ7	Q8BGQ7	38	38	38	Alanine--tRNA ligase, cytoplasmic	Aars	sp|Q8BGQ7|SYAC_MOUSE Alanine--tRNA ligase, cytoplasmic OS=Mus musculus OX=10090 GN=Aars PE=1 SV=1
Q8BGR9	Q8BGR9	2	2	2	Ubiquitin-like domain-containing CTD phosphatase 1	Ublcp1	sp|Q8BGR9|UBCP1_MOUSE Ubiquitin-like domain-containing CTD phosphatase 1 OS=Mus musculus OX=10090 GN=Ublcp1 PE=1 SV=1
Q8BGS2	Q8BGS2	6	6	6	BolA-like protein 2	Bola2	sp|Q8BGS2|BOLA2_MOUSE BolA-like protein 2 OS=Mus musculus OX=10090 GN=Bola2 PE=1 SV=1
Q8BGT5	Q8BGT5	2	1	1	Alanine aminotransferase 2	Gpt2	sp|Q8BGT5|ALAT2_MOUSE Alanine aminotransferase 2 OS=Mus musculus OX=10090 GN=Gpt2 PE=1 SV=1
Q8BGT7	Q8BGT7	1	1	1	Survival of motor neuron-related-splicing factor 30	Smndc1	sp|Q8BGT7|SPF30_MOUSE Survival of motor neuron-related-splicing factor 30 OS=Mus musculus OX=10090 GN=Smndc1 PE=1 SV=1
Q8BGW1	Q8BGW1	8	8	8	Alpha-ketoglutarate-dependent dioxygenase FTO	Fto	sp|Q8BGW1|FTO_MOUSE Alpha-ketoglutarate-dependent dioxygenase FTO OS=Mus musculus OX=10090 GN=Fto PE=1 SV=1
Q8BGX0	Q8BGX0	1	1	1	E3 ubiquitin-protein ligase TRIM23	Trim23	sp|Q8BGX0|TRI23_MOUSE E3 ubiquitin-protein ligase TRIM23 OS=Mus musculus OX=10090 GN=Trim23 PE=2 SV=1
Q8BH04;Q9Z2V4	Q8BH04	22;1	22;1	22;1	Phosphoenolpyruvate carboxykinase [GTP], mitochondrial	Pck2	sp|Q8BH04|PCKGM_MOUSE Phosphoenolpyruvate carboxykinase [GTP], mitochondrial OS=Mus musculus OX=10090 GN=Pck2 PE=1 SV=1
Q8BH43	Q8BH43	6	6	6	Wiskott-Aldrich syndrome protein family member 2	Wasf2	sp|Q8BH43|WASF2_MOUSE Wiskott-Aldrich syndrome protein family member 2 OS=Mus musculus OX=10090 GN=Wasf2 PE=1 SV=1
Q8BH50	Q8BH50	1	1	1	Uncharacterized protein C18orf25 homolog		sp|Q8BH50|CR025_MOUSE Uncharacterized protein C18orf25 homolog OS=Mus musculus OX=10090 PE=1 SV=1
Q8BH58	Q8BH58	3	3	3	TIP41-like protein	Tiprl	sp|Q8BH58|TIPRL_MOUSE TIP41-like protein OS=Mus musculus OX=10090 GN=Tiprl PE=1 SV=1
Q8BH69	Q8BH69	5	5	5	Selenide, water dikinase 1	Sephs1	sp|Q8BH69|SPS1_MOUSE Selenide, water dikinase 1 OS=Mus musculus OX=10090 GN=Sephs1 PE=1 SV=1
Q8BH74	Q8BH74	2	2	2	Nuclear pore complex protein Nup107	Nup107	sp|Q8BH74|NU107_MOUSE Nuclear pore complex protein Nup107 OS=Mus musculus OX=10090 GN=Nup107 PE=1 SV=1
Q8BH86	Q8BH86	6	6	6	UPF0317 protein C14orf159 homolog, mitochondrial		sp|Q8BH86|GLUCM_MOUSE D-glutamate cyclase, mitochondrial OS=Mus musculus OX=10090 GN=Dglucy PE=1 SV=1
Q8BH95	Q8BH95	12	12	12	Enoyl-CoA hydratase, mitochondrial	Echs1	sp|Q8BH95|ECHM_MOUSE Enoyl-CoA hydratase, mitochondrial OS=Mus musculus OX=10090 GN=Echs1 PE=1 SV=1
Q8BHA3	Q8BHA3	4	4	4	Probable D-tyrosyl-tRNA(Tyr) deacylase 2	Dtd2	sp|Q8BHA3|DTD2_MOUSE D-aminoacyl-tRNA deacylase 2 OS=Mus musculus OX=10090 GN=Dtd2 PE=1 SV=1
Q8BHG1	Q8BHG1	18	18	17	Nardilysin	Nrd1	sp|Q8BHG1|NRDC_MOUSE Nardilysin OS=Mus musculus OX=10090 GN=Nrdc PE=1 SV=1
Q8BHG2	Q8BHG2	1	1	1	UPF0587 protein C1orf123 homolog		sp|Q8BHG2|CZIB_MOUSE CXXC motif containing zinc binding protein OS=Mus musculus OX=10090 GN=Czib PE=1 SV=1
Q8BHJ5	Q8BHJ5	5	1	1	F-box-like/WD repeat-containing protein TBL1XR1	Tbl1xr1	sp|Q8BHJ5|TBL1R_MOUSE F-box-like/WD repeat-containing protein TBL1XR1 OS=Mus musculus OX=10090 GN=Tbl1xr1 PE=1 SV=1
Q8BHK9	Q8BHK9	1	1	1	DNA excision repair protein ERCC-6-like	Ercc6l	sp|Q8BHK9|ERC6L_MOUSE DNA excision repair protein ERCC-6-like OS=Mus musculus OX=10090 GN=Ercc6l PE=1 SV=1
Q8BHN3	Q8BHN3	30	30	30	Neutral alpha-glucosidase AB	Ganab	sp|Q8BHN3|GANAB_MOUSE Neutral alpha-glucosidase AB OS=Mus musculus OX=10090 GN=Ganab PE=1 SV=1
Q8BIJ6	Q8BIJ6	20	20	20	Isoleucine--tRNA ligase, mitochondrial	Iars2	sp|Q8BIJ6|SYIM_MOUSE Isoleucine--tRNA ligase, mitochondrial OS=Mus musculus OX=10090 GN=Iars2 PE=1 SV=1
Q8BIJ7	Q8BIJ7	6	6	6	RUN and FYVE domain-containing protein 1	Rufy1	sp|Q8BIJ7|RUFY1_MOUSE RUN and FYVE domain-containing protein 1 OS=Mus musculus OX=10090 GN=Rufy1 PE=1 SV=1
Q8BIP0	Q8BIP0	7	7	7	Aspartate--tRNA ligase, mitochondrial	Dars2	sp|Q8BIP0|SYDM_MOUSE Aspartate--tRNA ligase, mitochondrial OS=Mus musculus OX=10090 GN=Dars2 PE=1 SV=1
Q8BIQ5;Q8C7E9	Q8BIQ5	6;2	6;2	6;2	Cleavage stimulation factor subunit 2	Cstf2	sp|Q8BIQ5|CSTF2_MOUSE Cleavage stimulation factor subunit 2 OS=Mus musculus OX=10090 GN=Cstf2 PE=1 SV=2
Q8BIV3	Q8BIV3	2	1	1	Ran-binding protein 6	Ranbp6	sp|Q8BIV3|RNBP6_MOUSE Ran-binding protein 6 OS=Mus musculus OX=10090 GN=Ranbp6 PE=1 SV=3
Q8BJ37	Q8BJ37	2	2	2	Tyrosyl-DNA phosphodiesterase 1	Tdp1	sp|Q8BJ37|TYDP1_MOUSE Tyrosyl-DNA phosphodiesterase 1 OS=Mus musculus OX=10090 GN=Tdp1 PE=1 SV=2
Q8BJ71	Q8BJ71	21	21	21	Nuclear pore complex protein Nup93	Nup93	sp|Q8BJ71|NUP93_MOUSE Nuclear pore complex protein Nup93 OS=Mus musculus OX=10090 GN=Nup93 PE=1 SV=1
Q8BJL0	Q8BJL0	1	1	1	SWI/SNF-related matrix-associated actin-dependent regulator of chromatin subfamily A-like protein 1	Smarcal1	sp|Q8BJL0|SMAL1_MOUSE SWI/SNF-related matrix-associated actin-dependent regulator of chromatin subfamily A-like protein 1 OS=Mus musculus OX=10090 GN=Smarcal1 PE=1 SV=1
Q8BJU0	Q8BJU0	7	7	7	Small glutamine-rich tetratricopeptide repeat-containing protein alpha	Sgta	sp|Q8BJU0|SGTA_MOUSE Small glutamine-rich tetratricopeptide repeat-containing protein alpha OS=Mus musculus OX=10090 GN=Sgta PE=1 SV=2
Q8BJW6	Q8BJW6	16	16	15	Eukaryotic translation initiation factor 2A;Eukaryotic translation initiation factor 2A, N-terminally processed	Eif2a	sp|Q8BJW6|EIF2A_MOUSE Eukaryotic translation initiation factor 2A OS=Mus musculus OX=10090 GN=Eif2a PE=1 SV=2
Q8BJY1	Q8BJY1	15	15	15	26S proteasome non-ATPase regulatory subunit 5	Psmd5	sp|Q8BJY1|PSMD5_MOUSE 26S proteasome non-ATPase regulatory subunit 5 OS=Mus musculus OX=10090 GN=Psmd5 PE=1 SV=4
Q8BJZ4	Q8BJZ4	1	1	1	28S ribosomal protein S35, mitochondrial	Mrps35	sp|Q8BJZ4|RT35_MOUSE 28S ribosomal protein S35, mitochondrial OS=Mus musculus OX=10090 GN=Mrps35 PE=1 SV=2
Q8BK58	Q8BK58	4	4	4	HSPB1-associated protein 1	Hspbap1	sp|Q8BK58|HBAP1_MOUSE HSPB1-associated protein 1 OS=Mus musculus OX=10090 GN=Hspbap1 PE=1 SV=2
Q8BK63	Q8BK63	3	3	3	Casein kinase I isoform alpha	Csnk1a1	sp|Q8BK63|KC1A_MOUSE Casein kinase I isoform alpha OS=Mus musculus OX=10090 GN=Csnk1a1 PE=1 SV=2
Q8BK64	Q8BK64	15	15	15	Activator of 90 kDa heat shock protein ATPase homolog 1	Ahsa1	sp|Q8BK64|AHSA1_MOUSE Activator of 90 kDa heat shock protein ATPase homolog 1 OS=Mus musculus OX=10090 GN=Ahsa1 PE=1 SV=2
Q8BK67	Q8BK67	21	21	21	Protein RCC2	Rcc2	sp|Q8BK67|RCC2_MOUSE Protein RCC2 OS=Mus musculus OX=10090 GN=Rcc2 PE=1 SV=1
Q8BK72	Q8BK72	6	6	6	28S ribosomal protein S27, mitochondrial	Mrps27	sp|Q8BK72|RT27_MOUSE 28S ribosomal protein S27, mitochondrial OS=Mus musculus OX=10090 GN=Mrps27 PE=1 SV=2
Q8BKC5	Q8BKC5	40	40	38	Importin-5	Ipo5	sp|Q8BKC5|IPO5_MOUSE Importin-5 OS=Mus musculus OX=10090 GN=Ipo5 PE=1 SV=3
Q8BKZ9	Q8BKZ9	3	3	3	Pyruvate dehydrogenase protein X component, mitochondrial	Pdhx	sp|Q8BKZ9|ODPX_MOUSE Pyruvate dehydrogenase protein X component, mitochondrial OS=Mus musculus OX=10090 GN=Pdhx PE=1 SV=1
Q8BL66	Q8BL66	20	20	20	Early endosome antigen 1	Eea1	sp|Q8BL66|EEA1_MOUSE Early endosome antigen 1 OS=Mus musculus OX=10090 GN=Eea1 PE=1 SV=2
Q8BL97	Q8BL97	3	2	2	Serine/arginine-rich splicing factor 7	Srsf7	sp|Q8BL97|SRSF7_MOUSE Serine/arginine-rich splicing factor 7 OS=Mus musculus OX=10090 GN=Srsf7 PE=1 SV=1
Q8BLH7	Q8BLH7	3	3	3	HIRA-interacting protein 3	Hirip3	sp|Q8BLH7|HIRP3_MOUSE HIRA-interacting protein 3 OS=Mus musculus OX=10090 GN=Hirip3 PE=1 SV=1
Q8BMF4	Q8BMF4	12	12	12	Dihydrolipoyllysine-residue acetyltransferase component of pyruvate dehydrogenase complex, mitochondrial	Dlat	sp|Q8BMF4|ODP2_MOUSE Dihydrolipoyllysine-residue acetyltransferase component of pyruvate dehydrogenase complex, mitochondrial OS=Mus musculus OX=10090 GN=Dlat PE=1 SV=2
Q8BMG7	Q8BMG7	3	3	3	Rab3 GTPase-activating protein non-catalytic subunit	Rab3gap2	sp|Q8BMG7|RBGPR_MOUSE Rab3 GTPase-activating protein non-catalytic subunit OS=Mus musculus OX=10090 GN=Rab3gap2 PE=1 SV=2
Q8BMJ2	Q8BMJ2	38	38	38	Leucine--tRNA ligase, cytoplasmic	Lars	sp|Q8BMJ2|SYLC_MOUSE Leucine--tRNA ligase, cytoplasmic OS=Mus musculus OX=10090 GN=Lars PE=1 SV=2
Q8BMJ3	Q8BMJ3	3	3	1	Eukaryotic translation initiation factor 1A, X-chromosomal	Eif1ax	sp|Q8BMJ3|IF1AX_MOUSE Eukaryotic translation initiation factor 1A, X-chromosomal OS=Mus musculus OX=10090 GN=Eif1ax PE=2 SV=3
Q8BML9	Q8BML9	19	18	18		Qars	sp|Q8BML9|SYQ_MOUSE Glutamine--tRNA ligase OS=Mus musculus OX=10090 GN=Qars PE=1 SV=1
Q8BMS1	Q8BMS1	10	10	10	Trifunctional enzyme subunit alpha, mitochondrial;Long-chain enoyl-CoA hydratase;Long chain 3-hydroxyacyl-CoA dehydrogenase	Hadha	sp|Q8BMS1|ECHA_MOUSE Trifunctional enzyme subunit alpha, mitochondrial OS=Mus musculus OX=10090 GN=Hadha PE=1 SV=1
Q8BMS9	Q8BMS9	1	1	1	Ras association domain-containing protein 2	Rassf2	sp|Q8BMS9|RASF2_MOUSE Ras association domain-containing protein 2 OS=Mus musculus OX=10090 GN=Rassf2 PE=1 SV=1
Q8BNU0	Q8BNU0	2	2	2	Armadillo repeat-containing protein 6	Armc6	sp|Q8BNU0|ARMC6_MOUSE Armadillo repeat-containing protein 6 OS=Mus musculus OX=10090 GN=Armc6 PE=1 SV=1
Q8BP27	Q8BP27	2	2	2	Swi5-dependent recombination DNA repair protein 1 homolog	Sfr1	sp|Q8BP27|SFR1_MOUSE Swi5-dependent recombination DNA repair protein 1 homolog OS=Mus musculus OX=10090 GN=Sfr1 PE=1 SV=2
Q8BP47	Q8BP47	19	19	19	Asparagine--tRNA ligase, cytoplasmic	Nars	sp|Q8BP47|SYNC_MOUSE Asparagine--tRNA ligase, cytoplasmic OS=Mus musculus OX=10090 GN=Nars PE=1 SV=2
Q8BP48	Q8BP48	4	4	4	Methionine aminopeptidase 1	Metap1	sp|Q8BP48|MAP11_MOUSE Methionine aminopeptidase 1 OS=Mus musculus OX=10090 GN=Metap1 PE=1 SV=1
Q8BP67	Q8BP67	6	6	6	60S ribosomal protein L24	Rpl24	sp|Q8BP67|RL24_MOUSE 60S ribosomal protein L24 OS=Mus musculus OX=10090 GN=Rpl24 PE=1 SV=2
Q921Y0;Q8BPB0	Q921Y0;Q8BPB0	2;2	2;2	2;2	MOB kinase activator 1A;MOB kinase activator 1B	Mob1a;Mob1b	sp|Q921Y0|MOB1A_MOUSE MOB kinase activator 1A OS=Mus musculus OX=10090 GN=Mob1a PE=2 SV=3;sp|Q8BPB0|MOB1B_MOUSE MOB kinase activator 1B OS=Mus musculus OX=10090 GN=Mob1b PE=1 SV=3
Q8BPG6	Q8BPG6	2	2	2	Sulfatase-modifying factor 2	Sumf2	sp|Q8BPG6|SUMF2_MOUSE Inactive C-alpha-formylglycine-generating enzyme 2 OS=Mus musculus OX=10090 GN=Sumf2 PE=1 SV=2
Q8BPU7;Q8BHL5	Q8BPU7	3;1	3;1	3;1	Engulfment and cell motility protein 1	Elmo1	sp|Q8BPU7|ELMO1_MOUSE Engulfment and cell motility protein 1 OS=Mus musculus OX=10090 GN=Elmo1 PE=1 SV=2
Q8BQ47	Q8BQ47	2	2	2	Protein canopy homolog 4	Cnpy4	sp|Q8BQ47|CNPY4_MOUSE Protein canopy homolog 4 OS=Mus musculus OX=10090 GN=Cnpy4 PE=1 SV=1
Q8BQM4	Q8BQM4	18	18	18	HEAT repeat-containing protein 3	Heatr3	sp|Q8BQM4|HEAT3_MOUSE HEAT repeat-containing protein 3 OS=Mus musculus OX=10090 GN=Heatr3 PE=1 SV=1
Q8BQY8	Q8BQY8	2	2	2	Checkpoint protein HUS1	Hus1	sp|Q8BQY8|HUS1_MOUSE Checkpoint protein HUS1 OS=Mus musculus OX=10090 GN=Hus1 PE=2 SV=1
Q8BR90	Q8BR90	1	1	1	UPF0600 protein C5orf51 homolog		sp|Q8BR90|CE051_MOUSE UPF0600 protein C5orf51 homolog OS=Mus musculus OX=10090 PE=1 SV=1
Q8BRF7	Q8BRF7	3	3	3	Sec1 family domain-containing protein 1	Scfd1	sp|Q8BRF7|SCFD1_MOUSE Sec1 family domain-containing protein 1 OS=Mus musculus OX=10090 GN=Scfd1 PE=1 SV=1
Q8BRN9	Q8BRN9	1	1	1	Coiled-coil and C2 domain-containing protein 1B	Cc2d1b	sp|Q8BRN9|C2D1B_MOUSE Coiled-coil and C2 domain-containing protein 1B OS=Mus musculus OX=10090 GN=Cc2d1b PE=1 SV=1
Q8BSK8;Q9Z1M4	Q8BSK8;Q9Z1M4	2;1	2;1	2;1	Ribosomal protein S6 kinase beta-1;Ribosomal protein S6 kinase beta-2	Rps6kb1;Rps6kb2	sp|Q8BSK8|KS6B1_MOUSE Ribosomal protein S6 kinase beta-1 OS=Mus musculus OX=10090 GN=Rps6kb1 PE=1 SV=2;sp|Q9Z1M4|KS6B2_MOUSE Ribosomal protein S6 kinase beta-2 OS=Mus musculus OX=10090 GN=Rps6kb2 PE=1 SV=1
Q8BSL7	Q8BSL7	9	1	1	ADP-ribosylation factor 2	Arf2	sp|Q8BSL7|ARF2_MOUSE ADP-ribosylation factor 2 OS=Mus musculus OX=10090 GN=Arf2 PE=1 SV=2
Q8BTE0	Q8BTE0	3	3	2	Succinate dehydrogenase assembly factor 4, mitochondrial	Sdhaf4	sp|Q8BTE0|SDHF4_MOUSE Succinate dehydrogenase assembly factor 4, mitochondrial OS=Mus musculus OX=10090 GN=Sdhaf4 PE=3 SV=2
Q8BTI8	Q8BTI8	7	7	7	Serine/arginine repetitive matrix protein 2	Srrm2	sp|Q8BTI8|SRRM2_MOUSE Serine/arginine repetitive matrix protein 2 OS=Mus musculus OX=10090 GN=Srrm2 PE=1 SV=3
Q8BTM8	Q8BTM8	82	82	72	Filamin-A	Flna	sp|Q8BTM8|FLNA_MOUSE Filamin-A OS=Mus musculus OX=10090 GN=Flna PE=1 SV=5
Q8BTS4	Q8BTS4	4	4	4	Nuclear pore complex protein Nup54	Nup54	sp|Q8BTS4|NUP54_MOUSE Nuclear pore complex protein Nup54 OS=Mus musculus OX=10090 GN=Nup54 PE=1 SV=1
Q8BTU1	Q8BTU1	1	1	1	Cilia- and flagella-associated protein 20	Cfap20	sp|Q8BTU1|CFA20_MOUSE Cilia- and flagella-associated protein 20 OS=Mus musculus OX=10090 GN=Cfap20 PE=1 SV=1
Q8BTW3	Q8BTW3	6	6	6	Exosome complex component MTR3	Exosc6	sp|Q8BTW3|EXOS6_MOUSE Exosome complex component MTR3 OS=Mus musculus OX=10090 GN=Exosc6 PE=1 SV=1
Q8BTZ7	Q8BTZ7	6	6	6	Mannose-1-phosphate guanyltransferase beta	Gmppb	sp|Q8BTZ7|GMPPB_MOUSE Mannose-1-phosphate guanyltransferase beta OS=Mus musculus OX=10090 GN=Gmppb PE=1 SV=1
Q8BU04	Q8BU04	4	4	4	Putative E3 ubiquitin-protein ligase UBR7	Ubr7	sp|Q8BU04|UBR7_MOUSE Putative E3 ubiquitin-protein ligase UBR7 OS=Mus musculus OX=10090 GN=Ubr7 PE=1 SV=1
Q8BU30	Q8BU30	36	36	36	Isoleucine--tRNA ligase, cytoplasmic	Iars	sp|Q8BU30|SYIC_MOUSE Isoleucine--tRNA ligase, cytoplasmic OS=Mus musculus OX=10090 GN=Iars PE=1 SV=2
Q8BUV3	Q8BUV3	10	10	10	Gephyrin;Molybdopterin adenylyltransferase;Molybdopterin molybdenumtransferase	Gphn	sp|Q8BUV3|GEPH_MOUSE Gephyrin OS=Mus musculus OX=10090 GN=Gphn PE=1 SV=2
Q8BVE3	Q8BVE3	14	14	14	V-type proton ATPase subunit H	Atp6v1h	sp|Q8BVE3|VATH_MOUSE V-type proton ATPase subunit H OS=Mus musculus OX=10090 GN=Atp6v1h PE=1 SV=1
Q8BVF2	Q8BVF2	5	5	5	Phosducin-like protein 3	Pdcl3	sp|Q8BVF2|PDCL3_MOUSE Phosducin-like protein 3 OS=Mus musculus OX=10090 GN=Pdcl3 PE=1 SV=1
Q8BVI4	Q8BVI4	9	9	9	Dihydropteridine reductase	Qdpr	sp|Q8BVI4|DHPR_MOUSE Dihydropteridine reductase OS=Mus musculus OX=10090 GN=Qdpr PE=1 SV=2
Q8BVQ5	Q8BVQ5	4	4	4	Protein phosphatase methylesterase 1	Ppme1	sp|Q8BVQ5|PPME1_MOUSE Protein phosphatase methylesterase 1 OS=Mus musculus OX=10090 GN=Ppme1 PE=1 SV=5
Q8BVU5	Q8BVU5	3	3	3	ADP-ribose pyrophosphatase, mitochondrial	Nudt9	sp|Q8BVU5|NUDT9_MOUSE ADP-ribose pyrophosphatase, mitochondrial OS=Mus musculus OX=10090 GN=Nudt9 PE=1 SV=1
Q8BVY0	Q8BVY0	2	2	2	Ribosomal L1 domain-containing protein 1	Rsl1d1	sp|Q8BVY0|RL1D1_MOUSE Ribosomal L1 domain-containing protein 1 OS=Mus musculus OX=10090 GN=Rsl1d1 PE=1 SV=1
Q8BWG8	Q8BWG8	4	3	3	Beta-arrestin-1	Arrb1	sp|Q8BWG8|ARRB1_MOUSE Beta-arrestin-1 OS=Mus musculus OX=10090 GN=Arrb1 PE=1 SV=1
Q8BWM0	Q8BWM0	1	1	1	Prostaglandin E synthase 2;Prostaglandin E synthase 2 truncated form	Ptges2	sp|Q8BWM0|PGES2_MOUSE Prostaglandin E synthase 2 OS=Mus musculus OX=10090 GN=Ptges2 PE=1 SV=3
Q8BWQ6	Q8BWQ6	6	6	6	UPF0505 protein C16orf62 homolog		sp|Q8BWQ6|VP35L_MOUSE VPS35 endosomal protein sorting factor-like OS=Mus musculus OX=10090 GN=Vps35l PE=1 SV=2
Q8BWT1	Q8BWT1	16	16	16	3-ketoacyl-CoA thiolase, mitochondrial	Acaa2	sp|Q8BWT1|THIM_MOUSE 3-ketoacyl-CoA thiolase, mitochondrial OS=Mus musculus OX=10090 GN=Acaa2 PE=1 SV=3
Q8BWU5	Q8BWU5	4	4	4	Probable tRNA N6-adenosine threonylcarbamoyltransferase	Osgep	sp|Q8BWU5|OSGEP_MOUSE Probable tRNA N6-adenosine threonylcarbamoyltransferase OS=Mus musculus OX=10090 GN=Osgep PE=1 SV=2
Q8BWY3	Q8BWY3	14	14	14	Eukaryotic peptide chain release factor subunit 1	Etf1	sp|Q8BWY3|ERF1_MOUSE Eukaryotic peptide chain release factor subunit 1 OS=Mus musculus OX=10090 GN=Etf1 PE=1 SV=4
Q8BWZ3	Q8BWZ3	5	5	5	N-alpha-acetyltransferase 25, NatB auxiliary subunit	Naa25	sp|Q8BWZ3|NAA25_MOUSE N-alpha-acetyltransferase 25, NatB auxiliary subunit OS=Mus musculus OX=10090 GN=Naa25 PE=1 SV=1
Q8BX09	Q8BX09	2	2	2	Retinoblastoma-binding protein 5	Rbbp5	sp|Q8BX09|RBBP5_MOUSE Retinoblastoma-binding protein 5 OS=Mus musculus OX=10090 GN=Rbbp5 PE=1 SV=2
Q8BX17	Q8BX17	2	2	2	Gem-associated protein 5	Gemin5	sp|Q8BX17|GEMI5_MOUSE Gem-associated protein 5 OS=Mus musculus OX=10090 GN=Gemin5 PE=1 SV=2
Q8BX70	Q8BX70	20	20	20	Vacuolar protein sorting-associated protein 13C	Vps13c	sp|Q8BX70|VP13C_MOUSE Vacuolar protein sorting-associated protein 13C OS=Mus musculus OX=10090 GN=Vps13c PE=1 SV=2
Q8BXC6	Q8BXC6	2	2	2	COMM domain-containing protein 2	Commd2	sp|Q8BXC6|COMD2_MOUSE COMM domain-containing protein 2 OS=Mus musculus OX=10090 GN=Commd2 PE=1 SV=1
Q8BY71	Q8BY71	9	9	9	Histone acetyltransferase type B catalytic subunit	Hat1	sp|Q8BY71|HAT1_MOUSE Histone acetyltransferase type B catalytic subunit OS=Mus musculus OX=10090 GN=Hat1 PE=1 SV=1
Q8BY87	Q8BY87	2	2	2	Ubiquitin carboxyl-terminal hydrolase 47	Usp47	sp|Q8BY87|UBP47_MOUSE Ubiquitin carboxyl-terminal hydrolase 47 OS=Mus musculus OX=10090 GN=Usp47 PE=1 SV=2
Q8BYA0	Q8BYA0	12	12	12	Tubulin-specific chaperone D	Tbcd	sp|Q8BYA0|TBCD_MOUSE Tubulin-specific chaperone D OS=Mus musculus OX=10090 GN=Tbcd PE=1 SV=1
Q8BYJ6	Q8BYJ6	1	1	1	TBC1 domain family member 4	Tbc1d4	sp|Q8BYJ6|TBCD4_MOUSE TBC1 domain family member 4 OS=Mus musculus OX=10090 GN=Tbc1d4 PE=1 SV=2
Q8BYL4	Q8BYL4	1	1	1	Tyrosine--tRNA ligase, mitochondrial	Yars2	sp|Q8BYL4|SYYM_MOUSE Tyrosine--tRNA ligase, mitochondrial OS=Mus musculus OX=10090 GN=Yars2 PE=1 SV=2
Q8BZ98	Q8BZ98	9	1	1	Dynamin-3	Dnm3	sp|Q8BZ98|DYN3_MOUSE Dynamin-3 OS=Mus musculus OX=10090 GN=Dnm3 PE=1 SV=1
Q8BZA9	Q8BZA9	6	6	6	Fructose-2,6-bisphosphatase TIGAR	Tigar	sp|Q8BZA9|TIGAR_MOUSE Fructose-2,6-bisphosphatase TIGAR OS=Mus musculus OX=10090 GN=Tigar PE=1 SV=1
Q8BZM1	Q8BZM1	3	3	3	Glomulin	Glmn	sp|Q8BZM1|GLMN_MOUSE Glomulin OS=Mus musculus OX=10090 GN=Glmn PE=1 SV=1
Q8BZN6	Q8BZN6	2	2	2	Dedicator of cytokinesis protein 10	Dock10	sp|Q8BZN6|DOC10_MOUSE Dedicator of cytokinesis protein 10 OS=Mus musculus OX=10090 GN=Dock10 PE=1 SV=3
Q8BZW8	Q8BZW8	5	5	5	NHL repeat-containing protein 2	Nhlrc2	sp|Q8BZW8|NHLC2_MOUSE NHL repeat-containing protein 2 OS=Mus musculus OX=10090 GN=Nhlrc2 PE=1 SV=1
Q8C052	Q8C052	7	7	7	Microtubule-associated protein 1S;MAP1S heavy chain;MAP1S light chain	Map1s	sp|Q8C052|MAP1S_MOUSE Microtubule-associated protein 1S OS=Mus musculus OX=10090 GN=Map1s PE=1 SV=2
Q8C079	Q8C079	2	2	2	Striatin-interacting protein 1	Strip1	sp|Q8C079|STRP1_MOUSE Striatin-interacting protein 1 OS=Mus musculus OX=10090 GN=Strip1 PE=1 SV=2
Q8C0C7	Q8C0C7	3	3	3	Phenylalanine--tRNA ligase alpha subunit	Farsa	sp|Q8C0C7|SYFA_MOUSE Phenylalanine--tRNA ligase alpha subunit OS=Mus musculus OX=10090 GN=Farsa PE=1 SV=1
Q8C0E2	Q8C0E2	3	1	1	Vacuolar protein sorting-associated protein 26B	Vps26b	sp|Q8C0E2|VP26B_MOUSE Vacuolar protein sorting-associated protein 26B OS=Mus musculus OX=10090 GN=Vps26b PE=1 SV=1
Q8C0E3	Q8C0E3	1	1	1	Tripartite motif-containing protein 47	Trim47	sp|Q8C0E3|TRI47_MOUSE E3 ubiquitin-protein ligase TRIM47 OS=Mus musculus OX=10090 GN=Trim47 PE=1 SV=2
Q8C0L6	Q8C0L6	1	1	1	Peroxisomal N(1)-acetyl-spermine/spermidine oxidase	Paox	sp|Q8C0L6|PAOX_MOUSE Peroxisomal N(1)-acetyl-spermine/spermidine oxidase OS=Mus musculus OX=10090 GN=Paox PE=1 SV=3
Q8C0L8	Q8C0L8	2	2	2	Conserved oligomeric Golgi complex subunit 5	Cog5	sp|Q8C0L8|COG5_MOUSE Conserved oligomeric Golgi complex subunit 5 OS=Mus musculus OX=10090 GN=Cog5 PE=1 SV=3
Q8C0M9	Q8C0M9	6	6	6	Isoaspartyl peptidase/L-asparaginase;Isoaspartyl peptidase/L-asparaginase alpha chain;Isoaspartyl peptidase/L-asparaginase beta chain	Asrgl1	sp|Q8C0M9|ASGL1_MOUSE Isoaspartyl peptidase/L-asparaginase OS=Mus musculus OX=10090 GN=Asrgl1 PE=1 SV=1
Q8C156	Q8C156	1	1	1	Condensin complex subunit 2	Ncaph	sp|Q8C156|CND2_MOUSE Condensin complex subunit 2 OS=Mus musculus OX=10090 GN=Ncaph PE=1 SV=1
Q8C166;Q8BT60	Q8C166	6;1	6;1	6;1	Copine-1	Cpne1	sp|Q8C166|CPNE1_MOUSE Copine-1 OS=Mus musculus OX=10090 GN=Cpne1 PE=1 SV=1
Q9JKP5;Q8C181	Q9JKP5;Q8C181	1;1	1;1	1;1	Muscleblind-like protein 1;Muscleblind-like protein 2	Mbnl1;Mbnl2	sp|Q9JKP5|MBNL1_MOUSE Muscleblind-like protein 1 OS=Mus musculus OX=10090 GN=Mbnl1 PE=1 SV=1;sp|Q8C181|MBNL2_MOUSE Muscleblind-like protein 2 OS=Mus musculus OX=10090 GN=Mbnl2 PE=2 SV=2
Q8C1A5	Q8C1A5	33	33	33	Thimet oligopeptidase	Thop1	sp|Q8C1A5|THOP1_MOUSE Thimet oligopeptidase OS=Mus musculus OX=10090 GN=Thop1 PE=1 SV=1
Q8C1B7	Q8C1B7	13	13	7	Septin-11	2011-09-01	sp|Q8C1B7|SEP11_MOUSE Septin-11 OS=Mus musculus OX=10090 GN=Septin11 PE=1 SV=4
Q8C2E7	Q8C2E7	6	6	6	WASH complex subunit strumpellin	Kiaa0196	sp|Q8C2E7|WASC5_MOUSE WASH complex subunit 5 OS=Mus musculus OX=10090 GN=Washc5 PE=1 SV=2
Q8C3R1	Q8C3R1	2	2	2	BRCA1-associated ATM activator 1	Brat1	sp|Q8C3R1|BRAT1_MOUSE BRCA1-associated ATM activator 1 OS=Mus musculus OX=10090 GN=Brat1 PE=1 SV=1
Q8C551	Q8C551	1	1	1	RAD51-associated protein 1	Rad51ap1	sp|Q8C551|R51A1_MOUSE RAD51-associated protein 1 OS=Mus musculus OX=10090 GN=Rad51ap1 PE=1 SV=2
Q8C5H8	Q8C5H8	2	2	2	NAD kinase 2, mitochondrial	Nadk2	sp|Q8C5H8|NAKD2_MOUSE NAD kinase 2, mitochondrial OS=Mus musculus OX=10090 GN=Nadk2 PE=1 SV=2
Q8C650	Q8C650	3	2	2	Septin-10	2010-09-01	sp|Q8C650|SEP10_MOUSE Septin-10 OS=Mus musculus OX=10090 GN=Septin10 PE=1 SV=1
Q8C6G8	Q8C6G8	3	3	3	WD repeat-containing protein 26	Wdr26	sp|Q8C6G8|WDR26_MOUSE WD repeat-containing protein 26 OS=Mus musculus OX=10090 GN=Wdr26 PE=1 SV=3
Q8C754	Q8C754	2	2	2	Vacuolar protein sorting-associated protein 52 homolog	Vps52	sp|Q8C754|VPS52_MOUSE Vacuolar protein sorting-associated protein 52 homolog OS=Mus musculus OX=10090 GN=Vps52 PE=1 SV=1
Q8C7R4	Q8C7R4	8	8	8	Ubiquitin-like modifier-activating enzyme 6	Uba6	sp|Q8C7R4|UBA6_MOUSE Ubiquitin-like modifier-activating enzyme 6 OS=Mus musculus OX=10090 GN=Uba6 PE=1 SV=1
Q8C878	Q8C878	9	9	9	NEDD8-activating enzyme E1 catalytic subunit	Uba3	sp|Q8C878|UBA3_MOUSE NEDD8-activating enzyme E1 catalytic subunit OS=Mus musculus OX=10090 GN=Uba3 PE=1 SV=2
Q8JZQ2;Q8C8R3	Q8JZQ2;Q8C8R3	1;1	1;1	1;1	AFG3-like protein 2;Ankyrin-2	Afg3l2;Ank2	sp|Q8JZQ2|AFG32_MOUSE AFG3-like protein 2 OS=Mus musculus OX=10090 GN=Afg3l2 PE=1 SV=1;sp|Q8C8R3|ANK2_MOUSE Ankyrin-2 OS=Mus musculus OX=10090 GN=Ank2 PE=1 SV=2
Q8C9J3	Q8C9J3	2	2	2	Sperm flagellar protein 2	Spef2	sp|Q8C9J3|SPEF2_MOUSE Sperm flagellar protein 2 OS=Mus musculus OX=10090 GN=Spef2 PE=1 SV=3
Q8CAA7	Q8CAA7	1	1	1	Glucose 1,6-bisphosphate synthase	Pgm2l1	sp|Q8CAA7|PGM2L_MOUSE Glucose 1,6-bisphosphate synthase OS=Mus musculus OX=10090 GN=Pgm2l1 PE=1 SV=1
Q8CAB8;Q9CWQ8	Q8CAB8;Q9CWQ8	1;1	1;1	1;1	GATS-like protein 2;GATS-like protein 3	Gatsl2;Gatsl3	sp|Q8CAB8|CAST2_MOUSE Cytosolic arginine sensor for mTORC1 subunit 2 OS=Mus musculus OX=10090 GN=Castor2 PE=1 SV=1;sp|Q9CWQ8|CAST1_MOUSE Cytosolic arginine sensor for mTORC1 subunit 1 OS=Mus musculus OX=10090 GN=Castor1 PE=2 SV=1
Q8CAY6	Q8CAY6	9	9	9	Acetyl-CoA acetyltransferase, cytosolic	Acat2	sp|Q8CAY6|THIC_MOUSE Acetyl-CoA acetyltransferase, cytosolic OS=Mus musculus OX=10090 GN=Acat2 PE=1 SV=2
Q8CBY8	Q8CBY8	4	4	4	Dynactin subunit 4	Dctn4	sp|Q8CBY8|DCTN4_MOUSE Dynactin subunit 4 OS=Mus musculus OX=10090 GN=Dctn4 PE=1 SV=1
Q8CCF0	Q8CCF0	1	1	1	U4/U6 small nuclear ribonucleoprotein Prp31	Prpf31	sp|Q8CCF0|PRP31_MOUSE U4/U6 small nuclear ribonucleoprotein Prp31 OS=Mus musculus OX=10090 GN=Prpf31 PE=1 SV=3
Q8CCH2	Q8CCH2	3	3	3	NHL repeat-containing protein 3	Nhlrc3	sp|Q8CCH2|NHLC3_MOUSE NHL repeat-containing protein 3 OS=Mus musculus OX=10090 GN=Nhlrc3 PE=1 SV=1
Q8CCN5	Q8CCN5	1	1	1	Breast carcinoma-amplified sequence 3 homolog	Bcas3	sp|Q8CCN5|BCAS3_MOUSE Breast carcinoma-amplified sequence 3 homolog OS=Mus musculus OX=10090 GN=Bcas3 PE=1 SV=2
Q8CCS6	Q8CCS6	2	2	2	Polyadenylate-binding protein 2	Pabpn1	sp|Q8CCS6|PABP2_MOUSE Polyadenylate-binding protein 2 OS=Mus musculus OX=10090 GN=Pabpn1 PE=1 SV=3
Q8CD15	Q8CD15	4	4	3	Bifunctional lysine-specific demethylase and histidyl-hydroxylase MINA	Mina	sp|Q8CD15|RIOX2_MOUSE Ribosomal oxygenase 2 OS=Mus musculus OX=10090 GN=Riox2 PE=1 SV=2
Q8CD92	Q8CD92	7	7	7	Tetratricopeptide repeat protein 27	Ttc27	sp|Q8CD92|TTC27_MOUSE Tetratricopeptide repeat protein 27 OS=Mus musculus OX=10090 GN=Ttc27 PE=1 SV=2
Q8CDN6	Q8CDN6	13	13	13	Thioredoxin-like protein 1	Txnl1	sp|Q8CDN6|TXNL1_MOUSE Thioredoxin-like protein 1 OS=Mus musculus OX=10090 GN=Txnl1 PE=1 SV=3
Q8CE96	Q8CE96	15	15	15	tRNA (adenine(58)-N(1))-methyltransferase non-catalytic subunit TRM6	Trmt6	sp|Q8CE96|TRM6_MOUSE tRNA (adenine(58)-N(1))-methyltransferase non-catalytic subunit TRM6 OS=Mus musculus OX=10090 GN=Trmt6 PE=1 SV=1
Q8CEC0	Q8CEC0	2	2	2	Nuclear pore complex protein Nup88	Nup88	sp|Q8CEC0|NUP88_MOUSE Nuclear pore complex protein Nup88 OS=Mus musculus OX=10090 GN=Nup88 PE=1 SV=1
Q8CFD4	Q8CFD4	1	1	1	Sorting nexin-8	Snx8	sp|Q8CFD4|SNX8_MOUSE Sorting nexin-8 OS=Mus musculus OX=10090 GN=Snx8 PE=1 SV=1
Q8CFE2	Q8CFE2	5	5	5	UPF0609 protein C4orf27 homolog		sp|Q8CFE2|HPF1_MOUSE Histone PARylation factor 1 OS=Mus musculus OX=10090 GN=Hpf1 PE=1 SV=1
Q8CFI7	Q8CFI7	5	5	5	DNA-directed RNA polymerase II subunit RPB2	Polr2b	sp|Q8CFI7|RPB2_MOUSE DNA-directed RNA polymerase II subunit RPB2 OS=Mus musculus OX=10090 GN=Polr2b PE=1 SV=2
Q8CFV9	Q8CFV9	2	2	2	Riboflavin kinase	Rfk	sp|Q8CFV9|RIFK_MOUSE Riboflavin kinase OS=Mus musculus OX=10090 GN=Rfk PE=1 SV=2
Q8CG47	Q8CG47	5	5	4	Structural maintenance of chromosomes protein 4	Smc4	sp|Q8CG47|SMC4_MOUSE Structural maintenance of chromosomes protein 4 OS=Mus musculus OX=10090 GN=Smc4 PE=1 SV=1
Q8CG48	Q8CG48	4	4	4	Structural maintenance of chromosomes protein 2	Smc2	sp|Q8CG48|SMC2_MOUSE Structural maintenance of chromosomes protein 2 OS=Mus musculus OX=10090 GN=Smc2 PE=1 SV=2
Q8CG65	Q8CG65	1	1	1	SCO-spondin	Sspo	sp|Q8CG65|SSPO_MOUSE SCO-spondin OS=Mus musculus OX=10090 GN=Sspo PE=2 SV=2
Q8CG72	Q8CG72	7	7	7	Poly(ADP-ribose) glycohydrolase ARH3	Adprhl2	sp|Q8CG72|ARHL2_MOUSE ADP-ribose glycohydrolase ARH3 OS=Mus musculus OX=10090 GN=Adprhl2 PE=1 SV=1
Q8CG76	Q8CG76	5	5	5	Aflatoxin B1 aldehyde reductase member 2	Akr7a2	sp|Q8CG76|ARK72_MOUSE Aflatoxin B1 aldehyde reductase member 2 OS=Mus musculus OX=10090 GN=Akr7a2 PE=1 SV=3
Q8CGA0	Q8CGA0	4	4	4	Protein phosphatase 1F	Ppm1f	sp|Q8CGA0|PPM1F_MOUSE Protein phosphatase 1F OS=Mus musculus OX=10090 GN=Ppm1f PE=1 SV=1
Q8CGC7	Q8CGC7	57	57	55	Bifunctional glutamate/proline--tRNA ligase;Glutamate--tRNA ligase;Proline--tRNA ligase	Eprs	sp|Q8CGC7|SYEP_MOUSE Bifunctional glutamate/proline--tRNA ligase OS=Mus musculus OX=10090 GN=Eprs PE=1 SV=4
Q8CGF7	Q8CGF7	8	8	8	Transcription elongation regulator 1	Tcerg1	sp|Q8CGF7|TCRG1_MOUSE Transcription elongation regulator 1 OS=Mus musculus OX=10090 GN=Tcerg1 PE=1 SV=2
Q8CGK3	Q8CGK3	29	29	29	Lon protease homolog, mitochondrial	Lonp1	sp|Q8CGK3|LONM_MOUSE Lon protease homolog, mitochondrial OS=Mus musculus OX=10090 GN=Lonp1 PE=1 SV=2
Q8CGY8	Q8CGY8	7	7	7	UDP-N-acetylglucosamine--peptide N-acetylglucosaminyltransferase 110 kDa subunit	Ogt	sp|Q8CGY8|OGT1_MOUSE UDP-N-acetylglucosamine--peptide N-acetylglucosaminyltransferase 110 kDa subunit OS=Mus musculus OX=10090 GN=Ogt PE=1 SV=2
Q8CGZ0	Q8CGZ0	5	5	5	Calcium homeostasis endoplasmic reticulum protein	Cherp	sp|Q8CGZ0|CHERP_MOUSE Calcium homeostasis endoplasmic reticulum protein OS=Mus musculus OX=10090 GN=Cherp PE=1 SV=1
Q8CH18	Q8CH18	1	1	1	Cell division cycle and apoptosis regulator protein 1	Ccar1	sp|Q8CH18|CCAR1_MOUSE Cell division cycle and apoptosis regulator protein 1 OS=Mus musculus OX=10090 GN=Ccar1 PE=1 SV=1
Q8CHH9	Q8CHH9	5	4	4	Septin-8	2008-09-01	sp|Q8CHH9|SEPT8_MOUSE Septin-8 OS=Mus musculus OX=10090 GN=Septin8 PE=1 SV=4
Q8CHP5	Q8CHP5	4	4	4	Partner of Y14 and mago	Wibg	sp|Q8CHP5|PYM1_MOUSE Partner of Y14 and mago OS=Mus musculus OX=10090 GN=Pym1 PE=1 SV=2
Q8CHP8	Q8CHP8	11	11	11	Phosphoglycolate phosphatase	Pgp	sp|Q8CHP8|PGP_MOUSE Glycerol-3-phosphate phosphatase OS=Mus musculus OX=10090 GN=Pgp PE=1 SV=1
Q8CHW4	Q8CHW4	8	8	8	Translation initiation factor eIF-2B subunit epsilon	Eif2b5	sp|Q8CHW4|EI2BE_MOUSE Translation initiation factor eIF-2B subunit epsilon OS=Mus musculus OX=10090 GN=Eif2b5 PE=1 SV=1
Q8CI33	Q8CI33	4	4	4	CWF19-like protein 1	Cwf19l1	sp|Q8CI33|C19L1_MOUSE CWF19-like protein 1 OS=Mus musculus OX=10090 GN=Cwf19l1 PE=1 SV=2
Q8CI51	Q8CI51	4	4	4	PDZ and LIM domain protein 5	Pdlim5	sp|Q8CI51|PDLI5_MOUSE PDZ and LIM domain protein 5 OS=Mus musculus OX=10090 GN=Pdlim5 PE=1 SV=4
Q8CI71	Q8CI71	1	1	1	Coiled-coil domain-containing protein 132	Ccdc132	sp|Q8CI71|VPS50_MOUSE Syndetin OS=Mus musculus OX=10090 GN=Vps50 PE=1 SV=2
Q8CI75	Q8CI75	1	1	1	DIS3-like exonuclease 2	Dis3l2	sp|Q8CI75|DI3L2_MOUSE DIS3-like exonuclease 2 OS=Mus musculus OX=10090 GN=Dis3l2 PE=1 SV=1
Q8CI94	Q8CI94	8	8	7	Glycogen phosphorylase, brain form	Pygb	sp|Q8CI94|PYGB_MOUSE Glycogen phosphorylase, brain form OS=Mus musculus OX=10090 GN=Pygb PE=1 SV=3
Q8CIE6	Q8CIE6	23	23	23	Coatomer subunit alpha;Xenin;Proxenin	Copa	sp|Q8CIE6|COPA_MOUSE Coatomer subunit alpha OS=Mus musculus OX=10090 GN=Copa PE=1 SV=2
Q8CIG8	Q8CIG8	17	17	17	Protein arginine N-methyltransferase 5	Prmt5	sp|Q8CIG8|ANM5_MOUSE Protein arginine N-methyltransferase 5 OS=Mus musculus OX=10090 GN=Prmt5 PE=1 SV=3
Q8CIH5;Q9QZE2;P26450	Q8CIH5	33;1;1	33;1;1	33;1;1	1-phosphatidylinositol 4,5-bisphosphate phosphodiesterase gamma-2	Plcg2	sp|Q8CIH5|PLCG2_MOUSE 1-phosphatidylinositol 4,5-bisphosphate phosphodiesterase gamma-2 OS=Mus musculus OX=10090 GN=Plcg2 PE=1 SV=1
Q8CIN4;Q61036;O88643	Q8CIN4	21;5;4	21;5;4	19;5;4	Serine/threonine-protein kinase PAK 2;PAK-2p27;PAK-2p34	Pak2	sp|Q8CIN4|PAK2_MOUSE Serine/threonine-protein kinase PAK 2 OS=Mus musculus OX=10090 GN=Pak2 PE=1 SV=1
Q8CJ40	Q8CJ40	1	1	1	Rootletin	Crocc	sp|Q8CJ40|CROCC_MOUSE Rootletin OS=Mus musculus OX=10090 GN=Crocc PE=1 SV=2
Q8JZK9;P54869	Q8JZK9	8;1	8;1	8;1	Hydroxymethylglutaryl-CoA synthase, cytoplasmic	Hmgcs1	sp|Q8JZK9|HMCS1_MOUSE Hydroxymethylglutaryl-CoA synthase, cytoplasmic OS=Mus musculus OX=10090 GN=Hmgcs1 PE=1 SV=1
Q8JZL3	Q8JZL3	1	1	1	Thiamine-triphosphatase	Thtpa	sp|Q8JZL3|THTPA_MOUSE Thiamine-triphosphatase OS=Mus musculus OX=10090 GN=Thtpa PE=1 SV=3
Q8JZM7	Q8JZM7	4	4	4	Parafibromin	Cdc73	sp|Q8JZM7|CDC73_MOUSE Parafibromin OS=Mus musculus OX=10090 GN=Cdc73 PE=1 SV=1
Q8JZN5	Q8JZN5	10	10	10	Acyl-CoA dehydrogenase family member 9, mitochondrial	Acad9	sp|Q8JZN5|ACAD9_MOUSE Complex I assembly factor ACAD9, mitochondrial OS=Mus musculus OX=10090 GN=Acad9 PE=1 SV=2
Q8JZQ9	Q8JZQ9	10	10	10	Eukaryotic translation initiation factor 3 subunit B	Eif3b	sp|Q8JZQ9|EIF3B_MOUSE Eukaryotic translation initiation factor 3 subunit B OS=Mus musculus OX=10090 GN=Eif3b PE=1 SV=1
Q8JZS0;O88952;O88951	Q8JZS0	3;1;1	3;1;1	3;1;1	Protein lin-7 homolog A	Lin7a	sp|Q8JZS0|LIN7A_MOUSE Protein lin-7 homolog A OS=Mus musculus OX=10090 GN=Lin7a PE=1 SV=2
Q8JZV7	Q8JZV7	6	6	6	Putative N-acetylglucosamine-6-phosphate deacetylase	Amdhd2	sp|Q8JZV7|NAGA_MOUSE N-acetylglucosamine-6-phosphate deacetylase OS=Mus musculus OX=10090 GN=Amdhd2 PE=1 SV=1
Q8JZY2	Q8JZY2	3	3	3	COMM domain-containing protein 10	Commd10	sp|Q8JZY2|COMDA_MOUSE COMM domain-containing protein 10 OS=Mus musculus OX=10090 GN=Commd10 PE=1 SV=1
Q8K003	Q8K003	2	2	2	Translation machinery-associated protein 7	Tma7	sp|Q8K003|TMA7_MOUSE Translation machinery-associated protein 7 OS=Mus musculus OX=10090 GN=Tma7 PE=3 SV=1
Q8K009;Q8R0Y6	Q8K009	24;2	24;2	24;2	Mitochondrial 10-formyltetrahydrofolate dehydrogenase	Aldh1l2	sp|Q8K009|AL1L2_MOUSE Mitochondrial 10-formyltetrahydrofolate dehydrogenase OS=Mus musculus OX=10090 GN=Aldh1l2 PE=1 SV=2
Q8K019	Q8K019	4	4	4	Bcl-2-associated transcription factor 1	Bclaf1	sp|Q8K019|BCLF1_MOUSE Bcl-2-associated transcription factor 1 OS=Mus musculus OX=10090 GN=Bclaf1 PE=1 SV=2
Q8K0C9	Q8K0C9	9	9	9	GDP-mannose 4,6 dehydratase	Gmds	sp|Q8K0C9|GMDS_MOUSE GDP-mannose 4,6 dehydratase OS=Mus musculus OX=10090 GN=Gmds PE=1 SV=1
Q8K0D5	Q8K0D5	18	18	18	Elongation factor G, mitochondrial	Gfm1	sp|Q8K0D5|EFGM_MOUSE Elongation factor G, mitochondrial OS=Mus musculus OX=10090 GN=Gfm1 PE=1 SV=1
Q8K0G5	Q8K0G5	1	1	1	Protein TSSC1	Tssc1	sp|Q8K0G5|EIPR1_MOUSE EARP and GARP complex-interacting protein 1 OS=Mus musculus OX=10090 GN=Eipr1 PE=1 SV=2
Q8K0H5	Q8K0H5	1	1	1	Transcription initiation factor TFIID subunit 10	Taf10	sp|Q8K0H5|TAF10_MOUSE Transcription initiation factor TFIID subunit 10 OS=Mus musculus OX=10090 GN=Taf10 PE=1 SV=1
Q8K124	Q8K124	5	5	5	Pleckstrin homology domain-containing family O member 2	Plekho2	sp|Q8K124|PKHO2_MOUSE Pleckstrin homology domain-containing family O member 2 OS=Mus musculus OX=10090 GN=Plekho2 PE=1 SV=1
Q8K157	Q8K157	4	4	4	Aldose 1-epimerase	Galm	sp|Q8K157|GALM_MOUSE Aldose 1-epimerase OS=Mus musculus OX=10090 GN=Galm PE=1 SV=1
Q8K183	Q8K183	10	10	10	Pyridoxal kinase	Pdxk	sp|Q8K183|PDXK_MOUSE Pyridoxal kinase OS=Mus musculus OX=10090 GN=Pdxk PE=1 SV=1
Q8K1A0	Q8K1A0	1	1	1	Methyltransferase-like protein 5	Mettl5	sp|Q8K1A0|METL5_MOUSE Methyltransferase-like protein 5 OS=Mus musculus OX=10090 GN=Mettl5 PE=2 SV=2
Q8K1B8	Q8K1B8	25	25	25	Fermitin family homolog 3	Fermt3	sp|Q8K1B8|URP2_MOUSE Fermitin family homolog 3 OS=Mus musculus OX=10090 GN=Fermt3 PE=1 SV=1
Q8K1I7	Q8K1I7	4	4	4	WAS/WASL-interacting protein family member 1	Wipf1	sp|Q8K1I7|WIPF1_MOUSE WAS/WASL-interacting protein family member 1 OS=Mus musculus OX=10090 GN=Wipf1 PE=1 SV=1
Q8K1J6	Q8K1J6	13	13	12	CCA tRNA nucleotidyltransferase 1, mitochondrial	Trnt1	sp|Q8K1J6|TRNT1_MOUSE CCA tRNA nucleotidyltransferase 1, mitochondrial OS=Mus musculus OX=10090 GN=Trnt1 PE=1 SV=1
Q8K1L5	Q8K1L5	3	3	3	Protein phosphatase 1 regulatory subunit 11	Ppp1r11	sp|Q8K1L5|PP1RB_MOUSE E3 ubiquitin-protein ligase PPP1R11 OS=Mus musculus OX=10090 GN=Ppp1r11 PE=1 SV=1
Q8K1M6	Q8K1M6	12	12	12	Dynamin-1-like protein	Dnm1l	sp|Q8K1M6|DNM1L_MOUSE Dynamin-1-like protein OS=Mus musculus OX=10090 GN=Dnm1l PE=1 SV=2
Q8K1R3	Q8K1R3	1	1	1	Polyribonucleotide nucleotidyltransferase 1, mitochondrial	Pnpt1	sp|Q8K1R3|PNPT1_MOUSE Polyribonucleotide nucleotidyltransferase 1, mitochondrial OS=Mus musculus OX=10090 GN=Pnpt1 PE=1 SV=1
Q8K1R7	Q8K1R7	2	2	2	Serine/threonine-protein kinase Nek9	Nek9	sp|Q8K1R7|NEK9_MOUSE Serine/threonine-protein kinase Nek9 OS=Mus musculus OX=10090 GN=Nek9 PE=1 SV=2
Q8K1X4;P28660	Q8K1X4	5;2	5;2	5;2		Nckap1l	sp|Q8K1X4|NCKPL_MOUSE Nck-associated protein 1-like OS=Mus musculus OX=10090 GN=Nckap1l PE=1 SV=1
Q8K1Z0	Q8K1Z0	5	5	5	Ubiquinone biosynthesis protein COQ9, mitochondrial	Coq9	sp|Q8K1Z0|COQ9_MOUSE Ubiquinone biosynthesis protein COQ9, mitochondrial OS=Mus musculus OX=10090 GN=Coq9 PE=1 SV=1
Q8K215	Q8K215	1	1	1	LYR motif-containing protein 4	Lyrm4	sp|Q8K215|LYRM4_MOUSE LYR motif-containing protein 4 OS=Mus musculus OX=10090 GN=Lyrm4 PE=1 SV=1
Q8K268	Q8K268	2	2	2	ATP-binding cassette sub-family F member 3	Abcf3	sp|Q8K268|ABCF3_MOUSE ATP-binding cassette sub-family F member 3 OS=Mus musculus OX=10090 GN=Abcf3 PE=1 SV=1
Q8K297	Q8K297	9	9	8	Procollagen galactosyltransferase 1	Colgalt1	sp|Q8K297|GT251_MOUSE Procollagen galactosyltransferase 1 OS=Mus musculus OX=10090 GN=Colgalt1 PE=1 SV=2
Q8K2B3	Q8K2B3	15	15	15	Succinate dehydrogenase [ubiquinone] flavoprotein subunit, mitochondrial	Sdha	sp|Q8K2B3|SDHA_MOUSE Succinate dehydrogenase [ubiquinone] flavoprotein subunit, mitochondrial OS=Mus musculus OX=10090 GN=Sdha PE=1 SV=1
Q8K2C6	Q8K2C6	1	1	1	NAD-dependent protein deacylase sirtuin-5, mitochondrial	Sirt5	sp|Q8K2C6|SIR5_MOUSE NAD-dependent protein deacylase sirtuin-5, mitochondrial OS=Mus musculus OX=10090 GN=Sirt5 PE=1 SV=1
Q8K2D6	Q8K2D6	3	3	3	Deoxycytidylate deaminase	Dctd	sp|Q8K2D6|DCTD_MOUSE Deoxycytidylate deaminase OS=Mus musculus OX=10090 GN=Dctd PE=2 SV=1
Q8K2H4	Q8K2H4	2	2	2	Arf-GAP with coiled-coil, ANK repeat and PH domain-containing protein 1	Acap1	sp|Q8K2H4|ACAP1_MOUSE Arf-GAP with coiled-coil, ANK repeat and PH domain-containing protein 1 OS=Mus musculus OX=10090 GN=Acap1 PE=1 SV=1
Q8K2I4	Q8K2I4	11	11	11	Beta-mannosidase	Manba	sp|Q8K2I4|MANBA_MOUSE Beta-mannosidase OS=Mus musculus OX=10090 GN=Manba PE=1 SV=1
Q8K2K6	Q8K2K6	2	2	2	Arf-GAP domain and FG repeat-containing protein 1	Agfg1	sp|Q8K2K6|AGFG1_MOUSE Arf-GAP domain and FG repeat-containing protein 1 OS=Mus musculus OX=10090 GN=Agfg1 PE=1 SV=2
Q8K2Q9	Q8K2Q9	12	12	12	Shootin-1	Kiaa1598	sp|Q8K2Q9|SHOT1_MOUSE Shootin-1 OS=Mus musculus OX=10090 GN=Shtn1 PE=1 SV=1
Q8K2T1	Q8K2T1	3	3	3	NmrA-like family domain-containing protein 1	Nmral1	sp|Q8K2T1|NMRL1_MOUSE NmrA-like family domain-containing protein 1 OS=Mus musculus OX=10090 GN=Nmral1 PE=1 SV=1
Q8K2T8	Q8K2T8	2	2	2	RNA polymerase II-associated factor 1 homolog	Paf1	sp|Q8K2T8|PAF1_MOUSE RNA polymerase II-associated factor 1 homolog OS=Mus musculus OX=10090 GN=Paf1 PE=1 SV=1
Q8K2V6	Q8K2V6	2	2	2	Importin-11	Ipo11	sp|Q8K2V6|IPO11_MOUSE Importin-11 OS=Mus musculus OX=10090 GN=Ipo11 PE=1 SV=1
Q8K2X1	Q8K2X1	3	3	3	Probable phospholipid-transporting ATPase VD	Atp10d	sp|Q8K2X1|AT10D_MOUSE Probable phospholipid-transporting ATPase VD OS=Mus musculus OX=10090 GN=Atp10d PE=2 SV=2
Q8K2Z4	Q8K2Z4	7	7	7	Condensin complex subunit 1	Ncapd2	sp|Q8K2Z4|CND1_MOUSE Condensin complex subunit 1 OS=Mus musculus OX=10090 GN=Ncapd2 PE=1 SV=2
Q8K352	Q8K352	5	5	5	SAM and SH3 domain-containing protein 3	Sash3	sp|Q8K352|SASH3_MOUSE SAM and SH3 domain-containing protein 3 OS=Mus musculus OX=10090 GN=Sash3 PE=1 SV=2
Q8K385	Q8K385	3	3	3	Ferric-chelate reductase 1	FRRS1	sp|Q8K385|FRRS1_MOUSE Ferric-chelate reductase 1 OS=Mus musculus OX=10090 GN=FRRS1 PE=1 SV=1
Q8K3C3	Q8K3C3	5	5	5	Protein LZIC	Lzic	sp|Q8K3C3|LZIC_MOUSE Protein LZIC OS=Mus musculus OX=10090 GN=Lzic PE=1 SV=1
Q8K3H0;Q8K3G9	Q8K3H0	4;1	4;1	4;1	DCC-interacting protein 13-alpha	Appl1	sp|Q8K3H0|DP13A_MOUSE DCC-interacting protein 13-alpha OS=Mus musculus OX=10090 GN=Appl1 PE=1 SV=1
Q8K3W0	Q8K3W0	4	4	4	BRCA1-A complex subunit BRE	Bre	sp|Q8K3W0|BABA2_MOUSE BRISC and BRCA1-A complex member 2 OS=Mus musculus OX=10090 GN=Babam2 PE=1 SV=2
Q8K411	Q8K411	22	22	22	Presequence protease, mitochondrial	Pitrm1	sp|Q8K411|PREP_MOUSE Presequence protease, mitochondrial OS=Mus musculus OX=10090 GN=Pitrm1 PE=1 SV=1
Q8K441	Q8K441	1	1	1	ATP-binding cassette sub-family A member 6	Abca6	sp|Q8K441|ABCA6_MOUSE ATP-binding cassette sub-family A member 6 OS=Mus musculus OX=10090 GN=Abca6 PE=1 SV=2
Q8K4F5	Q8K4F5	4	4	4	Alpha/beta hydrolase domain-containing protein 11	Abhd11	sp|Q8K4F5|ABHDB_MOUSE Protein ABHD11 OS=Mus musculus OX=10090 GN=Abhd11 PE=1 SV=1
Q8K4I3;Q9ES28	Q8K4I3	3;1	3;1	3;1	Rho guanine nucleotide exchange factor 6	Arhgef6	sp|Q8K4I3|ARHG6_MOUSE Rho guanine nucleotide exchange factor 6 OS=Mus musculus OX=10090 GN=Arhgef6 PE=1 SV=1
Q8K4Z3	Q8K4Z3	5	5	5	NAD(P)H-hydrate epimerase	Apoa1bp	sp|Q8K4Z3|NNRE_MOUSE NAD(P)H-hydrate epimerase OS=Mus musculus OX=10090 GN=Naxe PE=1 SV=1
Q8K4Z5	Q8K4Z5	13	13	13	Splicing factor 3A subunit 1	Sf3a1	sp|Q8K4Z5|SF3A1_MOUSE Splicing factor 3A subunit 1 OS=Mus musculus OX=10090 GN=Sf3a1 PE=1 SV=1
Q8N7N5	Q8N7N5	2	2	2	DDB1- and CUL4-associated factor 8	Dcaf8	sp|Q8N7N5|DCAF8_MOUSE DDB1- and CUL4-associated factor 8 OS=Mus musculus OX=10090 GN=Dcaf8 PE=1 SV=1
Q8QZR5	Q8QZR5	14	14	12	Alanine aminotransferase 1	Gpt	sp|Q8QZR5|ALAT1_MOUSE Alanine aminotransferase 1 OS=Mus musculus OX=10090 GN=Gpt PE=1 SV=3
Q8QZS1	Q8QZS1	7	7	7	3-hydroxyisobutyryl-CoA hydrolase, mitochondrial	Hibch	sp|Q8QZS1|HIBCH_MOUSE 3-hydroxyisobutyryl-CoA hydrolase, mitochondrial OS=Mus musculus OX=10090 GN=Hibch PE=1 SV=1
Q8QZT1	Q8QZT1	13	13	13	Acetyl-CoA acetyltransferase, mitochondrial	Acat1	sp|Q8QZT1|THIL_MOUSE Acetyl-CoA acetyltransferase, mitochondrial OS=Mus musculus OX=10090 GN=Acat1 PE=1 SV=1
Q8QZY1	Q8QZY1	15	15	15	Eukaryotic translation initiation factor 3 subunit L	Eif3l	sp|Q8QZY1|EIF3L_MOUSE Eukaryotic translation initiation factor 3 subunit L OS=Mus musculus OX=10090 GN=Eif3l PE=1 SV=1
Q8QZZ7	Q8QZZ7	2	2	2	EKC/KEOPS complex subunit Tprkb	Tprkb	sp|Q8QZZ7|TPRKB_MOUSE EKC/KEOPS complex subunit Tprkb OS=Mus musculus OX=10090 GN=Tprkb PE=1 SV=1
Q8R010	Q8R010	7	7	7	Aminoacyl tRNA synthase complex-interacting multifunctional protein 2	Aimp2	sp|Q8R010|AIMP2_MOUSE Aminoacyl tRNA synthase complex-interacting multifunctional protein 2 OS=Mus musculus OX=10090 GN=Aimp2 PE=1 SV=2
Q8R016	Q8R016	17	17	17	Bleomycin hydrolase	Blmh	sp|Q8R016|BLMH_MOUSE Bleomycin hydrolase OS=Mus musculus OX=10090 GN=Blmh PE=1 SV=1
Q8R050;Q149F3;REV__Q05921	Q8R050	19;8;1	19;8;1	19;8;1	Eukaryotic peptide chain release factor GTP-binding subunit ERF3A	Gspt1	sp|Q8R050|ERF3A_MOUSE Eukaryotic peptide chain release factor GTP-binding subunit ERF3A OS=Mus musculus OX=10090 GN=Gspt1 PE=1 SV=2
Q8R059	Q8R059	1	1	1	UDP-glucose 4-epimerase	Gale	sp|Q8R059|GALE_MOUSE UDP-glucose 4-epimerase OS=Mus musculus OX=10090 GN=Gale PE=1 SV=1
Q8R081	Q8R081	2	2	2	Heterogeneous nuclear ribonucleoprotein L	Hnrnpl	sp|Q8R081|HNRPL_MOUSE Heterogeneous nuclear ribonucleoprotein L OS=Mus musculus OX=10090 GN=Hnrnpl PE=1 SV=2
Q8R0A0	Q8R0A0	7	7	7	General transcription factor IIF subunit 2	Gtf2f2	sp|Q8R0A0|T2FB_MOUSE General transcription factor IIF subunit 2 OS=Mus musculus OX=10090 GN=Gtf2f2 PE=1 SV=1
Q8R0F6	Q8R0F6	5	5	5	Integrin-linked kinase-associated serine/threonine phosphatase 2C	Ilkap	sp|Q8R0F6|ILKAP_MOUSE Integrin-linked kinase-associated serine/threonine phosphatase 2C OS=Mus musculus OX=10090 GN=Ilkap PE=1 SV=1
Q8R0G9	Q8R0G9	5	5	5	Nuclear pore complex protein Nup133	Nup133	sp|Q8R0G9|NU133_MOUSE Nuclear pore complex protein Nup133 OS=Mus musculus OX=10090 GN=Nup133 PE=1 SV=2
Q8R0H9	Q8R0H9	3	3	2	ADP-ribosylation factor-binding protein GGA1	Gga1	sp|Q8R0H9|GGA1_MOUSE ADP-ribosylation factor-binding protein GGA1 OS=Mus musculus OX=10090 GN=Gga1 PE=1 SV=1
Q8R146	Q8R146	14	14	14	Acylamino-acid-releasing enzyme	Apeh	sp|Q8R146|APEH_MOUSE Acylamino-acid-releasing enzyme OS=Mus musculus OX=10090 GN=Apeh PE=1 SV=3
Q8R180	Q8R180	17	17	16	ERO1-like protein alpha	Ero1l	sp|Q8R180|ERO1A_MOUSE ERO1-like protein alpha OS=Mus musculus OX=10090 GN=Ero1a PE=1 SV=2
Q8R1B4	Q8R1B4	5	5	5	Eukaryotic translation initiation factor 3 subunit C	Eif3c	sp|Q8R1B4|EIF3C_MOUSE Eukaryotic translation initiation factor 3 subunit C OS=Mus musculus OX=10090 GN=Eif3c PE=1 SV=1
Q8R1F1	Q8R1F1	15	15	15	Niban-like protein 1	Fam129b	sp|Q8R1F1|NIBA2_MOUSE Protein Niban 2 OS=Mus musculus OX=10090 GN=Niban2 PE=1 SV=2
Q8R1K4	Q8R1K4	2	2	2	5-phosphohydroxy-L-lysine phospho-lyase	Phykpl	sp|Q8R1K4|AT2L2_MOUSE 5-phosphohydroxy-L-lysine phospho-lyase OS=Mus musculus OX=10090 GN=Phykpl PE=1 SV=1
Q8R1N0	Q8R1N0	4	4	4	Zinc finger protein 830	Znf830	sp|Q8R1N0|ZN830_MOUSE Zinc finger protein 830 OS=Mus musculus OX=10090 GN=Znf830 PE=1 SV=1
Q8R1Q8	Q8R1Q8	11	11	11	Cytoplasmic dynein 1 light intermediate chain 1	Dync1li1	sp|Q8R1Q8|DC1L1_MOUSE Cytoplasmic dynein 1 light intermediate chain 1 OS=Mus musculus OX=10090 GN=Dync1li1 PE=1 SV=1
Q8R1X6	Q8R1X6	6	6	6	Spartin	Spg20	sp|Q8R1X6|SPART_MOUSE Spartin OS=Mus musculus OX=10090 GN=Spart PE=1 SV=1
Q8R2E9	Q8R2E9	3	2	2	ERO1-like protein beta	Ero1lb	sp|Q8R2E9|ERO1B_MOUSE ERO1-like protein beta OS=Mus musculus OX=10090 GN=Ero1b PE=1 SV=1
Q8R2Q4	Q8R2Q4	3	3	3	Ribosome-releasing factor 2, mitochondrial	Gfm2	sp|Q8R2Q4|RRF2M_MOUSE Ribosome-releasing factor 2, mitochondrial OS=Mus musculus OX=10090 GN=Gfm2 PE=1 SV=2
Q8R2U0	Q8R2U0	4	4	4	Nucleoporin SEH1	Seh1l	sp|Q8R2U0|SEH1_MOUSE Nucleoporin SEH1 OS=Mus musculus OX=10090 GN=Seh1l PE=2 SV=1
Q8R307	Q8R307	2	2	2	Vacuolar protein sorting-associated protein 18 homolog	Vps18	sp|Q8R307|VPS18_MOUSE Vacuolar protein sorting-associated protein 18 homolog OS=Mus musculus OX=10090 GN=Vps18 PE=1 SV=2
Q8R317	Q8R317	10	10	7	Ubiquilin-1	Ubqln1	sp|Q8R317|UBQL1_MOUSE Ubiquilin-1 OS=Mus musculus OX=10090 GN=Ubqln1 PE=1 SV=1
Q8R332	Q8R332	2	2	2	Nucleoporin p58/p45	Nupl1	sp|Q8R332|NUP58_MOUSE Nucleoporin p58/p45 OS=Mus musculus OX=10090 GN=Nup58 PE=1 SV=1
Q8R395	Q8R395	2	2	2	COMM domain-containing protein 5	Commd5	sp|Q8R395|COMD5_MOUSE COMM domain-containing protein 5 OS=Mus musculus OX=10090 GN=Commd5 PE=1 SV=1
Q8R3D1	Q8R3D1	4	4	4	TBC1 domain family member 13	Tbc1d13	sp|Q8R3D1|TBC13_MOUSE TBC1 domain family member 13 OS=Mus musculus OX=10090 GN=Tbc1d13 PE=1 SV=1
Q8R3G1	Q8R3G1	3	3	3	Nuclear inhibitor of protein phosphatase 1	Ppp1r8	sp|Q8R3G1|PP1R8_MOUSE Nuclear inhibitor of protein phosphatase 1 OS=Mus musculus OX=10090 GN=Ppp1r8 PE=1 SV=1
Q8R3Q6	Q8R3Q6	4	4	4	Coiled-coil domain-containing protein 58	Ccdc58	sp|Q8R3Q6|CCD58_MOUSE Coiled-coil domain-containing protein 58 OS=Mus musculus OX=10090 GN=Ccdc58 PE=1 SV=1
Q8R3V5;Q9JK48	Q8R3V5	4;1	4;1	4;1	Endophilin-B2	Sh3glb2	sp|Q8R3V5|SHLB2_MOUSE Endophilin-B2 OS=Mus musculus OX=10090 GN=Sh3glb2 PE=1 SV=2
Q8R409	Q8R409	7	7	7	Protein HEXIM1	Hexim1	sp|Q8R409|HEXI1_MOUSE Protein HEXIM1 OS=Mus musculus OX=10090 GN=Hexim1 PE=1 SV=1
Q8R480	Q8R480	4	4	4	Nuclear pore complex protein Nup85	Nup85	sp|Q8R480|NUP85_MOUSE Nuclear pore complex protein Nup85 OS=Mus musculus OX=10090 GN=Nup85 PE=1 SV=1
Q8R4N0	Q8R4N0	7	7	7	Citrate lyase subunit beta-like protein, mitochondrial	Clybl	sp|Q8R4N0|CLYBL_MOUSE Citramalyl-CoA lyase, mitochondrial OS=Mus musculus OX=10090 GN=Clybl PE=1 SV=2
Q8R4X3	Q8R4X3	2	2	2	RNA-binding protein 12	Rbm12	sp|Q8R4X3|RBM12_MOUSE RNA-binding protein 12 OS=Mus musculus OX=10090 GN=Rbm12 PE=1 SV=3
Q8R550	Q8R550	2	2	2	SH3 domain-containing kinase-binding protein 1	Sh3kbp1	sp|Q8R550|SH3K1_MOUSE SH3 domain-containing kinase-binding protein 1 OS=Mus musculus OX=10090 GN=Sh3kbp1 PE=1 SV=1
Q8R570	Q8R570	1	1	1	Synaptosomal-associated protein 47	Snap47	sp|Q8R570|SNP47_MOUSE Synaptosomal-associated protein 47 OS=Mus musculus OX=10090 GN=Snap47 PE=1 SV=1
Q8R574	Q8R574	13	13	11	Phosphoribosyl pyrophosphate synthase-associated protein 2	Prpsap2	sp|Q8R574|KPRB_MOUSE Phosphoribosyl pyrophosphate synthase-associated protein 2 OS=Mus musculus OX=10090 GN=Prpsap2 PE=1 SV=1
Q8R5A3	Q8R5A3	3	3	3	Amyloid beta A4 precursor protein-binding family B member 1-interacting protein	Apbb1ip	sp|Q8R5A3|AB1IP_MOUSE Amyloid beta A4 precursor protein-binding family B member 1-interacting protein OS=Mus musculus OX=10090 GN=Apbb1ip PE=1 SV=2
Q8R5C5	Q8R5C5	9	3	3	Beta-centractin	Actr1b	sp|Q8R5C5|ACTY_MOUSE Beta-centractin OS=Mus musculus OX=10090 GN=Actr1b PE=1 SV=1
Q8R5H1	Q8R5H1	6	6	6	Ubiquitin carboxyl-terminal hydrolase 15	Usp15	sp|Q8R5H1|UBP15_MOUSE Ubiquitin carboxyl-terminal hydrolase 15 OS=Mus musculus OX=10090 GN=Usp15 PE=1 SV=1
Q8VBT6	Q8VBT6	4	4	4	Apolipoprotein B receptor	Apobr	sp|Q8VBT6|APOBR_MOUSE Apolipoprotein B receptor OS=Mus musculus OX=10090 GN=Apobr PE=1 SV=1
Q8VBV3	Q8VBV3	6	6	6	Exosome complex component RRP4	Exosc2	sp|Q8VBV3|EXOS2_MOUSE Exosome complex component RRP4 OS=Mus musculus OX=10090 GN=Exosc2 PE=1 SV=1
Q8VBV7	Q8VBV7	4	4	4	COP9 signalosome complex subunit 8	Cops8	sp|Q8VBV7|CSN8_MOUSE COP9 signalosome complex subunit 8 OS=Mus musculus OX=10090 GN=Cops8 PE=1 SV=1
Q8VBW6	Q8VBW6	7	7	7	NEDD8-activating enzyme E1 regulatory subunit	Nae1	sp|Q8VBW6|ULA1_MOUSE NEDD8-activating enzyme E1 regulatory subunit OS=Mus musculus OX=10090 GN=Nae1 PE=1 SV=1
Q8VBY2	Q8VBY2	1	1	1	Calcium/calmodulin-dependent protein kinase kinase 1	Camkk1	sp|Q8VBY2|KKCC1_MOUSE Calcium/calmodulin-dependent protein kinase kinase 1 OS=Mus musculus OX=10090 GN=Camkk1 PE=1 SV=1
Q8VC30	Q8VC30	2	2	2	Bifunctional ATP-dependent dihydroxyacetone kinase/FAD-AMP lyase (cyclizing);ATP-dependent dihydroxyacetone kinase;FAD-AMP lyase (cyclizing)	Dak	sp|Q8VC30|TKFC_MOUSE Triokinase/FMN cyclase OS=Mus musculus OX=10090 GN=Tkfc PE=1 SV=1
Q8VC85	Q8VC85	2	2	2	U6 snRNA-associated Sm-like protein LSm1	Lsm1	sp|Q8VC85|LSM1_MOUSE U6 snRNA-associated Sm-like protein LSm1 OS=Mus musculus OX=10090 GN=Lsm1 PE=1 SV=1
Q8VCA8	Q8VCA8	2	2	2	Secernin-2	Scrn2	sp|Q8VCA8|SCRN2_MOUSE Secernin-2 OS=Mus musculus OX=10090 GN=Scrn2 PE=1 SV=1
Q8VCE2	Q8VCE2	2	2	2	GPN-loop GTPase 1	Gpn1	sp|Q8VCE2|GPN1_MOUSE GPN-loop GTPase 1 OS=Mus musculus OX=10090 GN=Gpn1 PE=1 SV=1
Q8VCF0	Q8VCF0	4	4	4	Mitochondrial antiviral-signaling protein	Mavs	sp|Q8VCF0|MAVS_MOUSE Mitochondrial antiviral-signaling protein OS=Mus musculus OX=10090 GN=Mavs PE=1 SV=1
Q8VCH8	Q8VCH8	3	3	3	UBX domain-containing protein 4	Ubxn4	sp|Q8VCH8|UBXN4_MOUSE UBX domain-containing protein 4 OS=Mus musculus OX=10090 GN=Ubxn4 PE=1 SV=1
Q8VCR7	Q8VCR7	5	5	5	Alpha/beta hydrolase domain-containing protein 14B	Abhd14b	sp|Q8VCR7|ABHEB_MOUSE Protein ABHD14B OS=Mus musculus OX=10090 GN=Abhd14b PE=1 SV=1
Q8VCT3	Q8VCT3	21	21	21	Aminopeptidase B	Rnpep	sp|Q8VCT3|AMPB_MOUSE Aminopeptidase B OS=Mus musculus OX=10090 GN=Rnpep PE=1 SV=2
Q8VD62	Q8VD62	2	2	2	UPF0696 protein C11orf68 homolog	Bles03	sp|Q8VD62|CK068_MOUSE UPF0696 protein C11orf68 homolog OS=Mus musculus OX=10090 GN=Bles03 PE=1 SV=2
Q8VDD5;Q61879	Q8VDD5	91;12	91;12	81;7	Myosin-9	Myh9	sp|Q8VDD5|MYH9_MOUSE Myosin-9 OS=Mus musculus OX=10090 GN=Myh9 PE=1 SV=4
Q8VDG5	Q8VDG5	2	2	2	Phosphopantothenate--cysteine ligase	Ppcs	sp|Q8VDG5|PPCS_MOUSE Phosphopantothenate--cysteine ligase OS=Mus musculus OX=10090 GN=Ppcs PE=1 SV=1
Q8VDG7	Q8VDG7	5	5	5	Platelet-activating factor acetylhydrolase 2, cytoplasmic	Pafah2	sp|Q8VDG7|PAFA2_MOUSE Platelet-activating factor acetylhydrolase 2, cytoplasmic OS=Mus musculus OX=10090 GN=Pafah2 PE=1 SV=2
Q8VDJ3	Q8VDJ3	6	6	4	Vigilin	Hdlbp	sp|Q8VDJ3|VIGLN_MOUSE Vigilin OS=Mus musculus OX=10090 GN=Hdlbp PE=1 SV=1
Q8VDK1	Q8VDK1	9	9	9	Nitrilase homolog 1	Nit1	sp|Q8VDK1|NIT1_MOUSE Deaminated glutathione amidase OS=Mus musculus OX=10090 GN=Nit1 PE=1 SV=2
Q8VDM4	Q8VDM4	30	30	30	26S proteasome non-ATPase regulatory subunit 2	Psmd2	sp|Q8VDM4|PSMD2_MOUSE 26S proteasome non-ATPase regulatory subunit 2 OS=Mus musculus OX=10090 GN=Psmd2 PE=1 SV=1
Q8VDN2	Q8VDN2	10	10	2	Sodium/potassium-transporting ATPase subunit alpha-1	Atp1a1	sp|Q8VDN2|AT1A1_MOUSE Sodium/potassium-transporting ATPase subunit alpha-1 OS=Mus musculus OX=10090 GN=Atp1a1 PE=1 SV=1
Q8VDP4	Q8VDP4	2	2	2	Cell cycle and apoptosis regulator protein 2	Ccar2	sp|Q8VDP4|CCAR2_MOUSE Cell cycle and apoptosis regulator protein 2 OS=Mus musculus OX=10090 GN=Ccar2 PE=1 SV=2
Q8VDQ1	Q8VDQ1	6	6	6	Prostaglandin reductase 2	Ptgr2	sp|Q8VDQ1|PTGR2_MOUSE Prostaglandin reductase 2 OS=Mus musculus OX=10090 GN=Ptgr2 PE=1 SV=2
Q8VDW0	Q8VDW0	16	16	7	ATP-dependent RNA helicase DDX39A	Ddx39a	sp|Q8VDW0|DX39A_MOUSE ATP-dependent RNA helicase DDX39A OS=Mus musculus OX=10090 GN=Ddx39a PE=1 SV=1
Q8VE22	Q8VE22	2	2	2	28S ribosomal protein S23, mitochondrial	Mrps23	sp|Q8VE22|RT23_MOUSE 28S ribosomal protein S23, mitochondrial OS=Mus musculus OX=10090 GN=Mrps23 PE=1 SV=1
Q8VE37	Q8VE37	3	3	3	Regulator of chromosome condensation	Rcc1	sp|Q8VE37|RCC1_MOUSE Regulator of chromosome condensation OS=Mus musculus OX=10090 GN=Rcc1 PE=1 SV=1
Q8VE38	Q8VE38	1	1	1	Oxidoreductase NAD-binding domain-containing protein 1	Oxnad1	sp|Q8VE38|OXND1_MOUSE Oxidoreductase NAD-binding domain-containing protein 1 OS=Mus musculus OX=10090 GN=Oxnad1 PE=1 SV=2
Q8VE47	Q8VE47	4	4	3	Ubiquitin-like modifier-activating enzyme 5	Uba5	sp|Q8VE47|UBA5_MOUSE Ubiquitin-like modifier-activating enzyme 5 OS=Mus musculus OX=10090 GN=Uba5 PE=1 SV=2
Q8VE88	Q8VE88	4	4	4	Protein FAM114A2	Fam114a2	sp|Q8VE88|F1142_MOUSE Protein FAM114A2 OS=Mus musculus OX=10090 GN=Fam114a2 PE=1 SV=2
Q8VEA4	Q8VEA4	1	1	1	Mitochondrial intermembrane space import and assembly protein 40	Chchd4	sp|Q8VEA4|MIA40_MOUSE Mitochondrial intermembrane space import and assembly protein 40 OS=Mus musculus OX=10090 GN=Chchd4 PE=1 SV=1
Q8VEB4	Q8VEB4	2	2	2	Group XV phospholipase A2	Pla2g15	sp|Q8VEB4|PAG15_MOUSE Group XV phospholipase A2 OS=Mus musculus OX=10090 GN=Pla2g15 PE=1 SV=1
Q8VEE4	Q8VEE4	6	6	6	Replication protein A 70 kDa DNA-binding subunit;Replication protein A 70 kDa DNA-binding subunit, N-terminally processed	Rpa1	sp|Q8VEE4|RFA1_MOUSE Replication protein A 70 kDa DNA-binding subunit OS=Mus musculus OX=10090 GN=Rpa1 PE=1 SV=1
Q8VEH3	Q8VEH3	1	1	1	ADP-ribosylation factor-like protein 8A	Arl8a	sp|Q8VEH3|ARL8A_MOUSE ADP-ribosylation factor-like protein 8A OS=Mus musculus OX=10090 GN=Arl8a PE=1 SV=1
Q8VEH6	Q8VEH6	4	4	4	COBW domain-containing protein 1	Cbwd1	sp|Q8VEH6|CBWD1_MOUSE COBW domain-containing protein 1 OS=Mus musculus OX=10090 GN=Cbwd1 PE=1 SV=1
Q8VEJ4	Q8VEJ4	8	8	8	Notchless protein homolog 1	Nle1	sp|Q8VEJ4|NLE1_MOUSE Notchless protein homolog 1 OS=Mus musculus OX=10090 GN=Nle1 PE=1 SV=4
Q8VEK3	Q8VEK3	18	18	18	Heterogeneous nuclear ribonucleoprotein U	Hnrnpu	sp|Q8VEK3|HNRPU_MOUSE Heterogeneous nuclear ribonucleoprotein U OS=Mus musculus OX=10090 GN=Hnrnpu PE=1 SV=1
Q8VEM8	Q8VEM8	2	2	2	Phosphate carrier protein, mitochondrial	Slc25a3	sp|Q8VEM8|MPCP_MOUSE Phosphate carrier protein, mitochondrial OS=Mus musculus OX=10090 GN=Slc25a3 PE=1 SV=1
Q8VHR5	Q8VHR5	4	4	4	Transcriptional repressor p66-beta	Gatad2b	sp|Q8VHR5|P66B_MOUSE Transcriptional repressor p66-beta OS=Mus musculus OX=10090 GN=Gatad2b PE=1 SV=1
Q8VI36	Q8VI36	1	1	1	Paxillin	Pxn	sp|Q8VI36|PAXI_MOUSE Paxillin OS=Mus musculus OX=10090 GN=Pxn PE=1 SV=1
Q8VI75	Q8VI75	15	15	15	Importin-4	Ipo4	sp|Q8VI75|IPO4_MOUSE Importin-4 OS=Mus musculus OX=10090 GN=Ipo4 PE=1 SV=1
Q8VIJ6	Q8VIJ6	7	7	6	Splicing factor, proline- and glutamine-rich	Sfpq	sp|Q8VIJ6|SFPQ_MOUSE Splicing factor, proline- and glutamine-rich OS=Mus musculus OX=10090 GN=Sfpq PE=1 SV=1
Q8WTY4	Q8WTY4	5	5	5	Anamorsin	Ciapin1	sp|Q8WTY4|CPIN1_MOUSE Anamorsin OS=Mus musculus OX=10090 GN=Ciapin1 PE=1 SV=1
Q91UZ5	Q91UZ5	7	7	7	Inositol monophosphatase 2	Impa2	sp|Q91UZ5|IMPA2_MOUSE Inositol monophosphatase 2 OS=Mus musculus OX=10090 GN=Impa2 PE=1 SV=1
Q91V12	Q91V12	13	13	13	Cytosolic acyl coenzyme A thioester hydrolase	Acot7	sp|Q91V12|BACH_MOUSE Cytosolic acyl coenzyme A thioester hydrolase OS=Mus musculus OX=10090 GN=Acot7 PE=1 SV=2
Q91V41	Q91V41	10	10	10	Ras-related protein Rab-14	Rab14	sp|Q91V41|RAB14_MOUSE Ras-related protein Rab-14 OS=Mus musculus OX=10090 GN=Rab14 PE=1 SV=3
Q91V64	Q91V64	5	5	5	Isochorismatase domain-containing protein 1	Isoc1	sp|Q91V64|ISOC1_MOUSE Isochorismatase domain-containing protein 1 OS=Mus musculus OX=10090 GN=Isoc1 PE=1 SV=1
Q91V76	Q91V76	3	3	3	Ester hydrolase C11orf54 homolog		sp|Q91V76|CK054_MOUSE Ester hydrolase C11orf54 homolog OS=Mus musculus OX=10090 PE=1 SV=1
Q91V92	Q91V92	40	40	40	ATP-citrate synthase	Acly	sp|Q91V92|ACLY_MOUSE ATP-citrate synthase OS=Mus musculus OX=10090 GN=Acly PE=1 SV=1
Q91VA6	Q91VA6	6	6	6	Polymerase delta-interacting protein 2	Poldip2	sp|Q91VA6|PDIP2_MOUSE Polymerase delta-interacting protein 2 OS=Mus musculus OX=10090 GN=Poldip2 PE=1 SV=1
Q91VC3	Q91VC3	8	4	4	Eukaryotic initiation factor 4A-III;Eukaryotic initiation factor 4A-III, N-terminally processed	Eif4a3	sp|Q91VC3|IF4A3_MOUSE Eukaryotic initiation factor 4A-III OS=Mus musculus OX=10090 GN=Eif4a3 PE=1 SV=3
Q91VD9	Q91VD9	9	9	9	NADH-ubiquinone oxidoreductase 75 kDa subunit, mitochondrial	Ndufs1	sp|Q91VD9|NDUS1_MOUSE NADH-ubiquinone oxidoreductase 75 kDa subunit, mitochondrial OS=Mus musculus OX=10090 GN=Ndufs1 PE=1 SV=2
Q91VH6	Q91VH6	6	6	6	Protein MEMO1	Memo1	sp|Q91VH6|MEMO1_MOUSE Protein MEMO1 OS=Mus musculus OX=10090 GN=Memo1 PE=1 SV=1
Q91VI7	Q91VI7	23	23	23	Ribonuclease inhibitor	Rnh1	sp|Q91VI7|RINI_MOUSE Ribonuclease inhibitor OS=Mus musculus OX=10090 GN=Rnh1 PE=1 SV=1
Q91VJ1	Q91VJ1	1	1	1	Interferon-inducible protein AIM2	Aim2	sp|Q91VJ1|AIM2_MOUSE Interferon-inducible protein AIM2 OS=Mus musculus OX=10090 GN=Aim2 PE=1 SV=2
Q91VJ4	Q91VJ4	2	2	2	Serine/threonine-protein kinase 38	Stk38	sp|Q91VJ4|STK38_MOUSE Serine/threonine-protein kinase 38 OS=Mus musculus OX=10090 GN=Stk38 PE=1 SV=1
Q91VJ5	Q91VJ5	1	1	1	Polyglutamine-binding protein 1	Pqbp1	sp|Q91VJ5|PQBP1_MOUSE Polyglutamine-binding protein 1 OS=Mus musculus OX=10090 GN=Pqbp1 PE=1 SV=1
Q91VK1	Q91VK1	9	9	8	Basic leucine zipper and W2 domain-containing protein 2	Bzw2	sp|Q91VK1|BZW2_MOUSE Basic leucine zipper and W2 domain-containing protein 2 OS=Mus musculus OX=10090 GN=Bzw2 PE=1 SV=1
Q91VM5;Q9WV02	Q91VM5;Q9WV02	2;1	2;1	2;1	RNA binding motif protein, X-linked-like-1;RNA-binding motif protein, X chromosome;RNA-binding motif protein, X chromosome, N-terminally processed	Rbmxl1;Rbmx	sp|Q91VM5|RMXL1_MOUSE RNA binding motif protein, X-linked-like-1 OS=Mus musculus OX=10090 GN=Rbmxl1 PE=2 SV=1;sp|Q9WV02|RBMX_MOUSE RNA-binding motif protein, X chromosome OS=Mus musculus OX=10090 GN=Rbmx PE=1 SV=1
Q91VM9	Q91VM9	8	8	8	Inorganic pyrophosphatase 2, mitochondrial	Ppa2	sp|Q91VM9|IPYR2_MOUSE Inorganic pyrophosphatase 2, mitochondrial OS=Mus musculus OX=10090 GN=Ppa2 PE=1 SV=1
Q91VR2	Q91VR2	4	4	4	ATP synthase subunit gamma, mitochondrial	Atp5c1	sp|Q91VR2|ATPG_MOUSE ATP synthase subunit gamma, mitochondrial OS=Mus musculus OX=10090 GN=Atp5f1c PE=1 SV=1
Q91VR5	Q91VR5	10	10	10	ATP-dependent RNA helicase DDX1	Ddx1	sp|Q91VR5|DDX1_MOUSE ATP-dependent RNA helicase DDX1 OS=Mus musculus OX=10090 GN=Ddx1 PE=1 SV=1
Q91VR8	Q91VR8	3	3	3	Protein BRICK1	Brk1	sp|Q91VR8|BRK1_MOUSE Protein BRICK1 OS=Mus musculus OX=10090 GN=Brk1 PE=1 SV=1
Q91VT4	Q91VT4	1	1	1	Carbonyl reductase family member 4	Cbr4	sp|Q91VT4|CBR4_MOUSE Carbonyl reductase family member 4 OS=Mus musculus OX=10090 GN=Cbr4 PE=1 SV=2
Q91VU7	Q91VU7	9	9	9		Pus7	sp|Q91VU7|PUS7_MOUSE Pseudouridylate synthase 7 homolog OS=Mus musculus OX=10090 GN=Pus7 PE=2 SV=2
Q91VW3	Q91VW3	7	7	7	SH3 domain-binding glutamic acid-rich-like protein 3	Sh3bgrl3	sp|Q91VW3|SH3L3_MOUSE SH3 domain-binding glutamic acid-rich-like protein 3 OS=Mus musculus OX=10090 GN=Sh3bgrl3 PE=1 SV=1
Q91VX2	Q91VX2	3	3	3	Ubiquitin-associated protein 2	Ubap2	sp|Q91VX2|UBAP2_MOUSE Ubiquitin-associated protein 2 OS=Mus musculus OX=10090 GN=Ubap2 PE=1 SV=1
Q91VZ6	Q91VZ6	3	3	3	Stromal membrane-associated protein 1	Smap1	sp|Q91VZ6|SMAP1_MOUSE Stromal membrane-associated protein 1 OS=Mus musculus OX=10090 GN=Smap1 PE=1 SV=1
Q91W50	Q91W50	8	8	8	Cold shock domain-containing protein E1	Csde1	sp|Q91W50|CSDE1_MOUSE Cold shock domain-containing protein E1 OS=Mus musculus OX=10090 GN=Csde1 PE=1 SV=1
Q91W86	Q91W86	1	1	1	Vacuolar protein sorting-associated protein 11 homolog	Vps11	sp|Q91W86|VPS11_MOUSE Vacuolar protein sorting-associated protein 11 homolog OS=Mus musculus OX=10090 GN=Vps11 PE=1 SV=3
Q91W89	Q91W89	3	3	3	Alpha-mannosidase 2C1	Man2c1	sp|Q91W89|MA2C1_MOUSE Alpha-mannosidase 2C1 OS=Mus musculus OX=10090 GN=Man2c1 PE=1 SV=1
Q91W90	Q91W90	10	10	10	Thioredoxin domain-containing protein 5	Txndc5	sp|Q91W90|TXND5_MOUSE Thioredoxin domain-containing protein 5 OS=Mus musculus OX=10090 GN=Txndc5 PE=1 SV=2
Q91WE1	Q91WE1	2	2	2	Sorting nexin-15	Snx15	sp|Q91WE1|SNX15_MOUSE Sorting nexin-15 OS=Mus musculus OX=10090 GN=Snx15 PE=1 SV=1
Q91WE2	Q91WE2	5	5	5	Protein FAM192A	Fam192a	sp|Q91WE2|PIP30_MOUSE PSME3-interacting protein OS=Mus musculus OX=10090 GN=Fam192a PE=1 SV=1
Q91WG4	Q91WG4	4	4	4	Elongator complex protein 2	Elp2	sp|Q91WG4|ELP2_MOUSE Elongator complex protein 2 OS=Mus musculus OX=10090 GN=Elp2 PE=1 SV=1
Q91WJ8	Q91WJ8	18	15	15	Far upstream element-binding protein 1	Fubp1	sp|Q91WJ8|FUBP1_MOUSE Far upstream element-binding protein 1 OS=Mus musculus OX=10090 GN=Fubp1 PE=1 SV=1
Q91WK1	Q91WK1	1	1	1	SPRY domain-containing protein 4	Spryd4	sp|Q91WK1|SPRY4_MOUSE SPRY domain-containing protein 4 OS=Mus musculus OX=10090 GN=Spryd4 PE=1 SV=1
Q91WK5	Q91WK5	2	2	2	Glycine cleavage system H protein, mitochondrial	Gcsh	sp|Q91WK5|GCSH_MOUSE Glycine cleavage system H protein, mitochondrial OS=Mus musculus OX=10090 GN=Gcsh PE=1 SV=2
Q91WM3	Q91WM3	6	6	6	U3 small nucleolar RNA-interacting protein 2	Rrp9	sp|Q91WM3|U3IP2_MOUSE U3 small nucleolar RNA-interacting protein 2 OS=Mus musculus OX=10090 GN=Rrp9 PE=1 SV=1
Q91WQ3	Q91WQ3	33	33	33	Tyrosine--tRNA ligase, cytoplasmic;Tyrosine--tRNA ligase, cytoplasmic, N-terminally processed	Yars	sp|Q91WQ3|SYYC_MOUSE Tyrosine--tRNA ligase, cytoplasmic OS=Mus musculus OX=10090 GN=Yars PE=1 SV=3
Q91WV0	Q91WV0	2	2	2	Protein Dr1	Dr1	sp|Q91WV0|NC2B_MOUSE Protein Dr1 OS=Mus musculus OX=10090 GN=Dr1 PE=1 SV=1
Q91WZ8	Q91WZ8	1	1	1	Dysbindin	Dtnbp1	sp|Q91WZ8|DTBP1_MOUSE Dysbindin OS=Mus musculus OX=10090 GN=Dtnbp1 PE=1 SV=1
Q91X20	Q91X20	3	3	3	Set1/Ash2 histone methyltransferase complex subunit ASH2	Ash2l	sp|Q91X20|ASH2L_MOUSE Set1/Ash2 histone methyltransferase complex subunit ASH2 OS=Mus musculus OX=10090 GN=Ash2l PE=1 SV=1
Q91X52	Q91X52	2	2	2	L-xylulose reductase	Dcxr	sp|Q91X52|DCXR_MOUSE L-xylulose reductase OS=Mus musculus OX=10090 GN=Dcxr PE=1 SV=2
Q91XI1	Q91XI1	3	3	3	tRNA-dihydrouridine(47) synthase [NAD(P)(+)]-like	Dus3l	sp|Q91XI1|DUS3L_MOUSE tRNA-dihydrouridine(47) synthase [NAD(P)(+)]-like OS=Mus musculus OX=10090 GN=Dus3l PE=1 SV=1
Q91XU0	Q91XU0	1	1	1	ATPase WRNIP1	Wrnip1	sp|Q91XU0|WRIP1_MOUSE ATPase WRNIP1 OS=Mus musculus OX=10090 GN=Wrnip1 PE=1 SV=2
Q91XU3	Q91XU3	1	1	1	Phosphatidylinositol 5-phosphate 4-kinase type-2 gamma	Pip4k2c	sp|Q91XU3|PI42C_MOUSE Phosphatidylinositol 5-phosphate 4-kinase type-2 gamma OS=Mus musculus OX=10090 GN=Pip4k2c PE=1 SV=1
Q91XV3	Q91XV3	7	7	7	Brain acid soluble protein 1	Basp1	sp|Q91XV3|BASP1_MOUSE Brain acid soluble protein 1 OS=Mus musculus OX=10090 GN=Basp1 PE=1 SV=3
Q91YE6	Q91YE6	16	16	16	Importin-9	Ipo9	sp|Q91YE6|IPO9_MOUSE Importin-9 OS=Mus musculus OX=10090 GN=Ipo9 PE=1 SV=3
Q91YI0	Q91YI0	12	12	12	Argininosuccinate lyase	Asl	sp|Q91YI0|ARLY_MOUSE Argininosuccinate lyase OS=Mus musculus OX=10090 GN=Asl PE=1 SV=1
Q91YI4	Q91YI4	5	5	4	Beta-arrestin-2	Arrb2	sp|Q91YI4|ARRB2_MOUSE Beta-arrestin-2 OS=Mus musculus OX=10090 GN=Arrb2 PE=1 SV=1
Q91YN9	Q91YN9	2	2	2	BAG family molecular chaperone regulator 2	Bag2	sp|Q91YN9|BAG2_MOUSE BAG family molecular chaperone regulator 2 OS=Mus musculus OX=10090 GN=Bag2 PE=1 SV=1
Q91YP2	Q91YP2	13	13	13	Neurolysin, mitochondrial	Nln	sp|Q91YP2|NEUL_MOUSE Neurolysin, mitochondrial OS=Mus musculus OX=10090 GN=Nln PE=1 SV=1
Q91YP3	Q91YP3	7	7	7	Deoxyribose-phosphate aldolase	Dera	sp|Q91YP3|DEOC_MOUSE Deoxyribose-phosphate aldolase OS=Mus musculus OX=10090 GN=Dera PE=1 SV=1
Q91YR1	Q91YR1	6	5	5	Twinfilin-1	Twf1	sp|Q91YR1|TWF1_MOUSE Twinfilin-1 OS=Mus musculus OX=10090 GN=Twf1 PE=1 SV=2
Q91YR5	Q91YR5	2	2	2	Methyltransferase-like protein 13	Mettl13	sp|Q91YR5|EFNMT_MOUSE eEF1A lysine and N-terminal methyltransferase OS=Mus musculus OX=10090 GN=EEF1AKNMT PE=1 SV=1
Q91YR9	Q91YR9	4	4	4	Prostaglandin reductase 1	Ptgr1	sp|Q91YR9|PTGR1_MOUSE Prostaglandin reductase 1 OS=Mus musculus OX=10090 GN=Ptgr1 PE=1 SV=2
Q91YS8	Q91YS8	8	8	6	Calcium/calmodulin-dependent protein kinase type 1	Camk1	sp|Q91YS8|KCC1A_MOUSE Calcium/calmodulin-dependent protein kinase type 1 OS=Mus musculus OX=10090 GN=Camk1 PE=1 SV=1
Q91YT0	Q91YT0	5	5	4	NADH dehydrogenase [ubiquinone] flavoprotein 1, mitochondrial	Ndufv1	sp|Q91YT0|NDUV1_MOUSE NADH dehydrogenase [ubiquinone] flavoprotein 1, mitochondrial OS=Mus musculus OX=10090 GN=Ndufv1 PE=1 SV=1
Q91YY4	Q91YY4	5	5	5	ATP synthase mitochondrial F1 complex assembly factor 2	Atpaf2	sp|Q91YY4|ATPF2_MOUSE ATP synthase mitochondrial F1 complex assembly factor 2 OS=Mus musculus OX=10090 GN=Atpaf2 PE=1 SV=1
Q91Z38	Q91Z38	5	5	5	Tetratricopeptide repeat protein 1	Ttc1	sp|Q91Z38|TTC1_MOUSE Tetratricopeptide repeat protein 1 OS=Mus musculus OX=10090 GN=Ttc1 PE=1 SV=1
Q91Z53	Q91Z53	7	7	7	Glyoxylate reductase/hydroxypyruvate reductase	Grhpr	sp|Q91Z53|GRHPR_MOUSE Glyoxylate reductase/hydroxypyruvate reductase OS=Mus musculus OX=10090 GN=Grhpr PE=1 SV=1
Q91ZA3	Q91ZA3	2	2	2	Propionyl-CoA carboxylase alpha chain, mitochondrial	Pcca	sp|Q91ZA3|PCCA_MOUSE Propionyl-CoA carboxylase alpha chain, mitochondrial OS=Mus musculus OX=10090 GN=Pcca PE=1 SV=2
Q91ZE0	Q91ZE0	4	4	4	Trimethyllysine dioxygenase, mitochondrial	Tmlhe	sp|Q91ZE0|TMLH_MOUSE Trimethyllysine dioxygenase, mitochondrial OS=Mus musculus OX=10090 GN=Tmlhe PE=1 SV=2
Q91ZJ5	Q91ZJ5	17	17	17	UTP--glucose-1-phosphate uridylyltransferase	Ugp2	sp|Q91ZJ5|UGPA_MOUSE UTP--glucose-1-phosphate uridylyltransferase OS=Mus musculus OX=10090 GN=Ugp2 PE=1 SV=3
Q91ZW2	Q91ZW2	4	4	4	GDP-fucose protein O-fucosyltransferase 1	Pofut1	sp|Q91ZW2|OFUT1_MOUSE GDP-fucose protein O-fucosyltransferase 1 OS=Mus musculus OX=10090 GN=Pofut1 PE=1 SV=1
Q920A5	Q920A5	9	9	9	Retinoid-inducible serine carboxypeptidase	Scpep1	sp|Q920A5|RISC_MOUSE Retinoid-inducible serine carboxypeptidase OS=Mus musculus OX=10090 GN=Scpep1 PE=1 SV=2
Q920B9	Q920B9	1	1	1	FACT complex subunit SPT16	Supt16h	sp|Q920B9|SP16H_MOUSE FACT complex subunit SPT16 OS=Mus musculus OX=10090 GN=Supt16h PE=1 SV=2
Q920E5	Q920E5	13	13	13	Farnesyl pyrophosphate synthase	Fdps	sp|Q920E5|FPPS_MOUSE Farnesyl pyrophosphate synthase OS=Mus musculus OX=10090 GN=Fdps PE=1 SV=1
Q920Q4	Q920Q4	3	3	3	Vacuolar protein sorting-associated protein 16 homolog	Vps16	sp|Q920Q4|VPS16_MOUSE Vacuolar protein sorting-associated protein 16 homolog OS=Mus musculus OX=10090 GN=Vps16 PE=1 SV=3
Q921F2	Q921F2	3	3	3	TAR DNA-binding protein 43	Tardbp	sp|Q921F2|TADBP_MOUSE TAR DNA-binding protein 43 OS=Mus musculus OX=10090 GN=Tardbp PE=1 SV=1
Q921G8	Q921G8	1	1	1	Gamma-tubulin complex component 2	Tubgcp2	sp|Q921G8|GCP2_MOUSE Gamma-tubulin complex component 2 OS=Mus musculus OX=10090 GN=Tubgcp2 PE=1 SV=2
Q921H8;Q8VCH0	Q921H8;Q8VCH0	13;8	13;8	13;8	3-ketoacyl-CoA thiolase A, peroxisomal;3-ketoacyl-CoA thiolase B, peroxisomal	Acaa1a;Acaa1b	sp|Q921H8|THIKA_MOUSE 3-ketoacyl-CoA thiolase A, peroxisomal OS=Mus musculus OX=10090 GN=Acaa1a PE=1 SV=1;sp|Q8VCH0|THIKB_MOUSE 3-ketoacyl-CoA thiolase B, peroxisomal OS=Mus musculus OX=10090 GN=Acaa1b PE=1 SV=1
Q921H9	Q921H9	1	1	1	Cytochrome c oxidase assembly factor 7	Coa7	sp|Q921H9|COA7_MOUSE Cytochrome c oxidase assembly factor 7 OS=Mus musculus OX=10090 GN=Coa7 PE=1 SV=1
Q921I2	Q921I2	7	7	7	Kelch domain-containing protein 4	Klhdc4	sp|Q921I2|KLDC4_MOUSE Kelch domain-containing protein 4 OS=Mus musculus OX=10090 GN=Klhdc4 PE=2 SV=2
Q921I9	Q921I9	5	5	5	Exosome complex component RRP41	Exosc4	sp|Q921I9|EXOS4_MOUSE Exosome complex component RRP41 OS=Mus musculus OX=10090 GN=Exosc4 PE=1 SV=3
Q921J4	Q921J4	1	1	1	Ubiquitin-conjugating enzyme E2 S	Ube2s	sp|Q921J4|UBE2S_MOUSE Ubiquitin-conjugating enzyme E2 S OS=Mus musculus OX=10090 GN=Ube2s PE=1 SV=1
Q921M3	Q921M3	29	29	28	Splicing factor 3B subunit 3	Sf3b3	sp|Q921M3|SF3B3_MOUSE Splicing factor 3B subunit 3 OS=Mus musculus OX=10090 GN=Sf3b3 PE=1 SV=1
Q921M7;Q8BHZ0	Q921M7	15;2	15;2	15;2	Protein FAM49B	Fam49b	sp|Q921M7|FA49B_MOUSE Protein FAM49B OS=Mus musculus OX=10090 GN=Fam49b PE=1 SV=1
Q921S7	Q921S7	2	2	2	39S ribosomal protein L37, mitochondrial	Mrpl37	sp|Q921S7|RM37_MOUSE 39S ribosomal protein L37, mitochondrial OS=Mus musculus OX=10090 GN=Mrpl37 PE=1 SV=1
Q921T2	Q921T2	1	1	1	Torsin-1A-interacting protein 1	Tor1aip1	sp|Q921T2|TOIP1_MOUSE Torsin-1A-interacting protein 1 OS=Mus musculus OX=10090 GN=Tor1aip1 PE=1 SV=3
Q921W0	Q921W0	6	6	6	Charged multivesicular body protein 1a	Chmp1a	sp|Q921W0|CHM1A_MOUSE Charged multivesicular body protein 1a OS=Mus musculus OX=10090 GN=Chmp1a PE=1 SV=1
Q921W4	Q921W4	4	4	4	Quinone oxidoreductase-like protein 1	Cryzl1	sp|Q921W4|QORL1_MOUSE Quinone oxidoreductase-like protein 1 OS=Mus musculus OX=10090 GN=Cryzl1 PE=1 SV=1
Q921Z5	Q921Z5	2	2	2	Tumor necrosis factor alpha-induced protein 8	Tnfaip8	sp|Q921Z5|TFIP8_MOUSE Tumor necrosis factor alpha-induced protein 8 OS=Mus musculus OX=10090 GN=Tnfaip8 PE=1 SV=1
Q922B1	Q922B1	2	2	2	O-acetyl-ADP-ribose deacetylase MACROD1	Macrod1	sp|Q922B1|MACD1_MOUSE ADP-ribose glycohydrolase MACROD1 OS=Mus musculus OX=10090 GN=Macrod1 PE=1 SV=2
Q922B2	Q922B2	33	33	33	Aspartate--tRNA ligase, cytoplasmic	Dars	sp|Q922B2|SYDC_MOUSE Aspartate--tRNA ligase, cytoplasmic OS=Mus musculus OX=10090 GN=Dars PE=1 SV=2
Q922D4	Q922D4	9	9	9	Serine/threonine-protein phosphatase 6 regulatory subunit 3	Ppp6r3	sp|Q922D4|PP6R3_MOUSE Serine/threonine-protein phosphatase 6 regulatory subunit 3 OS=Mus musculus OX=10090 GN=Ppp6r3 PE=1 SV=1
Q922D8	Q922D8	34	34	32	C-1-tetrahydrofolate synthase, cytoplasmic;Methylenetetrahydrofolate dehydrogenase;Methenyltetrahydrofolate cyclohydrolase;Formyltetrahydrofolate synthetase;C-1-tetrahydrofolate synthase, cytoplasmic, N-terminally processed	Mthfd1	sp|Q922D8|C1TC_MOUSE C-1-tetrahydrofolate synthase, cytoplasmic OS=Mus musculus OX=10090 GN=Mthfd1 PE=1 SV=4
Q922E4	Q922E4	4	4	4	Ethanolamine-phosphate cytidylyltransferase	Pcyt2	sp|Q922E4|PCY2_MOUSE Ethanolamine-phosphate cytidylyltransferase OS=Mus musculus OX=10090 GN=Pcyt2 PE=1 SV=1
Q922F4	Q922F4	15	6	5	Tubulin beta-6 chain	Tubb6	sp|Q922F4|TBB6_MOUSE Tubulin beta-6 chain OS=Mus musculus OX=10090 GN=Tubb6 PE=1 SV=1
Q922H1	Q922H1	3	3	3	Protein arginine N-methyltransferase 3	Prmt3	sp|Q922H1|ANM3_MOUSE Protein arginine N-methyltransferase 3 OS=Mus musculus OX=10090 GN=Prmt3 PE=1 SV=2
Q922H4	Q922H4	6	6	6	Mannose-1-phosphate guanyltransferase alpha	Gmppa	sp|Q922H4|GMPPA_MOUSE Mannose-1-phosphate guanyltransferase alpha OS=Mus musculus OX=10090 GN=Gmppa PE=1 SV=1
Q922H9	Q922H9	1	1	1	Zinc finger protein 330	Znf330	sp|Q922H9|ZN330_MOUSE Zinc finger protein 330 OS=Mus musculus OX=10090 GN=Znf330 PE=1 SV=1
Q922J3;Q9Z0H8	Q922J3	12;1	12;1	12;1	CAP-Gly domain-containing linker protein 1	Clip1	sp|Q922J3|CLIP1_MOUSE CAP-Gly domain-containing linker protein 1 OS=Mus musculus OX=10090 GN=Clip1 PE=1 SV=1
Q922K7	Q922K7	4	4	4	Probable 28S rRNA (cytosine-C(5))-methyltransferase	Nop2	sp|Q922K7|NOP2_MOUSE Probable 28S rRNA (cytosine-C(5))-methyltransferase OS=Mus musculus OX=10090 GN=Nop2 PE=1 SV=1
Q922Q4;Q922W5	Q922Q4	8;3	8;3	8;3	Pyrroline-5-carboxylate reductase 2	Pycr2	sp|Q922Q4|P5CR2_MOUSE Pyrroline-5-carboxylate reductase 2 OS=Mus musculus OX=10090 GN=Pycr2 PE=1 SV=1
Q922Q8	Q922Q8	3	3	3	Leucine-rich repeat-containing protein 59	Lrrc59	sp|Q922Q8|LRC59_MOUSE Leucine-rich repeat-containing protein 59 OS=Mus musculus OX=10090 GN=Lrrc59 PE=1 SV=1
Q922R8	Q922R8	7	7	7	Protein disulfide-isomerase A6	Pdia6	sp|Q922R8|PDIA6_MOUSE Protein disulfide-isomerase A6 OS=Mus musculus OX=10090 GN=Pdia6 PE=1 SV=3
Q922U1	Q922U1	2	2	2	U4/U6 small nuclear ribonucleoprotein Prp3	Prpf3	sp|Q922U1|PRPF3_MOUSE U4/U6 small nuclear ribonucleoprotein Prp3 OS=Mus musculus OX=10090 GN=Prpf3 PE=1 SV=1
Q922X9	Q922X9	2	2	2	Protein arginine N-methyltransferase 7	Prmt7	sp|Q922X9|ANM7_MOUSE Protein arginine N-methyltransferase 7 OS=Mus musculus OX=10090 GN=Prmt7 PE=1 SV=1
Q922Y1	Q922Y1	6	6	5	UBX domain-containing protein 1	Ubxn1	sp|Q922Y1|UBXN1_MOUSE UBX domain-containing protein 1 OS=Mus musculus OX=10090 GN=Ubxn1 PE=1 SV=1
Q923A2	Q923A2	1	1	1	Protein Spindly	Spdl1	sp|Q923A2|SPDLY_MOUSE Protein Spindly OS=Mus musculus OX=10090 GN=Spdl1 PE=1 SV=2
Q923D2	Q923D2	5	5	5	Flavin reductase (NADPH)	Blvrb	sp|Q923D2|BLVRB_MOUSE Flavin reductase (NADPH) OS=Mus musculus OX=10090 GN=Blvrb PE=1 SV=3
Q923D4	Q923D4	1	1	1	Splicing factor 3B subunit 5	Sf3b5	sp|Q923D4|SF3B5_MOUSE Splicing factor 3B subunit 5 OS=Mus musculus OX=10090 GN=Sf3b5 PE=1 SV=1
Q923G2	Q923G2	3	3	2	DNA-directed RNA polymerases I, II, and III subunit RPABC3	Polr2h	sp|Q923G2|RPAB3_MOUSE DNA-directed RNA polymerases I, II, and III subunit RPABC3 OS=Mus musculus OX=10090 GN=Polr2h PE=1 SV=3
Q924C1	Q924C1	12	12	12	Exportin-5	Xpo5	sp|Q924C1|XPO5_MOUSE Exportin-5 OS=Mus musculus OX=10090 GN=Xpo5 PE=1 SV=1
Q924K8	Q924K8	4	2	2	Metastasis-associated protein MTA3	Mta3	sp|Q924K8|MTA3_MOUSE Metastasis-associated protein MTA3 OS=Mus musculus OX=10090 GN=Mta3 PE=1 SV=1
Q924M7	Q924M7	4	4	4	Mannose-6-phosphate isomerase	Mpi	sp|Q924M7|MPI_MOUSE Mannose-6-phosphate isomerase OS=Mus musculus OX=10090 GN=Mpi PE=1 SV=1
Q924T2	Q924T2	1	1	1	28S ribosomal protein S2, mitochondrial	Mrps2	sp|Q924T2|RT02_MOUSE 28S ribosomal protein S2, mitochondrial OS=Mus musculus OX=10090 GN=Mrps2 PE=1 SV=1
Q93092	Q93092	19	19	19	Transaldolase	Taldo1	sp|Q93092|TALDO_MOUSE Transaldolase OS=Mus musculus OX=10090 GN=Taldo1 PE=1 SV=2
Q99020	Q99020	8	8	8	Heterogeneous nuclear ribonucleoprotein A/B	Hnrnpab	sp|Q99020|ROAA_MOUSE Heterogeneous nuclear ribonucleoprotein A/B OS=Mus musculus OX=10090 GN=Hnrnpab PE=1 SV=1
Q99104	Q99104	2	2	2	Unconventional myosin-Va	Myo5a	sp|Q99104|MYO5A_MOUSE Unconventional myosin-Va OS=Mus musculus OX=10090 GN=Myo5a PE=1 SV=2
Q99J09	Q99J09	7	7	7	Methylosome protein 50	Wdr77	sp|Q99J09|MEP50_MOUSE Methylosome protein 50 OS=Mus musculus OX=10090 GN=Wdr77 PE=1 SV=1
Q99J10	Q99J10	1	1	1	Cytoplasmic tRNA 2-thiolation protein 1	Ctu1	sp|Q99J10|CTU1_MOUSE Cytoplasmic tRNA 2-thiolation protein 1 OS=Mus musculus OX=10090 GN=Ctu1 PE=2 SV=1
Q99J36	Q99J36	11	11	10	THUMP domain-containing protein 1	Thumpd1	sp|Q99J36|THUM1_MOUSE THUMP domain-containing protein 1 OS=Mus musculus OX=10090 GN=Thumpd1 PE=1 SV=1
Q99J45	Q99J45	1	1	1	Nuclear receptor-binding protein	Nrbp1	sp|Q99J45|NRBP_MOUSE Nuclear receptor-binding protein OS=Mus musculus OX=10090 GN=Nrbp1 PE=1 SV=1
Q99J62	Q99J62	4	4	4	Replication factor C subunit 4	Rfc4	sp|Q99J62|RFC4_MOUSE Replication factor C subunit 4 OS=Mus musculus OX=10090 GN=Rfc4 PE=1 SV=1
Q99J77	Q99J77	10	10	10		Nans	sp|Q99J77|SIAS_MOUSE Sialic acid synthase OS=Mus musculus OX=10090 GN=Nans PE=1 SV=1
Q99J99	Q99J99	6	6	6	3-mercaptopyruvate sulfurtransferase	Mpst	sp|Q99J99|THTM_MOUSE 3-mercaptopyruvate sulfurtransferase OS=Mus musculus OX=10090 GN=Mpst PE=1 SV=4
Q99JF5	Q99JF5	9	9	9	Diphosphomevalonate decarboxylase	Mvd	sp|Q99JF5|MVD1_MOUSE Diphosphomevalonate decarboxylase OS=Mus musculus OX=10090 GN=Mvd PE=1 SV=2
Q99JF8	Q99JF8	3	2	2	PC4 and SFRS1-interacting protein	Psip1	sp|Q99JF8|PSIP1_MOUSE PC4 and SFRS1-interacting protein OS=Mus musculus OX=10090 GN=Psip1 PE=1 SV=1
Q99JI4	Q99JI4	24	24	24	26S proteasome non-ATPase regulatory subunit 6	Psmd6	sp|Q99JI4|PSMD6_MOUSE 26S proteasome non-ATPase regulatory subunit 6 OS=Mus musculus OX=10090 GN=Psmd6 PE=1 SV=1
Q99JI6;P62835	Q99JI6;P62835	4;3	4;3	4;3	Ras-related protein Rap-1b;Ras-related protein Rap-1A	Rap1b;Rap1a	sp|Q99JI6|RAP1B_MOUSE Ras-related protein Rap-1b OS=Mus musculus OX=10090 GN=Rap1b PE=1 SV=2;sp|P62835|RAP1A_MOUSE Ras-related protein Rap-1A OS=Mus musculus OX=10090 GN=Rap1a PE=1 SV=1
Q99JR8	Q99JR8	2	2	2	SWI/SNF-related matrix-associated actin-dependent regulator of chromatin subfamily D member 2	Smarcd2	sp|Q99JR8|SMRD2_MOUSE SWI/SNF-related matrix-associated actin-dependent regulator of chromatin subfamily D member 2 OS=Mus musculus OX=10090 GN=Smarcd2 PE=1 SV=2
Q99JT9	Q99JT9	8	8	8	1,2-dihydroxy-3-keto-5-methylthiopentene dioxygenase	Adi1	sp|Q99JT9|MTND_MOUSE 1,2-dihydroxy-3-keto-5-methylthiopentene dioxygenase OS=Mus musculus OX=10090 GN=Adi1 PE=1 SV=1
Q99JW2	Q99JW2	19	19	18	Aminoacylase-1	Acy1	sp|Q99JW2|ACY1_MOUSE Aminoacylase-1 OS=Mus musculus OX=10090 GN=Acy1 PE=1 SV=1
Q99JX4	Q99JX4	2	2	2	Eukaryotic translation initiation factor 3 subunit M	Eif3m	sp|Q99JX4|EIF3M_MOUSE Eukaryotic translation initiation factor 3 subunit M OS=Mus musculus OX=10090 GN=Eif3m PE=1 SV=1
Q99JY0	Q99JY0	7	7	7	Trifunctional enzyme subunit beta, mitochondrial;3-ketoacyl-CoA thiolase	Hadhb	sp|Q99JY0|ECHB_MOUSE Trifunctional enzyme subunit beta, mitochondrial OS=Mus musculus OX=10090 GN=Hadhb PE=1 SV=1
Q99JY9	Q99JY9	21	21	17	Actin-related protein 3	Actr3	sp|Q99JY9|ARP3_MOUSE Actin-related protein 3 OS=Mus musculus OX=10090 GN=Actr3 PE=1 SV=3
Q99K01	Q99K01	5	5	5	Pyridoxal-dependent decarboxylase domain-containing protein 1	Pdxdc1	sp|Q99K01|PDXD1_MOUSE Pyridoxal-dependent decarboxylase domain-containing protein 1 OS=Mus musculus OX=10090 GN=Pdxdc1 PE=1 SV=2
Q99K28	Q99K28	3	3	3	ADP-ribosylation factor GTPase-activating protein 2	Arfgap2	sp|Q99K28|ARFG2_MOUSE ADP-ribosylation factor GTPase-activating protein 2 OS=Mus musculus OX=10090 GN=Arfgap2 PE=1 SV=1
Q99K51;Q3V0K9	Q99K51	8;2	2;1	2;1	Plastin-3	Pls3	sp|Q99K51|PLST_MOUSE Plastin-3 OS=Mus musculus OX=10090 GN=Pls3 PE=1 SV=3
Q99K70;Q7TT45	Q99K70;Q7TT45	11;7	11;7	11;7	Ras-related GTP-binding protein C;Ras-related GTP-binding protein D	Rragc;Rragd	sp|Q99K70|RRAGC_MOUSE Ras-related GTP-binding protein C OS=Mus musculus OX=10090 GN=Rragc PE=1 SV=1;sp|Q7TT45|RRAGD_MOUSE Ras-related GTP-binding protein D OS=Mus musculus OX=10090 GN=Rragd PE=1 SV=2
Q99K85	Q99K85	19	19	19	Phosphoserine aminotransferase	Psat1	sp|Q99K85|SERC_MOUSE Phosphoserine aminotransferase OS=Mus musculus OX=10090 GN=Psat1 PE=1 SV=1
Q99KB8	Q99KB8	4	4	3	Hydroxyacylglutathione hydrolase, mitochondrial	Hagh	sp|Q99KB8|GLO2_MOUSE Hydroxyacylglutathione hydrolase, mitochondrial OS=Mus musculus OX=10090 GN=Hagh PE=1 SV=2
Q99KC8	Q99KC8	20	20	19	von Willebrand factor A domain-containing protein 5A	Vwa5a	sp|Q99KC8|VMA5A_MOUSE von Willebrand factor A domain-containing protein 5A OS=Mus musculus OX=10090 GN=Vwa5a PE=1 SV=2
Q99KE1;Q8BMF3	Q99KE1	13;1	13;1	13;1	NAD-dependent malic enzyme, mitochondrial	Me2	sp|Q99KE1|MAOM_MOUSE NAD-dependent malic enzyme, mitochondrial OS=Mus musculus OX=10090 GN=Me2 PE=1 SV=1
Q99KH8;Q99JT2;Q9Z2W1	Q99KH8;Q99JT2;Q9Z2W1	3;2;2	3;2;2	3;2;2	Serine/threonine-protein kinase 24;Serine/threonine-protein kinase 24 35 kDa subunit;Serine/threonine-protein kinase 24 12 kDa subunit;Serine/threonine-protein kinase 26;Serine/threonine-protein kinase 25	Stk24;Stk26;Stk25	sp|Q99KH8|STK24_MOUSE Serine/threonine-protein kinase 24 OS=Mus musculus OX=10090 GN=Stk24 PE=1 SV=1;sp|Q99JT2|STK26_MOUSE Serine/threonine-protein kinase 26 OS=Mus musculus OX=10090 GN=Stk26 PE=1 SV=1;sp|Q9Z2W1|STK25_MOUSE Serine/threonine-protein kinase
Q99KI0	Q99KI0	30	30	30	Aconitate hydratase, mitochondrial	Aco2	sp|Q99KI0|ACON_MOUSE Aconitate hydratase, mitochondrial OS=Mus musculus OX=10090 GN=Aco2 PE=1 SV=1
Q99KJ8	Q99KJ8	17	17	17	Dynactin subunit 2	Dctn2	sp|Q99KJ8|DCTN2_MOUSE Dynactin subunit 2 OS=Mus musculus OX=10090 GN=Dctn2 PE=1 SV=3
Q99KK7	Q99KK7	21	21	21	Dipeptidyl peptidase 3	Dpp3	sp|Q99KK7|DPP3_MOUSE Dipeptidyl peptidase 3 OS=Mus musculus OX=10090 GN=Dpp3 PE=1 SV=2
Q99KN2	Q99KN2	3	3	3	Probable cytosolic iron-sulfur protein assembly protein CIAO1	Ciao1	sp|Q99KN2|CIAO1_MOUSE Probable cytosolic iron-sulfur protein assembly protein CIAO1 OS=Mus musculus OX=10090 GN=Ciao1 PE=1 SV=1
Q99KN9	Q99KN9	1	1	1	Clathrin interactor 1	Clint1	sp|Q99KN9|EPN4_MOUSE Clathrin interactor 1 OS=Mus musculus OX=10090 GN=Clint1 PE=1 SV=2
Q99KP3	Q99KP3	1	1	1	Lambda-crystallin homolog	Cryl1	sp|Q99KP3|CRYL1_MOUSE Lambda-crystallin homolog OS=Mus musculus OX=10090 GN=Cryl1 PE=1 SV=3
Q99KP6	Q99KP6	11	11	11	Pre-mRNA-processing factor 19	Prpf19	sp|Q99KP6|PRP19_MOUSE Pre-mRNA-processing factor 19 OS=Mus musculus OX=10090 GN=Prpf19 PE=1 SV=1
Q99KQ4	Q99KQ4	24	24	24	Nicotinamide phosphoribosyltransferase	Nampt	sp|Q99KQ4|NAMPT_MOUSE Nicotinamide phosphoribosyltransferase OS=Mus musculus OX=10090 GN=Nampt PE=1 SV=1
Q99KR3	Q99KR3	11	11	11	Beta-lactamase-like protein 2	Lactb2	sp|Q99KR3|LACB2_MOUSE Endoribonuclease LACTB2 OS=Mus musculus OX=10090 GN=Lactb2 PE=1 SV=1
Q99KV1	Q99KV1	5	5	5	DnaJ homolog subfamily B member 11	Dnajb11	sp|Q99KV1|DJB11_MOUSE DnaJ homolog subfamily B member 11 OS=Mus musculus OX=10090 GN=Dnajb11 PE=1 SV=1
Q99L13	Q99L13	7	7	5	3-hydroxyisobutyrate dehydrogenase, mitochondrial	Hibadh	sp|Q99L13|3HIDH_MOUSE 3-hydroxyisobutyrate dehydrogenase, mitochondrial OS=Mus musculus OX=10090 GN=Hibadh PE=1 SV=1
Q99L27	Q99L27	9	9	7	GMP reductase 2	Gmpr2	sp|Q99L27|GMPR2_MOUSE GMP reductase 2 OS=Mus musculus OX=10090 GN=Gmpr2 PE=1 SV=2
Q99L45	Q99L45	12	12	12	Eukaryotic translation initiation factor 2 subunit 2	Eif2s2	sp|Q99L45|IF2B_MOUSE Eukaryotic translation initiation factor 2 subunit 2 OS=Mus musculus OX=10090 GN=Eif2s2 PE=1 SV=1
Q99L47	Q99L47	11	11	11	Hsc70-interacting protein	St13	sp|Q99L47|F10A1_MOUSE Hsc70-interacting protein OS=Mus musculus OX=10090 GN=St13 PE=1 SV=1
Q99L48	Q99L48	2	2	2	60S ribosomal export protein NMD3	Nmd3	sp|Q99L48|NMD3_MOUSE 60S ribosomal export protein NMD3 OS=Mus musculus OX=10090 GN=Nmd3 PE=1 SV=1
Q99LB2	Q99LB2	2	2	2	Dehydrogenase/reductase SDR family member 4	Dhrs4	sp|Q99LB2|DHRS4_MOUSE Dehydrogenase/reductase SDR family member 4 OS=Mus musculus OX=10090 GN=Dhrs4 PE=1 SV=3
Q99LB6	Q99LB6	8	8	8	Methionine adenosyltransferase 2 subunit beta	Mat2b	sp|Q99LB6|MAT2B_MOUSE Methionine adenosyltransferase 2 subunit beta OS=Mus musculus OX=10090 GN=Mat2b PE=1 SV=1
Q99LC5	Q99LC5	12	12	12	Electron transfer flavoprotein subunit alpha, mitochondrial	Etfa	sp|Q99LC5|ETFA_MOUSE Electron transfer flavoprotein subunit alpha, mitochondrial OS=Mus musculus OX=10090 GN=Etfa PE=1 SV=2
Q99LC8	Q99LC8	3	3	3	Translation initiation factor eIF-2B subunit alpha	Eif2b1	sp|Q99LC8|EI2BA_MOUSE Translation initiation factor eIF-2B subunit alpha OS=Mus musculus OX=10090 GN=Eif2b1 PE=1 SV=1
Q99LC9	Q99LC9	1	1	1	Peroxisome assembly factor 2	Pex6	sp|Q99LC9|PEX6_MOUSE Peroxisome assembly factor 2 OS=Mus musculus OX=10090 GN=Pex6 PE=1 SV=1
Q99LD4	Q99LD4	10	10	10	COP9 signalosome complex subunit 1	Gps1	sp|Q99LD4|CSN1_MOUSE COP9 signalosome complex subunit 1 OS=Mus musculus OX=10090 GN=Gps1 PE=1 SV=1
Q99LD9	Q99LD9	7	7	7	Translation initiation factor eIF-2B subunit beta	Eif2b2	sp|Q99LD9|EI2BB_MOUSE Translation initiation factor eIF-2B subunit beta OS=Mus musculus OX=10090 GN=Eif2b2 PE=1 SV=1
Q99LE6	Q99LE6	3	3	3	ATP-binding cassette sub-family F member 2	Abcf2	sp|Q99LE6|ABCF2_MOUSE ATP-binding cassette sub-family F member 2 OS=Mus musculus OX=10090 GN=Abcf2 PE=1 SV=1
Q99LF4	Q99LF4	13	13	13	tRNA-splicing ligase RtcB homolog	Rtcb	sp|Q99LF4|RTCB_MOUSE tRNA-splicing ligase RtcB homolog OS=Mus musculus OX=10090 GN=Rtcb PE=1 SV=1
Q99LI7	Q99LI7	3	3	3	Cleavage stimulation factor subunit 3	Cstf3	sp|Q99LI7|CSTF3_MOUSE Cleavage stimulation factor subunit 3 OS=Mus musculus OX=10090 GN=Cstf3 PE=1 SV=1
Q99LI8	Q99LI8	4	4	4	Hepatocyte growth factor-regulated tyrosine kinase substrate	Hgs	sp|Q99LI8|HGS_MOUSE Hepatocyte growth factor-regulated tyrosine kinase substrate OS=Mus musculus OX=10090 GN=Hgs PE=1 SV=2
Q99LN9	Q99LN9	4	4	4	Deoxyhypusine hydroxylase	Dohh	sp|Q99LN9|DOHH_MOUSE Deoxyhypusine hydroxylase OS=Mus musculus OX=10090 GN=Dohh PE=1 SV=2
Q99LP6	Q99LP6	10	10	10	GrpE protein homolog 1, mitochondrial	Grpel1	sp|Q99LP6|GRPE1_MOUSE GrpE protein homolog 1, mitochondrial OS=Mus musculus OX=10090 GN=Grpel1 PE=1 SV=1
Q99LS3	Q99LS3	9	9	8	Phosphoserine phosphatase	Psph	sp|Q99LS3|SERB_MOUSE Phosphoserine phosphatase OS=Mus musculus OX=10090 GN=Psph PE=1 SV=1
Q99LT0	Q99LT0	2	2	2	Protein dpy-30 homolog	Dpy30	sp|Q99LT0|DPY30_MOUSE Protein dpy-30 homolog OS=Mus musculus OX=10090 GN=Dpy30 PE=1 SV=1
Q99LX0	Q99LX0	9	9	9	Protein deglycase DJ-1	Park7	sp|Q99LX0|PARK7_MOUSE Protein/nucleic acid deglycase DJ-1 OS=Mus musculus OX=10090 GN=Park7 PE=1 SV=1
Q99LZ3	Q99LZ3	4	4	4	DNA replication complex GINS protein SLD5;DNA replication complex GINS protein SLD5, N-terminally processed	Gins4	sp|Q99LZ3|SLD5_MOUSE DNA replication complex GINS protein SLD5 OS=Mus musculus OX=10090 GN=Gins4 PE=1 SV=1
Q99M04	Q99M04	2	2	2	Lipoyl synthase, mitochondrial	Lias	sp|Q99M04|LIAS_MOUSE Lipoyl synthase, mitochondrial OS=Mus musculus OX=10090 GN=Lias PE=1 SV=1
Q99M31	Q99M31	7	7	7	Heat shock 70 kDa protein 14	Hspa14	sp|Q99M31|HSP7E_MOUSE Heat shock 70 kDa protein 14 OS=Mus musculus OX=10090 GN=Hspa14 PE=1 SV=2
Q99MD9	Q99MD9	20	20	19	Nuclear autoantigenic sperm protein	Nasp	sp|Q99MD9|NASP_MOUSE Nuclear autoantigenic sperm protein OS=Mus musculus OX=10090 GN=Nasp PE=1 SV=2
Q99MN1	Q99MN1	18	18	18	Lysine--tRNA ligase	Kars	sp|Q99MN1|SYK_MOUSE Lysine--tRNA ligase OS=Mus musculus OX=10090 GN=Kars PE=1 SV=1
Q99MN9	Q99MN9	4	4	4	Propionyl-CoA carboxylase beta chain, mitochondrial	Pccb	sp|Q99MN9|PCCB_MOUSE Propionyl-CoA carboxylase beta chain, mitochondrial OS=Mus musculus OX=10090 GN=Pccb PE=1 SV=2
Q99MR6	Q99MR6	7	7	7	Serrate RNA effector molecule homolog	Srrt	sp|Q99MR6|SRRT_MOUSE Serrate RNA effector molecule homolog OS=Mus musculus OX=10090 GN=Srrt PE=1 SV=1
Q99N69	Q99N69	2	2	2	Leupaxin	Lpxn	sp|Q99N69|LPXN_MOUSE Leupaxin OS=Mus musculus OX=10090 GN=Lpxn PE=1 SV=2
Q99N87	Q99N87	2	2	2	28S ribosomal protein S5, mitochondrial	Mrps5	sp|Q99N87|RT05_MOUSE 28S ribosomal protein S5, mitochondrial OS=Mus musculus OX=10090 GN=Mrps5 PE=1 SV=1
Q99NB8	Q99NB8	6	4	4	Ubiquilin-4	Ubqln4	sp|Q99NB8|UBQL4_MOUSE Ubiquilin-4 OS=Mus musculus OX=10090 GN=Ubqln4 PE=1 SV=1
Q99NB9	Q99NB9	14	14	14	Splicing factor 3B subunit 1	Sf3b1	sp|Q99NB9|SF3B1_MOUSE Splicing factor 3B subunit 1 OS=Mus musculus OX=10090 GN=Sf3b1 PE=1 SV=1
Q99NH0	Q99NH0	1	1	1	Ankyrin repeat domain-containing protein 17	Ankrd17	sp|Q99NH0|ANR17_MOUSE Ankyrin repeat domain-containing protein 17 OS=Mus musculus OX=10090 GN=Ankrd17 PE=1 SV=2
Q99P31	Q99P31	10	10	10	Hsp70-binding protein 1	Hspbp1	sp|Q99P31|HPBP1_MOUSE Hsp70-binding protein 1 OS=Mus musculus OX=10090 GN=Hspbp1 PE=1 SV=1
Q99P72	Q99P72	4	4	4	Reticulon-4	Rtn4	sp|Q99P72|RTN4_MOUSE Reticulon-4 OS=Mus musculus OX=10090 GN=Rtn4 PE=1 SV=2
Q99P88	Q99P88	4	4	4	Nuclear pore complex protein Nup155	Nup155	sp|Q99P88|NU155_MOUSE Nuclear pore complex protein Nup155 OS=Mus musculus OX=10090 GN=Nup155 PE=1 SV=1
Q99P91	Q99P91	5	5	5	Transmembrane glycoprotein NMB	Gpnmb	sp|Q99P91|GPNMB_MOUSE Transmembrane glycoprotein NMB OS=Mus musculus OX=10090 GN=Gpnmb PE=1 SV=2
Q99PG2	Q99PG2	8	8	8	Opioid growth factor receptor	Ogfr	sp|Q99PG2|OGFR_MOUSE Opioid growth factor receptor OS=Mus musculus OX=10090 GN=Ogfr PE=1 SV=1
Q99PL5	Q99PL5	42	42	42	Ribosome-binding protein 1	Rrbp1	sp|Q99PL5|RRBP1_MOUSE Ribosome-binding protein 1 OS=Mus musculus OX=10090 GN=Rrbp1 PE=1 SV=2
Q99PM3	Q99PM3	2	2	1	Transcription initiation factor IIA subunit 1;Transcription initiation factor IIA alpha chain;Transcription initiation factor IIA beta chain	Gtf2a1	sp|Q99PM3|TF2AA_MOUSE Transcription initiation factor IIA subunit 1 OS=Mus musculus OX=10090 GN=Gtf2a1 PE=1 SV=2
Q99PM9;P52623	Q99PM9	5;1	5;1	5;1	Uridine-cytidine kinase 2	Uck2	sp|Q99PM9|UCK2_MOUSE Uridine-cytidine kinase 2 OS=Mus musculus OX=10090 GN=Uck2 PE=1 SV=1
Q99PP7	Q99PP7	3	3	3	E3 ubiquitin-protein ligase TRIM33	Trim33	sp|Q99PP7|TRI33_MOUSE E3 ubiquitin-protein ligase TRIM33 OS=Mus musculus OX=10090 GN=Trim33 PE=1 SV=2
Q99PT1	Q99PT1	10	10	10	Rho GDP-dissociation inhibitor 1	Arhgdia	sp|Q99PT1|GDIR1_MOUSE Rho GDP-dissociation inhibitor 1 OS=Mus musculus OX=10090 GN=Arhgdia PE=1 SV=3
Q99PV0	Q99PV0	12	12	12	Pre-mRNA-processing-splicing factor 8	Prpf8	sp|Q99PV0|PRP8_MOUSE Pre-mRNA-processing-splicing factor 8 OS=Mus musculus OX=10090 GN=Prpf8 PE=1 SV=2
Q99PW4	Q99PW4	1	1	1	TP53-regulating kinase	Tp53rk	sp|Q99PW4|PRPK_MOUSE EKC/KEOPS complex subunit Tp53rk OS=Mus musculus OX=10090 GN=Tp53rk PE=2 SV=1
Q9CPP0	Q9CPP0	5	5	5	Nucleoplasmin-3	Npm3	sp|Q9CPP0|NPM3_MOUSE Nucleoplasmin-3 OS=Mus musculus OX=10090 GN=Npm3 PE=1 SV=3
Q9CPR1	Q9CPR1	3	3	3	RWD domain-containing protein 4	Rwdd4	sp|Q9CPR1|RWDD4_MOUSE RWD domain-containing protein 4 OS=Mus musculus OX=10090 GN=Rwdd4 PE=2 SV=1
Q9CPR4	Q9CPR4	7	7	7	60S ribosomal protein L17	Rpl17	sp|Q9CPR4|RL17_MOUSE 60S ribosomal protein L17 OS=Mus musculus OX=10090 GN=Rpl17 PE=1 SV=3
Q9CPT3	Q9CPT3	1	1	1	N-acylneuraminate-9-phosphatase	Nanp	sp|Q9CPT3|NANP_MOUSE N-acylneuraminate-9-phosphatase OS=Mus musculus OX=10090 GN=Nanp PE=1 SV=1
Q9CPT4	Q9CPT4	4	4	4	Myeloid-derived growth factor	Mydgf	sp|Q9CPT4|MYDGF_MOUSE Myeloid-derived growth factor OS=Mus musculus OX=10090 GN=Mydgf PE=1 SV=1
Q9CPU0	Q9CPU0	7	7	7	Lactoylglutathione lyase	Glo1	sp|Q9CPU0|LGUL_MOUSE Lactoylglutathione lyase OS=Mus musculus OX=10090 GN=Glo1 PE=1 SV=3
Q9CPV4	Q9CPV4	13	13	13	Glyoxalase domain-containing protein 4	Glod4	sp|Q9CPV4|GLOD4_MOUSE Glyoxalase domain-containing protein 4 OS=Mus musculus OX=10090 GN=Glod4 PE=1 SV=1
Q9CPW4	Q9CPW4	7	7	7	Actin-related protein 2/3 complex subunit 5	Arpc5	sp|Q9CPW4|ARPC5_MOUSE Actin-related protein 2/3 complex subunit 5 OS=Mus musculus OX=10090 GN=Arpc5 PE=1 SV=3
Q9CPX6	Q9CPX6	5	5	5	Ubiquitin-like-conjugating enzyme ATG3	Atg3	sp|Q9CPX6|ATG3_MOUSE Ubiquitin-like-conjugating enzyme ATG3 OS=Mus musculus OX=10090 GN=Atg3 PE=1 SV=1
Q9CPY7	Q9CPY7	23	23	23	Cytosol aminopeptidase	Lap3	sp|Q9CPY7|AMPL_MOUSE Cytosol aminopeptidase OS=Mus musculus OX=10090 GN=Lap3 PE=1 SV=3
Q9CPZ8	Q9CPZ8	1	1	1	COX assembly mitochondrial protein homolog	Cmc1	sp|Q9CPZ8|COXM1_MOUSE COX assembly mitochondrial protein homolog OS=Mus musculus OX=10090 GN=Cmc1 PE=1 SV=1
Q9CQ02	Q9CQ02	2	2	2	COMM domain-containing protein 4	Commd4	sp|Q9CQ02|COMD4_MOUSE COMM domain-containing protein 4 OS=Mus musculus OX=10090 GN=Commd4 PE=1 SV=1
Q9CQ10	Q9CQ10	3	3	3	Charged multivesicular body protein 3	Chmp3	sp|Q9CQ10|CHMP3_MOUSE Charged multivesicular body protein 3 OS=Mus musculus OX=10090 GN=Chmp3 PE=1 SV=3
Q9CQ18	Q9CQ18	2	2	2	Ribonuclease H2 subunit C	Rnaseh2c	sp|Q9CQ18|RNH2C_MOUSE Ribonuclease H2 subunit C OS=Mus musculus OX=10090 GN=Rnaseh2c PE=1 SV=1
Q9CQ21	Q9CQ21	5	2	2	Malignant T-cell-amplified sequence 2	Mcts2	sp|Q9CQ21|MCTS2_MOUSE Malignant T-cell-amplified sequence 2 OS=Mus musculus OX=10090 GN=Mcts2 PE=1 SV=1
Q9CQ36	Q9CQ36	1	1	1	DNA polymerase epsilon subunit 4	Pole4	sp|Q9CQ36|DPOE4_MOUSE DNA polymerase epsilon subunit 4 OS=Mus musculus OX=10090 GN=Pole4 PE=1 SV=1
Q9CQ37	Q9CQ37	2	1	1	Ubiquitin-conjugating enzyme E2 T	Ube2t	sp|Q9CQ37|UBE2T_MOUSE Ubiquitin-conjugating enzyme E2 T OS=Mus musculus OX=10090 GN=Ube2t PE=1 SV=1
Q9CQ48	Q9CQ48	3	3	3	NudC domain-containing protein 2	Nudcd2	sp|Q9CQ48|NUDC2_MOUSE NudC domain-containing protein 2 OS=Mus musculus OX=10090 GN=Nudcd2 PE=1 SV=1
Q9CQ60	Q9CQ60	11	11	11	6-phosphogluconolactonase	Pgls	sp|Q9CQ60|6PGL_MOUSE 6-phosphogluconolactonase OS=Mus musculus OX=10090 GN=Pgls PE=1 SV=1
Q9CQ65	Q9CQ65	17	17	17	S-methyl-5-thioadenosine phosphorylase	Mtap	sp|Q9CQ65|MTAP_MOUSE S-methyl-5-thioadenosine phosphorylase OS=Mus musculus OX=10090 GN=Mtap PE=1 SV=1
Q9CQ71	Q9CQ71	1	1	1	Replication protein A 14 kDa subunit	Rpa3	sp|Q9CQ71|RFA3_MOUSE Replication protein A 14 kDa subunit OS=Mus musculus OX=10090 GN=Rpa3 PE=1 SV=1
Q9CQ75	Q9CQ75	2	2	2	NADH dehydrogenase [ubiquinone] 1 alpha subcomplex subunit 2	Ndufa2	sp|Q9CQ75|NDUA2_MOUSE NADH dehydrogenase [ubiquinone] 1 alpha subcomplex subunit 2 OS=Mus musculus OX=10090 GN=Ndufa2 PE=1 SV=3
Q9CQ79	Q9CQ79	3	3	3	Thioredoxin domain-containing protein 9	Txndc9	sp|Q9CQ79|TXND9_MOUSE Thioredoxin domain-containing protein 9 OS=Mus musculus OX=10090 GN=Txndc9 PE=1 SV=1
Q9CQ89	Q9CQ89	1	1	1	Protein CutA	Cuta	sp|Q9CQ89|CUTA_MOUSE Protein CutA OS=Mus musculus OX=10090 GN=Cuta PE=1 SV=3
Q9CQA1	Q9CQA1	3	3	3	Trafficking protein particle complex subunit 5	Trappc5	sp|Q9CQA1|TPPC5_MOUSE Trafficking protein particle complex subunit 5 OS=Mus musculus OX=10090 GN=Trappc5 PE=1 SV=1
Q9CQA3	Q9CQA3	4	4	4	Succinate dehydrogenase [ubiquinone] iron-sulfur subunit, mitochondrial	Sdhb	sp|Q9CQA3|SDHB_MOUSE Succinate dehydrogenase [ubiquinone] iron-sulfur subunit, mitochondrial OS=Mus musculus OX=10090 GN=Sdhb PE=1 SV=1
Q9CQC6	Q9CQC6	8	7	7	Basic leucine zipper and W2 domain-containing protein 1	Bzw1	sp|Q9CQC6|BZW1_MOUSE Basic leucine zipper and W2 domain-containing protein 1 OS=Mus musculus OX=10090 GN=Bzw1 PE=1 SV=1
Q9CQC9	Q9CQC9	4	4	3	GTP-binding protein SAR1b	Sar1b	sp|Q9CQC9|SAR1B_MOUSE GTP-binding protein SAR1b OS=Mus musculus OX=10090 GN=Sar1b PE=1 SV=1
Q9CQD1	Q9CQD1	5	3	3	Ras-related protein Rab-5A	Rab5a	sp|Q9CQD1|RAB5A_MOUSE Ras-related protein Rab-5A OS=Mus musculus OX=10090 GN=Rab5a PE=1 SV=1
Q9CQE1	Q9CQE1	3	3	3	Protein NipSnap homolog 3B	Nipsnap3b	sp|Q9CQE1|NPS3B_MOUSE Protein NipSnap homolog 3B OS=Mus musculus OX=10090 GN=Nipsnap3b PE=1 SV=1
Q9CQE8	Q9CQE8	5	5	5	UPF0568 protein C14orf166 homolog		sp|Q9CQE8|RTRAF_MOUSE RNA transcription, translation and transport factor protein OS=Mus musculus OX=10090 GN=RTRAF PE=1 SV=1
Q9CQF3	Q9CQF3	8	8	8	Cleavage and polyadenylation specificity factor subunit 5	Nudt21	sp|Q9CQF3|CPSF5_MOUSE Cleavage and polyadenylation specificity factor subunit 5 OS=Mus musculus OX=10090 GN=Nudt21 PE=1 SV=1
Q9CQF6	Q9CQF6	2	2	2	L-aminoadipate-semialdehyde dehydrogenase-phosphopantetheinyl transferase	Aasdhppt	sp|Q9CQF6|ADPPT_MOUSE L-aminoadipate-semialdehyde dehydrogenase-phosphopantetheinyl transferase OS=Mus musculus OX=10090 GN=Aasdhppt PE=1 SV=1
Q9CQG2	Q9CQG2	4	4	4	Methyltransferase-like protein 16	Mettl16	sp|Q9CQG2|MET16_MOUSE RNA N6-adenosine-methyltransferase METTL16 OS=Mus musculus OX=10090 GN=Mettl16 PE=1 SV=1
Q9CQH7	Q9CQH7	2	2	2	Transcription factor BTF3 homolog 4	Btf3l4	sp|Q9CQH7|BT3L4_MOUSE Transcription factor BTF3 homolog 4 OS=Mus musculus OX=10090 GN=Btf3l4 PE=1 SV=1
Q9CQH8	Q9CQH8	1	1	1	Ribonuclease P protein subunit p14	Rpp14	sp|Q9CQH8|RPP14_MOUSE Ribonuclease P protein subunit p14 OS=Mus musculus OX=10090 GN=Rpp14 PE=1 SV=1
Q9CQI3;Q9ERL7	Q9CQI3	5;1	5;1	5;1	Glia maturation factor beta	Gmfb	sp|Q9CQI3|GMFB_MOUSE Glia maturation factor beta OS=Mus musculus OX=10090 GN=Gmfb PE=1 SV=3
Q9CQI6	Q9CQI6	9	9	9	Coactosin-like protein	Cotl1	sp|Q9CQI6|COTL1_MOUSE Coactosin-like protein OS=Mus musculus OX=10090 GN=Cotl1 PE=1 SV=3
Q9CQI7;Q62189	Q9CQI7	9;2	9;2	8;2	U2 small nuclear ribonucleoprotein B	Snrpb2	sp|Q9CQI7|RU2B_MOUSE U2 small nuclear ribonucleoprotein B OS=Mus musculus OX=10090 GN=Snrpb2 PE=1 SV=1
Q9CQJ6	Q9CQJ6	6	6	6	Density-regulated protein	Denr	sp|Q9CQJ6|DENR_MOUSE Density-regulated protein OS=Mus musculus OX=10090 GN=Denr PE=1 SV=1
Q9CQL7	Q9CQL7	2	2	2	MORF4 family-associated protein 1	Mrfap1	sp|Q9CQL7|MOFA1_MOUSE MORF4 family-associated protein 1 OS=Mus musculus OX=10090 GN=Mrfap1 PE=1 SV=1
Q9CQM5	Q9CQM5	3	3	3	Thioredoxin domain-containing protein 17	Txndc17	sp|Q9CQM5|TXD17_MOUSE Thioredoxin domain-containing protein 17 OS=Mus musculus OX=10090 GN=Txndc17 PE=1 SV=1
Q9CQM9	Q9CQM9	9	9	9	Glutaredoxin-3	Glrx3	sp|Q9CQM9|GLRX3_MOUSE Glutaredoxin-3 OS=Mus musculus OX=10090 GN=Glrx3 PE=1 SV=1
Q9CQN1	Q9CQN1	23	23	23	Heat shock protein 75 kDa, mitochondrial	Trap1	sp|Q9CQN1|TRAP1_MOUSE Heat shock protein 75 kDa, mitochondrial OS=Mus musculus OX=10090 GN=Trap1 PE=1 SV=1
Q9CQP3	Q9CQP3	1	1	1	Coiled-coil-helix-coiled-coil-helix domain-containing protein 5	Chchd5	sp|Q9CQP3|CHCH5_MOUSE Coiled-coil-helix-coiled-coil-helix domain-containing protein 5 OS=Mus musculus OX=10090 GN=Chchd5 PE=1 SV=1
Q9CQQ8;Q8VHK1	Q9CQQ8;Q8VHK1	2;1	2;1	2;1	U6 snRNA-associated Sm-like protein LSm7;Caskin-2	Lsm7;Caskin2	sp|Q9CQQ8|LSM7_MOUSE U6 snRNA-associated Sm-like protein LSm7 OS=Mus musculus OX=10090 GN=Lsm7 PE=1 SV=1;sp|Q8VHK1|CSKI2_MOUSE Caskin-2 OS=Mus musculus OX=10090 GN=Caskin2 PE=1 SV=3
Q9CQR2	Q9CQR2	3	3	3	40S ribosomal protein S21	Rps21	sp|Q9CQR2|RS21_MOUSE 40S ribosomal protein S21 OS=Mus musculus OX=10090 GN=Rps21 PE=1 SV=1
Q9CQR4	Q9CQR4	2	2	2	Acyl-coenzyme A thioesterase 13;Acyl-coenzyme A thioesterase 13, N-terminally processed	Acot13	sp|Q9CQR4|ACO13_MOUSE Acyl-coenzyme A thioesterase 13 OS=Mus musculus OX=10090 GN=Acot13 PE=1 SV=1
Q9CQR6	Q9CQR6	5	5	5	Serine/threonine-protein phosphatase 6 catalytic subunit;Serine/threonine-protein phosphatase 6 catalytic subunit, N-terminally processed	Ppp6c	sp|Q9CQR6|PPP6_MOUSE Serine/threonine-protein phosphatase 6 catalytic subunit OS=Mus musculus OX=10090 GN=Ppp6c PE=1 SV=1
Q9CQT1	Q9CQT1	13	13	13	Methylthioribose-1-phosphate isomerase	Mri1	sp|Q9CQT1|MTNA_MOUSE Methylthioribose-1-phosphate isomerase OS=Mus musculus OX=10090 GN=Mri1 PE=1 SV=1
Q9CQU0	Q9CQU0	4	4	4	Thioredoxin domain-containing protein 12	Txndc12	sp|Q9CQU0|TXD12_MOUSE Thioredoxin domain-containing protein 12 OS=Mus musculus OX=10090 GN=Txndc12 PE=1 SV=1
Q9CQV8	Q9CQV8	11	6	5	14-3-3 protein beta/alpha;14-3-3 protein beta/alpha, N-terminally processed	Ywhab	sp|Q9CQV8|1433B_MOUSE 14-3-3 protein beta/alpha OS=Mus musculus OX=10090 GN=Ywhab PE=1 SV=3
Q9CQW1	Q9CQW1	8	8	8	Synaptobrevin homolog YKT6	Ykt6	sp|Q9CQW1|YKT6_MOUSE Synaptobrevin homolog YKT6 OS=Mus musculus OX=10090 GN=Ykt6 PE=1 SV=1
Q9CQX8	Q9CQX8	2	2	2	28S ribosomal protein S36, mitochondrial	Mrps36	sp|Q9CQX8|RT36_MOUSE 28S ribosomal protein S36, mitochondrial OS=Mus musculus OX=10090 GN=Mrps36 PE=1 SV=1
Q9CQY2	Q9CQY2	1	1	1	RNMT-activating mini protein	Fam103a1	sp|Q9CQY2|RAMAC_MOUSE RNA guanine-N7 methyltransferase activating subunit OS=Mus musculus OX=10090 GN=Ramac PE=3 SV=1
Q9CQZ1	Q9CQZ1	2	2	2	Heat shock factor-binding protein 1	Hsbp1	sp|Q9CQZ1|HSBP1_MOUSE Heat shock factor-binding protein 1 OS=Mus musculus OX=10090 GN=Hsbp1 PE=1 SV=1
Q9CR00	Q9CR00	8	8	8	26S proteasome non-ATPase regulatory subunit 9	Psmd9	sp|Q9CR00|PSMD9_MOUSE 26S proteasome non-ATPase regulatory subunit 9 OS=Mus musculus OX=10090 GN=Psmd9 PE=1 SV=1
Q9CR09	Q9CR09	5	5	5	Ubiquitin-fold modifier-conjugating enzyme 1	Ufc1	sp|Q9CR09|UFC1_MOUSE Ubiquitin-fold modifier-conjugating enzyme 1 OS=Mus musculus OX=10090 GN=Ufc1 PE=1 SV=1
Q9CR13	Q9CR13	1	1	1	UPF0562 protein C7orf55 homolog		sp|Q9CR13|FMC1_MOUSE Protein FMC1 homolog OS=Mus musculus OX=10090 GN=Fmc1 PE=1 SV=1
Q9CR16	Q9CR16	21	21	20	Peptidyl-prolyl cis-trans isomerase D	Ppid	sp|Q9CR16|PPID_MOUSE Peptidyl-prolyl cis-trans isomerase D OS=Mus musculus OX=10090 GN=Ppid PE=1 SV=3
Q9CR25	Q9CR25	4	4	4	Diphthamide biosynthesis protein 2	Dph2	sp|Q9CR25|DPH2_MOUSE 2-(3-amino-3-carboxypropyl)histidine synthase subunit 2 OS=Mus musculus OX=10090 GN=Dph2 PE=1 SV=1
Q9CR26	Q9CR26	2	2	1	Vacuolar protein sorting-associated protein VTA1 homolog	Vta1	sp|Q9CR26|VTA1_MOUSE Vacuolar protein sorting-associated protein VTA1 homolog OS=Mus musculus OX=10090 GN=Vta1 PE=1 SV=1
Q9CR27	Q9CR27	1	1	1	WASH complex subunit CCDC53	Ccdc53	sp|Q9CR27|WASC3_MOUSE WASH complex subunit 3 OS=Mus musculus OX=10090 GN=Washc3 PE=1 SV=1
Q9CR29	Q9CR29	2	2	2	Coiled-coil domain-containing protein 43	Ccdc43	sp|Q9CR29|CCD43_MOUSE Coiled-coil domain-containing protein 43 OS=Mus musculus OX=10090 GN=Ccdc43 PE=1 SV=1
Q9CR41	Q9CR41	4	4	3	Huntingtin-interacting protein K	Hypk	sp|Q9CR41|HYPK_MOUSE Huntingtin-interacting protein K OS=Mus musculus OX=10090 GN=Hypk PE=1 SV=2
Q9CR51	Q9CR51	3	3	2	V-type proton ATPase subunit G 1	Atp6v1g1	sp|Q9CR51|VATG1_MOUSE V-type proton ATPase subunit G 1 OS=Mus musculus OX=10090 GN=Atp6v1g1 PE=1 SV=3
Q9CR57	Q9CR57	5	5	5	60S ribosomal protein L14	Rpl14	sp|Q9CR57|RL14_MOUSE 60S ribosomal protein L14 OS=Mus musculus OX=10090 GN=Rpl14 PE=1 SV=3
Q9CR59	Q9CR59	1	1	1	Growth arrest and DNA damage-inducible proteins-interacting protein 1	Gadd45gip1	sp|Q9CR59|G45IP_MOUSE Growth arrest and DNA damage-inducible proteins-interacting protein 1 OS=Mus musculus OX=10090 GN=Gadd45gip1 PE=1 SV=1
Q9CR86	Q9CR86	1	1	1	Calcium-regulated heat stable protein 1	Carhsp1	sp|Q9CR86|CHSP1_MOUSE Calcium-regulated heat stable protein 1 OS=Mus musculus OX=10090 GN=Carhsp1 PE=1 SV=1
Q9CR98	Q9CR98	6	6	6	Protein FAM136A	Fam136a	sp|Q9CR98|F136A_MOUSE Protein FAM136A OS=Mus musculus OX=10090 GN=Fam136a PE=1 SV=1
Q9CRA8	Q9CRA8	7	7	7	Exosome complex component RRP46	Exosc5	sp|Q9CRA8|EXOS5_MOUSE Exosome complex component RRP46 OS=Mus musculus OX=10090 GN=Exosc5 PE=1 SV=1
Q9CRB2	Q9CRB2	2	2	2	H/ACA ribonucleoprotein complex subunit 2	Nhp2	sp|Q9CRB2|NHP2_MOUSE H/ACA ribonucleoprotein complex subunit 2 OS=Mus musculus OX=10090 GN=Nhp2 PE=1 SV=1
Q9CRC3	Q9CRC3	1	1	1	UPF0235 protein C15orf40 homolog		sp|Q9CRC3|CO040_MOUSE UPF0235 protein C15orf40 homolog OS=Mus musculus OX=10090 PE=1 SV=1
Q9CRC8	Q9CRC8	5	5	5	Leucine-rich repeat-containing protein 40	Lrrc40	sp|Q9CRC8|LRC40_MOUSE Leucine-rich repeat-containing protein 40 OS=Mus musculus OX=10090 GN=Lrrc40 PE=1 SV=2
Q9CRT8	Q9CRT8	13	13	13	Exportin-T	Xpot	sp|Q9CRT8|XPOT_MOUSE Exportin-T OS=Mus musculus OX=10090 GN=Xpot PE=1 SV=3
Q9CS42	Q9CS42	11	5	5	Ribose-phosphate pyrophosphokinase 2	Prps2	sp|Q9CS42|PRPS2_MOUSE Ribose-phosphate pyrophosphokinase 2 OS=Mus musculus OX=10090 GN=Prps2 PE=1 SV=4
Q9CSH3	Q9CSH3	10	10	10	Exosome complex exonuclease RRP44	Dis3	sp|Q9CSH3|RRP44_MOUSE Exosome complex exonuclease RRP44 OS=Mus musculus OX=10090 GN=Dis3 PE=1 SV=4
Q9CSN1	Q9CSN1	6	6	6	SNW domain-containing protein 1	Snw1	sp|Q9CSN1|SNW1_MOUSE SNW domain-containing protein 1 OS=Mus musculus OX=10090 GN=Snw1 PE=1 SV=3
Q9CSU0;Q8VDS4	Q9CSU0	4;1	4;1	4;1	Regulation of nuclear pre-mRNA domain-containing protein 1B	Rprd1b	sp|Q9CSU0|RPR1B_MOUSE Regulation of nuclear pre-mRNA domain-containing protein 1B OS=Mus musculus OX=10090 GN=Rprd1b PE=1 SV=2
Q9CT10	Q9CT10	9	9	9	Ran-binding protein 3	Ranbp3	sp|Q9CT10|RANB3_MOUSE Ran-binding protein 3 OS=Mus musculus OX=10090 GN=Ranbp3 PE=1 SV=2
Q9CU62	Q9CU62	5	5	4	Structural maintenance of chromosomes protein 1A	Smc1a	sp|Q9CU62|SMC1A_MOUSE Structural maintenance of chromosomes protein 1A OS=Mus musculus OX=10090 GN=Smc1a PE=1 SV=4
Q9CVB6	Q9CVB6	17	17	17	Actin-related protein 2/3 complex subunit 2	Arpc2	sp|Q9CVB6|ARPC2_MOUSE Actin-related protein 2/3 complex subunit 2 OS=Mus musculus OX=10090 GN=Arpc2 PE=1 SV=3
Q9CW03	Q9CW03	13	13	13	Structural maintenance of chromosomes protein 3	Smc3	sp|Q9CW03|SMC3_MOUSE Structural maintenance of chromosomes protein 3 OS=Mus musculus OX=10090 GN=Smc3 PE=1 SV=2
Q9CW46	Q9CW46	6	6	6	Ribonucleoprotein PTB-binding 1	Raver1	sp|Q9CW46|RAVR1_MOUSE Ribonucleoprotein PTB-binding 1 OS=Mus musculus OX=10090 GN=Raver1 PE=1 SV=2
Q9CWI3	Q9CWI3	5	5	4	BRCA2 and CDKN1A-interacting protein	Bccip	sp|Q9CWI3|BCCIP_MOUSE BRCA2 and CDKN1A-interacting protein OS=Mus musculus OX=10090 GN=Bccip PE=1 SV=1
Q9CWJ9	Q9CWJ9	28	28	28	Bifunctional purine biosynthesis protein PURH;Phosphoribosylaminoimidazolecarboxamide formyltransferase;IMP cyclohydrolase	Atic	sp|Q9CWJ9|PUR9_MOUSE Bifunctional purine biosynthesis protein PURH OS=Mus musculus OX=10090 GN=Atic PE=1 SV=2
Q9CWK8	Q9CWK8	18	18	16	Sorting nexin-2	Snx2	sp|Q9CWK8|SNX2_MOUSE Sorting nexin-2 OS=Mus musculus OX=10090 GN=Snx2 PE=1 SV=2
Q9CWL8	Q9CWL8	3	3	3	Beta-catenin-like protein 1	Ctnnbl1	sp|Q9CWL8|CTBL1_MOUSE Beta-catenin-like protein 1 OS=Mus musculus OX=10090 GN=Ctnnbl1 PE=1 SV=1
Q9CWM4	Q9CWM4	7	7	6	Prefoldin subunit 1	Pfdn1	sp|Q9CWM4|PFD1_MOUSE Prefoldin subunit 1 OS=Mus musculus OX=10090 GN=Pfdn1 PE=1 SV=1
Q9CWQ0	Q9CWQ0	4	4	4	Diphthine synthase	Dph5	sp|Q9CWQ0|DPH5_MOUSE Diphthine methyl ester synthase OS=Mus musculus OX=10090 GN=Dph5 PE=1 SV=2
Q9CWR1	Q9CWR1	3	3	3	WD repeat-containing protein 73	Wdr73	sp|Q9CWR1|WDR73_MOUSE WD repeat-containing protein 73 OS=Mus musculus OX=10090 GN=Wdr73 PE=1 SV=1
Q9CWS0	Q9CWS0	3	3	3	N(G),N(G)-dimethylarginine dimethylaminohydrolase 1	Ddah1	sp|Q9CWS0|DDAH1_MOUSE N(G),N(G)-dimethylarginine dimethylaminohydrolase 1 OS=Mus musculus OX=10090 GN=Ddah1 PE=1 SV=3
Q9CWS4	Q9CWS4	1	1	1	Integrator complex subunit 11	Cpsf3l	sp|Q9CWS4|INT11_MOUSE Integrator complex subunit 11 OS=Mus musculus OX=10090 GN=Ints11 PE=1 SV=1
Q9CWU4	Q9CWU4	3	3	3	UPF0690 protein C1orf52 homolog		sp|Q9CWU4|CA052_MOUSE UPF0690 protein C1orf52 homolog OS=Mus musculus OX=10090 PE=1 SV=1
Q9CWU9	Q9CWU9	4	4	4	Nucleoporin Nup37	Nup37	sp|Q9CWU9|NUP37_MOUSE Nucleoporin Nup37 OS=Mus musculus OX=10090 GN=Nup37 PE=1 SV=2
Q9CWW6	Q9CWW6	3	3	2	Peptidyl-prolyl cis-trans isomerase NIMA-interacting 4	Pin4	sp|Q9CWW6|PIN4_MOUSE Peptidyl-prolyl cis-trans isomerase NIMA-interacting 4 OS=Mus musculus OX=10090 GN=Pin4 PE=1 SV=1
Q9CWY8	Q9CWY8	7	7	7	Ribonuclease H2 subunit A	Rnaseh2a	sp|Q9CWY8|RNH2A_MOUSE Ribonuclease H2 subunit A OS=Mus musculus OX=10090 GN=Rnaseh2a PE=1 SV=2
Q9CWZ3	Q9CWZ3	3	3	3	RNA-binding protein 8A	Rbm8a	sp|Q9CWZ3|RBM8A_MOUSE RNA-binding protein 8A OS=Mus musculus OX=10090 GN=Rbm8a PE=1 SV=4
Q9CX00	Q9CX00	2	2	2	IST1 homolog	Ist1	sp|Q9CX00|IST1_MOUSE IST1 homolog OS=Mus musculus OX=10090 GN=Ist1 PE=1 SV=1
Q9CX34	Q9CX34	8	8	8	Suppressor of G2 allele of SKP1 homolog	Sugt1	sp|Q9CX34|SGT1_MOUSE Protein SGT1 homolog OS=Mus musculus OX=10090 GN=Sugt1 PE=1 SV=3
Q9CX56	Q9CX56	8	8	8	26S proteasome non-ATPase regulatory subunit 8	Psmd8	sp|Q9CX56|PSMD8_MOUSE 26S proteasome non-ATPase regulatory subunit 8 OS=Mus musculus OX=10090 GN=Psmd8 PE=1 SV=2
Q9CX86	Q9CX86	2	2	2	Heterogeneous nuclear ribonucleoprotein A0	Hnrnpa0	sp|Q9CX86|ROA0_MOUSE Heterogeneous nuclear ribonucleoprotein A0 OS=Mus musculus OX=10090 GN=Hnrnpa0 PE=1 SV=1
Q9CX97	Q9CX97	4	4	4	WD repeat-containing protein 55	Wdr55	sp|Q9CX97|WDR55_MOUSE WD repeat-containing protein 55 OS=Mus musculus OX=10090 GN=Wdr55 PE=1 SV=2
Q9CXF4	Q9CXF4	7	7	7	TBC1 domain family member 15	Tbc1d15	sp|Q9CXF4|TBC15_MOUSE TBC1 domain family member 15 OS=Mus musculus OX=10090 GN=Tbc1d15 PE=1 SV=1
Q9CXI0	Q9CXI0	1	1	1	2-methoxy-6-polyprenyl-1,4-benzoquinol methylase, mitochondrial	Coq5	sp|Q9CXI0|COQ5_MOUSE 2-methoxy-6-polyprenyl-1,4-benzoquinol methylase, mitochondrial OS=Mus musculus OX=10090 GN=Coq5 PE=1 SV=2
Q9CXI5	Q9CXI5	5	5	5	Mesencephalic astrocyte-derived neurotrophic factor	Manf	sp|Q9CXI5|MANF_MOUSE Mesencephalic astrocyte-derived neurotrophic factor OS=Mus musculus OX=10090 GN=Manf PE=1 SV=1
Q9CXT8	Q9CXT8	8	8	7	Mitochondrial-processing peptidase subunit beta	Pmpcb	sp|Q9CXT8|MPPB_MOUSE Mitochondrial-processing peptidase subunit beta OS=Mus musculus OX=10090 GN=Pmpcb PE=1 SV=1
Q9CXW2	Q9CXW2	2	2	2	28S ribosomal protein S22, mitochondrial	Mrps22	sp|Q9CXW2|RT22_MOUSE 28S ribosomal protein S22, mitochondrial OS=Mus musculus OX=10090 GN=Mrps22 PE=1 SV=1
Q9CXW3	Q9CXW3	12	12	12	Calcyclin-binding protein	Cacybp	sp|Q9CXW3|CYBP_MOUSE Calcyclin-binding protein OS=Mus musculus OX=10090 GN=Cacybp PE=1 SV=1
Q9CXW4	Q9CXW4	4	4	3	60S ribosomal protein L11	Rpl11	sp|Q9CXW4|RL11_MOUSE 60S ribosomal protein L11 OS=Mus musculus OX=10090 GN=Rpl11 PE=1 SV=4
Q9CXX9	Q9CXX9	1	1	1	CUE domain-containing protein 2	Cuedc2	sp|Q9CXX9|CUED2_MOUSE CUE domain-containing protein 2 OS=Mus musculus OX=10090 GN=Cuedc2 PE=1 SV=1
Q9CXY6	Q9CXY6	6	6	6	Interleukin enhancer-binding factor 2	Ilf2	sp|Q9CXY6|ILF2_MOUSE Interleukin enhancer-binding factor 2 OS=Mus musculus OX=10090 GN=Ilf2 PE=1 SV=1
Q9CY52	Q9CY52	3	3	3	Probable tRNA(His) guanylyltransferase	Thg1l	sp|Q9CY52|THG1_MOUSE Probable tRNA(His) guanylyltransferase OS=Mus musculus OX=10090 GN=Thg1l PE=1 SV=1
Q9CY58	Q9CY58	9	9	9	Plasminogen activator inhibitor 1 RNA-binding protein	Serbp1	sp|Q9CY58|PAIRB_MOUSE Plasminogen activator inhibitor 1 RNA-binding protein OS=Mus musculus OX=10090 GN=Serbp1 PE=1 SV=2
Q9CY64	Q9CY64	16	16	16	Biliverdin reductase A	Blvra	sp|Q9CY64|BIEA_MOUSE Biliverdin reductase A OS=Mus musculus OX=10090 GN=Blvra PE=1 SV=1
Q9CY94	Q9CY94	2	2	2	DNA replication complex GINS protein PSF3	Gins3	sp|Q9CY94|PSF3_MOUSE DNA replication complex GINS protein PSF3 OS=Mus musculus OX=10090 GN=Gins3 PE=2 SV=1
Q9CYA0	Q9CYA0	7	7	7	Cysteine-rich with EGF-like domain protein 2	Creld2	sp|Q9CYA0|CREL2_MOUSE Protein disulfide isomerase Creld2 OS=Mus musculus OX=10090 GN=Creld2 PE=1 SV=1
Q9CYG7	Q9CYG7	12	12	12	Mitochondrial import receptor subunit TOM34	Tomm34	sp|Q9CYG7|TOM34_MOUSE Mitochondrial import receptor subunit TOM34 OS=Mus musculus OX=10090 GN=Tomm34 PE=1 SV=1
Q9CYR0	Q9CYR0	6	6	6	Single-stranded DNA-binding protein, mitochondrial	Ssbp1	sp|Q9CYR0|SSBP_MOUSE Single-stranded DNA-binding protein, mitochondrial OS=Mus musculus OX=10090 GN=Ssbp1 PE=1 SV=1
Q9CYR6	Q9CYR6	8	8	8	Phosphoacetylglucosamine mutase	Pgm3	sp|Q9CYR6|AGM1_MOUSE Phosphoacetylglucosamine mutase OS=Mus musculus OX=10090 GN=Pgm3 PE=1 SV=1
Q9CYW4	Q9CYW4	1	1	1	Haloacid dehalogenase-like hydrolase domain-containing protein 3	Hdhd3	sp|Q9CYW4|HDHD3_MOUSE Haloacid dehalogenase-like hydrolase domain-containing protein 3 OS=Mus musculus OX=10090 GN=Hdhd3 PE=1 SV=1
Q9CYX7	Q9CYX7	2	2	2	RRP15-like protein	Rrp15	sp|Q9CYX7|RRP15_MOUSE RRP15-like protein OS=Mus musculus OX=10090 GN=Rrp15 PE=1 SV=2
Q9CYZ2	Q9CYZ2	7	7	7	Tumor protein D54	Tpd52l2	sp|Q9CYZ2|TPD54_MOUSE Tumor protein D54 OS=Mus musculus OX=10090 GN=Tpd52l2 PE=1 SV=1
Q9CZ04	Q9CZ04	6	6	6	COP9 signalosome complex subunit 7a	Cops7a	sp|Q9CZ04|CSN7A_MOUSE COP9 signalosome complex subunit 7a OS=Mus musculus OX=10090 GN=Cops7a PE=1 SV=2
Q9CZ13	Q9CZ13	5	4	4	Cytochrome b-c1 complex subunit 1, mitochondrial	Uqcrc1	sp|Q9CZ13|QCR1_MOUSE Cytochrome b-c1 complex subunit 1, mitochondrial OS=Mus musculus OX=10090 GN=Uqcrc1 PE=1 SV=2
Q9CZ30	Q9CZ30	20	20	20	Obg-like ATPase 1	Ola1	sp|Q9CZ30|OLA1_MOUSE Obg-like ATPase 1 OS=Mus musculus OX=10090 GN=Ola1 PE=1 SV=1
Q9CZ42	Q9CZ42	6	6	6	ATP-dependent (S)-NAD(P)H-hydrate dehydratase	Carkd	sp|Q9CZ42|NNRD_MOUSE ATP-dependent (S)-NAD(P)H-hydrate dehydratase OS=Mus musculus OX=10090 GN=Naxd PE=1 SV=1
Q9CZ44	Q9CZ44	17	17	17	NSFL1 cofactor p47	Nsfl1c	sp|Q9CZ44|NSF1C_MOUSE NSFL1 cofactor p47 OS=Mus musculus OX=10090 GN=Nsfl1c PE=1 SV=1
Q9CZD3	Q9CZD3	27	27	27	Glycine--tRNA ligase	Gars	sp|Q9CZD3|GARS_MOUSE Glycine--tRNA ligase OS=Mus musculus OX=10090 GN=Gars PE=1 SV=1
Q9CZH3	Q9CZH3	5	5	4	Proteasome assembly chaperone 3	Psmg3	sp|Q9CZH3|PSMG3_MOUSE Proteasome assembly chaperone 3 OS=Mus musculus OX=10090 GN=Psmg3 PE=1 SV=1
Q9CZM2	Q9CZM2	9	9	9	60S ribosomal protein L15	Rpl15	sp|Q9CZM2|RL15_MOUSE 60S ribosomal protein L15 OS=Mus musculus OX=10090 GN=Rpl15 PE=1 SV=4
Q9CZN7	Q9CZN7	29	29	28	Serine hydroxymethyltransferase	Shmt2	sp|Q9CZN7|GLYM_MOUSE Serine hydroxymethyltransferase, mitochondrial OS=Mus musculus OX=10090 GN=Shmt2 PE=1 SV=1
Q9CZR8	Q9CZR8	3	3	3	Elongation factor Ts, mitochondrial	Tsfm	sp|Q9CZR8|EFTS_MOUSE Elongation factor Ts, mitochondrial OS=Mus musculus OX=10090 GN=Tsfm PE=1 SV=1
Q9CZS1	Q9CZS1	2	1	1	Aldehyde dehydrogenase X, mitochondrial	Aldh1b1	sp|Q9CZS1|AL1B1_MOUSE Aldehyde dehydrogenase X, mitochondrial OS=Mus musculus OX=10090 GN=Aldh1b1 PE=1 SV=1
Q9CZU3	Q9CZU3	9	9	8	Superkiller viralicidic activity 2-like 2	Skiv2l2	sp|Q9CZU3|MTREX_MOUSE Exosome RNA helicase MTR4 OS=Mus musculus OX=10090 GN=Mtrex PE=1 SV=1
Q9CZU6	Q9CZU6	16	16	16	Citrate synthase, mitochondrial	Cs	sp|Q9CZU6|CISY_MOUSE Citrate synthase, mitochondrial OS=Mus musculus OX=10090 GN=Cs PE=1 SV=1
Q9CZX0	Q9CZX0	3	3	3	Elongator complex protein 3	Elp3	sp|Q9CZX0|ELP3_MOUSE Elongator complex protein 3 OS=Mus musculus OX=10090 GN=Elp3 PE=1 SV=1
Q9CZX8	Q9CZX8	10	10	10	40S ribosomal protein S19	Rps19	sp|Q9CZX8|RS19_MOUSE 40S ribosomal protein S19 OS=Mus musculus OX=10090 GN=Rps19 PE=1 SV=3
Q9CZY3	Q9CZY3	6	6	2	Ubiquitin-conjugating enzyme E2 variant 1	Ube2v1	sp|Q9CZY3|UB2V1_MOUSE Ubiquitin-conjugating enzyme E2 variant 1 OS=Mus musculus OX=10090 GN=Ube2v1 PE=1 SV=1
Q9D051	Q9D051	11	11	10	Pyruvate dehydrogenase E1 component subunit beta, mitochondrial	Pdhb	sp|Q9D051|ODPB_MOUSE Pyruvate dehydrogenase E1 component subunit beta, mitochondrial OS=Mus musculus OX=10090 GN=Pdhb PE=1 SV=1
Q9D071	Q9D071	14	14	14	MMS19 nucleotide excision repair protein homolog	Mms19	sp|Q9D071|MMS19_MOUSE MMS19 nucleotide excision repair protein homolog OS=Mus musculus OX=10090 GN=Mms19 PE=1 SV=1
Q9D0B6	Q9D0B6	8	8	8	Protein PBDC1	Pbdc1	sp|Q9D0B6|PBDC1_MOUSE Protein PBDC1 OS=Mus musculus OX=10090 GN=Pbdc1 PE=1 SV=1
Q9D0C4	Q9D0C4	4	4	4	tRNA (guanine(37)-N1)-methyltransferase	Trmt5	sp|Q9D0C4|TRM5_MOUSE tRNA (guanine(37)-N1)-methyltransferase OS=Mus musculus OX=10090 GN=Trmt5 PE=1 SV=1
Q9D0D4	Q9D0D4	2	2	2	Probable dimethyladenosine transferase	Dimt1	sp|Q9D0D4|DIM1_MOUSE Probable dimethyladenosine transferase OS=Mus musculus OX=10090 GN=Dimt1 PE=2 SV=1
Q9D0E1	Q9D0E1	7	7	6	Heterogeneous nuclear ribonucleoprotein M	Hnrnpm	sp|Q9D0E1|HNRPM_MOUSE Heterogeneous nuclear ribonucleoprotein M OS=Mus musculus OX=10090 GN=Hnrnpm PE=1 SV=3
Q9D0F6	Q9D0F6	4	4	4	Replication factor C subunit 5	Rfc5	sp|Q9D0F6|RFC5_MOUSE Replication factor C subunit 5 OS=Mus musculus OX=10090 GN=Rfc5 PE=1 SV=1
Q9D0F9	Q9D0F9	26	26	26	Phosphoglucomutase-1	Pgm1	sp|Q9D0F9|PGM1_MOUSE Phosphoglucomutase-1 OS=Mus musculus OX=10090 GN=Pgm1 PE=1 SV=4
Q9D0I9	Q9D0I9	38	38	38	Arginine--tRNA ligase, cytoplasmic	Rars	sp|Q9D0I9|SYRC_MOUSE Arginine--tRNA ligase, cytoplasmic OS=Mus musculus OX=10090 GN=Rars PE=1 SV=2
Q9D0J4	Q9D0J4	4	4	4	ADP-ribosylation factor-like protein 2	Arl2	sp|Q9D0J4|ARL2_MOUSE ADP-ribosylation factor-like protein 2 OS=Mus musculus OX=10090 GN=Arl2 PE=1 SV=1
Q9D0J8	Q9D0J8	2	2	2	Parathymosin	Ptms	sp|Q9D0J8|PTMS_MOUSE Parathymosin OS=Mus musculus OX=10090 GN=Ptms PE=1 SV=3
Q9D0K2	Q9D0K2	16	16	16	Succinyl-CoA:3-ketoacid coenzyme A transferase 1, mitochondrial	Oxct1	sp|Q9D0K2|SCOT1_MOUSE Succinyl-CoA:3-ketoacid coenzyme A transferase 1, mitochondrial OS=Mus musculus OX=10090 GN=Oxct1 PE=1 SV=1
Q9D0L8	Q9D0L8	11	11	11	mRNA cap guanine-N7 methyltransferase	Rnmt	sp|Q9D0L8|MCES_MOUSE mRNA cap guanine-N7 methyltransferase OS=Mus musculus OX=10090 GN=Rnmt PE=1 SV=1
Q9D0M0	Q9D0M0	6	6	6	Exosome complex exonuclease RRP42	Exosc7	sp|Q9D0M0|EXOS7_MOUSE Exosome complex exonuclease RRP42 OS=Mus musculus OX=10090 GN=Exosc7 PE=1 SV=2
Q9D0M1	Q9D0M1	9	7	6	Phosphoribosyl pyrophosphate synthase-associated protein 1	Prpsap1	sp|Q9D0M1|KPRA_MOUSE Phosphoribosyl pyrophosphate synthase-associated protein 1 OS=Mus musculus OX=10090 GN=Prpsap1 PE=1 SV=1
Q9D0M5	Q9D0M5	4	2	2	Dynein light chain 2, cytoplasmic	Dynll2	sp|Q9D0M5|DYL2_MOUSE Dynein light chain 2, cytoplasmic OS=Mus musculus OX=10090 GN=Dynll2 PE=1 SV=1
Q9D0Q7	Q9D0Q7	1	1	1	39S ribosomal protein L45, mitochondrial	Mrpl45	sp|Q9D0Q7|RM45_MOUSE 39S ribosomal protein L45, mitochondrial OS=Mus musculus OX=10090 GN=Mrpl45 PE=1 SV=1
Q9D0R2	Q9D0R2	31	31	30	Threonine--tRNA ligase, cytoplasmic	Tars	sp|Q9D0R2|SYTC_MOUSE Threonine--tRNA ligase, cytoplasmic OS=Mus musculus OX=10090 GN=Tars PE=1 SV=2
Q9D0R8	Q9D0R8	2	2	2	Protein LSM12 homolog	Lsm12	sp|Q9D0R8|LSM12_MOUSE Protein LSM12 homolog OS=Mus musculus OX=10090 GN=Lsm12 PE=1 SV=1
Q9D0R9	Q9D0R9	3	3	3	WD repeat-containing protein 89	Wdr89	sp|Q9D0R9|WDR89_MOUSE WD repeat-containing protein 89 OS=Mus musculus OX=10090 GN=Wdr89 PE=2 SV=1
Q9D0S9	Q9D0S9	1	1	1	Histidine triad nucleotide-binding protein 2, mitochondrial	Hint2	sp|Q9D0S9|HINT2_MOUSE Histidine triad nucleotide-binding protein 2, mitochondrial OS=Mus musculus OX=10090 GN=Hint2 PE=1 SV=1
Q9D0T1	Q9D0T1	4	4	4	NHP2-like protein 1;NHP2-like protein 1, N-terminally processed	Nhp2l1	sp|Q9D0T1|NH2L1_MOUSE NHP2-like protein 1 OS=Mus musculus OX=10090 GN=Snu13 PE=1 SV=4
Q9D0W5	Q9D0W5	2	2	2	Peptidyl-prolyl cis-trans isomerase-like 1	Ppil1	sp|Q9D0W5|PPIL1_MOUSE Peptidyl-prolyl cis-trans isomerase-like 1 OS=Mus musculus OX=10090 GN=Ppil1 PE=1 SV=1
Q9D125	Q9D125	1	1	1	28S ribosomal protein S25, mitochondrial	Mrps25	sp|Q9D125|RT25_MOUSE 28S ribosomal protein S25, mitochondrial OS=Mus musculus OX=10090 GN=Mrps25 PE=1 SV=1
Q9D154;Q8VHP7;Q5SV42;Q9JK88	Q9D154	17;6;4;1	17;6;4;1	17;6;4;1	Leukocyte elastase inhibitor A	Serpinb1a	sp|Q9D154|ILEUA_MOUSE Leukocyte elastase inhibitor A OS=Mus musculus OX=10090 GN=Serpinb1a PE=1 SV=1
Q9D172	Q9D172	5	5	5	ES1 protein homolog, mitochondrial	D10Jhu81e	sp|Q9D172|GAL3A_MOUSE Glutamine amidotransferase-like class 1 domain-containing protein 3A, mitochondrial OS=Mus musculus OX=10090 GN=Gatd3a PE=1 SV=1
Q9D187	Q9D187	4	4	4	Mitotic spindle-associated MMXD complex subunit MIP18	Fam96b	sp|Q9D187|CIA2B_MOUSE Cytosolic iron-sulfur assembly component 2B OS=Mus musculus OX=10090 GN=Ciao2b PE=1 SV=1
Q9D1A2	Q9D1A2	22	22	22	Cytosolic non-specific dipeptidase	Cndp2	sp|Q9D1A2|CNDP2_MOUSE Cytosolic non-specific dipeptidase OS=Mus musculus OX=10090 GN=Cndp2 PE=1 SV=1
Q9D1C1	Q9D1C1	2	2	2	Ubiquitin-conjugating enzyme E2 C	Ube2c	sp|Q9D1C1|UBE2C_MOUSE Ubiquitin-conjugating enzyme E2 C OS=Mus musculus OX=10090 GN=Ube2c PE=1 SV=1
Q9D1E6	Q9D1E6	4	4	4	Tubulin-folding cofactor B	Tbcb	sp|Q9D1E6|TBCB_MOUSE Tubulin-folding cofactor B OS=Mus musculus OX=10090 GN=Tbcb PE=1 SV=2
Q9D1G1	Q9D1G1	9	3	3	Ras-related protein Rab-1B	Rab1b	sp|Q9D1G1|RAB1B_MOUSE Ras-related protein Rab-1B OS=Mus musculus OX=10090 GN=Rab1b PE=1 SV=1
Q9D1G2	Q9D1G2	4	4	4	Phosphomevalonate kinase	Pmvk	sp|Q9D1G2|PMVK_MOUSE Phosphomevalonate kinase OS=Mus musculus OX=10090 GN=Pmvk PE=1 SV=3
Q9D1H7	Q9D1H7	2	2	2	Golgi to ER traffic protein 4 homolog	Get4	sp|Q9D1H7|GET4_MOUSE Golgi to ER traffic protein 4 homolog OS=Mus musculus OX=10090 GN=Get4 PE=1 SV=2
Q9D1J1	Q9D1J1	4	4	4	Adaptin ear-binding coat-associated protein 2	Necap2	sp|Q9D1J1|NECP2_MOUSE Adaptin ear-binding coat-associated protein 2 OS=Mus musculus OX=10090 GN=Necap2 PE=1 SV=1
Q9D1J3	Q9D1J3	8	8	8	SAP domain-containing ribonucleoprotein	Sarnp	sp|Q9D1J3|SARNP_MOUSE SAP domain-containing ribonucleoprotein OS=Mus musculus OX=10090 GN=Sarnp PE=1 SV=3
Q9D1K2	Q9D1K2	4	4	4	V-type proton ATPase subunit F	Atp6v1f	sp|Q9D1K2|VATF_MOUSE V-type proton ATPase subunit F OS=Mus musculus OX=10090 GN=Atp6v1f PE=1 SV=2
Q9D1L0	Q9D1L0	4	4	4	Coiled-coil-helix-coiled-coil-helix domain-containing protein 2	Chchd2	sp|Q9D1L0|CHCH2_MOUSE Coiled-coil-helix-coiled-coil-helix domain-containing protein 2 OS=Mus musculus OX=10090 GN=Chchd2 PE=2 SV=1
Q9D1L9	Q9D1L9	1	1	1	Ragulator complex protein LAMTOR5	Lamtor5	sp|Q9D1L9|LTOR5_MOUSE Ragulator complex protein LAMTOR5 OS=Mus musculus OX=10090 GN=Lamtor5 PE=1 SV=1
Q9D1M0	Q9D1M0	7	7	6	Protein SEC13 homolog	Sec13	sp|Q9D1M0|SEC13_MOUSE Protein SEC13 homolog OS=Mus musculus OX=10090 GN=Sec13 PE=1 SV=3
Q9D1M4	Q9D1M4	4	4	4	Eukaryotic translation elongation factor 1 epsilon-1	Eef1e1	sp|Q9D1M4|MCA3_MOUSE Eukaryotic translation elongation factor 1 epsilon-1 OS=Mus musculus OX=10090 GN=Eef1e1 PE=1 SV=1
Q9D1P0	Q9D1P0	1	1	1	39S ribosomal protein L13, mitochondrial	Mrpl13	sp|Q9D1P0|RM13_MOUSE 39S ribosomal protein L13, mitochondrial OS=Mus musculus OX=10090 GN=Mrpl13 PE=1 SV=1
Q9D1P4	Q9D1P4	9	9	9	Cysteine and histidine-rich domain-containing protein 1	Chordc1	sp|Q9D1P4|CHRD1_MOUSE Cysteine and histidine-rich domain-containing protein 1 OS=Mus musculus OX=10090 GN=Chordc1 PE=1 SV=1
Q9D1Q6	Q9D1Q6	5	5	5	Endoplasmic reticulum resident protein 44	Erp44	sp|Q9D1Q6|ERP44_MOUSE Endoplasmic reticulum resident protein 44 OS=Mus musculus OX=10090 GN=Erp44 PE=1 SV=1
Q9D1R9	Q9D1R9	4	4	4	60S ribosomal protein L34	Rpl34	sp|Q9D1R9|RL34_MOUSE 60S ribosomal protein L34 OS=Mus musculus OX=10090 GN=Rpl34 PE=1 SV=2
Q9D211	Q9D211	1	1	1	CDKN2AIP N-terminal-like protein	Cdkn2aipnl	sp|Q9D211|C2AIL_MOUSE CDKN2AIP N-terminal-like protein OS=Mus musculus OX=10090 GN=Cdkn2aipnl PE=3 SV=1
Q9D273	Q9D273	1	1	1	Cob(I)yrinic acid a,c-diamide adenosyltransferase, mitochondrial	Mmab	sp|Q9D273|MMAB_MOUSE Corrinoid adenosyltransferase OS=Mus musculus OX=10090 GN=Mmab PE=1 SV=1
Q9D287	Q9D287	2	2	2	Pre-mRNA-splicing factor SPF27	Bcas2	sp|Q9D287|SPF27_MOUSE Pre-mRNA-splicing factor SPF27 OS=Mus musculus OX=10090 GN=Bcas2 PE=1 SV=1
Q9D2E2	Q9D2E2	2	2	2	Target of EGR1 protein 1	Toe1	sp|Q9D2E2|TOE1_MOUSE Target of EGR1 protein 1 OS=Mus musculus OX=10090 GN=Toe1 PE=1 SV=1
Q9D2G2	Q9D2G2	9	9	9	Dihydrolipoyllysine-residue succinyltransferase component of 2-oxoglutarate dehydrogenase complex, mitochondrial	Dlst	sp|Q9D2G2|ODO2_MOUSE Dihydrolipoyllysine-residue succinyltransferase component of 2-oxoglutarate dehydrogenase complex, mitochondrial OS=Mus musculus OX=10090 GN=Dlst PE=1 SV=1
Q9D2M8	Q9D2M8	5	1	1	Ubiquitin-conjugating enzyme E2 variant 2	Ube2v2	sp|Q9D2M8|UB2V2_MOUSE Ubiquitin-conjugating enzyme E2 variant 2 OS=Mus musculus OX=10090 GN=Ube2v2 PE=1 SV=4
Q9D2P4	Q9D2P4	1	1	1	Ubiquitin-related modifier 1	Urm1	sp|Q9D2P4|URM1_MOUSE Ubiquitin-related modifier 1 OS=Mus musculus OX=10090 GN=Urm1 PE=1 SV=1
Q9D2R0	Q9D2R0	8	8	8	Acetoacetyl-CoA synthetase	Aacs	sp|Q9D2R0|AACS_MOUSE Acetoacetyl-CoA synthetase OS=Mus musculus OX=10090 GN=Aacs PE=1 SV=1
Q9D2V7	Q9D2V7	9	9	9	Coronin-7	Coro7	sp|Q9D2V7|CORO7_MOUSE Coronin-7 OS=Mus musculus OX=10090 GN=Coro7 PE=1 SV=2
Q9D2Y4	Q9D2Y4	9	9	9	Mixed lineage kinase domain-like protein	Mlkl	sp|Q9D2Y4|MLKL_MOUSE Mixed lineage kinase domain-like protein OS=Mus musculus OX=10090 GN=Mlkl PE=1 SV=1
Q9D338	Q9D338	1	1	1	39S ribosomal protein L19, mitochondrial	Mrpl19	sp|Q9D338|RM19_MOUSE 39S ribosomal protein L19, mitochondrial OS=Mus musculus OX=10090 GN=Mrpl19 PE=1 SV=1
Q9D358	Q9D358	5	5	5	Low molecular weight phosphotyrosine protein phosphatase	Acp1	sp|Q9D358|PPAC_MOUSE Low molecular weight phosphotyrosine protein phosphatase OS=Mus musculus OX=10090 GN=Acp1 PE=1 SV=3
Q9D3D9	Q9D3D9	2	2	2	ATP synthase subunit delta, mitochondrial	Atp5d	sp|Q9D3D9|ATPD_MOUSE ATP synthase subunit delta, mitochondrial OS=Mus musculus OX=10090 GN=Atp5f1d PE=1 SV=1
Q9D404	Q9D404	1	1	1	3-oxoacyl-[acyl-carrier-protein] synthase, mitochondrial	Oxsm	sp|Q9D404|OXSM_MOUSE 3-oxoacyl-[acyl-carrier-protein] synthase, mitochondrial OS=Mus musculus OX=10090 GN=Oxsm PE=1 SV=1
Q9D483	Q9D483	2	2	2	DNA-directed RNA polymerase III subunit RPC3	Polr3c	sp|Q9D483|RPC3_MOUSE DNA-directed RNA polymerase III subunit RPC3 OS=Mus musculus OX=10090 GN=Polr3c PE=1 SV=1
Q9D4D4	Q9D4D4	1	1	1	Transketolase-like protein 2	Tktl2	sp|Q9D4D4|TKTL2_MOUSE Transketolase-like protein 2 OS=Mus musculus OX=10090 GN=Tktl2 PE=1 SV=1
Q9D4G2	Q9D4G2	1	1	1		Hsf2bp	sp|Q9D4G2|HSF2B_MOUSE Heat shock factor 2-binding protein OS=Mus musculus OX=10090 GN=Hsf2bp PE=1 SV=1
Q9D4H8	Q9D4H8	8	8	8	Cullin-2	Cul2	sp|Q9D4H8|CUL2_MOUSE Cullin-2 OS=Mus musculus OX=10090 GN=Cul2 PE=1 SV=2
Q9D554	Q9D554	6	6	6	Splicing factor 3A subunit 3	Sf3a3	sp|Q9D554|SF3A3_MOUSE Splicing factor 3A subunit 3 OS=Mus musculus OX=10090 GN=Sf3a3 PE=1 SV=2
Q9D5V5	Q9D5V5	9	9	8	Cullin-5	Cul5	sp|Q9D5V5|CUL5_MOUSE Cullin-5 OS=Mus musculus OX=10090 GN=Cul5 PE=1 SV=3
Q9D662	Q9D662	12	12	10	Protein transport protein Sec23B	Sec23b	sp|Q9D662|SC23B_MOUSE Protein transport protein Sec23B OS=Mus musculus OX=10090 GN=Sec23b PE=1 SV=1
Q9D6H2	Q9D6H2	1	1	1	Intraflagellar transport protein 25 homolog	Hspb11	sp|Q9D6H2|IFT25_MOUSE Intraflagellar transport protein 25 homolog OS=Mus musculus OX=10090 GN=Hspb11 PE=1 SV=2
Q9D6J6	Q9D6J6	3	3	3	NADH dehydrogenase [ubiquinone] flavoprotein 2, mitochondrial	Ndufv2	sp|Q9D6J6|NDUV2_MOUSE NADH dehydrogenase [ubiquinone] flavoprotein 2, mitochondrial OS=Mus musculus OX=10090 GN=Ndufv2 PE=1 SV=2
Q9D6K7	Q9D6K7	2	2	2	Tetratricopeptide repeat protein 33	Ttc33	sp|Q9D6K7|TTC33_MOUSE Tetratricopeptide repeat protein 33 OS=Mus musculus OX=10090 GN=Ttc33 PE=1 SV=1
Q9D6N1	Q9D6N1	1	1	1	Carbonic anhydrase 13	Ca13	sp|Q9D6N1|CAH13_MOUSE Carbonic anhydrase 13 OS=Mus musculus OX=10090 GN=Ca13 PE=1 SV=1
Q9D6R2	Q9D6R2	13	13	13	Isocitrate dehydrogenase [NAD] subunit alpha, mitochondrial	Idh3a	sp|Q9D6R2|IDH3A_MOUSE Isocitrate dehydrogenase [NAD] subunit alpha, mitochondrial OS=Mus musculus OX=10090 GN=Idh3a PE=1 SV=1
Q9D6S7	Q9D6S7	2	2	1	Ribosome-recycling factor, mitochondrial	Mrrf	sp|Q9D6S7|RRFM_MOUSE Ribosome-recycling factor, mitochondrial OS=Mus musculus OX=10090 GN=Mrrf PE=1 SV=1
Q9D6Z1	Q9D6Z1	6	6	6	Nucleolar protein 56	Nop56	sp|Q9D6Z1|NOP56_MOUSE Nucleolar protein 56 OS=Mus musculus OX=10090 GN=Nop56 PE=1 SV=2
Q9D706	Q9D706	2	2	2	RNA polymerase II-associated protein 3	Rpap3	sp|Q9D706|RPAP3_MOUSE RNA polymerase II-associated protein 3 OS=Mus musculus OX=10090 GN=Rpap3 PE=1 SV=1
Q9D735	Q9D735	2	2	2	Uncharacterized protein C19orf43 homolog		sp|Q9D735|TRIR_MOUSE Telomerase RNA component interacting RNase OS=Mus musculus OX=10090 GN=Trir PE=1 SV=1
Q9D753	Q9D753	7	7	7	Exosome complex component RRP43	Exosc8	sp|Q9D753|EXOS8_MOUSE Exosome complex component RRP43 OS=Mus musculus OX=10090 GN=Exosc8 PE=1 SV=1
Q9D7B6	Q9D7B6	4	4	4	Isobutyryl-CoA dehydrogenase, mitochondrial	Acad8	sp|Q9D7B6|ACAD8_MOUSE Isobutyryl-CoA dehydrogenase, mitochondrial OS=Mus musculus OX=10090 GN=Acad8 PE=1 SV=2
Q9D7G0	Q9D7G0	12	12	6	Ribose-phosphate pyrophosphokinase 1	Prps1	sp|Q9D7G0|PRPS1_MOUSE Ribose-phosphate pyrophosphokinase 1 OS=Mus musculus OX=10090 GN=Prps1 PE=1 SV=4
Q9D7H3	Q9D7H3	4	4	4	RNA 3-terminal phosphate cyclase	RtcA	sp|Q9D7H3|RTCA_MOUSE RNA 3-terminal phosphate cyclase OS=Mus musculus OX=10090 GN=RtcA PE=1 SV=2
Q9D7H4	Q9D7H4	1	1	1	Arginine vasopressin-induced protein 1	Avpi1	sp|Q9D7H4|AVPI1_MOUSE Arginine vasopressin-induced protein 1 OS=Mus musculus OX=10090 GN=Avpi1 PE=2 SV=1
Q9D7N3	Q9D7N3	1	1	1	28S ribosomal protein S9, mitochondrial	Mrps9	sp|Q9D7N3|RT09_MOUSE 28S ribosomal protein S9, mitochondrial OS=Mus musculus OX=10090 GN=Mrps9 PE=1 SV=3
Q9D7P6	Q9D7P6	4	4	4	Iron-sulfur cluster assembly enzyme ISCU, mitochondrial	Iscu	sp|Q9D7P6|ISCU_MOUSE Iron-sulfur cluster assembly enzyme ISCU, mitochondrial OS=Mus musculus OX=10090 GN=Iscu PE=1 SV=1
Q9D7S7	Q9D7S7	2	2	2	60S ribosomal protein L22-like 1	Rpl22l1	sp|Q9D7S7|RL22L_MOUSE 60S ribosomal protein L22-like 1 OS=Mus musculus OX=10090 GN=Rpl22l1 PE=1 SV=1
Q9D7S9	Q9D7S9	2	2	2	Charged multivesicular body protein 5	Chmp5	sp|Q9D7S9|CHMP5_MOUSE Charged multivesicular body protein 5 OS=Mus musculus OX=10090 GN=Chmp5 PE=1 SV=1
Q9D7V9	Q9D7V9	1	1	1	N-acylethanolamine-hydrolyzing acid amidase;N-acylethanolamine-hydrolyzing acid amidase subunit alpha;N-acylethanolamine-hydrolyzing acid amidase subunit beta	Naaa	sp|Q9D7V9|NAAA_MOUSE N-acylethanolamine-hydrolyzing acid amidase OS=Mus musculus OX=10090 GN=Naaa PE=1 SV=2
Q9D7X3	Q9D7X3	4	4	4	Dual specificity protein phosphatase 3	Dusp3	sp|Q9D7X3|DUS3_MOUSE Dual specificity protein phosphatase 3 OS=Mus musculus OX=10090 GN=Dusp3 PE=1 SV=1
Q9D7X8	Q9D7X8	4	4	4	Gamma-glutamylcyclotransferase	Ggct	sp|Q9D7X8|GGCT_MOUSE Gamma-glutamylcyclotransferase OS=Mus musculus OX=10090 GN=Ggct PE=1 SV=1
Q9D819	Q9D819	14	14	14	Inorganic pyrophosphatase	Ppa1	sp|Q9D819|IPYR_MOUSE Inorganic pyrophosphatase OS=Mus musculus OX=10090 GN=Ppa1 PE=1 SV=1
Q9D868	Q9D868	1	1	1	Peptidyl-prolyl cis-trans isomerase H	Ppih	sp|Q9D868|PPIH_MOUSE Peptidyl-prolyl cis-trans isomerase H OS=Mus musculus OX=10090 GN=Ppih PE=1 SV=1
Q9D892	Q9D892	6	6	6	Inosine triphosphate pyrophosphatase	Itpa	sp|Q9D892|ITPA_MOUSE Inosine triphosphate pyrophosphatase OS=Mus musculus OX=10090 GN=Itpa PE=1 SV=2
Q9D898	Q9D898	5	5	5	Actin-related protein 2/3 complex subunit 5-like protein	Arpc5l	sp|Q9D898|ARP5L_MOUSE Actin-related protein 2/3 complex subunit 5-like protein OS=Mus musculus OX=10090 GN=Arpc5l PE=1 SV=1
Q9D8B3;Q9D7F7	Q9D8B3	6;1	6;1	6;1	Charged multivesicular body protein 4b	Chmp4b	sp|Q9D8B3|CHM4B_MOUSE Charged multivesicular body protein 4b OS=Mus musculus OX=10090 GN=Chmp4b PE=1 SV=2
Q9D8C4	Q9D8C4	6	6	6	Interferon-induced 35 kDa protein homolog	Ifi35	sp|Q9D8C4|IN35_MOUSE Interferon-induced 35 kDa protein homolog OS=Mus musculus OX=10090 GN=Ifi35 PE=1 SV=3
Q9D8E6	Q9D8E6	18	18	18	60S ribosomal protein L4	Rpl4	sp|Q9D8E6|RL4_MOUSE 60S ribosomal protein L4 OS=Mus musculus OX=10090 GN=Rpl4 PE=1 SV=3
Q9D8N0	Q9D8N0	23	23	23	Elongation factor 1-gamma	Eef1g	sp|Q9D8N0|EF1G_MOUSE Elongation factor 1-gamma OS=Mus musculus OX=10090 GN=Eef1g PE=1 SV=3
Q9D8N2	Q9D8N2	1	1	1	Protein FAM45A	Fam45a	sp|Q9D8N2|DEN10_MOUSE DENN domain-containing protein 10 OS=Mus musculus OX=10090 GN=Dennd10 PE=1 SV=2
Q9D8S4	Q9D8S4	4	4	4	Oligoribonuclease, mitochondrial	Rexo2	sp|Q9D8S4|ORN_MOUSE Oligoribonuclease, mitochondrial OS=Mus musculus OX=10090 GN=Rexo2 PE=1 SV=2
Q9D8S9	Q9D8S9	4	4	4	BolA-like protein 1	Bola1	sp|Q9D8S9|BOLA1_MOUSE BolA-like protein 1 OS=Mus musculus OX=10090 GN=Bola1 PE=1 SV=1
Q9D8T2	Q9D8T2	13	13	13	Gasdermin-D	Gsdmdc1	sp|Q9D8T2|GSDMD_MOUSE Gasdermin-D OS=Mus musculus OX=10090 GN=Gsdmdc1 PE=1 SV=1
Q9D8U8	Q9D8U8	19	19	17	Sorting nexin-5	Snx5	sp|Q9D8U8|SNX5_MOUSE Sorting nexin-5 OS=Mus musculus OX=10090 GN=Snx5 PE=1 SV=1
Q9D8W5	Q9D8W5	21	21	21	26S proteasome non-ATPase regulatory subunit 12	Psmd12	sp|Q9D8W5|PSD12_MOUSE 26S proteasome non-ATPase regulatory subunit 12 OS=Mus musculus OX=10090 GN=Psmd12 PE=1 SV=4
Q9D8X1	Q9D8X1	4	4	3	Copper homeostasis protein cutC homolog	Cutc	sp|Q9D8X1|CUTC_MOUSE Copper homeostasis protein cutC homolog OS=Mus musculus OX=10090 GN=Cutc PE=1 SV=1
Q9D8X2	Q9D8X2	2	2	2	Coiled-coil domain-containing protein 124	Ccdc124	sp|Q9D8X2|CC124_MOUSE Coiled-coil domain-containing protein 124 OS=Mus musculus OX=10090 GN=Ccdc124 PE=1 SV=1
Q9D8Y0;Q9D4J1	Q9D8Y0	10;2	10;2	10;2	EF-hand domain-containing protein D2	Efhd2	sp|Q9D8Y0|EFHD2_MOUSE EF-hand domain-containing protein D2 OS=Mus musculus OX=10090 GN=Efhd2 PE=1 SV=1
Q9D8Y7	Q9D8Y7	3	3	3	Tumor necrosis factor alpha-induced protein 8-like protein 2	Tnfaip8l2	sp|Q9D8Y7|TP8L2_MOUSE Tumor necrosis factor alpha-induced protein 8-like protein 2 OS=Mus musculus OX=10090 GN=Tnfaip8l2 PE=1 SV=1
Q9D906	Q9D906	8	8	8	Ubiquitin-like modifier-activating enzyme ATG7	Atg7	sp|Q9D906|ATG7_MOUSE Ubiquitin-like modifier-activating enzyme ATG7 OS=Mus musculus OX=10090 GN=Atg7 PE=1 SV=1
Q9D945	Q9D945	2	2	2	Protein LLP homolog	Llph	sp|Q9D945|LLPH_MOUSE Protein LLP homolog OS=Mus musculus OX=10090 GN=Llph PE=1 SV=1
Q9D964	Q9D964	9	9	9	Glycine amidinotransferase, mitochondrial	Gatm	sp|Q9D964|GATM_MOUSE Glycine amidinotransferase, mitochondrial OS=Mus musculus OX=10090 GN=Gatm PE=1 SV=1
Q9D9V3	Q9D9V3	1	1	1	Ethylmalonyl-CoA decarboxylase	Echdc1	sp|Q9D9V3|ECHD1_MOUSE Ethylmalonyl-CoA decarboxylase OS=Mus musculus OX=10090 GN=Echdc1 PE=1 SV=2
Q9DAD6	Q9DAD6	2	2	2	Profilin-3	Pfn3	sp|Q9DAD6|PROF3_MOUSE Profilin-3 OS=Mus musculus OX=10090 GN=Pfn3 PE=1 SV=1
Q9DAI2	Q9DAI2	1	1	1	Intraflagellar transport protein 22 homolog	Ift22	sp|Q9DAI2|IFT22_MOUSE Intraflagellar transport protein 22 homolog OS=Mus musculus OX=10090 GN=Ift22 PE=1 SV=1
Q9DAK9	Q9DAK9	1	1	1	14 kDa phosphohistidine phosphatase	Phpt1	sp|Q9DAK9|PHP14_MOUSE 14 kDa phosphohistidine phosphatase OS=Mus musculus OX=10090 GN=Phpt1 PE=1 SV=1
Q9DAP7;Q9CQE6	Q9DAP7;Q9CQE6	2;1	2;1	2;1	Histone chaperone ASF1B;Histone chaperone ASF1A	Asf1b;Asf1a	sp|Q9DAP7|ASF1B_MOUSE Histone chaperone ASF1B OS=Mus musculus OX=10090 GN=Asf1b PE=1 SV=1;sp|Q9CQE6|ASF1A_MOUSE Histone chaperone ASF1A OS=Mus musculus OX=10090 GN=Asf1a PE=1 SV=1
Q9DAR7	Q9DAR7	13	13	13	m7GpppX diphosphatase	Dcps	sp|Q9DAR7|DCPS_MOUSE m7GpppX diphosphatase OS=Mus musculus OX=10090 GN=Dcps PE=1 SV=1
Q9DAU1	Q9DAU1	6	6	6	Protein canopy homolog 3	Cnpy3	sp|Q9DAU1|CNPY3_MOUSE Protein canopy homolog 3 OS=Mus musculus OX=10090 GN=Cnpy3 PE=1 SV=1
Q9DAW6	Q9DAW6	2	2	2	U4/U6 small nuclear ribonucleoprotein Prp4	Prpf4	sp|Q9DAW6|PRP4_MOUSE U4/U6 small nuclear ribonucleoprotein Prp4 OS=Mus musculus OX=10090 GN=Prpf4 PE=1 SV=1
Q9DAZ9	Q9DAZ9	2	2	2	Abscission/NoCut checkpoint regulator	Zfyve19	sp|Q9DAZ9|ANCHR_MOUSE Abscission/NoCut checkpoint regulator OS=Mus musculus OX=10090 GN=Zfyve19 PE=1 SV=2
Q9DB15	Q9DB15	5	5	5	39S ribosomal protein L12, mitochondrial	Mrpl12	sp|Q9DB15|RM12_MOUSE 39S ribosomal protein L12, mitochondrial OS=Mus musculus OX=10090 GN=Mrpl12 PE=1 SV=2
Q9DB26	Q9DB26	3	3	3	Phytanoyl-CoA dioxygenase domain-containing protein 1	Phyhd1	sp|Q9DB26|PHYD1_MOUSE Phytanoyl-CoA dioxygenase domain-containing protein 1 OS=Mus musculus OX=10090 GN=Phyhd1 PE=1 SV=2
[truncated: 328 more rows]
